# Supplementary material for: Uricase-deficient rat is generated with CRISPR/Cas9 technique
Source: PeerJ. 2020 Apr 27;8:e8971. doi: 10.7717/peerj.8971 (PMC7192158; doi:10.7717/peerj.8971)
Supplement: Supplemental Information 8 — Raw data of high-throughput sequencing forward (wild type). [file peerj-08-8971-s008.fq]

@A00456:223:HMMCCDSXX:3:1101:2736:4038 1:N:0:TGTACCGT+TCTCTAGG
CGTGGAGCCCTGCATTAGCAGACACCGCAGGCTCCGTGGCCTTGGGCAGATTCCTTTAAAACTGTGATCGGAGAATCACAGCGATATTTCTCCTTGCTGTTCTTGTGCCCTCTGCCTCAGACTCTGTCTTTAGGATCCGATCGTTAAGGA
+
FFFFFFFFFFFFFFFFFFFFFFFFFFFFFFFFFFFFFFFFFFFFFFFFFFFFFFF:FFFFFFFFFFFFFFFFFF,FFFFFFFFFFFFFFFFFFFFFFFFFFFFFFFFFFFFFFFFFFFFFFFFFFFFF:::FFFFFFFFFFFF::FFFFF
@A00456:223:HMMCCDSXX:3:1101:13395:7529 1:N:0:TGTACCGT+TCTCTAGG
GTCTGTGGGGATGATGTCGGAATTATCACCATGGAGGTAATCCTTTTTGGACCTCAGAGTCAACTGCACCGAAGTCGCCACCTCTTTGATGCTGTGGTATTTTCCATCCCTCTGAATATGGAGAACTTTGACCATGTCCTTCCCATAGCC
+
FFFFFFFFFFFFFFFFFFFFF:FFFFFFFFFFFFFFFFFFFFFFFFFFFFFFFFFFFFFFFFFFFFFFFFFFFFFFFFFFFFFFFFFFFFFFFFFFFFFFFFFFFFFFFFFFFFFFFFFFFFFFFFFFFFFFFFFFFFFFFFFFFFFFFF
@A00456:223:HMMCCDSXX:3:1101:6705:18740 1:N:0:TGTACCGT+TCTCTAGG
TGATGAAGTGGAGTTTGTCCGAACTGGCTATGGGAAGGACATGGTCAAAGTTCTCCAAATACAGAGCGATGGAAAATACCACAGCAACAAAGACGTGGAGACTTCGGAGCAGTAGACTCTGAGGTCCAAAAAGGAATACCTCCAAGGTGA
+
,FFFFF:F:FFFFFFFFFFFF::FFF:FFF:,FFFF,,FF,FF,,F,F:,FFF,F:F,F,,FFFFF,F,,FF:,FFFFFFFFF,F:,:F:F,F,::FF,:F::,F,F,:FFF,,,FFF,,:F,,,F,::FFF,FF,FF:FFFFF:FFFFF
@A00456:223:HMMCCDSXX:3:1102:12020:3959 1:N:0:TGTACCGT+TCTCTAGG
GGCAGCAGCCAGTGCTTTACGACTATTTCCTTAACGATCGGATCCTAAAGACAGAGTCTGAGGCAGAGGGCACAAGAACAGCAAGGAGAAATATCGCTGTGATTCTCCGATCACAGTTTTAAAGGAATCTGCCCAAGGCCACGGAGCCTG
+
:FFF:FFFFFFF:FFFFFFFFFFFFFFF:FFFF:FFFF:FFFFFFFFFF:FFFFFFFFFFFFFFFFF:FFF:FFF:FFFFFFFFFFFFFFFF:FFFFFFFFFFFFFFFFFFFFFFFF,FFFFF,FFFFFF,FFFFFF:FFFFFFFF:FFF
@A00456:223:HMMCCDSXX:3:1102:10248:5087 1:N:0:TGTACCGT+TCTCTAGG
CCGGATCCTAAAGACAGAGTCTGAGGCAGAGGGCACAAGAACAGCAAGGAGAAATATCGCTGTGATTCTCCGATCACAGTTTTAAAGGAATCTGCCCAAGGCCACGGAGCCTGCGGTGTCTGCTAATGCAGGGCTCCACGTGCGCACAGC
+
FFFFFFFFFFFFFFF:FFFFFFF:FFFFFFFFFFFFFFFFFFFFFFFFFFFFFFF:FFFFFFFFFFFFFFFFFFFFFFFFFFFFFFFFFFFFFFFFFFFFFFFFFFFFFFFFFFFFFFFFFFFFFFFFFFFFFFFFFFFFFFFFFFFFFF
@A00456:223:HMMCCDSXX:3:1102:21504:27117 1:N:0:TGTACCGT+TCTCTAGG
GGAGGAAGCTGCCTTCCAGGCTGTGACGTTATGGCTCCAGCCAGTTGTGATGCTTGGGATAACTGTGTGCTCACCTGCAAAAATTTCAACTCAGGATACTGATTGCTCTGCTCTGTGTGAAGTAATTGCTCTTCCGTTTCTAGTTTAGCA
+
FFFFFFFFFFFFFFFFFFFFFFFFFFFFFFFFFFFFFFFFFFFF:FFFFFFFFFFFFFFFFFFFFFFFFFFFFFFFFFFFFF:FFFFFFFFFFFFFFFFFFF,FFFFFFFFFFFFFFFF:FFFFFF:FFFFFFFFFFFFFFFFFFFFFFF
@A00456:223:HMMCCDSXX:3:1102:32163:34741 1:N:0:TGTACCGT+TCTCTAGG
AAGAATGATGAAGTGGAGTTTGTCCGAACTGGCTATGGGAAGGACATGGTCAAAGTTCTCCATATTCAGAGGGATGGAAAATACCACAGCATCAAAGAGGTGGCGACTTCGGTGCAGTTGACTCTGAGGTCCAAAAAGGATTACCTCCAT
+
FFFFFFFFFFFFFFFFFFFFFFFFFFFFFFFFFF,FFFFFFFFFFFFFFFFFFFFFFFFFFFFFFFFFFFFFFFFFFFFFFFFFFFFFFFFFFFFFFFFFFFFFFFFFFFFFFFFFFFFFFFFFFFFFFFFFFFFFFFFFFF:FFFFFF:
@A00456:223:HMMCCDSXX:3:1103:12445:2785 1:N:0:TGTACCGT+TCTCTAGG
CAAGAACAGCAAGGAGAAATATCGCTGTGATTCTCCGATCACAGTTTTAAAGGAATCTGCCCAAGGCCACGGAGCCTGCGGTGTCTGCTAATGCAGGGCTCCACGTGCGCACAGCTACAAGCCCCTTGCTAAACTAGAAACGGAAGAGCA
+
FFFFFFFFFFFFFFFFFFFFFFFFFFFFFFFFFFFFFFFFFFFFFFFFFFFFFF:FFFFFFFFFFFFF,FFFFFFFFFFFFFFFFFFFFFFFFFFFFFFFFFFFFFFFFFFFFFFFFFFFFFFFFFFFFFFFFFFFFFFFFFFF:FFFFF
@A00456:223:HMMCCDSXX:3:1103:5339:15593 1:N:0:TGTACCGT+TCTCTAGG
CCCTACGGCAAAATAACCGGGACGGTGAGGAGGAAGCTGCCTTCCAGGCTGTGACGTTATGGCTCCAGCCAGTTGTGATGCTTGGGATAACTGTGTGCTCACCTGCAAAAATTTCAACTCAGGATACTGATTGCTCTGCTCTGTGTGAAG
+
FFFFFFFFF:FFFFFFFFFFFFFFF:FFFFFFFFFFFFFFFFFFFFFFFFFFFFFFFFFFFFFFFFFFFFFFFFFFFFFFFFFFFFFFFFFFFFFFFFFFFFFFFFFFFFFFFFF:FFFFFFFFFFFFFFFFFFFFFFF:FFFFFFFFFF
@A00456:223:HMMCCDSXX:3:1103:20500:22435 1:N:0:TGTACCGT+TCTCTAGG
CGTGGAGCCCTGCATTAGCAGACACCGCAGGCTCCGTGGCCTTGGGCAGATTCCTTTAAAACTGTGATCGGAGAATCACAGCGATATTTCTCCTTGCTGTTCTTGTGCCCTCTGCCTCAGACTCTGTCTTTAGGATCCGATCGTTAAGGA
+
FFFFFFFFFFFFFFFFFFFFFFFFFFFFFFFFFFFFFFFFFFFFFFFFFFFFFFFFFFFFFFFFFFFFFFFFFFFFFFFFFFFFF:FFFFFFFF:FFFFFFFFFFFFFFFFFFFFFFFFFF:FFFFFFFFFFFFFFFFFFFFFFFFFFFF
@A00456:223:HMMCCDSXX:3:1103:19217:25473 1:N:0:TGTACCGT+TCTCTAGG
CGTCTGTGGGGATGATGTCGGAATTATCACCATGGAGGTAATCCTTTTTGGACCTCAGAGTCAACTGCACCGAAGTCGCCACCTCTTTGATGCTGTGGTATTTTCCATCCCTCTGAATATGGAGAACTTTGACCATGTCCTTCCCATAGC
+
FFFFFFFFFFFFFFFFFFFFFFFFFFFFFFFFFFFFFFFFFFFFFFFFFFFFFFFFFFFFFFFFFFFFFFFFFFFFFFFFFFFFFFFFFFFFFFFFFFFFFFFFFFFFFFFFFFFFFFFFFFFFFFFFFFFFFFFFFFFFFFFFFFFFFF
@A00456:223:HMMCCDSXX:3:1103:2718:31031 1:N:0:TGTACCGT+TCTCTAGG
GAAAATGGCCCATTACCATGACGACTATGGAAAGAATGATGAAGTGGAGTTTGTCCGAACTGGCTATGGGAAGGACATGGTCAAAGTTCTCCATATTCAGAGGGATGGAAAATACCACAGCATCAAAGAGGTGGCGACTTCGGTGCAGTT
+
FFFFFFFFFFFFFFFFFFF:FFFFFFFFFFFFFFFFFFFFF:FFFFFFFFFFFFFFFFFFFFFFFFFFFFFFFFFFFFFFFFFFFFFFFFF:FFFFFFF:FFFF:FFFFFFFFF:FFFFF:FFFFFFFFFFFF:FFFFFFF:FFFFFFFF
@A00456:223:HMMCCDSXX:3:1103:10158:33270 1:N:0:TGTACCGT+TCTCTAGG
ATCCGTTGATCTGAACATGAGATCAAACACTGTCATCATCCTAGGGATGTCTGGGTTGTACCAAAAACGTAATAAAACCATGTGAAAAAAAAATCATCCTAGTGTTTTGAAAATCTCTGGCTGAAGCTCCTCATGGAGGAGGGCAGGGGG
+
FFFFFFFFFFFFFFFFFFFFFFFFFFFFFFFFFFFFFFFFFFFFFFFFFFFFFFFFFFFFFFFFFF:FFFFFFFFFFFFFFF:FFFFFFFFFFFFFFFFFFFFFFFFFFFFFFFFFFFFFFFFFFFFFFFFFF:FFFFFFFFFFFFFFFF
@A00456:223:HMMCCDSXX:3:1104:3314:3537 1:N:0:TGTACCGT+TCTCTAGG
GATCCTTCAGGAAGCAGCTTCAGCCCCAACCCAGAAGTCTGTGTGGATATCGAGCAGACAGACCGATGCCTGGGTCCGAGGCCTCCTCATCCCCTCTGTGTAGTCTCAGTCTCAGACAGGTCCACGCCAGTACTCACTAACGAGGTTGTC
+
FFFFFFFFFFFFFFFFFFFFFFFFFFFF:FFFFFFFFFF:FFFFFFFFFFFF:FFFFFFFFFFFFFFFFFFFFFFF:FFFFFFFFFFFFFFF:FFFFFFFFFFFFFFFFFFFFFFFFFFFFFF:F:FFFFFFFFFFFFFFFFFFFFFFFF
@A00456:223:HMMCCDSXX:3:1104:26576:9314 1:N:0:TGTACCGT+TCTCTAGG
TGGAAAGAATGATGAAGTGGAGTTTGTCCGAACTGGCTATGGGAAGGACATGGTCAAAGTTCTCCATATTCAGAGGGATGGAAAATACCACAGCATCAAAGAGGTGGCGACTTCGGTGCAGTTGACTCTGAGGTCCAAAAAGGATTACCT
+
FFFFFFFFFFFF:FFFFFFFFFFFFFFFFFFFFFFFFF:FFFFFFFFFFFFFFFFFF:FFFFFFFFFFFFFFFFFFFFFFFFFF:FFF:FFFFFF:FFFFFFFFFFFFFFFFFFFFFFFFFFFFFFFFFFFFFFFFFF:FFF:FFFF,FF
@A00456:223:HMMCCDSXX:3:1104:21486:34225 1:N:0:TGTACCGT+TCTCTAGG
TGAGGAGGAAGCTGCCTTCCAGGCTGTGACGTTATGGCTCCAGCCAGTTGTGATGCTTGGGATAACTGTGTGCTCACCTGCAAAAATTTCAACTCAGGATACTGATTGCTCTGCTCTGTGTGAAGTAATTGCTCTTCCGTTTCTAGTTTA
+
FFFFFFFFFFFFFFFFFFFFFFFFFFFFFFFFFFFFFFFFFFFFFFFFFFFFFFFFFFFFFFFFFFFFFFFFFFFFFFFFFFFFFFFFFF:FFFFFFFFFFFFFFFFFFFFFFFFFFFFFFFFFFFFFFFFFFFFFFFFFFFFFFFFFFF
@A00456:223:HMMCCDSXX:3:1105:19199:3834 1:N:0:TGTACCGT+TCTCTAGG
AGAATGATGAAGTGGAGTTTGTCCGAACTGGCTATGGGAAGGACATGGTCAAAGTTCTCCATATTCAGAGGGATGGAAAATACCACAGCATCAAAGAGGTGGCGACTTCGGTGCAGTTGACTCTGAGGTCCAAAAAGGATTACCTCCATG
+
FFFFFFFFF:FFFFFFFFFFFFFFFFFFFFFFFFFFFFFFFFFFFFFFFFFF:FFFFFFFFFFFFFFFFFFFFFFFFFFFFFFFFFFFFFFFFFFFFFFFFFFFFFFFFFFFFFFFFFFFFFFFFFFFFFF:FFFFFFFFFFFFFFFFFF
@A00456:223:HMMCCDSXX:3:1105:7554:27790 1:N:0:TGTACCGT+TCTCTAGG
CTGCGGTGTCTGCTAATGCAGGGCTCCACGTGCGCACAGCTACAAGCCCCTTGCTAAACTAGAAACGGAAGAGCAATTACTTCACACAGAGCAGAGCAATCAGTATCCTGAGTTGAAATTTTTGCAGGTGAGCACACAGTTATCCCAAGC
+
FFFFFFFFFFFFFFFFF:F:FFFFFFF:F:F:FFFFFFFFFFFFFFFFFFFFFFFFFFFFFFFFFF:FFFFFFFF,FFFFFFFFFFFF:FFFFFFFFFFFFFFFFFFFFFFFFFF:FFF:FFF::FFFFFFFFFFFFFF,FFF:F:FFFF
@A00456:223:HMMCCDSXX:3:1105:25843:32252 1:N:0:TGTACCGT+TCTCTAGG
GTGGTGTCTGTGGGGATGATGTCGGAATTATCACCATGGAGGTAATCCTTTTTGGACCTCAGAGTCAACTGCACCGAAGTCGCCACCTCTTTGATGCTGTGGTATTTTCCATCCCTCTGAATATGGAGAACTTTGACCATGTCCTTCCCA
+
FFFFFFFFFFFFFFFFFFFFFFFFFFFFFFFFFFFFFFFFFFFFFFFFFFFFFF:FFFFFFFFFFFFFFFFFFFFFFFFFFFFFFFFFFFFFF:FFFFFFFFFFF:FFFFFFFFFFFFFFFFFFFFFFF:FFFFFFFFFFFFFFFFFFFF
@A00456:223:HMMCCDSXX:3:1106:15863:17033 1:N:0:TGTACCGT+TCTCTAGG
GAAACATGTCAACTTCAAAATCCAGGCATGGCCACCATCCTCGTCTCAAAGATGAGAAAATCAAGATAGGAAGAGGGAAAGGGGCTTCTCCAGAGGCACTGTCTCCATGGGCACGGAGAATGCTGTGGTAGGAAGGGCACAGGGACTTGA
+
FF:FFFFFFFFFFFFFFFFFFFFFFFFFFFFFFFFFFFFFFFFFFFFFF,FFFFFFFFFFFFFFFFFFFFFFFFFFFFFFFFFFFFFFFFFFFFFFFFFFFFFFFF:FFFFF,FFFFFF:FFFFFFFFFFFFF:FFFFFF,FFFFFFFFF
@A00456:223:HMMCCDSXX:3:1107:12943:9909 1:N:0:TGTACCGT+TCTCTAGG
TGGCTATGGGAAGGACATGGTCAAAGTTCTCCATATTCAGAGGGATGGAAAATACCACAGCATCAAAGAGGTGGCGACTTCGGTGCAGTTGACTCTGAGGTCCAAAAAGGATTACCTCCATGGTGATAATTCCGACATCATCCCCACAGA
+
FFFFFFFFFFFFFFFFFFFFFFFFFFFFFFFFFFFFFFFFFFFFFFFFFFF:FFFFFFFFFFFFFFFF:FFFFFFFFFFFFFFFFFFFFFFFFFFFFFFFFFFFFFFFFFFFFFFFFFFFFFFFFFFFFFFFFFFFFFFFFFFFFFFFFF
@A00456:223:HMMCCDSXX:3:1107:8847:19445 1:N:0:TGTACCGT+TCTCTAGG
ACTGATTGCTCTGCTCTGTGTGAAGTAATTGCTCTTCCGTTTCTAGTTTAGCAAGGGGCTTGTAGCTGTGCGCACGTGGAGCCCTGCATTAGCAGACACCGCAGGCTCCGTGGCCTTGGGCAGATTCCTTTAAAACTGTGATCGGAGAAT
+
FFFFFFFFFFFFFFFFFFFFFFFFFFFFFFFFFFFFFFFFFFFFFFFFFFFFFFFFFFFFFFFFFFFFFFFFFFFFFFFFFFFFFFFFFFFFFFFFFFFFFFFFFFFFFFFFFFFFFFFFFFFFFFFFFFFFFFFFFFFFFFF:FFFFFF
@A00456:223:HMMCCDSXX:3:1107:12626:23891 1:N:0:TGTACCGT+TCTCTAGG
CTCTCATTTCCTTTTAACCTATTTTTGTGTATATGCCATTTTTAAATTTTTTCCTTTCTACCCTAAATTTTCCAGGTTTACAGAAAAGCTTGCTCCATTTTATTCATTTAATTTACTTCGTTAGTTAGGAAAAGAAGCTTCTGGGCAAAT
+
FFFFFFFFFFF:FFFFFFFFFFFFFFFFFF:FFFFFFFFFFFFFFFFFFFFFFFFFFFFFFFFFFFFFFFF:FFFFFFFFFFFFFFFFFFFFFFFFFFFFFFFFFFFFFFFFFFFFFFFFFFFFFFF:FFFFFFFF:FFFFFFFFFFFFF
@A00456:223:HMMCCDSXX:3:1107:19741:25316 1:N:0:TGTACCGT+TCTCTAGG
GGCACAAGAACAGCAAGGAGAAATATCGCTGTGATTCTCCGATCACAGTTTTAAAGGAATCTGCCCAAGGCCACGGAGCCTGCGGTGTCTGCTAATGCAGGGCTCCACGTGCGCACAGCTACAAGCCCCTTGCTAAACTAGAAACGGAAG
+
FFFFFFFFFFFFFFFFFFFFFFFFFFFFFFFFFFFFFFFFFFFFFFFFFFFFFFFFFF,FFFFFFFFFFFFFFFFFFFFFFFFFFFFFFFFFFFFFFFFFFFFFFFFFFFFFFFFFFFFFFFFFFFFFFFFFFFFFFFFFFFFFFFFFFF
@A00456:223:HMMCCDSXX:3:1108:9227:28839 1:N:0:TGTACCGT+TCTCTAGG
GTCTGTGGGGATGATGTCGGAATTATCACCATGGAGGTAATCCTTTTTGGACCTCAGAGTCAACTGCACCGAAGTCGCCACCTCTTTGATGCTGTGGTATTTTCCATCCCTCTGAATATGGAGAACTTTGACCATGTCCTTCCCATAGCC
+
FFFFFFFFFFFFFFFFFFFFFFFFFF:FFFFFFFFFFF::FFFFFFFFFFFFFFFFFFFFFFFFFFFFFFFFFFFFFFFFFFFFFFFFFFFFFFFFFFFFFFFFFFFFFFFFFFFFFFFFFFFFFFFFFFFFFFFFFFFFFFFFFFFFFF
@A00456:223:HMMCCDSXX:3:1109:25473:8625 1:N:0:TGTACCGT+TCTCTAGG
ATGAAGTGGAGTTTGTCCGAACTGGCTATGGGAAGGACATGGTCAAAGTTCTCCATATTCAGAGGGATGGAAAATACCACAGCATCAAAGAGGTGGCGACTTCGGTGCAGTTGACTCTGAGGTCCAAAAAGGATTACCTCCATGGTGATA
+
FFFF:FFFFFFFFFFFFFFFFFFFFFFFFFFFFFFFFFF:FFFFFFFFF,FFFFFFFFFFFFFFFFFFFFFFFFFFF:FFFFFFFFFFFFFFFFFF:FFFFFFFFFFFFFFFFFFFFFFFFFFFFFFFFFFFFFFFFFFFFFFFFFFFFF
@A00456:223:HMMCCDSXX:3:1109:7663:20932 1:N:0:TGTACCGT+TCTCTAGG
CTCTGCTCTGTGTGAAGTAATTGCTCTTCCGTTTCTAGTTTAGCAAGGGGCTTGTAGCTGTGCGCACGTGGAGCCCTGCATTAGCAGACACCGCAGGCTCCGTGGCCTTGGGCAGATTCCTTTAAAACTGTGATCGGAGAATCACAGCGA
+
FFFFFFFFFFFF:FFFFFFFFFFFFFFFFFFF:FFFFFFFFFFFFFFFFFFFFFFFFFFFFFFFFFFFFFFFFFFFFFFFFFFFFFFFF,FFFFFFFFFFFFFFFFFFFFFFF:FFFFFFFFFFFFFFFFFFFFFFFFFFFFFFFFFFFF
@A00456:223:HMMCCDSXX:3:1109:15546:30827 1:N:0:TGTACCGT+TCTCTAGG
GAGAAATATCGCTGTGATTCTCCGATCACAGTTTTAAAGGAATCTGCCCAAGGCCACGGAGCCTGCGGTGTCTGCTAAAGCAGGGCTCCACGTGCGCACAGCTACAAGCCCCTTGCTAAACTAGAAACGGAAGAGCAATTACTTCACACA
+
FFFFFFFF,FFFFF,FFFFFFF,FFF:FFFFF,::FFF::FF,FFFFFFFF:,F:FFFFFFFFFFFF::FFFFFFFFF,FFFFF:FFFFFFFFFFFFFFFFFFFFFF,FFFFF,:FFFFFFF::FFFF,,FF:FF:FFF,FFF,:FFFFF
@A00456:223:HMMCCDSXX:3:1109:21531:36057 1:N:0:TGTACCGT+TCTCTAGG
TCTTGATGGTGTCTGTGGGGATGATGTCGGAATTATCACCATGGAGGTAATCCTTTTTGGACCTCAGAGTCAACTGCACCGAAGTCGCCACCTCTTTGATGCTGTGGTATTTTCCATCCCTCTGAATATGGAGAACTTTGACCATGACCT
+
:FFFFFF::FFFFF:F:,:,FF,FFFF,,:FFFFFF:,FF:F,F:F,,FF,F,FF,FFF,:F:FFF:F:FFFFF:::FFF:F,F,:FFFFFF,F::,FFFF,::,,:FFFFFFFFFFF,,,::,FFFFF,FF:FF,,,::F:FF,:,F,:
@A00456:223:HMMCCDSXX:3:1110:2772:4726 1:N:0:TGTACCGT+TCTCTAGG
AATTGCTCTTCCGTTTCTAGTTTAGCAAGGGGCTTGTAGCTGTGCGCACGTGGAGCCCTGCATTAGCAGACACCGCAGGCTCCGTGGCCTTGGGCAGATTCCTTTAAAACTGTGATCGGAGAATCACAGCGATATTTCTCCTTGCTGTTC
+
FFFFFFFFFFFFFFFFFFFFFFFFFFFFFFFFF:FFFFFFFFFFFFFFFFFFFFFFFFFFFFFFFFFFFFFFFFFFFFFFFFFFFFFFFFFFFFF:FFFFFFFFFFFFFFFFFFFFFFFFFFFFFFFFFFFFFFF:FFFFFFFFFFFFFF
@A00456:223:HMMCCDSXX:3:1110:13277:7607 1:N:0:TGTACCGT+TCTCTAGG
GTGGAGTTTGTCCGAACTGGCTATGGGAAGGACATGGTCAAAGTTCTCCATATTCAGAGGGATGGAAAATACCACAGCATCAAAGAGGTGGCGACTTCGGTGCAGTTGACTCTGAGGTCCAAAAAGGATTACCTCCATGGTGATAATTCC
+
FFFFFFFFFFFFFFFFFFFFFFFFFFFFFFFFFFFFFFFFFFFFFFFFFFFFFFFFFFFFFFFFFFFFFFFFFFFFFFFFFFFFFFFFFFFFFFFFFFFFFFFFFFFFFFFFFFFFFFFFFFFF:FFFFFFFF:FF:FFFFFFFFFFFFF
@A00456:223:HMMCCDSXX:3:1110:15863:10708 1:N:0:TGTACCGT+TCTCTAGG
GTGAGGAGGAAGCTGCCTTCCAGGCTGTGACGTTATGGCTCCAGCCAGTTGTGATGCTTGGGATAACTGTGTGCTCACCTGCAAAAATTTCAACTCAGGATACTGATTGCTCTGCTCTGTGTGAAGTAATTGCTCTTCCGTTTCTAGTTT
+
FFFFFFFFFFFFFFFFFFFFFFFFFFFFFFFFFFFFFFFFFFFFFF:FFFFFFFFFFFFFFFFFFFFFFFFFFFFFFFFFFFF:FFFFFFFFFFFFFFFFFFFFFFFFFFFFFFFFFFFFFFFFFFFF,FFFFFFFFFFFF:FFFFFFFF
@A00456:223:HMMCCDSXX:3:1110:24867:14309 1:N:0:TGTACCGT+TCTCTAGG
CGACTATGGAAAGAATGATGAAGTGGAGTTTGTCCGAACTGGCTATGGGAAGGACATGGTCAAAGTTCTCCATATTCAGAGGGATGGAAAATACCACAGCATCAAAGAGGTGGCGACTTCGGTGCAGTTGACTCTGAGGTCCAAAAAGGA
+
FFFFFFFFFFFFFFF:FFFFFFFFFFFFFFFFFFFFF:FFFFFFFFFFFFFFFFFFFFFFFFFFFFFFFFFFFFFFFFFFFFF:FFFFFFFFFFFFFFFFFFFFFFFFFFFFFFFFFFFFFFFFFFFFFFFFFFFFFFFFFFFFFFFFF:
@A00456:223:HMMCCDSXX:3:1110:5855:22842 1:N:0:TGTACCGT+TCTCTAGG
GTACACACGCAGATATATACATATGTCACACACATATACACATTTACACATAAGTGCAATACCCCAAAACCCCACACAAAACTCTCAAAATTCCTCTACTTTCTGAAAAAGCAGGCTCTGCTAGACTTAAGTCATTGTCCTGCAGAGGAG
+
,FF,F:FFFFF,:FF:FFF::,FF:FFFFFFFFF::FFFFFF:F:F,FFFFFFFF:FFFFF,:FFF:FFF,FFFFF:FFFFFFFF:FFF:FF:FFF::FFFF,FFFFFFFFFFF:FFF:,,F,:F:F:FFF::FFF:FFFFFFFF:,FFF
@A00456:223:HMMCCDSXX:3:1110:5520:23140 1:N:0:TGTACCGT+TCTCTAGG
GGTGACTGGATGGAAGGAACAATGGATTGAATTTGTTTACATCTATCATTTATGCCTTGAAACATACACCCTGTGTCTAATTATCCTTCCATCAAGGCATGGAAGTGGCCTGAACTTGAAGTTTAAGTCTGTGGTAGGTTGAAGGAACTC
+
FFFFFFFFFFFFFFFFFF,FFFFFFFFFFFFFFFFFFFFFFFFFFFFFFFFFFFFFFFFFFFFFFFFFFFFFFFFFFFFFFFFFFFFFFFFFFFFFFFFFFFFFFFFFFFFFFFFFFFFFFFFFFFFFFFFFFFFFFFFFF:FFFFFFFF
@A00456:223:HMMCCDSXX:3:1110:18539:25238 1:N:0:TGTACCGT+TCTCTAGG
GTTTGGAAGGCTGATTTCCATGTCTTCTATCTCAGGAAGCTGGCTCAGGGTCAGCACTTGTATGTCATAGAGGGTCTTCTGCACGGAAGGTGAGTATTCACCTCTGTCATAGGGCCCAGCAAATTTCTTCAGGACAATGTCCCGGACAGC
+
FFFFFFFFFFFFFFFFFFFFFFFFFFFFFFFFF:FFFFFFFFFFFFFFFFFFFFFFFFFFFFFFFFFFFFFFFFFFFFFFFFFFFFFFFFFFFFFFFFFFFFFFFFFFFFFFFFFFFFFFFFFFFFFFFFFFFFFFFFFFFFFFFFFFFF
@A00456:223:HMMCCDSXX:3:1111:3224:3098 1:N:0:TGTACCGT+TCTCTAGG
GTTTTATTACGTTTTTGGTACAACCCAGACATCCCTAGGATGATGACAGTGTTTGATCTCATGTTCAGATCAACGGATGTGGCAGCAGCCAGTGCTTTACGACTATTTCCTTAACGATCGGATCCTAAAGACAGAGTCTGAGGCAGAGGG
+
FFFFFFFFFFFFFFFFFFFFFFFFFFFFFFFFFFFFFFFFFFFFFFFFFFFFFFFFFFFFFFFFFFFFFFFFFFFFFFFFFFFFFFFFFFFFFFFFFFFFFFFFFFFFFFFFFFFFFFFFFFFFFFFFFFFFFFFFFFFFFFFFFFFFFF
@A00456:223:HMMCCDSXX:3:1111:14082:25567 1:N:0:TGTACCGT+TCTCTAGG
TTAGAATTGAGAAGAGCACTGCGGGTGTCACACCCCTCTTGGGGAAGTCAGAGGGTAATTTGGGGTAGTAGCATCCTCCTTTACCTTTATACAGGGCTCAGGGCTCTGGCTCAGCATGGGGTTATACACCAAGTGCCTTTACCTCCTGAA
+
FFFFFFFFFFFFFF:FFFFFFFFFFFFFFFFFFFFFFFF:FFFFF:FFFFFFFFFFF:FFFFFFFFFFFFFFFFFFFFFFFFFFFFFFFFFFFFFFFFFFFFFFFFFFFFFFFFFFFFFFFFFFFFFFFFFFFFFFFFFFFFFFFFFFFF
@A00456:223:HMMCCDSXX:3:1111:25599:36213 1:N:0:TGTACCGT+TCTCTAGG
CAAACACACACACACACACACCCCACGGGGGGATGGGGTGCTGTCCTAAAGAACTAAGAATTGAGTTGACAGGCCTCTAAGTCTCCTAGTCTCCTCTTTGCTCCAGGATCCCTGTAAGCTGCCCCAGGTTTCGGTCCTAGCAGTTGTTTG
+
FFF:FFFFFFFFFFFFFFFFFFFFFFFFFFFFFFFFFFFFFFFFFFFFFFFFFFFFFFFFFFFFFFFFFFFFFFFFFFFFFFFFFFFFFFFFFFFFFFFFFFFFFFFFFFFFFFFFFFFFFFFFFFFFFFFFFFFFFFFFFFFFFFFFFF
@A00456:223:HMMCCDSXX:3:1112:25907:13103 1:N:0:TGTACCGT+TCTCTAGG
GTTTAGCAAGGGGCTTGTAGCTGTGCGCACGTGGAGCCCTGCATTAGCAGACACCGCAGGCTCCGTGGCCTTGGGCAGATTCCTTTAAAACTGTGATCGGAGAATCACAGCGATATTTCTCCTTGCTGTTCTTGTGCCCTCTGCCTCAGA
+
FFFFFFFFFFFFFFFFFFFFFFFFFFFFFFFFFFFFFFFFFFFFFFFFFFFFFFFFFFFFFFFFFFFFFF:FFFFFFFFFFFFFFFFFFFFFFFFFFFFFFFFFFFFFFFFFFFFFFFFFFFFFFFFFFFFFFFFFFFFFFFFFFFFFFF
@A00456:223:HMMCCDSXX:3:1112:13042:34350 1:N:0:TGTACCGT+TCTCTAGG
GTTGGAAGTTCAAGCCCCCCTGCCCTCCTCCATGAGGAGCTTCAGCCAGAGATTTTCAAAACACTAGGATGATTTTTTTTTCACATGGTTTTATTACGTTTTTGGTACAACCCAGACATCCCTAGGATGATGACAGTGTTTGATCTCATG
+
FFFFFFFFFFFFFFFFFFFFFFFFFFFFFFFF:FFFFFFFFFFFFFF:FFFFFFFFFFFFFFFFFFFFFFFFFFFFFFFFFFFFFFFFFFFFFFFFFFFF:FFF:FFFFFFFFFFFFFFFFFF:FFFFFFFFFFFFFFFFFF:FFFFFFF
@A00456:223:HMMCCDSXX:3:1112:12581:34460 1:N:0:TGTACCGT+TCTCTAGG
GTTGGAAGTTCAAGCCCCCCTGCCCTCCTCCATGAGGAGCTTCAGCCAGAGATTTTCAAAACACTAGGATGATTTTTTTTTCACATGGTTTTATTACGTTTTTGGTACAACCCAGACATCCCTAGGATGATGACAGTGTTTGATCTCATG
+
FFFFFFFFFFFFFFFFFFFFFFFFFFFFFFF::FFFFFFFFFF:FFFFFFFFFFFFFFF,FFFFF,FFFFFFFFFFFFFFFFFFFFFFF::FFFF:FFFFFFFFFFFFFFFFFFFFFFFFFFFFFFFFFFFFF:FFFFFFFFFFFFFFFF
@A00456:223:HMMCCDSXX:3:1113:30083:7247 1:N:0:TGTACCGT+TCTCTAGG
TGACGACTATGGAAAGAATGATGAAGTGGAGTTTGTCCGAACTGGCTATGGGAAGGACATGGTCAAAGTTCTCCATATTCAGAGGGATGGAAAATACCACAGCATCAAAGAGGTGGCGACTTCGGTGCAGTTGACTCTGAGGTCCAAAAA
+
FFFFFFF:FFFFFFFFFFFFFFFFFFFFFFFFFFFFFFFFFFFFFFFFFFFFF:FFFFFFFFFFFFFFFFFFFFFFFFFFFFFFFF:FFFFFFFFFFFFFFFFFFFFFFFFFFFFFFFFFFFFFFFFFFFFFFFFFFFFFFFFFFFFFFF
@A00456:223:HMMCCDSXX:3:1113:24225:10441 1:N:0:TGTACCGT+TCTCTAGG
GGAGGAAGCTGCCTTCCAGGCTGTGACGTTATGGCTCCAGCCAGTTGTGATGCTTGGGATAACTGTGTGCTCACCTGCAAAAATTTCAACTCAGGATACTGATTGCTCTGCTCTGTGTGAAGTAATTGCTCTTCCGTTTCTAGTTTAGCA
+
FFFFFFFFFFFFFFFFFFFFFFFFFFFFFFFFFFFFFFFFFFFFFFFFFFFFFFFFFFFFFFFFFFFFFFFFFFFFFFFFFFFFFFFFFFFFFFFFFFFFFFFFFFFFFFFFFFFFFFFFFFFF:FFFFFFFFFFFFFFFFFFFFF:FFF
@A00456:223:HMMCCDSXX:3:1113:27181:14027 1:N:0:TGTACCGT+TCTCTAGG
TTGCTCTTCCGTTTCTAGTTTAGCAAGGGGCTTGTAGCTGTGCGCACGTGGAGCCCTGCATTAGCAGACACCGCAGGCTCCGTGGCCTTGGGCAGATTCCTTTAAAACTGTGATCGGAGAATCACAGCGATATTTCTCCTTGCTGTTCTT
+
FFFFFFFFFFFFFFFF,FFF:FFFFFFFFFFFFFFFFFFFFFFFFFFFFFFF:FFFFFFFFFFFFFFFFFFFFFFFFFFFFFFFFFF:FFFFF:FFFFFFFFFFFF:FFFFFFFFFFFFFFFFFFFFFFFFFFFFFFFFFFFFFFFFFFF
@A00456:223:HMMCCDSXX:3:1113:17833:17910 1:N:0:TGTACCGT+TCTCTAGG
GTGAAGTAATTGCTCTTCCGTTTCTAGTTTAGCAAGGGGCTTGTAGCTGTGCGCACGTGGAGCCCTGCATTAGCAGACACCGCAGGCTCCGTGGCCTTGGGCAGATTCCTTTAAAACTGTGATCGGAGAATCACAGCGATATTTCTCCTT
+
FFFFFFFFFFFFFFFFFFFF,:FFFFFFFFFFFFFFFFFFFFF:FFFFFFFFFFFFFFFFFFFFFFFFFFFFFFFFFFFFFFFFFFFFFFFFFFFFFFFFFFFFFFFFFFFFFFFFFFFFFFFFFFFFFFFFFFFFFFFF:FFFFFF:FF
@A00456:223:HMMCCDSXX:3:1113:18394:28808 1:N:0:TGTACCGT+TCTCTAGG
GTTGATGGCCCCATGCATTTGAGAGCCTCAGGTTTTTACCAGTGCTCAGCAGGCTGGGGCACTGCCAACAGAGAAGATAGAATAAGCCCTCTGATTTCATCCAGTCTGTCTAACGTGTGCCAAGGAGGAAAAAATGCTTTCAACAGTCAG
+
FFFFFFFFFFFFFFFFFFFFFFFFFFFFFFFFFFFFFFFFFFFFFFFFFFFFFFFFFFFFFFFFFFFFFFFFFFFFFFFFFFFFFFFFFFFFFFFFFFFFFFFFFFFFFFFFFFFFFFFFFF:FFFFFFFFFFFFFFFFFFFFFFFFFFF
@A00456:223:HMMCCDSXX:3:1113:18403:28792 1:N:0:TGTACCGT+TCTCTAGG
GTTGATGGCCCCATGCATTTGAGAGCCTCAGGTTTTTACCAGTGCTCAGCAGGCTGGGGCACTGCCAACAGAGAAGATAGAATAAGCCCTCTGATTTCATCCAGTCTGTCTAACGTGTGCCAAGGAGGAAAAAATGCTTTCAACAGTCAG
+
FFFFFFFFFFFFFFFFFFFFFFFFFFFFFFFFFFFFFFFFFFFFFFFFFFFFFFFFFFFFFFFFFFFFFFFFFFFFFFFFFFFFFFFFFFFFFFFFFFFFFFFFFFFFFFFFFFFFFFFFFF:FFFFFFFFF:FFFFFFFFFFFFFFFFF
@A00456:223:HMMCCDSXX:3:1114:24587:32299 1:N:0:TGTACCGT+TCTCTAGG
GTTTGTCCGAACTGGCTATGGGAAGGACATGGTCAAAGTTCTCCATATTCAGAGGGATGGAAAATACCACAGCATCAAAGAGGTGGCGACTTCGGTGCAGTTGACTCTGAGGTCCAAAAAGGATTACCTCCATGGTGATAATTCCGACAT
+
FFFFFFFFFFFFFFFFFFFFF:FFFFFFFFFFFFFFFFFFFFFFFFFFFFFFFFFFFFFFFFFFFFFFFFFFFFFFFFFFFFFFFFFFFFFFFFFFFFFFFFFFFFFFFFFFFFFFFFFFFFFFFFFFFFFFFFF:FFFFFFFFFFFFFF
@A00456:223:HMMCCDSXX:3:1115:19388:7200 1:N:0:TGTACCGT+TCTCTAGG
TGGCCCATTACCATGACGACTATGGAAAGAATGATGAAGTGGAGTTTGTCCGAACTGGCTATGGGAAGGACATGGTCAAAGTTCTCCATATTCAGAGGGATGGAAAATACCACAGCATCAAAGAGGTGGCGACTTCGGTGCAGTTGACTC
+
FFFFFFFFFFF:FFFFFFF:FFFFFFFFFFFFF:FFFFFFFFFF:FFFFFFFFF:F:FFFFFFFFFFFFFFFFFFFFFF:FFFFFFFFFFFFFFFFFFFFFFFFFFFFFFFFFFFFFFFFFFFFFFFFFFFFFFFF:FFFFFFFFFFFFF
@A00456:223:HMMCCDSXX:3:1115:19515:7294 1:N:0:TGTACCGT+TCTCTAGG
TGGCCCATTACCATGACGACTATGGAAAGAATGATGAAGTGGAGTTTGTCCGAACTGGCTATGGGAAGGACATGGTCAAAGTTCTCCATATTCAGAGGGATGGAAAATACCACAGCATCAAAGAGGTGGCGACTTCGGTGCAGTTGACTC
+
FFFFFFFFFFFFFFFFFFFFFFFFFFFFFFFFFFFFFFFFFFFFFFFFFFFFFFFFFFFFFFFFFFFFFFFFFFFFFFF:FFFFFFFFFFFFFFFFFFFFFFFFFFFFFFFFFFFFFFFFFFFFFFFFFFFFFFFFFFFFFFFFFFFFFF
@A00456:223:HMMCCDSXX:3:1115:18331:8563 1:N:0:TGTACCGT+TCTCTAGG
CAGTGTTTGATCTCATGTTCAGATCAACGGATGTGGCAGCAGCCAGTGCTTTACGACTATTTCCTTAACGATCGGATCCTAAAGACAGAGTCTGAGGCAGAGGGCACAAGAACAGCAAGGAGAAATATCGCTGTGATTCTCCGATCACAG
+
FFFFFFFFFFFFFFFFFFFFFFFFFFFFFFFFFFFFFFFFFFFFFFFFFFFFFFFFFFFFFFFFFFFFFFFFFFFFFFFFFFFFFFFFFFFFFFFFFFFFFFFFFFFFFFFFFFFFFFFFFFFFFFFFFFFFFFFFFFFFFFFFFFFFFF
@A00456:223:HMMCCDSXX:3:1115:19660:10676 1:N:0:TGTACCGT+TCTCTAGG
TAGCCTCAGAGTTTAGCCTGGGCAAGCTTCAAGCTCATGACAGCCCTTCTGCATCGGCTCCCAAGGGCTGGGAAGATCGGTATCCACCACTAAACCCAGCCAAGAGTAATTGCTAAGCACTCCTGGGACTCTTTCCTGATGAGTTGTTTC
+
FFFFFFFFFFFFFFFFFFFFFFFFFFFFFFFFFFFFFFFFFFFFFFFFFFFFFFFFFFFFFFFFFFFFFFFFFFFFFFFFFFFFFFFFFFFFFFFFFFFFFFFFFFFFFFFFFFFFFFFFFFFFFFFFFFFFFFF,FFFFFFFFFFFFFF
@A00456:223:HMMCCDSXX:3:1115:21748:17237 1:N:0:TGTACCGT+TCTCTAGG
GACATGGTCAAAGTTCTCCATATTCAGAGGGATGGAAAATACCACAGCATCAAAGAGGTGGCGACTTCGGTGCAGTTGACTCTGAGGTCCAAAAAGGATTACCTCCATGGTGATAATTCCGACATCATCCCCACAGACACCATCAAGAAC
+
FFFFFFFFFFF:FFFFFFFFFFFFFFFFFFFFFFFFFFFFFFFFFFFFFFFFFFFFFFFFFFFFFFFFFFFFFFFFFFFFFFFFFFFFFFFFFFFFFFFFFFFFFFFFFFFFFFFFFFFFFFFFFFFFFFFFFFFFFFFFFFFFFFFFFF
@A00456:223:HMMCCDSXX:3:1115:9543:17237 1:N:0:TGTACCGT+TCTCTAGG
CGGCAAAATAACCGGGACGGTGAGGAGGAAGCTGCCTTCCAGGCTGTGACGTTATGGCTCCAGCCAGTTGTGATGCTTGGGATAACTGTGTGCTCACCTGCAAAAATTTCAACTCAGGATACTGATTGCTCTGCTCTGTGTGAAGTAATT
+
F,FFFFF:FFFF::F,FFF:FFFFFFFFFFFFFFFFFFFFFFFF,FFFFF::,F:F,F:F:,FFFF,F,FFFF:::,F:FFFFFFFFF:FFFF:FFF:FFFFFFFFFF:FFF:FFFF:F,FFFFF:,F::FF:,:FFFFFFFFFFFFF,F
@A00456:223:HMMCCDSXX:3:1116:31376:15029 1:N:0:TGTACCGT+TCTCTAGG
GGTAGATTAAGCAGGAGAATGTTGCCTGTGAGCTAAAAAAAAAGTTTCCCTTTTTTGTCTCTAAAATCGCACAAAAGGAAGGGAGGGAGAAAAGAGGCTGAGATTGAGGAAAAAGAAAAAGGCAGGGAGGGAAGAAAAAATGGAGAATAC
+
F:FF,FF:FFFFFFFFFFFF,FFFFFFFFFFFFFFFFF:FFF:F:FFF:FFFFFFFF::FF:FFFFFF,,:FF,:FF,FFFFF:,FFFFFFFF:FFF,::FFF,,:FFFFFFFF:,FF,::F:F:FFFFFFFF,:FFFFF,:,::FF:FF
@A00456:223:HMMCCDSXX:3:1116:22110:15515 1:N:0:TGTACCGT+TCTCTAGG
CGCACAGCTACAAGCCCCTTGCTAAACTAGAAACGGAAGAGCAATTACTTCACACAGAGCAGAGCAATCAGTATCCTGAGTTGAAATTTTTGCAGGTGAGCACACAGTTATCCCAAGCATCACAACTGGCTGGAGCCATAACGTCACAGC
+
FFFFFFFFFFFFFFFFFFFFFFFFFFFFFFFFFFFFFFFFFFFFFFFFFFFFFFFFFFFFFFFFFFFFFFFFFFFFFFFFFFFFFFFFFFFFFFFFFFFFFFFFFFFFFFFFFFFFFFFFFFFFFFFFFFFFFFFFFFFFFFFFFFFFFF
@A00456:223:HMMCCDSXX:3:1116:13747:19382 1:N:0:TGTACCGT+TCTCTAGG
GAAAACAACCCAGTCTGGATTTGAAGGATTCATCAAGGACCAGTTCACTACTCTCCCCGAGGTGAAGGACCGATGCTTTGCCACTCAAGTGTACTGCAAGTGGCGCTACCAGAATCGGGACGTGGATTTCGAGGCTACCTGGGGCGCTGT
+
FFFFFFFFFFFFFFFFFFFFFFFFFFFFFFFFFFFFFFFFFFFFFFFFFFFFFFFFFFFFFFFFFFFFFFFFFFFFFFFFFFFFFFFFFFFFFFFFFFFFFFFFFFFFFFFFFFFFFFFFFFFFFFFFFFFFFFFFFFFFFFFFFFFFFF
@A00456:223:HMMCCDSXX:3:1116:1190:25942 1:N:0:TGTACCGT+TCTCTAGG
ATGATGTCGGAATTATCACCATGGAGGTAATCCTTTTTGGACCTCAGAGTCAACTGCACCGAAGTCGCCACCTCTTTGATGCTGTGGTATTTTCCATCCCTCTGAATATGGAGAACTTTGACCATGTCCTTCCCATAGCCAGTTCGGACA
+
FFFFFFFFFFFFFFFFFFFFFFFFFFFFF,FFFFFFFFFFFFFFFFFFFFFFFFFFFFFFFFFFFFFFFFFFFFFFFFF:FFFFFFFF:FFFFFFFFFFFFFFFFFFFFFFFFFFFFFFFFFFFFFFFFFFFFFFFFFFF:FFFFFFFFF
@A00456:223:HMMCCDSXX:3:1116:19443:31970 1:N:0:TGTACCGT+TCTCTAGG
GTCTGTGGGGATGATGTCGGAATTATCACCATGGAGGTAATCCTTTTTGGACCTCAGAGTCAACTGCACCGAAGTCGCCACCTCTTTGATGCTGTGGTATTTTCCATCCCTCTGAATATGGAGAAATTTGACCATGTCCTTCCCATAGCC
+
FFFFFFFFFFFFFFFFFFFFFFFFFFFFFFFFFFFFFFFFFFFFFFFFFFFFFFFFFFFFFFFFFFFFFFFFFFFFFFFFFFFFFFFFF,FFFFFFFFFFFFFFFFFFFFFFFFFFFFFFFFFFFFFFFFFFFFFFFFFFFFFFFFFFFF
@A00456:223:HMMCCDSXX:3:1117:7292:2660 1:N:0:TGTACCGT+TCTCTAGG
GATAACTGTGTGCTCACCTGCAAAAATTTCAACTCAGGATACTGATTGCTCTGCTCTGTGTGAAGTAATTGCTCTTCCGTTTCTAGTTTAGCAAGGGGCTTGTAGCTGTGCGCACGTGGAGCCCTGCATTAGCAGACACCGCAGGCTCCG
+
FFFFFFFFFFFFFFFFFFFFFFFFFFFFFFFFFFFFFFFFFFFFFFFFFFFFFFFFFFFFFFFFFFFFFFFFFFFFFFFFFFFFFFFFFFFFFFFFFFF:FFFFFFFFFFFFFFFFFFFFFFFFFFFFFFFFFFFFFFFFFFFFFFFFFF
@A00456:223:HMMCCDSXX:3:1117:3568:6574 1:N:0:TGTACCGT+TCTCTAGG
GGAGGGCACAAGAACAGCAAGGAGAAATATCGCTGTGATTCTCCGATCACAGTTTTAAAGGAATCTGCCCAAGGCCACGGAGCCTGCGGTGTCTGCTAATGCAGGGCTCCACGTGCGCACAGCTACAAGCCCCTTGCTAAACTAGAAACG
+
FFFFFFFFFFFFFFFFFFFFFFFFFFFFFFFFFFFFFFFFFFFFFFFFFF:F:FFFFF:FFFFFFFFFFFFFFFFF,FFFFFFFFFFFFFFFFFFFFFFFFF:FFFFFFFFFFFFFFF,FFFFFFFFFFFFFFFFFFFFFFFFFFFFFFF
@A00456:223:HMMCCDSXX:3:1117:5593:9486 1:N:0:TGTACCGT+TCTCTAGG
GAGGAATATCGCTGTGATTCTCCGATCACAGTTTTAAAGGAATCTGCCCAAGGCCACGGAGCCTGCGGTGTCTGCTAATGCAGGGCTCCACGTGCGCACAGCTACAAGCCCCTTGCTAAACTAGAAACGGAAGAGCAATTACTTCACACA
+
FFFFFFFFFFFFFFFFFFFFFFFFFFFFFFFFFFFFFFFFF:FFFFFFFFFFFFFFFFFFFFFFFFFFFFFFFFFFFFFFFFFFFFFFFFFFFFFFFFFFFFFFFFFFFFFFFFFFFFFFFFFFFFFFF:FFFFFF:FFFFFFFFFFFFF
@A00456:223:HMMCCDSXX:3:1117:16767:14309 1:N:0:TGTACCGT+TCTCTAGG
GTGGGGATGATGTCGGAATTATCACCATGGAGGTAATCCTTTTTGGACCTCAGAGTCAACTGCACCGAAGTCGCCACCTCTTTGATGCTGTGGTATTTTCCATCCCTCTGAATATGGAGAACTTTGACCATGTCCTTCCCATAGCCAGTT
+
FFFFFFFFFF:FFFFFFFFFFFFFFFFFFFFFFFFFFFFFFFFFFFFFFFFFFFFFFFFFFF:FFFFFFFFF:FFFFFFFFFFFFFFFFFFFFFFFFFFFFFFFFFFFFFFFFFFFFFFFFFFF,FFF,FFFFFFF:F:FFFFFF,FFFF
@A00456:223:HMMCCDSXX:3:1117:26377:16705 1:N:0:TGTACCGT+TCTCTAGG
GTGATGTCGGAATTATCACCATGGAGGTAATCCTTTTTGGACCTCAGAGTCAACTGCACCGAAGTCGCCACCTCTTTGATGCTGTGGTATTTTCCATCCCTCTGAATATGGAGAACTTTGACCATGTCCTTCCCATAGCCAGTTCGGACA
+
FFFFFFFFFFFFFFFFFFFFFFFFFFFFFFFFFFFFFFFFFFFFFFFFFFFFFFFFF:FFFFFFFFFFFFFFFFFFFFFFFFFFFFFFFFFFFFFFFFFFFFFFFFFFFFFFFFFFFFFF:FFFFFFFFFFFFFFFFFFFFFFFFFFFFF
@A00456:223:HMMCCDSXX:3:1117:20329:22169 1:N:0:TGTACCGT+TCTCTAGG
CCCAGACATCCCTAGGATGATGACAGTGTTTGATCTCATGTTCAGATCAACGGATGTGGCAGCAGCCAGTGCTTTACGACTATTTCCTTAACGATCGGATCCTAAAGACAGAGTCTGAGGCAGAGGGCACAAGAACAGCAAGGAGAAATA
+
FFFFFFFFFFFFFFFFFFFFFFFFFFFFFFFFFFFFFFFFFFFFFFFFFFFFFFFFFFFFFFFFFFFFFFFFFFFFFFFFFFFFFFFFFFFFFFFFFFFFFFFFFFFFFFFFFFFFFFFFFFFFFFFFFFFFFFFFFFFFFFFFFFFFFF
@A00456:223:HMMCCDSXX:3:1118:22453:18584 1:N:0:TGTACCGT+TCTCTAGG
GCAAAAATTTCAACTCAGGATACTGATTGCTCTGCTCTGTGTGAAGTAATTGCTCTTCCGTTTCTAGTTTAGCAAGGGGCTTGTAGCTGTGCGCACGTGGAGCCCTGCATTAGCAGACACCGCAGGCTCCGTGGCCTTGGGCAGATTCCT
+
FFFFFFFFFFFFFFFFFFFFFFF:FFFFFFFF:FFFFFFFFFFFFFFFFFFFFFFFFFFFFFFFFFFFFFFFFFFFFFFF:FFFFFFFFFFFFFFFFFFFFFFFFFFFFFFFFFFFFFFFFFFFFFFFFFFFFFFF:FFFFF,FFFFFFF
@A00456:223:HMMCCDSXX:3:1118:20320:23124 1:N:0:TGTACCGT+TCTCTAGG
GCAAAAATTTCAACTCAGGATACTGATTGCTCTGCTCTGTGTGAAGTAATTGCTCTTCCGTTTCTAGTTTAGCAAGGGGCTTGTAGCTGTGCGCACGTGGAGCCCTGCATTAGCAGACACCGCAGGCTCCGTGGCCTTGGGCAGATTCCT
+
FFFFFFFFFF:FFFF:FFFFFF::F,FFFF:FFFF,FFF:FFF:F:FF,FFFF:F,F:FF:FF:F:F,FFFFF::FFFFF,FFFFFFFFFFFFF:FF,FFFF:F:FFF,,F,FFFFFFFF,FFFFFFFFF,F:FFF:::FFF,FF::F:F
@A00456:223:HMMCCDSXX:3:1118:5204:35211 1:N:0:TGTACCGT+TCTCTAGG
GTGTGCTCACCTGCAAAAATTTCAACTCAGGATACTGATTGCTCTGCTCTGTGTGAAGTAATTGCTCTTCCGTTTCTAGTTTAGCAAGGGGCTTGTAGCTGTGCGTACGTGGAGCCCTGCATTAGCAGACACCGCAGGCTCCGTGGCCTT
+
FFFFFFFFFFFFFFFFFFFFFFFFFFFFFFFFFFFFFFFFFFFFFFFFFFFFFFFFFFFF:FFFFFFFFFFFFFFFFFFFFFFFFFFFFFFFFFFFFFFFFFFFFFFFFFFFFFFFFFFFFFFFFFFFFFFFFFFFFFFFFFFFFFFFFF
@A00456:223:HMMCCDSXX:3:1119:18909:6026 1:N:0:TGTACCGT+TCTCTAGG
TGATGTCGGAATTATCACCATGGAGGTAATCCTTTTTGGACCTCAGAGTCAACTGCACCGAAGTCGCCACCTCTTTGATGCTGTGGTATTTTCCATCCCTCTGAATATGGAGAACTTTGACCATGTCCTTCCCATAGCCAGTTCGGACAA
+
FF:FFFFFFFFFFFFF,FFFFFFFFFFFFFFFFFFFFFFFFFFFFFFFFFFFFFFFFFFFFFFFFFFFFFFFFFFFFFFFFFFFFFFFFFFFFFFFFFFFFFFFFFFFFFFFFFFFFFFFFFFFFFFFFFFFFFFFFFFFFFFFFFFFF,
@A00456:223:HMMCCDSXX:3:1119:19651:8187 1:N:0:TGTACCGT+TCTCTAGG
TGATGTCGGAATTATCACCATGGAGGTAATCCTTTTTGGACCTCAGAGTCAACTGCACCGAAGTCGCCACCTCTTTGATGCTGTGGTATTTTCCATCCCTCTGAATATGGAGAACTTTGACCATGTCCTTCCCATAGCCAGTTCGGACAA
+
FFFFFFFFFFFFFFFF:FFFFFFFFFFFFFFFFFFFFFFFFFFFFFFFFFFFFFFFFFFFFFFFFF:FFFFFFFFFFFFFFFFFFFFFFFFFFFFFFFFFFFFFFFFFFFFFF:FFFFFFFFFFFF:FFFFFFFFFFFFFFFFFFFFFF,
@A00456:223:HMMCCDSXX:3:1119:15908:30765 1:N:0:TGTACCGT+TCTCTAGG
GTCCGGGACATTGTCCTGAAGAAATTTGCTGGGCCCTATGACAGAGGTGAATACTCACCTTCCGTGCAGAAGACCCTCTATGACATACAAGTGCTGACCCTGAGCCAGCTTCCTGAGATAGAAGACATGGAAATCAGCCTTCCAAACATT
+
F,FFFFF:FFFFFFFFFFFFFF:F:FFFFFFFFFFFFFFFFFFFFFFFFFFFFFFFFFFFFFFFFFFFFFFFFFFFFFFFFFFFFFFFF::FFFFFFFFFFFFFFFFFFFFFF,FFFFFFFFF:FFFFFFFFFFFFFFFFFFFFFFFFFF
@A00456:223:HMMCCDSXX:3:1120:16514:1814 1:N:0:TGTACCGT+TCTCTAGG
ATTTCAACTCAGGATACTGATTGCTCTGCTCTGTGTGAAGTAATTGCTCTTCCGTTTCTAGTTTAGCAAGGGGCTTGTAGCTGTGCGCACGTGGAGCCCTGCATTAGCAGACACCGCAGGCTCCGTGGCCTTGGGCAGATTCCTTTAAAA
+
FFFFFFFFFF:FFFFFFFFFFFFFFFFFFFFFFFFFFFFFFFFFFFFFFFFFFFFFFFFFFFFFFFFFFFFFFFFFFFFFFFFFFFFFFFFFFFFFFFFFFFFFFFFFFFFFFFFFFFFFFFFFFFFFFFFFFFFFFFFFFFFFFFFFFF
@A00456:223:HMMCCDSXX:3:1120:4164:22326 1:N:0:TGTACCGT+TCTCTAGG
GTGACGTTATGGCTCCAGCCAGTTGTGATGCTTGGGATAACTGTGTGCTCACCTGCAAAAATTTCAACTCAGGATACTGATTGCTCTGCTCTGTGTGAAGTAATTGCTCTTCCGTTTCTAGTTTAGCAAGGGGCTTGTAGCTGTGCGCAC
+
FFFFFFFFFFFFFFFFFFFFFFFFFFFFFFFFFFFFFFFFFFFFFFFFFFFFFFFFF:FFFFFFFFFFFFFFFFFFFFFFFFFFFFFFFFFFFFFFFFFFFFFFFFFFFFFFFFFFFFFFFFFFF:FFFFFFFFFFFFFFFFFFFFFFFF
@A00456:223:HMMCCDSXX:3:1120:31928:33489 1:N:0:TGTACCGT+TCTCTAGG
GATGCTTGGGATAACTGTGTGCTCACCTGCAAAAATTTCAACTCAGGATACTGATTGCTCTGCTCTGTGTGAAGTAATTGCTCTTCCGTTTCTAGTTTAGCAAGGGGCTTGTAGCTGTGCGCACGTGGAGCCCTGCATTAGCAGACACCG
+
FFFFFFFFFFFFFFFFFFFFFFFFFFFFFFFFFFFFFFFFFFFFFFFFFFFFFFFFFFFFFFFFFFFFFFFFFFFFFFFFFFFFFFFFFFFFFFFFFFFFFFFFFFFF:FFFFFFFFFFFFFFFFFFFFFFFFFFFFFFFFFFFFFFFFF
@A00456:223:HMMCCDSXX:3:1121:11442:1266 1:N:0:TGTACCGT+TCTCTAGG
CTCGGAGCCCGCGGTGTCTGCTAATGCAGGGCTCCACGTGCGCACAGCTACAAGCCCCTTGCTAAACTAGAAACGGAAGAGCAATTACTTCACACAGAGCAGAGCAATCAGTATCCTGAGTTGAAATTTTTGCAGGTGAGCACACAGTTA
+
FFFFFFFFFFFFFFFFFFFFFFFFFFFFFFFFFFFFFFFFFFFFFFFFFFFFFFFFFFFFFFF:FFFF:FFFFFFFFFFFFFFFFFFFFFFFFFFFFFFFFFFFFFFFFFFFFFFFFFFFFFFFFFFFFFFFFFFFFFFFFFF:FFFFFF
@A00456:223:HMMCCDSXX:3:1121:9435:10817 1:N:0:TGTACCGT+TCTCTAGG
CACCTGCAAAAATTTCAACTCAGGATACTGATTGCTCTGCTCTGTGTGAAGTAATTGCTCTTCCGTTTCTAGTTTAGCAAGGGGCTTGTAGCTGTGCGCACGTGGAGCCCTGCATTAGCAGACACCGCAGGCTCCGTGGCCTTGGGCAGA
+
FFFFFFFFFFFFFFFFFFFFFFFFFFFFFFFFFFFFFFFFF:FFFFFFFFFFFFFFFFFFFFFFFFFFFFFFFFFFFFFFFFFFFFFFFFFFFFFFFFFFFFFFFFFFFFFFFFFFFFFFFFFFFFFFFFFFFFFFFFFFF:FFFFFFFF
@A00456:223:HMMCCDSXX:3:1121:25409:29152 1:N:0:TGTACCGT+TCTCTAGG
GTGGTATATTTGCAGCAATGCTTCAGTCACATCAGCCATGTTTTCATATTGACTGACGGCAGGTGCCTGGAGACCACTGTATTGGTCAGCAGAGTTCCCAATCCATGTTCACAAACGTCTGGGAACTTAGCACATTCTCAATCACATTCT
+
F:FFFFFFFFFFFFFFFFFFFFFFFFFFFFFFF:F:FFFFFFFFFFFFFFFFFFFF:FFF:FFFFFFFF,F,FFFFFFFFFFFFFFFFF:FFFF:FFFFFFFFFFFFFFFFFFF,FFFFFFFFFFFFFFFFFFFFFFFFFFFF,FFFFFF
@A00456:223:HMMCCDSXX:3:1121:16025:29684 1:N:0:TGTACCGT+TCTCTAGG
GGCCCATTACCATGACGACTATGGAAAGAATGATGAAGTGGAGTTTGTCCGAACTGGCTATGGGAAGGACATGGTCAAAGTTCTCCATATTCAGAGGGATGGAAAATACCACAGCATCAAAGAGGTGGCGACTTCGGTGCAGTTGACTCT
+
FFFFFFFFFFFFFFFFFFFF:FFFFFFF:FFFFFFFFFFFFFFFFFFFFFFFFFFFFFFFFFFFFFFFFFFFFFFFFFFFFFFFFFFFFFFFFFFFFFFFFFFFFFFFFFFFFFFFFFFFF:FFFFFFFFFFFFFFFFFFFFFFFFFFFF
@A00456:223:HMMCCDSXX:3:1122:21070:6104 1:N:0:TGTACCGT+TCTCTAGG
TGATTGCTCTGCTCTGTGTGAAGTAATTGCTCTTCCGTTTCTAGTTTAGCAAGGGGCTTGTAGCTGTGCGCACGTGGAGCCCTGCATTAGCAGACACCGCAGGCTCCGTGGCCTTGGGCAGATTCCTTTAAAACTGTGATCGGAGAATCA
+
FFFFFFFFFFFFFFFFFFFFFFFFFFFFFFFFFFFFFFFFFFFFFFFFFFFFFFFFFFFFFFFFFFFFFFFFFFFFFFFFFFFFFFFFFFFFFFFFFFFFFFFFFFFFFFFFFFFFFFFFFFFFFFFFFFFFFFFFFFFFFFFFFFFFFF
@A00456:223:HMMCCDSXX:3:1122:18168:16986 1:N:0:TGTACCGT+TCTCTAGG
GAGAGAGAGAGGGAGGGAGGGAAAATGACAAATTCTTAAGCCATGTAAAGTGTTTTTATCATAACTCTGAGAAGGAACAATTGGTTTCTGAACTCAGAGCTATCAGAAGTATGGAGATTGAATTCCTTTGCTGAAATGCTAATCATTAGA
+
FFFFFFFFFFFFFFFFFFFFFFFF:FFFFFFFFFFFFFFFFFFFFFFFFFFFFFFFFFFFFFFFFFFFF:FFFFFFFFFFFFFFFFFFFFFFFFFFFFFFFFFFFFFFFFFFFFFFFFFFFFFFFFFFFFFFFFFFFFFFFFFFFFFFFF
@A00456:223:HMMCCDSXX:3:1122:13512:35884 1:N:0:TGTACCGT+TCTCTAGG
ATGAAGTGGAGTTTGTCCGAACTGGCTATGGGAAGGACATGGTCAAAGTTCTCCATATTCAGAGGGATGGAAAATACCACAGCATCAAAGAGGTGGCGACTTCGGTGCAGTTGACTCTGAGGTCCAAAAAGGATTACCTCCATGGTGATA
+
FF,F:FFF:F:::F,F,FF:F,FF,:FF:FFFF:FFFFFF::FF:FFFF:FFFFFFFF,:FFFFF,F:::F,FF:FF:FFFFFFFFFFFFFF:FFFFFF:FF,FF:FFFFFF:F:F:FFFFFFFFFF:FF:FFFFFFFFFFF::F,FFFF
@A00456:223:HMMCCDSXX:3:1123:26738:9972 1:N:0:TGTACCGT+TCTCTAGG
GGAAAGAATGATGAAGTGGAGTTTGTCCGAACTGGCTATGGGAAGGACATGGTCAAAGTTCTCCATATTCAGAGGGATGGAAAATACCACAGCATCAAAGAGGTGGCGACTTCGGTGCAGTTGACTCTGAGGTCCAAAAAGGATTACCTC
+
FFFFFFFFFFFFFFFFFFFFFFFFFFFFFFFFFFFFFFFFFFFFFFFFFFFFFFFFFFFFFFFFFFFFFFFFFFFFFFFFFFFFFFFFFFFFFFFFFFFFFFFFFFFFFFFFFFFFFFFFFFFFFFFFFFFFFFFFFFFFFFFFFFFFFF
@A00456:223:HMMCCDSXX:3:1123:16830:15702 1:N:0:TGTACCGT+TCTCTAGG
GGGGATGATGTCGGAATTATCACCATGGAGGTAATCCTTTTTGGACCTCAGAGTCAACTGCACCGAAGTCGCCACCTCTTTGATGCTGTGGTATTTTCCAACCCTCTGAATATGGAGAACTTTGACCATGTCCTTCCCATAGACAGTTCG
+
FF:F:::FF:FF::F,:FFF,,FF::F,FFF,,F,FFF,F,F:FFFFF:::FFFF::FFFFFFF:F,,:F:FFFF:,F:,FFFF,FFF,FFFF:F,FFFF,FFFF:,FFF,F,FFF:F,F,F,,FF::F,FF,,F:FFFFFF,FF,,,FF
@A00456:223:HMMCCDSXX:3:1123:16857:15749 1:N:0:TGTACCGT+TCTCTAGG
GGGGATGATGTCGGAATTATCACCATGGAGGTAATCCTTTTTGGACCTCAGAGTCAACTGCACCGAAGTCGCCACCTCTTTGATGCTGTGGTATTTTCCATCCCTCTGAATATGGAGAACTTTGACCATGTCCTTCCCATAGCCAGTTCG
+
FFFFFFFFFFFFFFFFFFFFFFFFFFFFFFFFFFFFFFFFFFFFFFFFFFFFFFFFFFFFFFFFFFFFFFFFFFFFFFFFFFFFFFFFFFFFFFFFFFFFFFFFFFFFFFF:FFFFFFFFFFFFFFFFFFFFFFFFFFFFFFFFFFFFFF
@A00456:223:HMMCCDSXX:3:1124:23421:8703 1:N:0:TGTACCGT+TCTCTAGG
GGTGTCTGTGGGGATGATGTCGGAATTATCACCATGGAGGTAATCCTTTTTGGACCTCAGAGTCAACTGCACCGAAGTCGCCACCTCTTTGATGCTGTGGTATTTTCCATCCCTCTGAATATGGAGAACTTTGACCATGTCCTTCCCATA
+
FFFFFFFFFFFFFFFFFFFF:FFF:FFFFFFFFFFFFFFFFFFFFFFFFFFFFFFFFF:FFFFFFFFFFFFFFFFFFFFFFFFFFFFFFFFFFFFFFFFFFFFFFFFFFFF:FFFFFFFFFFFFFFFFFFFFFFF:FFFFFFFFFFFFFF
@A00456:223:HMMCCDSXX:3:1124:28791:11866 1:N:0:TGTACCGT+TCTCTAGG
GGTCTGCTAATGCAGGGCTCCACGTGCGCACAGCTACAAGCCCCTTGCTAAACTAGAAACGGAAGAGCAATTACTTCACACAGAGCAGAGCAATCAGTATCCTGAGTTGAAATTTTTGCAGGTGAGCACACAGTTATCCCAAGCATCACA
+
FFFFFFFFFFFFFFFF,FFFFFFFFFFFFFFFFFFFFFFFFFFF,FFFFFFFFFFFFFFFFFFFFFFFFFFFFFFFFFFFFF:FFFFFFFFFFFFFFF:FFFFFFFFFFFFFFFFFFF,FFF:FFFFFFFFFF,FFFFF:FFFFFFFFFF
@A00456:223:HMMCCDSXX:3:1124:2401:25817 1:N:0:TGTACCGT+TCTCTAGG
ATAACCGGGACGGTGAGGAGGAAGCTGCCTTCCAGGCTGTGACGTTATGGCTCCAGCCAGTTGTGATGCTTGGGATAACTGTGTGCTCACCTGCAAAAATTTCAACTCAGGATACTGATTGCTCTGCTCTGTGTGAAGTAATTGCTCTTC
+
FFFFFFFFFFFFFFFFFFFFFFFFFFFFFFFFFFFFFFFFFFFFFFFFFFFFFFFFFFFFFFFFFFFFFFFFFFFFFFFFFFFFFFFFFFFFFFFFFF,FFFFFFFFFFFFFF:FFFFFFFFFFFFFFFFFFFFFFFFFFFFFFFFFFFF
@A00456:223:HMMCCDSXX:3:1124:32533:32283 1:N:0:TGTACCGT+TCTCTAGG
AGGTGCCACTAGCTACATTTCCTAGGAGAGAAGTGTGCTGACTCTTCAGGAACAATAGGGGTAATCTGGGTTTATACTCAAGGGCTAGGGGACAGGATAAATGTGGAGACGGGAAACAGGCATGACATAGACATTTACTGTTAAGGGCCA
+
FFFFFFFFFFFFFFFFFFFFFFFF:FFFFFFFFFFFFFFF:FFFFFF:FFFFFFFFFFFFFFFFF:FFFFFFFFFFFFFFFFFFFFFFFFFFFFFFFFFF:FFFFFFFFFFFFFFFFFFFFFFFFFFFFFFFFFFFFFFFFFFFFFFFFF
@A00456:223:HMMCCDSXX:3:1124:13557:32643 1:N:0:TGTACCGT+TCTCTAGG
GTGGAGTTTGTCCGAACTGGCTATGGGAAGGACATGGTCAAAGTTCTCCATATTCAGAGGGATGGAAAATACCACAGCATCAAAGAGGTGGCGACTTCGGTGCAGTTGACTCTGAGGTCCAAAAAGGATTACCTCCATGGTGATAATTCC
+
FFFFFFFFFFFFFFFFFFFFFFFFFFFFFFFFFFFFFFFFFFFFFFFFFFFFFFFFFFFFFFFFFFFFFFFFFFFFFFFFFFFFFFFFFFFFFFFFFFFFFFFFFFFFFFFFFFFFFFFFFFFFFFFFFFFFFFFFFFFFFFFFFFFFFF
@A00456:223:HMMCCDSXX:3:1125:29514:3004 1:N:0:TGTACCGT+TCTCTAGG
TAGACATCTACACCCTGGGATGAGCTGGATCTATTCCTCCTTTACAAAGCACTTTCTCCCCCGCTGGTCGTTTTGTCTGCTCTTTTGTAATATGGAGAAGCTTTTGAATGCTTGGAAAGGATCCTCACCCCAGTCCTCTTTTCCCTTGCT
+
FF:FF,FFFFFFF,FFFFFF::FF,FFFF,FFFF:,FFFF::FFFFFFFFFFFFF::::FF:FF::FFFF:FFF,FFF:,FFFF,:FFF,F:FF,F:FFF,FF:FFFF:,FF,FFFF:FFFF:F,,F,:FFFFF::F,F,FF:FF:F:FF
@A00456:223:HMMCCDSXX:3:1125:7337:6370 1:N:0:TGTACCGT+TCTCTAGG
GTGGCAGCAGCCAGTGCTTTACGACTATTTCCTTAACGATCGGATCCTAAAGACAGAGTCTGAGGCAGAGGGCACAAGAACAGCAAGGAGAAATATCGCTGTGATTCTCCGATCACAGTTTTAAAGGAATCTGCCCAAGGCCACGGAGCC
+
FFFFFFFFFFFFFFFFFFFFFFFFFFFFFFFFF::FFFFFFFFFFFFFFFFFFFFFFFFFFFFFFFFFFFFFFFFFFFFFFFFFFFFFFFFFFFFFFFFFFFFFFFFFFFFF:FFFFFFFFFFFFFFFFFFFFFFFFFFFFFFFFFFFFF
@A00456:223:HMMCCDSXX:3:1125:9851:12947 1:N:0:TGTACCGT+TCTCTAGG
TGGCCCATTACCATGACGACTATGGAAAGAATGATGAAGTGGAGTTTGTCCGAACTGGCTATGGGAAGGACATGGTCAAAGTTCTCCATATTCAGAGGGATGGAAAATACCACAGCATCAAAGAGGTGGCGACTTCGGTGCAGTTGACTC
+
FFFFFFFFFFFFFFFFFFFF:FFFFFFFFFFFFFFFFFFFFFFFFFFFFFFFFFFFFFFF::FFFFFFFFFFFFFFFFFFFFFFFFFFFFFFFFFFFFFFFFFFFFFFFFFFFFFFFFFFFFFFFFFFFFFFFFFFFFFFFFFFFFFFFF
@A00456:223:HMMCCDSXX:3:1125:9100:13651 1:N:0:TGTACCGT+TCTCTAGG
TGGCCCATTACCATGACGACTATGGAAAGAATGATGAAGTGGAGTTTGTCCGAACTGGCTATGGGAAGGACATGGTCAAAGTTCTCCATATTCAGAGGGATGGAAAATACCACAGCATCAAAGAGGTGGCGACTTCGGTGCAGTTGACTC
+
FFFFFFFFFFFFFFFFFFFFFFFFFFFFFFFFFFFFFFFFFFFFFFFFFFFFFFFFFFFFFFFFFFFFFFFFFFFFFFFFFFFFFFFFFFFFFFFFFFFFFFFFFFFFFFFFFFFFFFFFFFFFFFFFFFFFFFFFFFFFFFFFFFFFFF
@A00456:223:HMMCCDSXX:3:1125:14769:16454 1:N:0:TGTACCGT+TCTCTAGG
GGGAAGGACATGGTCAAAGTTCTCCATATTCAGAGGGATGGAAAATACCACAGCATCAAAGAGGTGGCGACTTCGGTGCAGTTGACTCTGAGGTCCAAAAAGGATTACCTCCATGGTGATAATTCCGACATCATCCCCACAGACACCATC
+
FFFFFFFFF:FFFFFFFFFFFFFFFFFFFFFFFFFFFFFFFFFFFFFFFFFFFFFFFFFFFFFFFFFFFFFFFFFFFFFFFFFFFFFFFFFFFFFFFFFF:FFFFFFFFFFFFFFFFFFFFFFFFFFFFFFFFFFFFFFFFFFFFFFFFF
@A00456:223:HMMCCDSXX:3:1125:22073:17112 1:N:0:TGTACCGT+TCTCTAGG
CGGCAAAATAACCGGGACGGTGAGGAGGAAGCTGCCTTCCAGGCTGTGACGTTATGGCTCCAGCCAGTTGTGATGCTTGGGATAACTGTGTGCTCACCTGCAAAAATTTCAACTCAGGATACTGATTGCTCTGCTCTGTGTGAAGTAATT
+
FFFFFFFFFFFFFFFFFFFFFFFFFFFFFFFFFFFFFFFFFFFFFFFFFFFFFFFFFFFFFFFFFFFFFFFFFFFFFFFFFFFFFFFFFFFFFFFFFFFFFFF:FFFFFFFFFFFFFFFFFFFFFFFFFFFFFFFFFFFFFF:FFFFFFF
@A00456:223:HMMCCDSXX:3:1125:23240:24486 1:N:0:TGTACCGT+TCTCTAGG
GTTTTGCTGCCTCTGGACAACCCCTACGGCAAAATAACCGGGACGGTGAGGAGGAAGCTGCCTTCCAGGCTGTGACGTTATGGCTCCAGCCAGTTGTGATGCTTGGGATAACTGTGTGCTCACCTGCAAAAATTTCAACTCAGGATACTG
+
FFFFFFFFFFFFFFFFFFFFFFFFFFFFFFFFFFFFFFFFFFFFFFFFFFFFFFFFFFFFFFFFFFFFFFFFFFFFFFFFFFFFFFFFFFFFFFFFFFFFFFFFFFFFFF:FFFFFFFFFFFFFFFFF:FFFFFFFFFFFFFFFFFFFFF
@A00456:223:HMMCCDSXX:3:1125:23665:24565 1:N:0:TGTACCGT+TCTCTAGG
GTTTTGCTGCCTCTGGACAACCCCTACGGCAAAATAACCGGGACGGTGAGGAGGAAGCTGCCTTCCAGGCTGTGACGTTATGGCTCCAGCCAGTTGTGATGCTTGGGATAACTGTGTGCTCACCTGCAAAAATTTCAACTCAGGATACTG
+
FFFFFFFFFFFFFFFFFFFFFFFFFFFFFFFFFFFFFFFFFFFFFFFFFFFFFFFFFFFFFFFFFFFFFFFFFFFFFFFFFFFFFFFFFFFFFFFFFFFFFFFFFFFFFFFFFFFFFFFFFFFFFFFFFFFFFFFFFFFFFFFFFFFFFF
@A00456:223:HMMCCDSXX:3:1125:23574:24690 1:N:0:TGTACCGT+TCTCTAGG
GTTTTGCTGCCTCTGGACAACCCCTACGGCAAAATAACCGGGACGGTGAGGAGGAAGCTGCCTTCCAGGCTGTGACGTTATGGCTCCAGCCAGTTGTGATGCTTGGGATAACTGTGTGCTCACCTGCAAAAATTTCAACTCAGGATACTG
+
FF:FFFFFFFFFFFFFFF:FFFFFFFFFFFFFFFFFFFFFFFFFFFFFFFFFFFFFFFFFFFFFFFFFFFFFFFFFFFFFFFFFFFFFFFFFFFFFFFFFFFFFFFFFFFFFFFFFFFFFFFFFFFFFFFFFFFFFFFFFFFFFFFFFFF
@A00456:223:HMMCCDSXX:3:1125:16839:32534 1:N:0:TGTACCGT+TCTCTAGG
ATTGATGTGAAGTAAGTGAATTCAGGTCCCTGTGTGCACTGGATGCAAACGTGTGTACACAGGGCTCTGTGTGTGAGACCATTTCCACTCAGCCCCTCTTTTGAGAGTACAGGTGGACATTCTCTTTGTGGCAAAGTCCAATTCCTAATT
+
FFFFFFFFFFFFFFFFFFFF:FFFFFFFFFFFFFFFFFFFFFFFFFFFFFFFFFFFFFFFFFFFFFFFFFFFFFFFFFFFFFFFFFFFFFFFFFFFFFF:FFFFFFFFFFF:FFFFFFFFFFFFF:FFFF:F:FFFFFFFFFFFFFFFFF
@A00456:223:HMMCCDSXX:3:1125:23619:34569 1:N:0:TGTACCGT+TCTCTAGG
ATGAAGTGGAGTTTGTCCGAACTGGCTATGGGAAGGACATGGTCAAAGTTCTCCATATTCAGAGGGATGGAAAATACCACAGCATCAAAGAGGTGGCGACTTCGGTGCAGTTGACTCTGAGGTCCAAAAAGGATTACCTCCATGGTGATA
+
FFFFFFFFFFFFFF:FFFFFFFFFFFFFFFFFFFFFFFFFFFFFFFFFFFFFFFFFFFFFFFFFFFFFFFFFFFFFFFFFFFFFFFFFFFFFFFFFFFFFFFFFFFFFFF:FFFFFFFFFFFFFFFFFFFFFF:FFFFFFFFFFFFFFF,
@A00456:223:HMMCCDSXX:3:1126:1461:3740 1:N:0:TGTACCGT+TCTCTAGG
GTGGGGATGATGTCGGAATTATCACCATGGAGGTAATCCTTTTTGGACCTCAGAGTCAACTGCACCGAAGTCGCCACCTCTTTGATGCTGTGGTATTTTCCATCCCTCTGAATATGGAGAACTTTGACCATGTCCTTCCCATAGCCAGTT
+
FFFFFFFFFFF:FFF:FFF,FFFFFFFFF:FF:FFFFFFFF::FFF::FFFFFF:FFFFFFF:FFFFFFFF:FF:FFFF:FFFFF:FFFF:FFFFF:FFFFF,FFFFFFFFFFF:FFFFFFFFFFFFFFFFFFFFFFFFFF:F,FFFFFF
@A00456:223:HMMCCDSXX:3:1126:22345:17487 1:N:0:TGTACCGT+TCTCTAGG
GTTTAGCAAGGGGCTTGTAGCTGTGCGCACGTGGAGCCCTGCATTAGCAGACACCGCAGGCTCCGTGGCCTTGGGCAGATTCCTTTAAAACTGTGATCGGAGAATCACAGCGATATTTCTCCTTGCTGTTCTTGTGCCCTCTGCCTCAGA
+
FFF,FFFFFFFFFFFFF:FFFFF:FFFFFFFFFFFF:FFFFFFFFFFFFFF:FFFFFFFFFFFFFFFFFFFFFFFF::FFFFFFFFFFFFFFFFFFFFFFFFFFFFFFFFFFFFFFFFFFFFFFFFFFFFFFFFFFFFFFFFFFFFFFFF
@A00456:223:HMMCCDSXX:3:1126:31846:27618 1:N:0:TGTACCGT+TCTCTAGG
GGCCCATTACCATGACGACTATGGAAAGAATGATGAAGTGGAGTTTGTCCGAACTGGCTATGGGAAGGACATGGTCAAAGTTCTCCATATTCAGAGGGATGGAAAATACCACAGCATCAAAGAGGTGGCGACTTCGGTGCAGTTGACTCT
+
FFFFFFFFFFFFFFFFFFF,FFFFFFFFFFFFFFFFFFFFFFFFFFFFFFFFFFFFFFFFFFFFFFFFFFFFFFFFFFFFFFFFFFFFFFFFFFFFFFFFFFFFFFFFFFFFFFFFFFFFFFFFFFFFFFFFFFFFFFFFFFFFFFFFFF
@A00456:223:HMMCCDSXX:3:1126:31575:30780 1:N:0:TGTACCGT+TCTCTAGG
GGCCCATTACCATGACGACTATGGAAAGAATGATGAAGTGGAGTTTGTCCGAACTGGCTATGGGAAGGACATGGTCAAAGTTCTCCATATTCAGAGGGATGGAAAATACCACAGCATCAAAGAGGTGGCGACTTCGGTGCAGTTGACTCT
+
FFFFFFFFFFFFFFFFFFFFFFFFFFFFFFFFFFFFFFFFFFFFFFFFFFFFFFFFFFFFFFFFFFFFFFFFFFFFFFFFFFFFFFFFFFFFFFFFFFFFFFFFFFFFFFFFFFFFFFFFFFFFFFFFFFFFFFFFFFFFFFFFFFFFFF
@A00456:223:HMMCCDSXX:3:1127:27778:5729 1:N:0:TGTACCGT+TCTCTAGG
AGAAATATCGCTGTGATTCTCCGATCACAGTTTTAAAGGAATCTGCCCAAGGCCACGGAGCCTGCGGTGTCTGCTAATGCAGGGCTCCACGTGCGCACAGCTACAAGCCCCTTGCTAAACTAGAAACGGAAGAGCAATTACTTCACACAG
+
FFFFFFFFFFFFFFFFFFFFFFFFFFFFFFFFFFFFFFFFFFFFFFFFFFFFFFFFFFFFFFFFFFFFFFFFFFFFFFFFFFFFFFFFFFFFFFFFFFFFFFFFFFFFFFFFFFFFF:FFFFFFF:FFFFFFFFFFFFF:FFFFFFFFFF
@A00456:223:HMMCCDSXX:3:1127:27832:30029 1:N:0:TGTACCGT+TCTCTAGG
TGATGAAGTGGAGTTTGTCCGAACTGGCTATGGGAAGGACATGGTCAAAGTTCTCCATATTCAGAGGGATGGAAAATACCACAGCATCAAAGAGGTGGCGACTTCGGTGCAGTTGACTCTGAGGTCCAAAAAGGATTACCTCCATGGTGA
+
FFFFFFFFFFFFF:FFFFFFFFF:FF:FFFFFFFFFFFFFFF:FFFFF::FFFFFFFFFFFFFFFFFFFFFFFFFFFFFFFFFFFFFFFFFFFFFFFFFFFFFFFFFFFFFFFFFFFFFFFFFFFFFFFFFFFFFFFF:FFF:FFFFFFF
@A00456:223:HMMCCDSXX:3:1127:21197:35383 1:N:0:TGTACCGT+TCTCTAGG
GTTTGTCCGAACTGGCTATGGGAAGGACATGGTCAAAGTTCTCCATATTCAGAGGGATGGAAAATACCACAGCATCAAAGAGGTGGCGACTTCGGTGCAGTTGACTCTGAGGTCCAAAAAGGATTACCTCCATGGTGATAATTCCGACAT
+
FFFFFFFFFFFFFFFFFFFFFFFFFFFFFFFFFFFFFFFFFFFFFFFFFFFFFFFFFFFFF:FFFFFFFFFFFFFFFFFFFFFFFFFFFFFFFFFFFFFFFFFFFFFFF:FFFFFFFFFFFFFF:FFFFFFFFF:FFFFFFF:FFFFF,F
@A00456:223:HMMCCDSXX:3:1128:20600:20917 1:N:0:TGTACCGT+TCTCTAGG
CTCAGGATACTGATTGCTCTGCTCTGTGTGAAGTAATTGCTCTTCCGTTTCTAGTTTAGCAAGGGGCTTGTAGCTGTGCGCACGTGGAGCCCTGCATTAGCAGACACCGCAGGCTCCGTGGCCTTGGGCAGATTCCTTTAAAACTGTGAT
+
FFFFFFFFF:FFFFFFFF:F:F::FFFFFFFFFFFFFFFFFFFF,FF:FF:FFFFFFFF:FFF,F::FFFFF:FF:FFFFFFFF:FFFFFFFF:FFF,FFFFFFFFFFFFFFFFFF,FFF,FF,FF:FFFFF:F:FFFFFFFFFFFFFFF
@A00456:223:HMMCCDSXX:3:1128:24623:29105 1:N:0:TGTACCGT+TCTCTAGG
TGTGATTCTCCGATCACAGTTTTAAAGGAATCTGCCCAAGGCCACGGAGCCTGCGGTGTCTGCTAATGCAGGGCTCCACGTGCGCACAGCTACAAGCCCCTTGCTAAACTAGAAACGGAAGAGCAATTACTTCACACAGAGCAGAGCAAT
+
FFFFFFFFFFFFFFFFFFFFFFFFF,FFFFFFFFFFFFFFFFFFFFFFFFFFFFFFFFFFFFFFFFFFFFFFFFFFFFFFFFFFFFFFFFFFFFFFFFFFFFFFFFFFFFFFFFFFFFFFFFFFFFFFFFFFFFFFFFFFFFFFFFFFFF
@A00456:223:HMMCCDSXX:3:1129:28257:4022 1:N:0:TGTACCGT+TCTCTAGG
TGCGTGTGTATGTGTGCTTATGCAAGCACATGTGTGTGTTTGTGTGTGCTAGCATATGTGTGAGCATGTTTGAGTGTGTGTGTGTGTGTGTGTGTGTGTGTGTTTGTGTGTGTGTAGCACAGAGGTCAACCTTAGGTGCCTTTGTCAGTT
+
FFFFFFFFFFFFFFFFFFFFFFFFFFFFFFFFFF:FFFFFFFFFFFFFFFFFFFFFFFFFFFFFFFFFFFFFFFFFFFFFFFFFFFFFFFFFFFFFFFFFFFFFFFFFFFFFFFFF:F:FFFFFFFFFFFFFFF:FFFF:FFFFFFFFFF
@A00456:223:HMMCCDSXX:3:1129:31232:18756 1:N:0:TGTACCGT+TCTCTAGG
CTGGTCTTCAGAATCAAAAGCTTGGAGAGCAACTGACAAAGGCACCTAAGGTTGACCTCTGTGCTACACACACACAAACACACACACACACACACACACACACACTCAAACATGCTCACACATATGCTAGCACACACAAACACACACATG
+
FFFFFFFFFFFFFFFFFFFFFFFFFFFFFFFFFFFFFFFFFFFFFFFFFFFFFFFFFFFFFFFFFFFFFFFFFFFFFFFFFFFFFFFFFFFFFFFFFFFFFFFFFFFFFFFFFFFFFFFFFFFFFFFFFFFFFFFFFFFFFFFFFFFFFF
@A00456:223:HMMCCDSXX:3:1129:30662:32236 1:N:0:TGTACCGT+TCTCTAGG
TGAGGAGGAAGCTGCCTTCCAGGCTGTGACGTTATGGCTCCAGACAGTTGTGATGCTTGTGATAACAGTGTGCTCACCTGCAAAAATATCAACTCAGGATACTGATTGCTCTGCTCTGTGTGAAGTAATAGCTCTTCCGTTTCTAGATTA
+
FF:,FFF:F:F,,F:FFFFFF::FF,F:F,FF:FFFFFFF,F,,FFFF,FFFFFFFF,F,:FFFFF,FFFFFF:FFFFFFFFFFFFF,F,FFF,FFFFFFFFFFF:,FF:,:FFF:F:FF:FFFFFFFF,FFFF,FFFFFF,FFFF,FFF
@A00456:223:HMMCCDSXX:3:1130:7274:7263 1:N:0:TGTACCGT+TCTCTAGG
AAAATTTCAACTCAGGATACTGATTGCTCTGCTCTGTGTGAAGTAATTGCTCTTCCGTTTCTAGTTTAGCAAGGGGCTTGTAGCTGTGCGCACGTGGAGCCCTGCATTAGCAGACACCGCAGGCTCCGTGGCCTTGGGCAGATTCCTTTA
+
FFFFFFFFFFFFFFFFFFFFFFF:FFFFFFFFFFFFFFFFFFF:FFFFFFFFFFFFFFFFFF:FFFFFFFFFF:FFFFFFFFFFFFFFFFFFFFFFFFFFFFFFFFFFFFFFFFFFFFFFFFFFFFFFFFFFFFFFFFFFFF:FFFFFFF
@A00456:223:HMMCCDSXX:3:1130:4860:23970 1:N:0:TGTACCGT+TCTCTAGG
GTGTCTGTGGGGATGATGTCGGAATTATCACCATGGAGGTAATCCTTTTTGGACCTCAGAGTCAACTGCACCGAAGTCGCCACCTCTTTGATGCTGTGGTATTTTCCATCCCTCTGAATATGGAGAACTATGACCATGTCCTTCACATAG
+
:FFFFFF:F,::FFFFF:FF,FFFFFFF:FF::FFFF:FFF:::,FFFFF:,F,,F,FFFFFFFF:F,FF:::FF,FF,F,F,FFFFFF::F:,FFFF,FFFF::FFFFFF::FF:FFFF::FF::FFF,F:FF,FF,FF,FFF,FF:FF
@A00456:223:HMMCCDSXX:3:1130:29152:23985 1:N:0:TGTACCGT+TCTCTAGG
GAGGAATATCGCTGTGATTCTCCGATCACAGTTTTAAAGGAATCTGCCCAAGGCCACGGAGCCTGCGGTGTCTGCTAATGCAGGGCTCCACGTGCGCACAGCTACAAGCCCCTTGCTAAACTAGAAACGGAAGAGCAATTACTTCACACA
+
FFFFFF:FFFFFFFFFFFFFFFFFFFFFFFFFF:FFFFFFFFFFFFFFFFFFFFFFFFFFFFFFFFFFFFFFFFFFFFFFFFFFFFFFFFFFFFFFFFFFFFF:FFFFFFFFFFFFFFFFFFFFFFFFFFFFFFFFF:FFFFFFFFFFFF
@A00456:223:HMMCCDSXX:3:1130:21260:30420 1:N:0:TGTACCGT+TCTCTAGG
CTGTGATCGGAGAATCACAGCGATATTTCTCCTTGCTGTTCTTGTGCCCTCTGCCTCAGACTCTGTCTTTAGGATCCGATCGTTAAGGAAATAGTCGTAAAGCACTGGCTGCTGCCACATCCGTTGATCTGAACATGAGATCAAATACTG
+
FFF:FFFFFFFFFFFFFFFFFFFFFFFFFFFFFFF:FFFFFFFFFFF:FFFFFFFFFFFF:FFFFF::FFFFFFFFFFFFFFFFFFFFFFFFFFFFFFFFFFFFFFFFFFFFFFFFFFFFFFFFFFFFFFFFFFFFFFFFFFFFFFFFFF
@A00456:223:HMMCCDSXX:3:1130:1633:32534 1:N:0:TGTACCGT+TCTCTAGG
GTTATGGCTCCAGCCAGTTGTGATGCTTGGGATAACTGTGTGCTCACCTGCAAAAATTTCAACTCAGGATACTGATTGCTCTGCTCTGTGTGAAGTAAATGCTCTTCCGTTTCTAGTTTAGCAAGGGGCTTGTAGCTGTGCGCACGTGGA
+
F,,F:FFFF::F:FFF::F:,FFFFF:FFFFFFFFFFFFFFFFFF:FFF:FFFFFFF,,FFFFFFFFF:F:,,FFFFF:FF:F::F,,FFF,FFF:F,,FFFFF,FFFFF,,F:FFF,FFFFFFFFFFF:FF,,:F,,FFFFFFFFFFFF
@A00456:223:HMMCCDSXX:3:1130:20410:36464 1:N:0:TGTACCGT+TCTCTAGG
GTGGCAGCAGCCAGTGCTTTACGACTATTTCCTTAACGATCGGATCCTAAAGACAGAGTCTGAGGCAGAGGGCACAAGAACAGCAAGGAGAAATATCGCTGTGATTCTCCGATCACAGTTTTAAAGGAATCTGCCCAAGGCCACGGAGCC
+
:,FFFFF:FFFF,F:FFF:FFF,F:FFF,F::FFF:,FFFF:,FFFF,FF::F:F:FF,F:F,FFFF:F::FFF:FF:FFF,,FFFF,FFFFFFFFFFFF:,FFFFFFF,F::FFFF:,:FFF:FFFF,FFF:FFF:FF:FF:F:FFF,,
@A00456:223:HMMCCDSXX:3:1131:17553:27571 1:N:0:TGTACCGT+TCTCTAGG
GACCCTCTATGACATACAAGTGCTGACCCTGAGCCAGCTTCCTGAGGTATGCTTTGTCACTTGTATTTGGAGGATGGGGAGGAACTGTGTCTCCTGTCAGCTCTGAGGAAGAGTTGAGTGTTAAAATAGGAGAGTGGAAGACACTTGAGA
+
FFFFFFFFFFFFFFFFFFFFFFFFFFFFFFFFFFFFFFFFFFFFFFFFFFFFFFFFFFFFFFFFFFFFFFFFFFFFFFFFFFFFFFFFFFFFFFFFFFFFFFFFFFFFFFFFFFFFFFFFFFFFFFFFFFFFFFFFFFFFFFFFFFFFFF
@A00456:223:HMMCCDSXX:3:1132:12355:32033 1:N:0:TGTACCGT+TCTCTAGG
GATATTCATGGCATGAAGTTTAATTTATTTTGAAATGAGAAAAAGGTATCGTTTGCTCCTTTTACCTTAACACACACGGCAGGGCACAGCAAGTATGGGGACTTGTTGGCTCACTTGGAGAGCATAAGCAGCTCGCCCTCACTTCCGGAG
+
FFFFFFFFFFFFFFFFFFFF:FFFFFFFFFFFFFFFFFFFFFF,FFFFFFF:FFFFFFFFFFFFFFFFFFFF:FFFFFFFFFFFFFFFFFFFFFFFFFFFFFFFFFFFFFFFFFFFFFFFFFFFFFFFFFFFFFFFFFFFFFFFFFFFFF
@A00456:223:HMMCCDSXX:3:1133:13593:1485 1:N:0:TGTACCGT+TCTCTAGG
GTGGGGATGATGTCGGAATTATCACCATGGAGGTAATCCTTTTTGGACCTCAGAGTCAACTGCACCGAAGTCGCCACCTCTTTGATGCTGTGGTATTTTCCATCCCTCTGAATATGGAGAACTTTGACCATGTCCTTCCCATAGCCAGTT
+
:FF:F:FFFFFFFFFFFFFFFFFFFFFFFFFFFFFFFFF:FFFFFFFFFFFFFFFFFFF:FF:FFFFFFFFFFFFFFFFFFFFF:FFFFFFFFFFFFFFF:FFFFFFFFFFFFFFFFF:FF::FFF:FFFFFFFFFFFFFFFFFFFFF,F
@A00456:223:HMMCCDSXX:3:1133:18240:6308 1:N:0:TGTACCGT+TCTCTAGG
TGGAGTTTGTCCGAACTGGCTATGGGAAGGACATGGTCAAAGTTCTCCATATTCAGAGGGATGGAAAATACCACAGCATCAAAGAGGTGGCGACTTCGGTGCAGTTGACTCGAGGTCCAAAAAGGATTACCTCCATGGTGATAATTCCGA
+
FFFFFFFFFFFFFFFFFFFFFFFFFFFFFFFFFFFFFFFFFFFFFFFFFFFFFFFFFFFFFFFFFFFFFFFFFFFFFFFFFF:FFFFFFFFFFFFFFFF:FFFFFFFFFFFFFFFFFFFFFF:FFFFFFF:FFFFFFFFFFFFFFFFFFF
@A00456:223:HMMCCDSXX:3:1133:10330:17534 1:N:0:TGTACCGT+TCTCTAGG
GGGGATGATGTCGGAATTATCACCATGGAGGTAATCCTTTTTGGACCCCAGAGTCAACTGCACCGAAGTCGCCACCTCTTTGATGCTGTGGTATTTTCCATCCCTCTGAATATGGAGAACTTTGACCATGTCCTTCCCATAGCCAGTTCG
+
FFFFFFFFFFFFFFFFFFFFFFFFFFFFFFFFFFFFFFFFFFFFFFFFFFFFFFFFFFFFFFFFFFFFFFFFFFFFFFFFFFFFFFFFFFFFFFFFFFFFFFFFFFFFFFFFFFFFFFFFFFFFFFFFFFFFFFFFFFFFFFFFFFFFFF
@A00456:223:HMMCCDSXX:3:1133:14389:17957 1:N:0:TGTACCGT+TCTCTAGG
CGCACTGTGTTCTTGATGGTGTCTGTGGGGATGATGTCGGAATTATCACCATTGAGGTAATCCTTTTTGGACCTCAGAGTCAACTGCACCGAAGTCGCCACCTCTTTGATGCTGTGGTATTTTCCATCCCTCTGAATATGGAGAACTTTG
+
FFFFFF:FFFFF:FFF,F:,F,:,F,:F:FF,,FFFFFF,:FFFF:FFFFFF,FF,FFFFF,FFFF:,F:FFF:FFFF,FFFFFF,FFFFFFFF,FFFFFFF:F,,:F:F:FF:,,FFFF:,:FFF:,FFFF:FFFFFFFFF,FFFF:FF
@A00456:223:HMMCCDSXX:3:1133:12680:19351 1:N:0:TGTACCGT+TCTCTAGG
GCTTGGGATAACTGTGTGCTCACCTGCAAAAATTTCAACTCAGGATACTGATTGCTCTGCTCTGTGTGAAGTAATTGCTCTTCCGTTTCTAGTTTAGCAAGGGGCTTGTAGCTGTGCGCACGTGGAGCCCTGCATTAGCAGACACCGCAG
+
FFFFFFFFFFFFFFFFFFFFFFFFFFFFFFFFFFFFFFFFFFFFFFFFFFFFFFFFFFFFFFFFFFFFFFFFFFFFFFFFFFFFFFFFFFFFFFFFFFFFFFFFFFFFFFFFFFFFFFFFFFFFFFFFFFFFFFFFFFFFFFFFFFFFFF
@A00456:223:HMMCCDSXX:3:1133:15790:20134 1:N:0:TGTACCGT+TCTCTAGG
GTTCTTGATGGTGTCTGTGGGGATGATGTCGGAATTATCACCATGGAGGTAATCCTTTTTGGACCTCAGAGTCAACTGCACCGAAGTCGCCACCTCTTTGATGCTGTGGTATTTTCCATCCCTCTGAATATGGAGAACTTTGACCATGTC
+
FFFFF,FFFFFFFFFFFFFFFFFFFFFFFFFFFFF:FFFFFFFFFFFFFFFFFFFFFFF:FFFFFFFFFFFFFFFF:FFFF:FFFFFFFFFFFFFFF,FFFFFFFFFFFFFFFFFFFFFFF:FFFFFFFFFFFF:FFFFFFFFFF::,FF
@A00456:223:HMMCCDSXX:3:1133:14868:31407 1:N:0:TGTACCGT+TCTCTAGG
CAGTGTTTGATCTCATGTTCAGATCAACGGATGTGGCAGCAGCCAGTGCTTTACGACTATTTCCTTAACGATCGGATCCTAAAGACAGAGTCTGAGGCAGAGGGCACAAGAACAGCAAGGAGAAATATCGCTGTGATTCTCCGATCACAG
+
FFFFFFFFFFFFFFFFFFFFFFFFFFFFFFFFFFFFFFFFFFFFFFFFFFFFFFFFFFFFFFFFFFFFFFFFFFFFFFFFFFFFFFFF,FFFFFFFFFFFFFFFFFFFFFFFFFFFFFFFFFFFFFFFFFFFFFFFFFFFFFFFFFFFFF
@A00456:223:HMMCCDSXX:3:1134:1759:5196 1:N:0:TGTACCGT+TCTCTAGG
GGCAGAGGGCACAAGAACAGCAAGGAGAAATATCGCTGTGATTCTCCGATCACAGTTTTAAAGGAATCTGCCCAAGGCCACGGAGCCTGCGGTGTCTGCTAATGCAGGGCTCCACGTGCGCACAGCTACAAGCCCCTTGCTAAACTAGAA
+
FFF:FFFFFFFFFFFFFFFFFFFFFFFFFF,:FFFFFFFFFFFFFFFFFFFFFFFFFFFFFFFFFFFFFFFFFFFFFFF:FFFFFFFFFFFFFFFFFFFFFFFFFFFFFFFFFFFFFFFFFFFFFFF:FFF:FFFFFFFFF:FFFFFFFF
@A00456:223:HMMCCDSXX:3:1134:17635:6574 1:N:0:TGTACCGT+TCTCTAGG
CACATTTCTGCCCCATCTCCCTTCAGTCTCCTCGTCAATTTGGGACAATATCAACACCTAAAACCTGTAGCAGCTGCTTGCTAGGGACAATATTTAGAGCTGTCACTGTTTAGACGCCTCTTTGGCTCTGGGTCTTTCAATGCCTGAGGC
+
FFFFFFFFFFFFFFFFFFFFFFFFFFFFFFFFFFFFFFFFFFFFFFFF:FFFFFFFFFFFFFFFFFFF:FFFFFFFFFFFFFFFFFFFFFF,FFFFFFFFFFFFF:FFFFFFFFFFFFFFFFFFFFFFFFFFFFFFFFFFFFFFFFFFFF
@A00456:223:HMMCCDSXX:3:1134:29152:19132 1:N:0:TGTACCGT+TCTCTAGG
CGACTATGGAAAGAATGATGAAGTGGAGTTTGTCCGAACTGGCTATGGGAAGGACATGGTCAAAGTTCTCCATATTCAGAGGGATGGAAAATACCACAGCATCAAAGAGGTGGCGACTTCGGTGCAGTTGACTCTGAGGTCCAAAAAGGA
+
FFFF:FFFFFFFFFFFFFFFFFFFFFFFFFFFFFFFFFFFFFFFFFFFFFFFFFFFFFFFFFF:FFFFFFFFFFFFFFFFFFFFFFFFFFFFFFFFFFFFFFFFFFF:FFFFFFFFFFFFFFFFFFFFFFFFFFFFFFFFFFFFFF:FFF
@A00456:223:HMMCCDSXX:3:1134:19063:32941 1:N:0:TGTACCGT+TCTCTAGG
GGCAGAGGGCACAAGAACAGCAAGGAGAAATATCGCTGTGATTCTCCGATCACAGTTTTAAAGGAATCTGCCCAAGGCCACGGAGCCTGCGGTGTCTGCTAATGCAGGGCTCCACGTGCGCACAGCTACAAGCCCCTTGCTAAACTAGAA
+
F,:F,F,F,FFFFF,FFFF:,FF::FFFF::FF::FF:::FF,F:,F::F,FF:F:F::FFF,FFF:FFF:FFFFF,F,,F::F:F,FFF,:::F:FF:FFFF:FFFF:F:FFF,FFFFFF:F:,F:,FFF:FF,FFF:FFF,::FFFF:
@A00456:223:HMMCCDSXX:3:1135:2835:25786 1:N:0:TGTACCGT+TCTCTAGG
GGATGCATAGGTGGATGGATGGGTGGATAGATGGGTAGATGGATGGGTGACTGGATGGAAGGAACAATGGATTGAATTTCTTTACATCTATCATTTATGCCTTGAAACATACACCCTGTGTCTAATTATCCTTCCATCAAGGCATGGAAG
+
FFFFFFFFFFFFFFFFFFFFFFFFFFFFFFFFFFFFFFFFFF:FFFFFFFFFFFFFFFFFFFF:FFFFFFFFFFFFFFFF:FF:FFFFFFFFFFFFFFFFFFFFFFFFFFFFFFFFFFFFFFFFFFFFFFFFFFFFFFFFFFFFFFFFFF
@A00456:223:HMMCCDSXX:3:1135:29668:28855 1:N:0:TGTACCGT+TCTCTAGG
GGGTGTCTTGGCTGCATGTGCGTCTGTGCGCCATGTCCGTGTCTGGTGCCATGGTAACCAGTGGAGGGGGTTGGATACCCTGGACCTGGTGTTACAGGTGGTTGTGAGCTACCATGTTAATCCTGGGAGTAGAAGCCAAGTCCTCTGGGT
+
FFFFFFFFFFFFFFFFFFFFFFFFFFFFFFFFFFFFFFFFFFFFFFFFFFFFFFFFFFFFFFFFFFFFFFFFFFFFFFFFFFFFFFFFFFFFFFFFFFFFFFFFFFFFFFFFFFFFFFFFFFFFFFFFFFFFFFFFFFFFFFFFFFFFFF
@A00456:223:HMMCCDSXX:3:1135:29469:31767 1:N:0:TGTACCGT+TCTCTAGG
GTGGAGTTTGTCCGAACTGGCTATGGGAAGGACATGGTCAAAGTTCTCCATATTCAGAGGGATGGAAAATACCACAGCATCAAAGAGGTGGCGACTTCGGTGCAGTTGACTCTGAGGTCCAAAAAGGATTACCTCCATGGTGATAATTCC
+
FFFFFFFFFFFFFFFFFFFFFFFFFFFFFFFFFFFFFFFFFFFFFFFFFFFFFFFFFFFFFFFFFFFFFFFFFFFFFFFFFFFFFFFFFFFFFFFFFFFFFFFFFFFFFFFFFFFFFFFFFFFFFFFFFFFFFFFFFFFFFFFFFFFFFF
@A00456:223:HMMCCDSXX:3:1136:32217:6214 1:N:0:TGTACCGT+TCTCTAGG
GTTTAGCAAGGGGCTTGTAGCTGTGCGCACGTGGAGCCCTGCATTAGCAGACACCGCAGGCTCCGTGGCCTTGGGCAGATTCCTTTAAAACTGTGATCGGAGAATCACAGCGATATTTCTCCTTGCTGTTCTTGTGCCCTCTGCCTCAGA
+
FFFFFFFFFFFFFFFFFFFFFFFFFFFFFFFFFFFFFFFFFFFFFFFFFFFFFFFFFFFFFFFFFFFFFFFFFFFFFFF:FFFFFFFFFFFFFFFFFFFFFFFFFFFFFFFFFFFFFFFFFFFFFFFFFFFFFFFFFFFFFFFFFFFFFF
@A00456:223:HMMCCDSXX:3:1136:20464:36370 1:N:0:TGTACCGT+TCTCTAGG
GTTCTGGTAGCGCCACTTGCAGTACACTTGAGTGGCAAAGCATCGGTCCTTCACCTCGGGGAGAGTAGTGAACTGGTCCTTGATGAATCCTTCAAATCCAGACTGGGTTGTTTTCAAGACCTTGAGGTCTTTGATTCCAGAGTGAATGAT
+
FFFFFFFFFFFFFFFFFFFFFFFFFFFFFFFFFFFFFFFFFFFFFFFFFFFFFFFFFFFFFFFFFFFFFFFFFFFFFFFFFFFFFFFFFFFFFFFFFFFFFFFFFFFFFFFFFFFFFFFFFFFFFFFFFFFFFFFFFFFFFFFFF:FFFF
@A00456:223:HMMCCDSXX:3:1137:17616:26490 1:N:0:TGTACCGT+TCTCTAGG
GGCAGAGGGCACAAGAACAGCAAGGAGAAATATCGCTGTGATTCTCCGATCACAGTTTTAAAGGAATCTGCCCAAGGCCACGGAGCCTGCGGTGTCTGCTAATGCAGGGCTCCACGTGCGCACAGCTACAAGCCCCTTGCTAAACTAGAA
+
FFFFFF:FFFFFFFFFFFFFFFFFFFFF:FFF:FFF:FFFF:FFFFFFFFFFFFFFFFFFFF::FFFFFFF:FFFFFFFFFFFFFFFFFFFFF:FFFFFFFFFFFFFFFFFFFFFFFFFFFFFFFFFFFFFFFFFFFFFF:FFFFFFFFF
@A00456:223:HMMCCDSXX:3:1138:21115:4930 1:N:0:TGTACCGT+TCTCTAGG
GAAGTGGAGTTTGTCCGAACTGGCTATGGGAAGGACATGGTCAAAGTTCTCCATATTCAGAGGGATGGAAAATACCACAGCATCAAAGAGGTGGCGACTTCGGTGCAGTTGACTCTGAGGTCCAAAAAGGATTACCTCCATGGTGATAAT
+
FFFFFFFFFFFFFFFFFFFFFFFFFFFFFFFFFFFFFFFFFFFFFFFFFFFFFFFFFFFFFFFFFFFFFFFFFFFFFFFFFFFFFFFFFFFFFFFFFFFFFFFFFFFFFFFFFFFFFFFFFFFFFFFFFFFFFFFFFFFFFFFFFFFFFF
@A00456:223:HMMCCDSXX:3:1138:26702:7686 1:N:0:TGTACCGT+TCTCTAGG
GACGTGGATTTCGAGGCTACCTGGGGCGCTGTCCGGGACATTGTCCTGAATAAATTTGCTGGGCCCTATGACAGAGGTGAATACTCACCTTCCGTGCAGAAGACCCTCTATGACATACAAGTGCTGACCCTGAGCCAGCTTCCTGAGATA
+
FF::FFFFF,FF:FF:FFFFFF:F:,,FFFFFF:FFFFFFF,F,F:,F:,,:,FF:::FFFF,FFFFFF:FFF,F,,F,FF:FFFFFF,,,F,FFF:F,FFFFF,FFFFF:FFFF:FFFFF,:::,F:,FF,:FFF:FFF::F,,FFF:F
@A00456:223:HMMCCDSXX:3:1138:1886:9048 1:N:0:TGTACCGT+TCTCTAGG
CGGAATTATCACCATGGAGGTAATCCTTTTTGGACCTCAGAGTCAACTGCACCGAAGTCGCCACCTCTTTGATGCTGTGGTATTTTCCATCCCTCTGAATATGGAGAACTTTGACCATGTCCTTCCCATAGCCAGTTCGGACAAACTCCA
+
FFFF:FFFFFFFFFFFFFFFFF:FFFFFFFFFFFFFFFFFFFFFFFFFFFFFFFFFFFFFFFFFFFFFFFFFFFFFFFFFFFFFFFFFFFFFFFFFFFFFFFFFFFFFFFFFFFFFFFFFFFFFFFFFFFFFFFFFFFFFFF:FFFFFF:
@A00456:223:HMMCCDSXX:3:1138:14841:11099 1:N:0:TGTACCGT+TCTCTAGG
CACAAGAACAGCAAGGAGAAATATCGCTGTGATTCTCCGATCACAGTTTTAAAGGAATCTGCCCAAGGCCACGGAGCCTGCGGTGTCTGCTAATGCAGGGCTCCACGTGCGCACAGCTACAAGCCCCTTGCTAAACTAGAAACGGAAGAG
+
,FFFF:FFF,F::FF:FF,FFFF:FFFFFFFFF:FFFFFFFFFFFFF,FFFFFFFFFFFF:FFFFFFFFFFFFF,F:FFFFFFF:FFFF,FFFF:FFFFFFFFFFFFFFFFF:FFFFFF:FF:FF:F:FFFFFFFFF:FFFFFFFFFFFF
@A00456:223:HMMCCDSXX:3:1138:21685:14528 1:N:0:TGTACCGT+TCTCTAGG
GTGGAGCAGGTGAGGAACGGACCTCCCATCATTCACTCTGGAATCAAAGACCTCAAGGTCTTGAAAACAACCCAGTCTGGATTTGAAGGATTCATCAAGGACCAGTTCACTACTCTCCCCGAGGTGAAGGACCGATGCTTTGCCACTCAA
+
FFFFFFFFFFFFFFFF:FFFFFFFFFFFFFFFFFFFFFFFFFFFFFFFFFFFFFFFFFFFFFFFFFFFFFFFFFFFFFFFF:FFFFFFFFFFFFFFFFFFFFFFFFFFFFFFFFFFFFFFFFFFFFFFFFFFFFFFFFFFFFFFFFFFFF
@A00456:223:HMMCCDSXX:3:1138:20790:15295 1:N:0:TGTACCGT+TCTCTAGG
GTTCTTGATGGTGTCTGTGGGGATGATGTCGGAATTATCACCATGGAGGTAATCCTTTTTGGACCTCAGAGTCAACTGCACCGAAGTCGCCACCTCTTTGATGCTGTGGTATTTTCCATCCCTCTGAATATGGAGAACTTTGACCATGTC
+
FFFFFFFFFFFFFFFFFFFFFFFFFFFFFFFFFFFFFFFFFFFFFFFFFFFFFFFFFFFFFFFFFFFFFFFFFFFFFFFFFFFFFFFFFFFFFFFF:FFFFFFFFFFFFFFFFFFFFFFFFFFFFFFFFFFFFFFFFFFFFFFFFFFFFF
@A00456:223:HMMCCDSXX:3:1138:20835:15499 1:N:0:TGTACCGT+TCTCTAGG
GTTCTTGATGGTGTCTGTGGGGATGATGTCGGAATTATCACCATGGAGGTAATCCTTTTTGGACCTCAGAGTCAACTGCACCGAAGTCGCCACCTCTTTGATGCTGTGGTATTTTCCATCCCTCTGAATATGGAGAACTTTGACCATGTC
+
FFFFFFFFFFFFFFFFFFFFFFFFFFFFFFFFFFFFFFFFFFFFFFFFFFFFFFFFFFFFFFFFFFFFFFFFFFFFFFFFFFFFFFFFFFFFFFFFFFFFFFFFFFFFFFFFFFFFFFFFFFFFFFFFFFFFFFFFFFFF:FFFFFFFFF
@A00456:223:HMMCCDSXX:3:1139:11026:1736 1:N:0:TGTACCGT+TCTCTAGG
GTGACGTTATGGCTCCAGCCAGTTGTGATGCTTGGGATAACTGTGTGCTCACCTGCAAAAATTTCAACTCAGGATACTGATTGCTCTGCTCTGTGTGAAGTAATTGCTCTTCCGTTTCTAGTTTAGCAAGGGGCTTGTAGCTGTGCGCAC
+
F:F:F:FFFFFFFFFFF:FFFFF:F:FF:FF,FFF:FFFFFFFFFFFFFFFFFFFFFFFFFFFFFFFF:FFFFF:FF,FFFF:,FFFFFFFF::FFF:FFFFFFFFFFFFFFFF:FF:FFFF,FFFFFFFF:F:F:FFF:FFFFFFFF:F
@A00456:223:HMMCCDSXX:3:1139:29975:8218 1:N:0:TGTACCGT+TCTCTAGG
GATACTGATTGCTCTGCTCTGTGTGAAGTAATTGCTCTTCCGTTTCTAGTTTAGCAAGGGGCTTGTAGCTGTGCGCACGTGGAGCCCTGCATTAGCAGACACCGCAGGCTCCGTGGCCTTGGGCAGATTCCTTTAAAACTGTGATCGGAG
+
FFFFFFFFFFFFFFFFFFFFFFFFFFFFFFFFFFFFFFFFFFFFFFFFFFFFFFFFFFFFFFFFFFFFFFFFFFFFFFFFFFFFFFFFFFFFFFFFFFFFFFFFFFFFFFFFFFFFFFFFFFFF:FFFFFFFFFFFFFFFFFFFFFFFFF
@A00456:223:HMMCCDSXX:3:1139:19135:10019 1:N:0:TGTACCGT+TCTCTAGG
TGACGACTATGGAAAGAATGATGAAGTGGAGTTTGTCCGAACTGGCTATGGGAAGGACATGGTCAAAGTTCTCCATATTCAGAGGGATGGAAAATACCACAGCATCAAAGAGGTGGCGACTTCGGTGCAGTTGACTCTGAGGTCCAAAAA
+
FFFFFFFFFFFFFFFFFFFFFFFFFFFFFFFFFFFFFFFFFFFFFFFFFFFFFFFFFFFFFFFFFFFFFFFFFFFFFFFFF:FFFFFFFFFFFFFFFFFFFFFFFFFFFFFFFFFFFFFFFFFFFFFFFFFFFFFFFFFFFFFFFFFFFF
@A00456:223:HMMCCDSXX:3:1139:30807:16423 1:N:0:TGTACCGT+TCTCTAGG
CAGCGATATTTCTCCTTGCTGTTCTTGTGCCCTCTGCCTCAGACTCTGTCTTTAGGATCCGATCGTTAAGGAAATAGTCGTAAAGCACTGGCTGCTGCCACATCCGTTGATCTGAACATGAGATCAAACACTGTCATCATCCTAGGGATG
+
FFFFFFFFFFFFFFFFFFFFFFFFFFFFFFFFFFFFFFFFFFFFFFFFFFFFFFFFFFFFFFFFFFFFFFFFFFFFFFFFFFFFFFFFFFFFFFFFFFFFFFFFFF:FFFFFFFFFFFFFFFFFFFFFFFFFFFFFFFFFF:FFFFFFFF
@A00456:223:HMMCCDSXX:3:1139:7925:22733 1:N:0:TGTACCGT+TCTCTAGG
AACGGACCTCCCATCATTCACTCTGGAATCAAAGACCTCAAGGTCTTGAAAACAACCCAGTCTGGATTTGAAGGATTCATCAAGGACCAGTTCACTACTCTCCCCGAGGTGAAGGACCGATGCTTTGCCACTCAAGTGTACTGCAAGTGG
+
FFFFFFFFFFFFFFFFFFFFFFFFFFFFFFFF:FFFFFFFFFFFFFFFFFFFFFFFFFFFFFFFFFFFFFFFFFFFFFFFFFFFFFFF,FFFFFFFFFFFFFFFFFFFFFF:FFFFFFFFFFFFFFFFFFFFFFFFFFFFFFFFFFFFFF
@A00456:223:HMMCCDSXX:3:1139:1434:22952 1:N:0:TGTACCGT+TCTCTAGG
CATGACGACTATGGAAAGAATGATGAAGTGGAGTTTGTCCGAACTGGCTATGGGAAGGACATGGTCAAAGTTCTCCATATTCAGAGGGATGGAAAATACCACAGCATCAAAGAGGTGGCGACTTCGGTGCAGTTGACTCTGAGGTCCAAA
+
FFFFFFFFFFFFFFFFFFFFFFFFFFFFFFFFFFFFFFFFFFFFFFFFFFFFFFFFFFFFFFFFFFFFFFFFFFFFFFFFFFFFFFFFFFFFFFFFFFFFFFFFFFFFFFFFFFFFFFFFFFFFFFFFFFFFFFFFFFFFFFFFFFFFFF
@A00456:223:HMMCCDSXX:3:1140:10646:18677 1:N:0:TGTACCGT+TCTCTAGG
GAAGTAATTGCTCTTCCGTTTCTAGTTTAGCAAGGGGCTTGTAGCTGTGCGCACGTGGAGCCCTGCATTAGCAGACACCGCAGGCTCCGTGGCCTTGGGCAGATTCCTTTAAAACTGTGATCGGAGAATCACAGCGATATTTCTCCTTGC
+
FFFFFFFFFFFFFFFFFFFFFFFFFFFFFFFFFFFFFFFFFFFFFFFFFFFFFFFFFFFFFFFFFFFFFFFFFFFFFFFFFFFFFFFFFFFFFFFFFFFFFFFFFFFFFFFFFFFFFFFFFFFFFFF:FFFFFFFFFFFFFFFFFFFFFF
@A00456:223:HMMCCDSXX:3:1141:25943:5838 1:N:0:TGTACCGT+TCTCTAGG
GGAAAATGGCCCATTACCATGACGACTATGGAAAGAATGATGAAGTGGAGTTTGTCCGAACTGGCTATGGGAAGGACATGGTCAAAGTTCTCCATATTCAGAGGGATGGAAAATACCACAGCATCAAAGAGGTGGCGACTTCGGTGCAGT
+
:,FFFFFFF:FFFF:F,,FFFFFFFFFFFF:FFFFFF,FFF:FFFFF:F:::FF:,FFFFFFF:FFFF,FFFFFF:FFF:FFFFF,:FFF:F,FFF,:F,F:FFFFFFFF:FF::F:F,FFFFF:FF::FF,FF,FFFFFFFF,FFFFFF
@A00456:223:HMMCCDSXX:3:1141:26955:12195 1:N:0:TGTACCGT+TCTCTAGG
CTCTTCCGTTTCTAGTTTAGCAAGGGGCTTGTAGCTGTGCGCACGTGGAGCCCTGCATTAGCAGACACCGCAGGCTCCGTGGCCTTGGGCAGATTCCTTTAAAACTGTGATCGGAGAATCACAGCGATATTTCTCCTTGCTGTTCTTGTG
+
FFFFFFFFFFFFFFFFFFFFFFFFFFFFFFFFFFFFFFFFFFFFFFFFFFFFFFFFFFFFFFFFFFFFFFFFFFFFFFFFFFFFFFFFFFFFF:FFFFFFFFFFFFFFFFFFFFFF:FFFFFFFFFFFFFFFFFFFFFFFFFFFFFFFFF
@A00456:223:HMMCCDSXX:3:1141:26006:23516 1:N:0:TGTACCGT+TCTCTAGG
GGAGACTAGGAGACTTAGAGGCCTGTCAACTCAATTCTTAGTTCTTTAGGACAGCACCCCATCCCCCCGTGGGGTGTGTGTGTGTGTGTGTGTGTGTGTGTGTGTGTGTGTACATGCACGCATGCACTTGTATGCACATGCATGTGGAGG
+
FFFFFFFFFFFFFFFF:FFFFFFFFFFFFFFFFFFFFFFFFFFFFFFFFFFFFFFFFFFFFFFFFFFFF:FFFFFFFF:FFFFFFFFFFFFF:FFFFFFFFFFFFFFFFF:FFF,,FFFFFF::FFF:FFFFF:F:F::FF,FF:F:F::
@A00456:223:HMMCCDSXX:3:1141:12581:32049 1:N:0:TGTACCGT+TCTCTAGG
GAGGTTTTGCTGCCTCTGGACAACCCCTACGGCAAAATAACCGGGACGGTGAGGAGGAAGCTGCCTTCCAGGCTGTGACGTTATGGCTCCAGCCAGTTGTGATGCTTGGGATAACTGTGTGCTCACCTGCAAAAATTTCAACTCAGGATA
+
FFFFFFFFFFFFFFFFFFFFFFFFFFFFFFFFFFF:FFFFFFFFFFFFFFFFFFFFFFFFFFFFFFFFFFFFFFFFFFFFFFFFFFFFFFFFFFFFFFFFFFFFFFFFFFFFFFFFFFFFFFFFFFFFFFFFFFFFFFFFFFFFFFFFFF
@A00456:223:HMMCCDSXX:3:1141:8766:32518 1:N:0:TGTACCGT+TCTCTAGG
CTCCGATCACAGTTTTAAAGGAATCTGCCCAAGGCCACGGAGCCTGCGGTGTCTGCTAATGCAGGGCTCCACGTGCGCACAGCTACAAGCCCCTTGCTAAACTAGAAACGGAAGAGCAATTACTTCACACAGAGCAGAGCAATCAGTATC
+
FFFFFFFFFFFFFFFFFFFFFFFFFFFFFFFFFFFFFFFFFFFF:FFFFFFFFFFFFFFFFFFFFFFFFFFFFFFFFFFFFFFF:FFFFFFFFFFFFFFF:FFFFFFFFFFFFFFFFF:FFFFFFFFFFFFFFFFFFFFFFFFFFFFFFF
@A00456:223:HMMCCDSXX:3:1141:27814:36980 1:N:0:TGTACCGT+TCTCTAGG
CGACTATGGAAAGAATGATGAAGTGGAGTTTGTCCGAACTGGCTATGGGAAGGACATGGTCAAAGTTCTCCATATTCAGAGGGATGGAAAATACCACAGCATCAAAGAGGTGGCGACTTCGGTGCAGTTGACTCTGAGGTCCAAAAAGGA
+
FFFFFF:FFFFFFFFFFFFFFFFFFFFFFFFFFFFFFFFFFFFFFFFFFF:FFFFFFFFFFFFFFFFFFFFFFFFFFFFFFFFFFFFFFFFFFFFFFFFFFFFFFFFFFFFFFFFFFFFFFFFFFFFFFFFFFFFFFFFFFFFFFFFFFF
@A00456:223:HMMCCDSXX:3:1142:1190:5619 1:N:0:TGTACCGT+TCTCTAGG
AATTGCTCTTCCGTTTCTAGTTTAGCAAGGGGCTTGTAGCTGTGCGCACGTGGAGCCCTGCATTAGCAGACACCGCAGGCTCCGTGGCCTTGGGCAGATTCCTTTAAAACTGTGATCGGAGAATCACAGCGATATTTCTCCTTGCTGTTC
+
FFF:FFFFFFFFF:FF:FFFFFFFFFFFFFFFF:FFFFFFFFFFFFFFFFFFFFFFFFFFFFFFFFFFFFFFF:FFFF:FFFFFFFFFFFFFFFFFFFF:FFFFFFFFFFFFFFFFFFFFFFFFFFFFFFFFF:FFFFFFFFFFFFFFFF
@A00456:223:HMMCCDSXX:3:1142:21133:14011 1:N:0:TGTACCGT+TCTCTAGG
TCTGGTCTTGACTAGCTATTCATTTGATAGGAATTAGAATGTGTTCTGTGGTTTATTATGCAAAATGCCTTTAAGTTAGATGATGCATGTTAGCTCAGCACTGGCAGTCCCCCGAGAAACCAGTCTCTCTGATCATAGTACTGTTCTACC
+
FFFFFFFFFFFFFFFFF,FFFFFFFFFFFFFFFFFFFFF:FFF:FFFFFFFFFFFFFFFFFFFFFFF:FFFFFFFFFFFFFFFFFFFFFFFFFFFFFFFFFFFFFFFFFFFFFFFFFFFFF:::FFFFFFFFFFFFFFFFFFFFFFFFFF
@A00456:223:HMMCCDSXX:3:1142:20464:15295 1:N:0:TGTACCGT+TCTCTAGG
CATGGTTTTATTACGTTTTTGGTACAACCCAGACATCCCTAGGATGATGACAGTGTTTGATCTCATGTTCAGATCAACGGATGTGGCAGCAGCCAGTGCTTTACGACTATTTCCTTAACGATCGGATCCTAAAGACAGAGTCTGAGGCAG
+
FFFFF:FFFFFFFFFFFFFFFFF:FFFFFFFFFFFFFFFFFFFFFFFFFFFFFFFFFFFFFFFFFFFFFFFFFFFFFFFFFFFFFFFFFFFFFFFFFFFFFFFFFFFFFFFFFFFFFFFF,FFFFFFFFFFFFFFFFFFFFFFFFFFFFF
@A00456:223:HMMCCDSXX:3:1142:8730:32393 1:N:0:TGTACCGT+TCTCTAGG
GGGCACAAGAACAGCAAGGAGAAATATCGCTGTGATTCTCCGATCACAGTTTTAAAGGAATCTGCCCAAGGCCACGGAGCCTGCGGTGTCTGCTAATGCAGGGCTCCACGTGCGCACAGCTACAAGCCCCTTGCTAAACTAGAAACGGAA
+
FFFFFFFFFFFFFFFFFFFFFFFFFFFFFFFFFFFFFFFFFFFFFFFFFFFFFFFFFFFFFFFFFFFFFFFFFFFFFFFFFFFFFFFFFFFFFFFFFFFFFFFFFFFFFFFFFFFFFFFFFFFFFFFFFFFFFFFFFFFFFFFFFFFFFF
@A00456:223:HMMCCDSXX:3:1142:2546:36464 1:N:0:TGTACCGT+TCTCTAGG
GTCTTCAGAATCAAAAGCTTGGAGAGCAACTGACAAAGGCACCTAAGGTTGACCTCTGTGCTACACACACACAAACACACACACACACACACACACACACACACTCAAACATGCTCACACATATGCTAGCACACACAAACACACACATGT
+
FFFFFFFFF:FFFFFFFFFFFFFFFFFF:FFFFF:FFFFFFFFFFFFFFFFFFFFFFFFFFFFFFFFFFFFFFFFFFFFFFFFFFFFFFFFFFFFFFFFFFFFFFFFFFFFFFFFFFFFFFF:F:FF,FFFFFFFFFFFFFFFFFFFF:F
@A00456:223:HMMCCDSXX:3:1143:22851:1673 1:N:0:TGTACCGT+TCTCTAGG
GCAGTAGCAAAGTTCAGATCAATATCAGAGACCTGGTCTTCAGAATCAAAAGCTTGGAGAGCAACTGACAAAGGCACCTAAGGTTGACCTCTGTGCTACACACACACAAACACACACACACACACACACACACACACTCAAACATGCACA
+
,:::FF,FFFF,FF:FFFFFFFFF,FFFFFFFF::,:FFFFFF:F:FFFFF,FFFF:FFFFFF:F,FFFFFFF:FFFFFFFF,F:FFFFF,,,,:::FFF,FFF,:FFFFFFFFFF:FFFFFFFFFF:FF,FFFFFF,FFFFF:F:F,FF
@A00456:223:HMMCCDSXX:3:1143:3658:14434 1:N:0:TGTACCGT+TCTCTAGG
GGGGTTTTGGGTTATTGCACTTATGTGTAAATGTGTATATGTGTGTGACATATGTATATATCTGCGTGTGTACGTGTGTGTGTGTGTGTGTGTGTGTGTGTGTGTGTGTGTGTGTGTGAGAATTGAGAAGAGCACAGAGGGTGTCACACC
+
FFFFFFFFFFFFF:FFFFFFFFFFFFFFFFFFFFFF:FFFFFFFFFFFFFFFFFFFFFFFFFFFFFFFFFFFFFFFFFFFFFFFFFFFFFFFFFFFFFFFFFFFFFFFFFFFFFFFF,F,F:F,,,,FF::,:FF,F,F:FF:FFFFFF,
@A00456:223:HMMCCDSXX:3:1143:31105:18317 1:N:0:TGTACCGT+TCTCTAGG
ATCAAACACTGTCATCATCCTAGGGATGTCTGGGTTGTACCAAAAACGTAATAAAACCATGTGAAAAAAAAATCATACTAGTGTTTTGAAAATCTCTGGCTGAAGCTCCTCATGGAGGAGGGCAGGGGGGCTTGAACTTCCAACCCCAGC
+
FFFFFFFFFFFFFFFFFFFFF:FFFFFFFFFFFFFFFFFF,FFFFFFFFFFFFFFF,FFF,F,FFFFFFFFFFFFF,FFF,FFFFFF::FFFFF,F:FFFF,FFFF:F::FFF:FFFFFF:F,F:FFFFFFFFFFFFFFFFFFFFFFFFF
@A00456:223:HMMCCDSXX:3:1143:18548:24878 1:N:0:TGTACCGT+TCTCTAGG
CCCCGGGTAGCCTCGAAATCCACGTCCCGATTCTGGTAGCGCCACTTGCAGTACACTTGAGTGGCAAAGCATCGGTCCTTCACCTCGGGGAGAGTAGTGAACTGGTCCTTGATGAATCCTTCAAATCCAGACTGGGTTGTTTTCAAGACC
+
FFFFFFFFFFFFFFFFFFFFFFFFFFFFFFFFFFFFFFFFFFFFFFFFFFFFFFFFFFFFFFFFFFFFFFFFFFFFFFFFFFFFFFFFFFFFFFFFFFFFFFFFFFFFFFFFFFFFFFFFFFFFFFFFFFFFFFFFFFFFFFFFFFFFF:
@A00456:223:HMMCCDSXX:3:1144:14543:5478 1:N:0:TGTACCGT+TCTCTAGG
TGGACAATCATAGAGGTGGGCCTCAGAATCCTCATGCTACTGATGAGAACCCACTAAAGAACTGTGACTCATTTGTTCATCATCATGCCATTAACTAACAGAGCTCAAACTCAAACACAGTTTATTCCACCCCCTAGGCTCTGGTCTTGA
+
FFFFFFFFFFFFFFFFFFFFFFFFFFFFFFFFFFFFFFFFFFFFFFFFFFFFFFFFFFFFFFFFFFFFFFFFFFFFFFFFFFFFFFFFFFFFFFFFFFFFFFFFFFFFFFFFFFFFFFFFFFFFFFFFFFFFFFFFFFFFFFFFFFFFFF
@A00456:223:HMMCCDSXX:3:1144:12979:9314 1:N:0:TGTACCGT+TCTCTAGG
TCCAAAATGGGGCTGATCAACAAGGAAGAGGTTTTGCTGCCTCTGGACAACCCCTACGGCAAAATAACCGGGACGGTGAGGAGGAAGCTGCCTTCCAGGCTGTGACGTTATGGCTCCAGCCAGTTGTGATGCTTGGGATAACTGTGTGCT
+
FFFFFFFFFFFFFFFFFFFFFFFFFFFFFFFFFFFFFFFFFFFFFFFFFFFFFFFFFFFFFFFFFFFFFFFFFFFFFFFFFFFFFFFFFFFFFFFFFFFFFFFFFFFFFFFFFFFFFFFFFFFFFFFF:FFFFFFFFFFFFFFFFFFFFF
@A00456:223:HMMCCDSXX:3:1144:4246:11569 1:N:0:TGTACCGT+TCTCTAGG
GTCTCAGCAGCCTGACCTGGCTTGGAAGGCCTGGAGCGTTCCTGCAGAGCTGCTGGTCTTCAGTATGTGTTGGAAGGCCCCAAGGACAAGCTTCTGATGCCCGTGAAGGGATGCCTCCACCACAGGATGGATGCACTTGCCAGCAAGAGT
+
FFFFFFFFFFFFFFFFFFFFFFFFFFFFFFFFFFFFFFFFFFFFFFFFFFFFFFFFFFFFFFFFFFFFFFFFFFFFFFFFFFFFFFFFFFFFFFFFFFFFFFFFFFFFFFFFFFFFFFFFFFFFFFFFFFFFFFFFFFFFFFFFF:FFFF
@A00456:223:HMMCCDSXX:3:1144:14814:20447 1:N:0:TGTACCGT+TCTCTAGG
GTGGCAGCAGCCAGTGCTTTACGACTATTTCCTTAACGATCGGATCCTAAAGACAGAGTCTGAGGCAGAGGGCACAAGAACAGCAAGGAGAAATATCGCTGTGATTCTCCGATCACAGTTTTAAAGGAATCTGCCCAAGGCCACGGAGCC
+
FFFFFFFFFFFFFFFFFFFFFFFFFFFFFFFFFFFFFFF,FFFFFFFFFFFFFFFFFFFFFFFFFFFFFFFFFFFFFFFFFFFFF,FFFFF:FFFFFFFFFFFFFFFFFFFFFFFFFFFFFFFFFFFF,FFFFFFFFFFFFFFFFFFFFF
@A00456:223:HMMCCDSXX:3:1144:13024:21856 1:N:0:TGTACCGT+TCTCTAGG
TTTATTACGTTTTTGGTACAACCCAGACATCCCTAGGATGATGACAGTGTTTGATCTCATGTTCAGATCAACGGATGTGGCAGCAGCCAGTGCTTTACGACTATTTCCTTAACGATCGGATCCTAAAGACAGAGTCTGAGGCAGAGGGCA
+
FFFF:FFFFFFF:FFFFFFFFFFFFFFFFFFFFFFFFFFFFFFF:FFFFFFFFFFFFFF:FFF:FFFF:FFF:FFFF:FF:FF:FFFFF:FFFFFFFFFFFFFFFF:FFFFFF:FFFFFFFF:FFFFFFFFFFFFFFFFF,FFFFF::FF
@A00456:223:HMMCCDSXX:3:1145:32714:2409 1:N:0:TGTACCGT+TCTCTAGG
TGTTCACAAATGCAGCTCACTGCCATCCTCTCCTTCCTCTGAGGTAAATAGTGCTGCCTGTCCTTTCCACTCAGTGAGCAGGAGGCCAAACTTTCCCTCTTCCATCACCAGAGCCCTAGGTCACCTCATACAAGATATGTATGCCTGGTG
+
FFFFFFFFFFFFFFFFFFFFFFFFFFFFFFFFFFFFFFFFFFFFFFFFFFFFFFFFFFFFFFFFFFFFFFFFFFFFFFFFFF,FFFFFFFF:FFFFFFFFFFFFFFFFFFFFFFFFFFFFFFFFFFFFFFFF,FFF:FFFFFFFFFFFFF
@A00456:223:HMMCCDSXX:3:1145:13232:15577 1:N:0:TGTACCGT+TCTCTAGG
GATGAAGTGGAGTTTGTCCGAACTGGCTATGGGAAGGACATGGTCAAAGTTCTCCATATTCAGAGGGATGGAAAATACCACAGCATCAAAGAGGTGGCGACTTCGGTGCAGTTGACTCTGAGGTCCAAAAAGGATTACCTCCATGGTGAT
+
FFFF:FFFFFFFFFFFFFFFFFFFFFFFFFFFFF:FFFFFFFFFFFFFFFFFFFFFFFFFFFFFFFFFFFFFFFFFFFFFFFFFFFFFFFFFFFFFFFFFFFFFFFFFFFFF:FFFFFFFFFFFFFFFFFFFFFFFFFFFFFFFFFFFFF
@A00456:223:HMMCCDSXX:3:1145:27028:32737 1:N:0:TGTACCGT+TCTCTAGG
GTGGCAGCAGCCAGTGCTTTACGACTATTTCCTTAACGATCGGATCCTAAAGACAGAGTCTGAGGCAGAGGGCACAAGAACAGCAAGGAGAAATATCGCTGTGATTCTCCGATCACAGTTTTAAAGGAATCTGCCCAAGGCCACGGAGCC
+
FFFFFFFFFFFFFFFFFFF:FFFFF:FFFFFFFFFFFF:FF:FFFFFFFFFF:FFFF:FFFFFFFFFFFFFFFFFF:FFFFFFFFFFFFFFFF:FFFFFFFFFFFFFFFFFFFF:FFFF,FFFFFFFF,FFFFFFFFFFFFFFFFFFFFF
@A00456:223:HMMCCDSXX:3:1146:1362:5040 1:N:0:TGTACCGT+TCTCTAGG
GAGAAATCTGAAACCAAACTTAGCCATGTCTTCCAGAGGCAAAACAAATGAGCTCCAAACAGAAAAAAACAGCCAGACTAAGGCTCAGCTCAGGGTACATCAGCTCAGGAGGGTTTCTGAGATGTCTACTGAGCCTCAGGCTTGCATCCA
+
FFFFFFFFFFFFFFFFFFFFFFFFFFFFFFFFFFFFFFFFFFFFFF,FFFFFFFFFFFFFFFFFFFFFFFFFFFFFFFFFFFFFFFFFFFFFFFFFFFFFFFFFFFFFFFFFFFFFFFFFFFFFFFFFFFFFFFFFFFFFFFFFF:FFFF
@A00456:223:HMMCCDSXX:3:1146:1163:4914 1:N:0:TGTACCGT+TCTCTAGG
GAGAAATCTGAAACCAAACTTAGCCATGTCTTCCAGAGGCAAAACAAATGAGCTCCAAACAGAAAAAAACAGCCAGACTAAGGCCCAGCTCAGGGTACATCAGCTCAGGAGGGTTTCTGAGATGTCTACTGAGCCTCAGGCTTGCATCCA
+
FFFFFFFFFFFFFFFFFFFFFFFFFFFFFFFFFFFFFFFFFFFFFFFFFFFFFFFFFFFFFFFFFFFFFFFFFFFFFFFFFFFFFFFFFFFFFFFFFFFFFFFFFFFFFFFFFFFFFFFFFFFFFFFFFFFFFFFFFFFFFFFFFFFFFF
@A00456:223:HMMCCDSXX:3:1146:30879:7122 1:N:0:TGTACCGT+TCTCTAGG
GTCTTTCTCGCTCTCCCGAGGCCAGCTTGGGTTCATGTGACCCCTTCTAGATGTGCCCTTCAGTCTGATCCACAGACCAGGAGACTCACCCTTCAAACAAAACTGTCTTTCCTCTTGGAGCCTCAATCAAATGCAAATCACTCCTCAGCT
+
FFFFFFFFFFFFFFFFFFFFFFFFFFFFFFFFFFFFFFFFFFFFFFFFFFFFFFFFFFFFFFFFFFFFFFFFFFFFFFFFFFFFFFFFFFFFFFF::FFFFFFFFFFFFFFFFFFFFFFFFFFFFFFFFFFFFFFFFFFFFFFFFFFFFF
@A00456:223:HMMCCDSXX:3:1146:30174:15702 1:N:0:TGTACCGT+TCTCTAGG
CCAGTTGTGATGCTTGGGATAACTGTGTGCTCACCTGCAAAAATTTCAACTCAGGATACTGATTGCTCTGCTCTGTGTGAAGTAATTGCTCTTCCGTTTCTAGTTTAGCAAGGGGCTTGTAGCTGTGCGCACGTGGAGCCCTGCATTAGC
+
FFFFFFFFFFFFFFFFFFFFFFFFFFFFFFFFFFFFFFFFFFFFFFFFFFFFFFFFF:FFFFFFFFFFFFFFFFFFFFFFFFFFFFFFFFFFFFFFFFFFFFFFFFFFFFFFFFFFFFFFFFFFFFFFFFFFF:FFFFFFFFFFFFFFFF
@A00456:223:HMMCCDSXX:3:1147:11614:20478 1:N:0:TGTACCGT+TCTCTAGG
GCACAAGAACAGCAAGGAGAAATATCGCTGTGATTCTCCGATCACAGTTTTAAAGGAATCTGCCCAAGGCCACGGAGCCTGCGGTGTCTGCTAATGCAGGGCTCCACGTGCGCACAGCTACAAGCCCCTTGCTAAACTAGAAACGGAAGA
+
FFFFFFFFFFFFFFFFFFFFFFFFFFFFFFFFFFFFFFFFFFFFFFFFFFFFFFFFFFFFFFFFFFFFFFFFFFFFFFFFFFFFFFFFFFFFFFFFFFFFFFFFFFFFFFFFFFFFFFF:FFFFFFFFFFFFF:FFFFFFF:FFFFFFFF
@A00456:223:HMMCCDSXX:3:1147:14660:24032 1:N:0:TGTACCGT+TCTCTAGG
ACTCAGGATACTGATTGCTCTGCTCTGTGTGAAGTAATTGCTCTTCCGTTTCTAGTTTAGCAAGGGGCTTGTAGCTGTGCGCACGTGGAGCCCTGCATTAGCAGACACCGCAGGCTCCGTGTCCTTGGGCAGATTCCTTTAAAACTGTGA
+
FFF:FFFF,FFFFFF:FFFF,,FFFFFFFFFF:FFFFFF:FFF::FF::F,,FF::FFF,FF:FFF,FFFFFFFFFF::FFFFF:,FFFFFF:FFFFFFFFFFFFFFFFFFFF:F:F,,,:FFFFF,::FF,:FFF,F:FFFFFFFF,FF
@A00456:223:HMMCCDSXX:3:1147:31828:33912 1:N:0:TGTACCGT+TCTCTAGG
CTCGAAATCCACGTCCCGATTCTGGTAGCGCCACTTGCAGTACACTTGAGTGGCAAAGCATCGGTCCTTCACCTCGGGGAGAGTAGTGAACTGGTCCTTGATGAATCCTTCAAATCCAGACTGGGTTGTTTTCAAGACCTTGAGGTCTTT
+
FFFFFFFFFFFFFFFFFFFFFFFFFFFFFFFFFFFFFFFFFFFFFFFFFFFFFFFFFFFFFFFFFFFFFFFFFFFFFFFFFFFFFFFFFFFFFFFFFFFFFFFFFFFFFFFFFFFFFFFFFFFFFFFFFFFFFFFFFFFFFF,FFFF:FF
@A00456:223:HMMCCDSXX:3:1147:31882:33943 1:N:0:TGTACCGT+TCTCTAGG
CTCGAAATCCACGTCCCGATTCTGGTAGCGCCACTTGCAGTACACTTGAGTGGCAAAGCATCGGTCCTTCACCTCGGGGAGAGTAGTGAACTGGTCCTTGATGAATCCTTCAAATCCAGACTGGGTTGTTTTCAAGACCTTGAGGTCTTT
+
FFFFFFFFFFFFFFFFFFFFFFFFFFFFFFFFFFFFFFFFFFFFFFFFFFFFFFFFFFFFFFFFFFFFFFFFFFFFFFFFFFFFFFFFFFFFFFFFFFFFFFFFFFFFFFFFFFFFFFFFFFFFFFFFFFFFFFFFFFFFFFFFFFFFFF
@A00456:223:HMMCCDSXX:3:1148:17173:7968 1:N:0:TGTACCGT+TCTCTAGG
GGCCCATTACCATGACGACTATGGAAAGAATGATGAAGTGGAGTTTGTCCGAACTGGCTATGGGAAGGACATGGTCAAAGTTCTCCATATTCAGAGGGATGGAAAATACCACAGCATCAAAGAGGTGGCGACTTCGGTGCAGTTGACTCT
+
FFFFFFFFFFFFFFFFFFFFFFFFFFFFFFFFFFFFFFFFFFFFFFFFFFFFFFFFFFF,FFFFFFFFFFFFFFFFFFFFFFFFFF,F::FFFFFFFF:FFFF,FFFFFFFFFFFFFFFFFFFFFFFFFFFFFFFFFFFFFFFFFFFFFF
@A00456:223:HMMCCDSXX:3:1148:17942:7827 1:N:0:TGTACCGT+TCTCTAGG
GGCCCATTACCATGACGACTATGGAAAGAATGATGAAGTGGAGTTTGTCCGAACTGGCTATGGGAAGGACATGGTCAAAGTTCTCCATATTCAGAGGGATGGAAAATACCACAGCATCAAAGAGGTGGCGACTTCGGTGCAGTTGACTCT
+
FFFFFFFFFFFFFFFFFFFFFFFFFFFFFFFFFFFFFFFFFFFFFFFFFFFFFFFFFFFFFFFFFFFFFFFFFFFFFFFFFFFFFFFFFFFFFFFFFF:FFFFFFFFFFFFFFFFFFFFFFFFFFFFFFFFFFFFFFFFFFFFFFFFFFF
@A00456:223:HMMCCDSXX:3:1148:23601:19507 1:N:0:TGTACCGT+TCTCTAGG
GGCGGAAATGTGCTTTCACTGTTTTTAAAGTCTCTTACCTCTTCCTTGTTGATCAGCCCCATTTTGGACATGTCGATGTTAAAGTAGTGAATGTTTGGAAGGCTGATTTCCATGTCTTCTATCTGGAATTCACAACAGCACGGGTTACAC
+
FFFFFFFFFFFFFFFFFFFFFFFFFFFFFFFFFFFFFFFFFFFFFFFFFFFFF:FF:FFFFFFF:FFFFFFFFFFFFFFFFFFFFFFFFFFFFFFFFFF:FFFFFFFFFFFFFFFFFFFFFFF:FFF:FFFFFFFFF:FFFFFFFFFFFF
@A00456:223:HMMCCDSXX:3:1149:24560:4288 1:N:0:TGTACCGT+TCTCTAGG
GGGGCTTGTAGCTGTGCGCACGTGGAGCCCTGCATTAGCAGACACCGCAGGCTCCGTGGCCTTGGGCAGATTCCTTTAAAACTGTGATCGGAGAATCACAGCGATATTTCTCCTTGCTGTTCTTGTGCCCTCTGCCTCAGACTCTGTCTT
+
FFFFF,FFFFFFFFFFFFFFFFFFFFFFFFFFFFFFFFFFFFFFFFFFFFFFFFFFFFFFFFFFFFFFFFFFFF:FFFFFFFFFFFFFFFFFFFFFFFFFFFFFFFFFFFFFFFFFFFFFFFFFFFFFFFFFFF:FFFFFFFFFFFFF:F
@A00456:223:HMMCCDSXX:3:1149:32045:11992 1:N:0:TGTACCGT+TCTCTAGG
TTCTAGTTTAGCAAGGGGCTTGTAGCTGTGCGCACGTGGAGCCCTGCATTAGCAGACACCGCAGGCTCCGTGGCCTTGGGCAGATTCCTTTAAAACTGTGATCGGAGAATCACAGCGATATTTCTCCTTGCTGTTCTTGTGCCCTCTGCC
+
FF,FFFFFFFF:FF,FFFF,FFFFFFFF:FFFFFFFFFFFFFFFFFFFFFFFFFFF:FF,FFFF,FFFFFFFFFFFFFFFFFFFFFFFFFF:FFFFFFFFFFFFFFF:FFFFFFFF:FFFFFFFF:FF:FFFFFFFFFFF:FF:FFFFFF
@A00456:223:HMMCCDSXX:3:1149:32172:12367 1:N:0:TGTACCGT+TCTCTAGG
TTCTAGTTTAGCAAGGGGCTTGTAGCTGTGCGCACGTGGAGCCCTGCATTAGCAGACACCGCAGGCTCCGTGGCCTTGGGCAGATTCCTTTAAAACTGTGATCGGAGAATCACAGCGATATTTCTCCTTGCTGTTCTTGTGCCCTCTGCC
+
FFFFFFFFFFFFFFFFFFFFFFFFFFFFFFFFFFFFFFFFFFFFFFFFFFFFFFFFFFFFFFFFFFFFFFFFF:FFFFFFFFFFFFFFFFFFFFFFFFFFFFFFFFFFFFFFFFFFFFF:FFFFFFFFFFFFFFFFFFFFFFFFFFFFFF
@A00456:223:HMMCCDSXX:3:1149:17146:15906 1:N:0:TGTACCGT+TCTCTAGG
CTTCTGTGACGTGGAGCAGGTGAGGAACGGACCTCCCATCATTCACTCTGGAATCAAAGACCTCAAGGTCTTGAAAACAACCCAGTCTGGATTTGAAGGATTCATCAAGGACCAGTTCACTACTCTCCCCGAGGTGAAGGACCGATGCTT
+
FFFFFFFFFFFFFFFFFFFFFFFFFFFFFFFFFFFFFFFFFFFFFFFFFFFFFFFFFFFFFFFFFFFFFFFFFFFFFFFFFFFFFFFFFFFFFFFFFFFFFFFFFFFFFFFFFFFFFFFFFFFFFFFFFFFFFFFFF:FFFFFFFFFFFF
@A00456:223:HMMCCDSXX:3:1149:31277:26631 1:N:0:TGTACCGT+TCTCTAGG
CTCCGTGGCCTTGGGCAGATTCCTTTAAAACTGTGATCGGAGAATCACAGCGATATTTCTCCTTGCTGTTCTTGTGCCCTCTGCCTCAGACTCTGTCTTTAGGATCCGATCGTTAAGGAAATAGTCGTAAAGCACTGGCTGCTGCCACAT
+
FFFFFFFFFFFFF::FFFFFFFFFF:FFFFFFFFFFFFFFFFFFFFFFFFFFFFFFFFFFFFFFFFFFFFFFFF:FFFFFF:FF:FFFFFFFFFFF:FFFFFFFFFFFFFFFFFFFFFFFFFFFFFFFFFFF:FFFFFFFF:FFFFFFFF
@A00456:223:HMMCCDSXX:3:1149:30327:27023 1:N:0:TGTACCGT+TCTCTAGG
CTCCGTGGCCTTGGGCAGATTCCTTTAAAACTGTGATCGGAGAATCACAGCGATATTTCTCCTTGCTGTTCTTGTGCCCTCTGCCTCAGACTCTGTCTTTAGGATCCGATCGTTAAGGAAATAGTCGTAAAGCACTGGCTGCTGCCACAT
+
FFFFFFFFFFFFFFFFFFFFFFFFFFFFFFFFFFFFFFFFFFFFFFFFFFFFFFFFFFFFFFFFFFFFFFFFFFFFFFFFFFFFFFFFFFFFFFFFFFFFFFFFFFFFFFFFFFFFFFFFFFFFFFFFFFFFFFFFFFFFFFFFFFFFFF
@A00456:223:HMMCCDSXX:3:1149:21640:27101 1:N:0:TGTACCGT+TCTCTAGG
GCTGAGTTAGGGAAGAGGGGTTTTTTTATCTTTACATTTTGAACAAACTTTAGCTTTAGCAGCATAATGGGACCTGGGGGGGGGGGGGAGCATCACACTGACACACTGGGAGAGCCCAGGGTAGAGAAGAAGGAGATAAGGCAGCTGACA
+
FFFFFFFFFFFFFFFFFFFFFFFFFFFFFFFFFFFFFFFFFFFFFFFFFFFF,FFFFFFFF:FFFFFFFFFFFFFFFFFFFFFFFFFFF:FF,FF,FF,,FFFF:,,FF:F,::FF::FFFFF::,FF:FFF,F,F,FF::FF,,F,FFF
@A00456:223:HMMCCDSXX:3:1149:26530:33599 1:N:0:TGTACCGT+TCTCTAGG
GATTGCTCTGCTCTGTGTGAAGTAATTGCTCTTCCGTTTCTAGTTTAGCAAGGGGCTTGTAGCTGTGCGCACGTGGAGCCCTGCATTAGCAGACACCGCAGGCTCCGTGGCCTTGGGCAGATTCCTTTAAAACTGTGATCGGAGAATCAC
+
FFFFFFFFFFFFFFFFFFFFFFFFFFFFFFFFFFFFFFFFFFFFFFFFFFFFFFFFFFFFFFFFFFFFFFFFFFFFFFFFFFFFFFFFFFFFFFFFFFFFFFFFFFFFFFFFFFFFFFFFFFFFFFFFFFFFFFFFF:FFFFFFFFFFFF
@A00456:223:HMMCCDSXX:3:1149:18891:36088 1:N:0:TGTACCGT+TCTCTAGG
ATGATGAAGTGGAGTTTGTCCGAACTGGCTATGGGAAGGACATGGTCAAAGTTCTCCAAATTCAGAGGGATGGAAAATACCACAGCATCAAAGAGGTGGCGACTTCGGTGCAGTTGACTCTGAGGTCCAAAAAGGATTACCTCCATGGTG
+
FFF:FFFF:F,FFFFF:F:F,FFF,FFFF:F,FFFFFFFFFF::,FFFF:F:::FFFF,FFFFF:FFFF,FFFFFFFFF,FF:FFFF:FF,FFF:FFF:FF:FFFFFFFFFFF:FFF:FFFFFFFFFF:FF:FFFFFF::FFFFFFF:FF
@A00456:223:HMMCCDSXX:3:1150:7238:10520 1:N:0:TGTACCGT+TCTCTAGG
GGAAGGACATGGTCAAAGTTCTCCATATTCAGAGGGATGGAAAATACCACAGCATCAAAGAGGTGGCGACTTCGGTGCAGTTGACTCTGAGGTCCAAAAAGGATTACCTCCATGGTGATAATTCCGACATCATCCCCACAGACACCATCA
+
FFFFFFFFFFFFFFFF:FFFFFFFFFFFFFFFFFFFFFFFFFFFFFFFFFFFFFFFFFFFFFFFFFFFFFFFFFFFFFFFFFFFFFFFFFFFFFFFFFFFFFFFFFFFFFFFFFFFFFFFFFFFFFFFFFFFFFFFFFFFFFFFFFFFFF
@A00456:223:HMMCCDSXX:3:1151:23122:6308 1:N:0:TGTACCGT+TCTCTAGG
GAAAATGGCCCATTACCATGACGACTATGGAAAGAATGATGAAGTGGAGTTTGTCCGAACTGGCTATGGGAAGGACATGGTCAAAGTTCTCCATATTCAGAGGGATGGAAAATACCACAGCATCAAAGAGGTGGCGACTTCGGTGCAGTT
+
FFFFFFFFFFFFFFFFFFFFFFFFFFFFFFFFFFFFFFFFFFFFFFFFFFFFFFFFFFFFFFFFFFFFFFFFFFFFFFFFFFFFFFFFFFFFFFFFFFFFFFFFFFFFFFFFFFFFFFFFFFFFFFFFFFFFFFFFFFFFFFFFFFFFFF
@A00456:223:HMMCCDSXX:3:1151:8070:8484 1:N:0:TGTACCGT+TCTCTAGG
CTGGGCATGGAAATGTCAGTATTGAAACTAAGACAATCCCTCACAAACTGGGAGGGGTTGGGAATCTTAGTTCAGACCCCTGCGCACCACTGTACGACTAGATATTATCTTCATTTGATGGAGTCCAGCAGACGAAATGTCACTTGGGGT
+
FFFFFFFFFFF:FFFFFFFFFFFFFFFFFFFFFFF:FFF:FFFF,F,F,FFFFFFFFFFFFFF:FFF,FFFFFFFFFFFFFFFFFFFFFFFFFFFFFFF,FF,FFFFFFFFFFFFFFFFFFFFFFFFFFFFFF:FFF,FFFF:FFFFFFF
@A00456:223:HMMCCDSXX:3:1151:27787:23594 1:N:0:TGTACCGT+TCTCTAGG
GAACTGGCTATGGGAAGGACATGGTCAAAGTTCTCCATATTCAGAGGGATGGAAAATACCACAGCATCAAAGAGGTGGCGACTTCGGTGCAGTTGACTCTGAGGTCCAAAAAGGATTACCTCCATGGTGATAATTCCGACATCATCCCCA
+
FFFFFFFFFFFFFFFFFFFFFFFFFFFF:FFFFFFFFFFFFFFFFFFFFFFFFFFFFFFFFFFFFFFFFFFFFFFFFFFFFFFFFFFFFFFFFFFFFFFFFFFFFFFFFFFFFFFFFFFFFFFFFFFFFFFFFFFFFFFFFFFFFFFFFF
@A00456:223:HMMCCDSXX:3:1151:1678:36245 1:N:0:TGTACCGT+TCTCTAGG
TTAAGAGACCCAGAGGACTTGGCTTCTACTCCCAGGATTAACATGGTAGCTCACAACCACCTGTAACACCAGGTCCAGGGTATCCAACCCCCTCCACTGGTTACCATGGCACCAGACACGAACATGGCGCACAGACGCACATGCAGCCAA
+
FFFFFFFFFFFFFFFFFFFFFFFFFFFFFFFFFFFFFFFFFFFFFFFFFFFFFFFFFFFFFFFFFFFFFFFFFFFFFFFFF:FFFFFFFFFFFFFFFFFFFF:FFFFFFFFFFFFFFFFFFFFF,FFFFFFF:FFFFFFFFFFFFFFFFF
@A00456:223:HMMCCDSXX:3:1152:4074:15749 1:N:0:TGTACCGT+TCTCTAGG
GGCTCCGTGGCCTTGGGCAGATTCCTTTAAAACTGTGATCGGAGAATCACAGCGATATTTCTCCTTGCTGTTCTTGTGCCCTCTGCCTCAGACTCTGTCTTTAGGATCCGATCGTTAAGGAAATAGTCGTAAAGCACTGGCTGCTGCCAC
+
FFFFFFFFFFFFFFFFFFFFFFFFFFFFFFFFFFFFFFFFFFFFFFFFFFFFFFFFFFFFFFFFFFFFFFFFFFFFFFFFFFFFFFFFFFFFFFFFFFF,FFFFFFFFFFFFFFFFFFFFFFFF:FFF:FFFFFFFFFFFFFFFFFFF:F
@A00456:223:HMMCCDSXX:3:1152:29288:30295 1:N:0:TGTACCGT+TCTCTAGG
CCCTACGGCAAAATAACCGGGACGGTGAGGAGGAAGCTGCCTTCCAGGCTGTGACGTTATGGCTCCAGCCAGTTGTGATGCTTGGGATAACTGTGTGCTCACCTGCAAAAATTTCAACTCAGGATACTGATTGCTCTGCTCTGTGTGAAG
+
FFFFFFFFF:FFFFFFFFFFFFFFFFFFFFFFFFFFFFFFFFFFFFFFFFFFFFFFFFFFFFFFFFFFFFFFFFFFFFFFFF,FFFFFFFFFFFFFFFFFFFFFFFF:FFFFFFFFFFFFFFFFFFFFFFFFFFFFFFFFFFFFFFFFFF
@A00456:223:HMMCCDSXX:3:1152:2691:30671 1:N:0:TGTACCGT+TCTCTAGG
GTGTGCTCACCTGCAAAAATTTCAACTCAGGATACTGATTGCTCTGCTCTGTGTGAAGTAATTGCTCTTCCGTTTCTAGTTTAGCAAGGGGCTTGTAGCTGTGCGCACGTGGAGCCCTGCATTAGCAGACACCGCAGGCTCCGTGGCCTT
+
FFFFFFFFFFFFFFFFFFFFFFFFFFFFFFFFFFF,FFFFFFFFFFFFFFFFFFF:FFFF:FFFFFFFFFFF:FFFFFF::FFFFFFFFFFFFFFF:FFFFFFFFFFFFFFFFFFFFFFFFFFFFFFFFFFFFFFFFFFFFFF,FFFFFF
@A00456:223:HMMCCDSXX:3:1152:2817:30890 1:N:0:TGTACCGT+TCTCTAGG
GTGTGCTCACCTGCAAAAATTTCAACTCAGGATACTGATTGCTCTGCTCTGTGTGAAGTAATTGCTCTTCCGTTTCTAGTTTAGCAAGGGGCTTGTAGCTGTGCGCACGTGGAGCCCTGCATTAGCAGACACCGCAGGCTCCGTGGCCTT
+
FFFFFFFFFFFFF:FFFFFFFFFFFFFFFFFFFFFFFFFFFFFFFFFFFFFFFFFFFFFFFFFFFFFFFFFFFFFFFFFFFFFFFFFFFFFFFF:FFFFFFFF:FFFFFFFFFFFFFFFFFFFFFFFFFF:FFFFFFFFFFFF:FFFFFF
@A00456:223:HMMCCDSXX:3:1152:28971:35697 1:N:0:TGTACCGT+TCTCTAGG
GAGGAAGCTGCCTTCCAGGCTGTGACGTTATGGCTCCAGCCAGTTGTGATGCTTGGGATAACTGTGTGCTCACCTGCAAAAATTTCAACTCAGGATACTGATTGCTCTGCTCTGTGTGAAGTAATTGCTCTTCCGTTTCTAGTTTAGCAA
+
:FFFFFFFFFFFFFFFFFFFFFFFFFFFFFFF:FFFFFFFFFFFFFFFFFFF,FFFFFFFFFFFFFFFFFFFFFFFFFFFFFFFFFFFFFFFFFFFFFFFFFFFF:FFF:FFFFFFFFFFFFFFFFFFFFFFF:FFFFFFFFFFFFFFFF
@A00456:223:HMMCCDSXX:3:1153:3468:8750 1:N:0:TGTACCGT+TCTCTAGG
GGGCACAAGAACAGCAAGGAGAAATATCGCTGTGATTCTCCGATCACAGTTTTAAAGGAATCTGCCCAAGGCCACGGAGCCTGCGGTGTCTGCTAATGCAGGGCTCCACGTGCGCACAGCTACAAGCCCCTTGCTAAACTAGAAACGGAA
+
:,:FFFF:FFFFF::FFFFFFFFFFFF:F:FFF:FFFFF:FFFF:FFFF:FFFFFFFFFFFFFF::FFFFFFF:FF:F,FFFFF::FFF:FFFFFFFFFF:FFFFFFFFFFFFFFFFF:FFFFFFFFFFFFF::FFF:,FFFFFF:F:F:
@A00456:223:HMMCCDSXX:3:1153:17752:15264 1:N:0:TGTACCGT+TCTCTAGG
TTCTTGGCGGCCGGTGGGCGGAGCGCTGTGGTCAATAGACCACTTGCTGTGCGAGTATGAGGACCCGAGCTTGGGTCCCCAGCATCCAGGTGAACAGCCAAGCACTGTGACATGTGTCAGTAGTCACAGCATTGAGAAAGTAGAGACTGT
+
FFFFFFFFFFFFFFFFFFFFFFFFFFFFFFFFFFFFFFFFFFFFFFFFFFFFFFFFFFFFFFFFFFFFFFFFFFFFFFFFFFFFFFFFFFFFFFFFFFFFFFFFFFFFFFFFFFFFFFFFFFFFFFFFFFFFFFFFFFFFFFFFFFFFFF
@A00456:223:HMMCCDSXX:3:1153:17354:15107 1:N:0:TGTACCGT+TCTCTAGG
TTCTTGGCGGCCGGTGGGCGGAGCGCTGTGGTCAATAGACCACTTGCTGTGCGAGTATGAGGACCCGAGCTTGGGTCCCCAGCATCCAGGTGAACAGCCAAGCACTGTGACATGTGTCAGTAGTCACAGCATTGAGAAAGTAGAGACTGT
+
FFFFFFFFFFFFFFFFFFFFFFFFFFFFFFFFFFFFFFFFFFFFFFFFFFFFFFFFFFFFFFFFFFFFFFFFFFFFFFFFFFFFFFFFFFFFFFFFFFF:FFFFFFFFFFFFFFFFFFFFFFFFFFFFFFFFFFFFFFFFFFFFFFFFFF
@A00456:223:HMMCCDSXX:3:1153:21947:23719 1:N:0:TGTACCGT+TCTCTAGG
TGGGGGGGGAGATAACCTGGAAAACACCACCTGGAGTTGTTCTCTGACCTCCACATGCATGTGGATACAAGTGCATGCGTGCATGTACACACACACACACACACACACACACACACACACACACCCCACGGGGGGATGGGGTGCTGTCCT
+
,FFFFFFFFFFFF:F:FFFF:::,FFFFFFFFFF,F:FFFFFFFFF,F:FFF,F,FFFFFFFF,F:,FF:F:FFFFFFFFFF,FFF,F,FFF,:FF,::::F:F,:F,,FF:FFF:FF,FFFF,::F:FF:FFFFF:FFFF,FF,FFF,F
@A00456:223:HMMCCDSXX:3:1154:26765:2754 1:N:0:TGTACCGT+TCTCTAGG
GGCGTCTGTGGGGATGATGTCGGAATTATCACCATGGAGGTAATCCTTTTTGGACCTCAGAGTCAACTGCACCGAAGTCGCCACCTCTTTGATGCTGTGGTATTTTCCATCCCTCTGAATATGGAGAACTTTGACCATGTCCTTACCATA
+
FFF,FFFFFFF,FFFFFFFFFFFFFFFFFFFFFF,FFF,FFFF,F:F:FFFFFF:FFFF,FFFFFF,FF:FFFFFF,FFFF,FFFFF::::FFF,F::FFFF,,FFFFF:FF,,FFFFFFFFFFFFFFF:,F,FFFF,,,:F,F,,FFFF
@A00456:223:HMMCCDSXX:3:1154:3522:10880 1:N:0:TGTACCGT+TCTCTAGG
GCATTAGCAGACACCGCAGGCTCCGTGGCCTTGGGCAGATTCCTTTAAAACTGTGATCGGAGAATCACAGCGATATTTCTCCTTGCTGTTCTTGTGCCCTCTGCCTCAGACTCTGTCTTTAGGATCCGATCGTTAAGGAAATAGTCGTAA
+
FFFFFFFFFFFFFFFFFFFFFFFFFFFFFFFFFFFFFFFFFFFFF:FFFFFFFFFFFFFFFFFFFFFFFFFFFFFFFFFFFFFFFFFF:FFFFFFFFFFFFFFFFFFFFFFFFFFFFFFFFFFFFFF:FFFFF:FFFFFFFFFFFFFFFF
@A00456:223:HMMCCDSXX:3:1154:4598:17472 1:N:0:TGTACCGT+TCTCTAGG
CTGGGGCGCTGTCCGGGACATTGTCCTGAAGAAATTTGCTGGGCCCTATGACAGAGGTGAATACTCACCTTCCGTGCAGAAGACCCTCTATGACATACAAGTGCTGACCCTGAGCCAGCTTCCTGAGATAGAAGACATGGAAATCAGCCT
+
FFFFFFFFFFFFFFFFFFFFFFFF:FFFF:FFF,FFFFFFFFFFFFFFFFFFFFFFFFFFFFF:FFFFFFFFFFFFFFFFFFFFFFFFFFFFFFFFFFFFFFFFFFFFFFFFFFFFFFFFFFFFFFFFFFFFFFFFFFFFFFFFFFFFFF
@A00456:223:HMMCCDSXX:3:1154:29731:22639 1:N:0:TGTACCGT+TCTCTAGG
CGTGGCAGCAGCCAGTGCTTTACGACTATTTCCTTAACGATCGGATCCTAAAGACAGAGTCTGAGGCAGAGGGCACAAGAACAGCAAGGAGAAATATCGCTGTGATTCTCCGATCACAGTTTTAAAGGAATCTGCCCAAGGCCACGGAGC
+
FFFFFFFFFFFFFFFFFFFFFFFFFFFFFFFFFF:F:FFFFFFFFFFFFFFFFFFFFFFFFFFFFFFFFFFFFFFFFFFFFFFFFFFFFFFFFFFF:FFFFFFFFFFFFFFFFFFFFFFFFFFFFFFFFFFFFFFFFF,FFFFFFFFFFF
@A00456:223:HMMCCDSXX:3:1154:16658:25300 1:N:0:TGTACCGT+TCTCTAGG
AAAATGGCCCATTACCATGACGACTATGGAAAGAATGATGAAGTGGAGTTTGTCCGAACTGGCTATGGGAAGGACATGGTCAAAGTTCTCCATATTCAGAGGGATGGAAAATACCACAGCATCAAAGAGGTGGCGACTTCGGTGCAGTTG
+
FFFFFFFFFFFFFFFFFFFFFFFFFFFFFFFFFFFFFFFFFFFFFFFFFFFFFFFFFFFFFFFFFFFFFFFFFFFFFFFFFFFFFFFFFFFFFFFFFFFFFFFFFFFFFFFFFFFFFFFFFFFFFFFFFF:FF::FFFFF:FFF:FF:FF
@A00456:223:HMMCCDSXX:3:1154:16577:25254 1:N:0:TGTACCGT+TCTCTAGG
AAAATGGCCCATTACCATGACGACTATGGAAAGAATGATGAAGTGGAGTTTGTCCGAACTGGCTATGGGAAGGACATGGTCAAAGTTCTCCATATTCAGAGGGATGGAAAATACCACAGCATCAAAGAGGTGGCGACTTCGGTGCAGTTG
+
FFFFFFFFFFFFFFFFFFFFFFF:FF,F::FFFFFFFFFFFFFFFFFF:FFFFF,FFF:FF:FFFFF::FFFFFFFF:FFFFFFFFFFF:FFFFFFFFFFFFFFF:FFFF:FFFFFFF::FFFFFF::F:FFF:FFFFFF,FFF,FFFFF
@A00456:223:HMMCCDSXX:3:1154:13087:25692 1:N:0:TGTACCGT+TCTCTAGG
ATGAAGTGGAGTTTGTCCGAACTGGCTATGGGAAGGACATGGTCAAAGTTCTCCATATTCAGAGGGATGGAAAATACCACAGCATCAAAGAGGTGGCGACTTCGGTGCAGTTGACTCTGAGGTCCAAAAAGGATTACCTCCATGGTGATA
+
FFFFFFFFFFFFFFFFFFFFFFFFFFFFFFFFFFFFFFFFFFFFFFFFFFFFFFFFFFFFFFFFFFFFFFFFFFFFFFFFFFFFFFFFFFFFFFFFFFFFFFFFFFFFFFFFFFFFFFFFFFFFFFFFFFFFFFFFFFFFFFFFFFFF:F
@A00456:223:HMMCCDSXX:3:1154:13901:27633 1:N:0:TGTACCGT+TCTCTAGG
ATGAAGTGGAGTTTGTCCGAACTGGCTATGGGAAGGACATGGTCAAAGTTCTCCATATTCAGAGGGATGGAAAATACCACAGCATCAAAGAGGTGGCGACTTCGGTGCAGTTGACTCTGAGGTCCAAAAAGGATTACCTCCATGGTGATA
+
FFFFFFFFFFFFFFFFFFFFFFFFFFFFFFFFFFFFFFFFFFFFFF:FFFFFFFFFFFFFFFFFFFFFFFFFFFFFFFFFFFFFFFFFFFFFFFFFFFFFFFFFFFFFFFFFFFFFFFFFFFFFFFFFFFFFFFFFFFFFFFFFFFFFFF
@A00456:223:HMMCCDSXX:3:1155:28980:3082 1:N:0:TGTACCGT+TCTCTAGG
CTCTGCTCTGTGTGAAGTAATTGCTCTTCCGTTTCTAGTTTAGCAAGGGGCTTGTAGCTGTGCGCACGTGGAGCCCTGCATTAGCAGACACCGCAGGCTCCGTGGCCTTGGGCAGATTCCTTTAAAACTGTGATCGGAGAATCACAGCGA
+
FFFFFFFFFFFFFFFFFFFFFFFFFFFFFFFFFFFFFFFFFFFFFFFFFFFFFFFFFFFFFFFFFFFFFFFFFFFFFFFFFFFFFFFFFFFFFFFFFFFFFFFFFFFFFFFFFFFFFFFFFFFFFFFFFFFFFFFFFFFF,FFFFFFFFF
@A00456:223:HMMCCDSXX:3:1155:4743:6918 1:N:0:TGTACCGT+TCTCTAGG
CGCACACACACACACACACACACACACACACACACACACAACACTGCATTAAACAAACACTAAGCAGCTAACTCTTCTCATAGAGTGATACATAGGCCAAACAGTGTTTCAGCATCAATCTTTTACCACGCATGCAGACACGTAAGGGTG
+
FF:FFF:F:FFFFFFFFF:FFFFFFFFFFFFFFFFFFFFFFFFFF:FF,FFFFFFFFFFFF,F,FF:FFF,FFFF,FFFF,F:FF,FFFFF,FFFF,,FFFFFFFFF:FFFFFFF::F,FF:FF:,:FFFF:F,,FFFFFF,,,F:,:,F
@A00456:223:HMMCCDSXX:3:1155:4815:8422 1:N:0:TGTACCGT+TCTCTAGG
AGCAGAGGGCACAAGAACAGCAAGGAGAAATATCGCTGTGATTCTCCGATCACAGTTTTAAAGGAATCTGCCCAAGGCCACGGAGCCTGCGGTGTCTGCTAATGCAGGGCTCCACGTGCGCACAGCTACAAGCCCCTTGCTAAACTAGAA
+
FFFFFFFFFFFFFFFFFFFFFFFFFFFFF::FFFFFFFFFFFFFFFFFFFFFFFFFFFFFFFFFFFFFFFFFFFFFFFFFFFFFFFFFFFFFFFFFFFFFFFFFFFFFFFFFF:FFFFFFFFF,FFFFFF:FFFFFFFFFFFFFFFFFF:
@A00456:223:HMMCCDSXX:3:1155:3775:30765 1:N:0:TGTACCGT+TCTCTAGG
GACGTTATGGCTCCAGCCAGTTGTGATGCTTGGGATAACTGTGTGCTCACCTGCAAAAATTTCAACTCAGGATACTGATTGCTCTGCTCTGTGTGAAGTAATTGCTCTTCCGTTTCTAGTTTAGCAAGGGGCTTGTAGCTGTGCGCACGT
+
FFFFFFFFFFFFFFFFFFFFFFFFFFFFFFFFFFFFFFFFFFFFFFFFFFFFFFFFFFFFFFFFFFFFFFFFFFFFFFFFFFFFFFFFFFFFFFFFFFFF:FFFFFFFFFFFFFFFFFFFFFFFF:FFFFFFFFFF:FFFFFFFFFFFFF
@A00456:223:HMMCCDSXX:3:1155:16233:32330 1:N:0:TGTACCGT+TCTCTAGG
GTGGGGTTTTGGGTTATTGCACTTATGTGTAAATGTGTATATGTGTGTGACATATGTATATATCTGCGTGTGTACGTGTGTGTGTGTGTGTGTGTGTGTGTGTGTGTGTGTGTGTGTGTGTCAGAATTGAGAAGAGCACTGCGGGTGTCA
+
F:FFFFFFFFF:FFFFFFFFFFFFFFFFFF,FFFFFF:FFFFFFFFFFFFFFFFFFFFFFFFFFFFFFFFFFFFFFFFFFFFFFFFFFFFFFFFFFFF:FFFFFFFFFFFFFFFFFFFFF:FFFFFF,FFFFFFFF:FFFFFF:FFFFFF
@A00456:223:HMMCCDSXX:3:1156:16043:3004 1:N:0:TGTACCGT+TCTCTAGG
GGTCTTTCTCGCTCTCCCGAGGCCAGCTTGGGTTCATGTGACCCCTTCTAGATGTGCCCTTCAGTCTGATCCACAGACCAGGAGACTCACCCTTCAAACAAAACTGTCTTTCCTCTTGGAGCCTCAATCAAATGCAAATCACTCCTCAGC
+
FFFFFFFFFFFFFFFFFFFFFFFFFFFFFFFFFFFFFFFFFFFFFFFFFFFFFFFFFFFFFFFFFFFFFFFFFFFFFFFFFFFFFFFFFFFFF:FFFFFFFFFFFFFFFFFFFFF:FFFFFFFFFFFFFFFFFF:FFFFFFFFF:FFFFF
@A00456:223:HMMCCDSXX:3:1156:14787:8218 1:N:0:TGTACCGT+TCTCTAGG
GTGGGGATGATGTCGGAATTATCACCATGGAGGTAATCCTTTTTGGACCTCAGAGTCAACTGCACCGAAGTCGCCACCTCTTTGATGCTGTGGTATTTTCCATCCCTCTGAATATGGAGAACTTTGACCATGTCCTTCCCATAGCCAGTT
+
FF:F,,FFF:F,FFFFFFFFFFFFFFFFFFFFFFFFFFFFFFFFFFFFFFFFFFF:F,FFFFFFFFFFFFFFFFFFFF:F:FFFFFFFFFFFF:FFFFFFFFFFFFFFFFFFFFFFFFFF::FFFFFFFFFFF:FFFFFFFFFFF,:F:F
@A00456:223:HMMCCDSXX:3:1156:6777:20212 1:N:0:TGTACCGT+TCTCTAGG
AGAGCCCTGAGCCCTGTATAAAGGTAAAGGAGGATGCTACTACCCCAAATTACCCTCTGACTTCCCCAAGAGGGGTGTGACACCCGCAGTGCTCTTCTCAATTCTGACACACACACACACACACACACACACACACACACACACACACAC
+
FFFFFFFFFFFFFFFFFFFFFFFFFFFFFFFFFFFFFFFFFFFFFFFFFFFFFFFFFFFFFFFFFFFFFFFFFFFFFFFFFFFFFFFFFFFFFFFFFFFFFFFFFFFFFFFFFFFFFFFFFFFFFFFFFFFFFFFFFFFFFFFFFFFFFF
@A00456:223:HMMCCDSXX:3:1156:29378:35587 1:N:0:TGTACCGT+TCTCTAGG
GGGATCAAAAGCATCGAGACCTTCGCTATGAACATCTGCGAGCACTTCCTCTCTTCCTTTAGCCATGTCACCCGAGCCCATGTCTACGTGGAAGAGGTCCCCTGGAAGCGTTTTGAAAAGAATGGAGTCAAACACGTCCATGCCTTCGTC
+
FFFFFFFFFFFFFFFFFFFFFFFFFFFFFFFFFFFFFFFFFFFFFFFFFFFFFFFFFFFFFFFFFFFFFFFFFFFFFFFFFFFFFFFFFFFFFFFFFFFFFFFFFFFFFFFFFFFFFFFFFFFFFFFFFFFFFFFFFFFFFFFFFFFFFF
@A00456:223:HMMCCDSXX:3:1156:17580:36166 1:N:0:TGTACCGT+TCTCTAGG
GTGTGTACGTGTGTGTGTGTGTGTGTGTGTGTGTGTGTGTGTGTGTGTGTGTGTCAGAATTGAGAAGAGCACTGCGGGTGTCACACCCCTCTGGGGGAAGTCAGAGGGTAATGTGGGGTAGTAGCATCCACCTGTACCTTTATACAGCGC
+
FFFFFFFFFFFFFFFFFFF:FFFFF:FFFFFFFFFFFFFFFFFFFFFFFFF,F:,::::::FFFF,,FFF,F,:,F,F:FF:FFFFFFF,F,,:FFF,,:,:F:FF:F,,,,,F,FFFF::,,F,:,:F,FF,,FF,F,,:FFF:F,,FF
@A00456:223:HMMCCDSXX:3:1157:24668:1658 1:N:0:TGTACCGT+TCTCTAGG
GGCACAAGAACAGCAAGGAGAAATATCGCTGTGATTCTCCGATCACAGTTTTAAAGGAATCTGCCCAAGGCCACGGAGCCTGCGGTGTCTGCTAATGCAGGGCTCCACGTGCGCACAGCTACAAGCCCCTTGCTAAACTAGAAACGGAAG
+
FFFFFFFFFFFFFFFFFFFFFFFFFFFFFFFFFFFFFFFFFFFFFFFFFFFFFFFFFF:FFFFFFFFFFFFFFFFFFFFFFFFFFFFFFFFFF,FFFFFFFFFFFFFFFFFFFFFFFFFFFFFFFFFFFFFFFFFFFFF:FFFFFFFFFF
@A00456:223:HMMCCDSXX:3:1157:24957:1658 1:N:0:TGTACCGT+TCTCTAGG
GGCACAAGAACAGCAAGGAGAAATATCGCTGTGATTCTCCGATCACAGTTTTAAAGGAATCTGCCCAAGGCCACGGAGCCTGCGGTGTCTGCTAATGCAGGGCTCCACGTGCGCACAGCTACAAGCCCCTTGCTAAACTAGAAACGGAAG
+
FFFFFFFFFFFFFFFFFFFFFFFFFFFFFFFFFFFFFFFFFFFFFFFFFFFFFFFFFFFFFFFFFFFFFFFFFFFFFFFFFFFFFFFFFFFFFFFFFFFFFFFFFFFFFFFFFFFFFFFFFFFFFFFFFFFFFFFFFFFFFFFFFFFFFF
@A00456:223:HMMCCDSXX:3:1157:2519:23015 1:N:0:TGTACCGT+TCTCTAGG
GCACAAGAACAGCAAGGAGAAATATCGCTGTGATTCTCCGATCACAGTTTTAAAGGAATCTGCCCAAGGCCACGGAGCCTGCGGTGTCTGCTAATGCAGGGCTCCACGTGCGCACAGCTACAAGCCCCTTGCTAAACTAGAAACGGAAGA
+
::FFFFFFFFFFFFFFFFFFFFFFFFFFFFFFFFFFFFFFFFFFFFFFFFFFFFF:F:F:FF::FFF:FFFFFF:F:FFFF:FF:FFFFFFFFFF:FFFFF:FFFFFFFF:FFFFFFFFFFFFFFFFFFFFFFFFFFFFFFFFFFFFFFF
@A00456:223:HMMCCDSXX:3:1157:3812:30201 1:N:0:TGTACCGT+TCTCTAGG
GGCACAAGAACAGCAAGGAGAAATATCGCTGTGATTCTCCGATCACAGTTTTAAAGGAATCTGCCCAAGGCCACGGAGCCTGCGGTGTCTGCTAATGCAGGGCTCCACGTGCGCACAGCTACAAGCCCCTTGCTAAACTAGAAACGGAAG
+
FFFFFFFFFFFFFFFFFFFFFFFFFFFFFFFFFFFFFFFFFFFFFFFFFFFFFF,FFF:FFFFFFFFFFFFFFFFFFFFFFFFFFFFFFFFFFFFFFFFFFFFFFFFFFFFFFFFFFFFFFFFFFFFFFFFFFFFFFFFFFFFFFFFF:F
@A00456:223:HMMCCDSXX:3:1158:29993:7467 1:N:0:TGTACCGT+TCTCTAGG
TCTGTCTTTAGGATCCGATCGTTAAGGAAATAGTCGTAAAGCACTGGCTGCTGCCACATCCGTTGATCTGAACATGAGATCAAACACTGTCATCATCCTAGGGATGTCTGGGTTGTACCAAAAACGTAATAAAACCATGTGAAAAAAAAA
+
FFFFFFFFFFFFFFFFFFFFFFFFFFFFFFFFFFFFFFFFFFFFFFFFFFFFFFFFFFFFFFFFFFFFFFFFFFFFFFFFFFF:FFFFFFFFFFFFFFFFFFFFFFFFFFFFFFFFFFFFFFF:FFFFFFFFFFFFFFFFFFFFFFFFFF
@A00456:223:HMMCCDSXX:3:1158:2609:12900 1:N:0:TGTACCGT+TCTCTAGG
GTCTGTGGGGATGATGTCGGAATTATCACCATGGAGGTAATCCTTTTTGGACCTCAGAGTCAACTGCACCGAAGTCGCCACCTCTTTGATGCTGTGGTATTTTCCATCCCTCTGAATATGGAGAACTTTGACCATGTCCTTCCCATAGCC
+
FFFFFFFFFFFFFFFFFFFFF:FFFFFFFFFFFFFFFFF:FFFFFFFFFFFFFFFFFFFFFFFFFFFFFFFFFFFFFFFFFFFFFFFFFFFFFFFFFFFFFFFFFFFFFFFFFFFFFFFFFFFF:FFFFFFFFFFFFFFFFF:FFFFFFF
@A00456:223:HMMCCDSXX:3:1158:20003:16063 1:N:0:TGTACCGT+TCTCTAGG
CGACTATGGAAAGAATGATGAAGTGGAGTTTGTCCGAACTGGCTATGGGAAGGACATGGTCAAAGTTCTCCATATTCAGAGGGATGGAAAATACCACAGCACCAAAGAGGTGGCGACTTCGGTGCAGTTGACTCTGAGGTCCAAAAAGGA
+
FFFFFFFFFFFFFFFFFFFFFFFFFFFFFFFFFFFF:FFFFFFFFFFFFFFFFFFFFFFFFFFFFFFFFFFFFFFFFFFFFFFFFFFFFFFFFFFFFFFFFFFFFFFFFFFFFFFFFFFFFFFFFFFFFFFFFFFFFFFFFFFFFF:FFF
@A00456:223:HMMCCDSXX:3:1158:8250:31939 1:N:0:TGTACCGT+TCTCTAGG
TGATGAAGTGGAGTTTGTCCGAACTGGCTATGGGAAGGACATGGTCAAAGTTCTCCATATTCAGAGGGATGGAAAATACCACAGCATCAAAGAGGTGGCGACTTCGGTGCAGTTGACTCTGAGGTCCAAAAAGGATTACCTCCATGGTGA
+
FF::FFFFFFFFFF::,FFFFF:F:FFF:FFF,FFFF,FFFFFFFFFFFFFFFFF,F:FFFFF,FFFFFFFFF:FF:FFFF:F,,F,F:FFFFF:,FFFFFFF:F,:F::F:FFF:FFFFFF:FFFFFF:FF,FF:FFF,FFFF,FFFFF
@A00456:223:HMMCCDSXX:3:1159:29324:14043 1:N:0:TGTACCGT+TCTCTAGG
CAAAATGGGGCTGATCAACAAGGAAGAGGTTTTGCTGCCTCTGGACAACCCCTACGGCAAAATAACCGGGACGGTGAGGAGGAAGCTGCCTTCCAGGCTGTGACGTTATGGCTCCAGCCAGTTGTGATGCTTGGGATAACTGTGTGCTCA
+
FFFFFFFFFFFFFFFFFFFFFFFFFFFFFFFFFFFFFFFFFFFFFFFFFFFFFFFFFFFFFFFFFFFFFFFFFFFFFFFFFFFFFFFFFFFFFFFFFFFFFFFFFFFFFFFFFFFFFFFFFFFFFFFFFFFFFFFFFFFFFFFFFFFFFF
@A00456:223:HMMCCDSXX:3:1159:2971:22294 1:N:0:TGTACCGT+TCTCTAGG
CTTGAAATCCACGTCCCGATTCTGGTAGCGCCACTTGCAGTACACTTGAGTGGCAAAGCATCGGTCCTTCACCTCGGGGAGAGTAGTGAACTGGTCCTTGATGAATCCTTCAAATCCAGACTGGGTTGTTTTCAAGACCATGAGGTCTTT
+
FFFFFFFFFFFFFFFFFFFF:F,F:FFFFFF,FFFFFFFFFFFFFF:FFFFFFFFF:FFFFFF::FF:,FFFFFFF::FFFF:F:FFFFFFFFFFFF:F:FFFFFFFFFFFFFFFFF:FFFFF,F,FFFFF,FFFFFFF,:FFFF,FFF:
@A00456:223:HMMCCDSXX:3:1159:2998:22279 1:N:0:TGTACCGT+TCTCTAGG
CTTGAAATCCACGTCCCGATTCTGGTAGCGCCACTTGCAGTACACTTGAGTGGCAAAGCATCGGTCCTTCACCTCGGGGAGAGTAGTGAACTGGTCCTTGATGAATCCTTCAAATCCAGACTGGGTTGTTTTCAAGACCTTGAGGTCTTT
+
FFFFFFFFFFFFFFFFFFFFFFFFFFFF:FFFFFFFFFFFFFFFFFFF:FFFFFFFFFFFFFFFFFFFFFFFFFFFFFFFFFFFFFFFF:FFFFFFFFFFFFFFFFFFFFFFFFFFFFFFFFFFFFFFFFFFFFF,FFFFFFFFFFFF:F
@A00456:223:HMMCCDSXX:3:1160:32696:33160 1:N:0:TGTACCGT+TCTCTAGG
GTTGGAAGTTCAAGCCCCCCTGCCCTCCTCCATGAGGAGCTTCAGCCAGAGATTTTCAAAACACTAGGATGATTTTTTTTTCACATGGTTTTATTACGTTTTTGGTACAACCCAGACATCCCTAGGATGACAGTGTTTGATCTCATGTTC
+
F::F:FF:::FFFFFFFFFFFFFFFFFFFFFF:FFFFFFFF:FFFFF,FFFFF,FFFFFFFFFFFFFFF:FFFFFFFFFFFF:F,FFFF:FF:FF::FFF,FFFFFF:FFFFFFFFF,FFFFFFFF,FFFF,FFFFFFF,::FFFFFF,F
@A00456:223:HMMCCDSXX:3:1161:25563:1799 1:N:0:TGTACCGT+TCTCTAGG
CTAGGAGACTTAGAGGCCTGTCAACTCAATTCTTAGTTCTTTAGGACAGCACCCCATCCCCCCGTGGGGTGTGTGTGTGTGTGTGTGTGTGTGTGTGTGTGTGTACATGCACGCAAGCACGTGTATGCACATGCATGTGGAGGTCAGAGA
+
FFFFFFFFFFFFF::FFFFFFFFFFFFFFFFFFFFFFFFFFFFFFFFFFFFFF:FF:FFFFFFFFFFFF,FFFFF::FF:F:FF:FFFF:FFFFFFF:FFFF:F:::,FFFF:,:,:FF:,:,F,F,FFFF,,::FFF,FF::FFFFFF:
@A00456:223:HMMCCDSXX:3:1161:16450:2957 1:N:0:TGTACCGT+TCTCTAGG
GGGGATGATGTCGGAATTATCACCATGGAGGTAATCCTTTTTGGACCTCAGAGTCAACTGCACCGAAGTCGCCACCTCTTTGATGCTGTGGTATTTTCCATCCCTCTGAATATGGAGAACTTTGACCATGTCCTTCCCATAGCCAGTTCG
+
FFFFFFFFFFFFFFFFFFFFFFFFFFFFFFFFFFFFFFFFFFFFFFFFFFFFFFFFFFFFFFFFFFFFFFFFFFFFFFFFFFFFFFFFFFFFFFFFFFFFFFFFFFFFFFFFFFFFFFFFFFFFFFFFFFFFFFFFFFFFF:FFFFFFFF
@A00456:223:HMMCCDSXX:3:1161:4643:5838 1:N:0:TGTACCGT+TCTCTAGG
GCAGCAGCCAGTGCTTTACGACTATTTCCTTAACGATCGGATCCTAAAGACAGAGTCTGAGGCAGAGGGCACAAGAACAGCAAGGAGAAATATCGCTGTGATTCTCCGATCACAGTTTTAAAGGAATCTGCCCAAGGCCACGGAGCCTGC
+
FFFFFFFFFFFFFFFFFFFFFFF,FFFFFFF::FFFFFFFFFFFFFFFFFFFFFFFFFFFFFFFFFFFFFFFFFFFFFFFFFFFFFFFFFFFFFFFFFFFFFFFFFFFFFFFFFFFFFFFFFFFFFFFFFFFFFFFFFFFFFFFFFFFFF
@A00456:223:HMMCCDSXX:3:1161:16306:11443 1:N:0:TGTACCGT+TCTCTAGG
GGGAAGGACATGGTCAAAGTTCTCCATATTCAGAGGGATGGAAAATACCACAGCATCAAAGAGGTGGCGACTTCGGTGCAGTTGACTCTGAGGTCCAAAAAGGATTACCTCCATGGTGATAATTCCGACATCATCCCCACAGACACCATC
+
FFFFFFFFFFFFFFFFF:FFFFFFFFFFFFFFFFFFFFFFFFFFFFFFFFFFFFFFFFFFFFFFFFFFFFFFFFFFFFFFFFFFFFFFFFFFFFFFFFFFFFFFFFFFFFFFFFFFFFFFF,FFFFFFFFFFFFFFFFFFFFFFFFFFFF
@A00456:223:HMMCCDSXX:3:1161:16071:15076 1:N:0:TGTACCGT+TCTCTAGG
CTCAGGAAGCTGGCTCAGGGTCAGCACTTGTATGTCATAGAGGGTCTTCTGCACGGAAGGTGAGTATTCACCTCTGTCATAGGGCCCAGCAAATTTCTTCAGGACAATGTCCCGGACAGCGCCCCAGGTAGCCTCGAAATCCACGTCCCG
+
FFFFFFFFFFFFFFFFFFFFFFFFFFFFFFFFFFFFFFFFFFFFFFFFFFFFFFFFFFFFFFFFFFFFFFFFFFFFFFFFFFFFFFFFFFFFFFFFFFFFFFFFFFFFFFFFFFFFFFFFFFFFFFFFFFFFFFFFFFFFFFFFFFFFFF
@A00456:223:HMMCCDSXX:3:1161:9995:17237 1:N:0:TGTACCGT+TCTCTAGG
GGGGATGATGTCGGAATTATCACCATGGAGGTAATCCTTTTTGGACCTCAGAGTCAACTGCACCGAAGTCGCCACCTCTTTGATGCTGTGGTATTTTCCATCCCTCTGAATATGGAGAACTTTGACCATGTCCTTCCCATAGCCAGTTCG
+
FFFFFFFFFFFFFFFFFFFFFFFFFFFFFFFFFFFFFFFFFFFFFFFFFFFFFFFFFFFFFFFFFFFFFFFFFFFFFFFFFFFFFF:FFFFFFFFFFFFFFFFFFFFFFFFFFFFFFF,FFFFFFFFFFFFFFFFFFFFFFFFFFFFFFF
@A00456:223:HMMCCDSXX:3:1161:15411:21856 1:N:0:TGTACCGT+TCTCTAGG
GTGGCAGCCAGTGCTTTACGACTATTTCCTTAACGATCGGATCCTAAAGACAGAGTCTGAGGCAGAGGGCACAAGAACAGCAAGGAGAAATATCGCTGTGATTCTCCGATCACAGTTTTAAAGGAATCTGCCCAAGGCCACGGAGCCTGC
+
FFFFFFFFFFFFFFFFFFFF:FF:FFFFFFFF:FFFFFFFFFFFFFFFFFFFFFFFFFFFFFFFFFFFFFFFFFFFFFFFFFFFFFFFFFFFFFFFFFFFFFFFFFFFFFFFFFFFFFFFFFFFFFFFFFF:FFFFFFF:FFFFFF:FFF
@A00456:223:HMMCCDSXX:3:1162:6027:2284 1:N:0:TGTACCGT+TCTCTAGG
TATGGCTCCAGCCAGTTGTGATGCTTGGGATAACTGTGTGCTCACCTGCAAAAATTTCAACTCAGGATACTGATTGCTCTGCTCTGTGTGAAGTAATTGCTCTTCCGTTTCTAGTTTAGCAAGGGGCTTGTAGCTGTGCGCACGTGGAGC
+
FFFFFFFFFFFFFFFFFFFFFFFFFFFFF:FFFFFFFFFFFFFFFFFFFFFFFFFFFFFFFFFFFFFFFFFFFFFFFFFFFFFFFFFFFFFFFFFFFFFFFFFFFFFFFFFFFFFFFFFFFFFFFFFFFFFFFFFFFFFFFFFFFFFFFF
@A00456:223:HMMCCDSXX:3:1162:27100:3302 1:N:0:TGTACCGT+TCTCTAGG
CCGGGACACAGCTCCAACCCAAGGCACTAGGCATTCCTGTGAGAGACTCTCAATCAGATTATCTGAAGCAGGAAGACCCACCCTAACTGTGGGCAGTGCATACTGGAGGCAGCGCAGATAAAAGAGCACGGAAGATGGAAAGATCTGCTT
+
FFFFFFFFFFFFFFFFFFFFFFFFFFFF:FFF:FFFFFFFFFFFFFFFFFFFFFFFFFFFFFFFFFFFFFFFFFFFFFFFFFFFFFFFFFFFFFFFFFFFFFFFFFFFFFFFFFFFFFFFFF:FFFFFFFFF:FFFFFFFFFFFFFFFFF
@A00456:223:HMMCCDSXX:3:1162:3179:15013 1:N:0:TGTACCGT+TCTCTAGG
GATGGTGTCTGTGGGGATGATGTCGGAATTATCACCATGGAGGTAATCCTTTTTGGACCTCAGAGTCAACTGCACCGAAGTCGCCACCTCTTTGATGCTGTGGTATTTTCCATCCCTCTGAATATGGAGAACTTTGACCATGTCCTTCCC
+
FFFFFF:FFFFFFFFFFFFFFFFFFFFFFFFFFFFFFFFFFFFF:FFFFFFFFF:FFFFFFFF:FFFFFFFFFFFFFF:FFFFFFFFF:FFFFFFFFFFFFFFFFFFFFFFFFFFFFF:FFFFFFF:FFFFFF::FFFFFFFFFFFF:FF
@A00456:223:HMMCCDSXX:3:1162:1371:17268 1:N:0:TGTACCGT+TCTCTAGG
AATTGCTCTTCCGTTTCTAGTTTAGCAAGGGGCTTGTAGCTGTGCGCACGTGGAGCCCTGCATTAGCAGACACCGCAGGCTCCGTGGCCTTGGGCAGATTCCTTTAAAACTGTGATCGGAGAATCACAGCGATATTTCTCCTTGCTGTTC
+
FFFFFFFFFFFFFF:FFFFFFFFFFFFFFFFFFFFFFFFFFFFFFFFFFFFFFFFF:FFFFFFFF:FFFFFFFFFFFFFFFFFFFFFFFFFFF:FFFFF,FFFFFFFFFFFFFFFFFFFFFF:FFFFFFFFFFFFFFFFFFFF:FFFFFF
@A00456:223:HMMCCDSXX:3:1162:23909:24549 1:N:0:TGTACCGT+TCTCTAGG
TGGATGTGGCAGCAGCCAGTGCTTTACGACTATTTCCTTAACGATCGGATCCTAAAGACAGAGTCTGAGGCAGAGGGCACAAGAACAGCAAGGAGAAATATCGCTGTGATTCTCCGATCACAGTTTTAAAGGAATCTGCCCAAGGCCACG
+
FFFFFFFFFFFFFFFFFFFFFFF:FFFFFFFFFFFFFFF:FFFFFFFFFFFFFFFFFFFFFFFFFFFFFFFFFFFFFFFFFFFFFFFFFFFFFFFF:FFFFFFFFFFFFFFFFFFFFFFFFFFFFFFF::FFF:FFFFFFF::FFFFFFF
@A00456:223:HMMCCDSXX:3:1162:1280:32581 1:N:0:TGTACCGT+TCTCTAGG
GGCGTTTGTCCGAACTGGCTATGGGAAGGACATGGTCAAAGTTCTCCATATTCAGAGGGATGGAAAATACCACAGCATCAAAGAGGTGGCGACTTCGGTGCAGTTGACTCTGAGGTCCAAAAAGGATTACCTCCATGGTGATAATTCCGA
+
FFFFF,FFFFFFFFFFFFFFFFFFFFFFFFFFFFFFFFFFFFFFFFFFFFFFFFFFFFFFFFFFFFFFFFFFFFFFFFFFFFFFFFFFFFFFFFFFFFFFFFFFFFFFFFFFFFFFFFFFFFF:FFFFFFFF:FFFFFFFFFFF:FFFFF
@A00456:223:HMMCCDSXX:3:1163:8838:2487 1:N:0:TGTACCGT+TCTCTAGG
GGTTTTGCTGCCTCTGGACAACCCCTACGGCAAAATAACCGGGACGGTGAGGAGGAAGCTGCCTTCCAGGCTGTGACGTTATGGCTCCAGCCAGTTGTGATGCTTGGGATAACTGTGTGCTCACCTGCAAAAAATTTCAACTCAGGATAC
+
FFFFFFFFF::FFFFFFFFFFFFFFFFFFFFFFFFFFFF:FFFFFF:FFFFFFFFFF:FFFFFFF:FFF:FFFFFFFFFFFFFFFFFFFFFFFFFFFFFFFFFFFFFFFFFFF:F:F:FFFFFFFF:FFFFFFFFFFFFFFFFFFFFFFF
@A00456:223:HMMCCDSXX:3:1163:4417:7764 1:N:0:TGTACCGT+TCTCTAGG
GAGGGCACAAGAACAGCAAGGAGAAATATCGCTGTGATTCTCCGATCACAGTTTTAAAGGAATCTGCCCAAGGCCACGGAGCCTGCGGTGTCTGCTAATGCAGGGCTCCACGTGCGCACAGCTACAAGCCCCTTGCTAAACTAGAAACGG
+
FFFFFFFFFFFFFFFFFFFFFFFFF:FFFFFFFFF:FFFFFFFFFFFFFFFFFFFFF:FFFFFFFFFFFFFFFFFFFFFFFFFFFFFFFFFFFFFFFFFFFFFFFFFFFFFFFFFFFFFFFFFF:FFFFFFFFFFFFFFFFFFFFFFFFF
@A00456:223:HMMCCDSXX:3:1163:15447:31626 1:N:0:TGTACCGT+TCTCTAGG
GGTCTTTCTCGCTCTCCCGAGGCCAGCTTGGGTTCATGTGACCCCTTCTAGATGTGCCCTTCAGTCTGATCCACAGACCAGGAGACTCACCCTTCAAACAAAACTGTCTTTCCTCTTGGAGCCTCAATCAAATGCAAATCACTCCTCAGC
+
FFFFFFFFFFFFFFFFFFFFFFFFFFFFFFFFFFFFFFFFFFFFFFFFFFFFFFFFFFFFFFFFFFFFFFFFFFFFFFFFFFFFFFFFFFFFFFFFFFFFFFFFFFFFFFFFFFFFFFFFFFFFFFFFFFFFFFFFFFFFFFFFFFFFFF
@A00456:223:HMMCCDSXX:3:1164:17354:9690 1:N:0:TGTACCGT+TCTCTAGG
GGGGCTTGTAGCTGTGCGCACGTGGAGCCCTGCATTAGCAGACACCGCAGGCTCCGTGGCCTTGGGCAGATTCCTTTAAAACTGTGATCGGAGAATCACAGCGATATTTCTCCTTGCTGTTCTTGTGCCCTCTGCCTCAGACTCTGTCTT
+
:FFFFFFF,FFFF:FFFFFFFF:,FFFFFFFFFF,FFFFFFFFF:FFFFFFFFFFFF:FFFFF,FFFFFFFFFF:FFFFFFFFFFFFFFFFFFFFFFFFFFFFFFFF,FFFFFFFFF:FF:FF:F,F:F:FFFFFF:FFFFFFFF:FFFF
@A00456:223:HMMCCDSXX:3:1164:6171:9518 1:N:0:TGTACCGT+TCTCTAGG
GGATGATGTCGGAATTATCACCATGGAGGTAATCCTTTTTGGACCTCAGAGTCAACTGCACCGAAGTCGCCACCTCTTTGATGCTGTGGTATTTTCCATCCCTCTGAATATGGAGAACTTTGACCATGTCCTTCCCATAGCCAGTTCGGA
+
FFFFFFFFFFF:FFFFFFFFFFFFFFFFFFFFFFFFFFFFFFFFFFFFFFFFFFFFF:FFFFFFFFFFFFFFFFFFFFFFFFFFFFFF,FFFFFFFFFFF:FFFFFFFFFFFFFFFFFFFFFFFFFFFF:FFFFFFFFFFFFFFFFFFFF
@A00456:223:HMMCCDSXX:3:1164:14823:10034 1:N:0:TGTACCGT+TCTCTAGG
GTACAAGAACAGCAAGGAGAAATATCGCTGTGATTCTCCGATCACAGTTTTAAAGGAATCTGCCCAAGGCCACGGAGCCTGCGGTGTCTGCTAATGCAGGGCTCCACGTGCGCACAGCTACAAGCCCCTTGCTAAACTAGAAACGGAAGA
+
FFFFFFFFFFFFFFFFFFFFFFFFFFFFFFFFFFFFFFFFFFFFFFFFFFFFF:FFFFFFFFFFFFFFFFFFFFFFFFFFFFFFFFFFFFFFFFFFFFFFFFFFF,FFFFFFFFFFFFFFFFFFFFFFFFFFFFFFFFFFFFFFFFFFFF
@A00456:223:HMMCCDSXX:3:1164:14244:14669 1:N:0:TGTACCGT+TCTCTAGG
GTACAAGAACAGCAAGGAGAAATATCGCTGTGATTCTCCGATCACAGTTTTAAAGGAATCTGCCCAAGGCCACGGAGCCTGCGGTGTCTGCTAATGCAGGGCTCCACGTGCGCACAGCTACAAGCCCCTTGCTAAACTAGAAACGGAAGA
+
FFFFFFFFFFFFFFFFFFFFFFFFFFFFFFFFFFFFFFFFFFFFFFFFFFFFFFFFFFFFFFFFFFFFFFFFFFFFFFFFFFFFFFFFFFFFFFFFFFFFFFFFF:FFFFFFFFFFFFFFFFFFFFFFFFFFFFFFFFFFFFFFFFF:FF
@A00456:223:HMMCCDSXX:3:1164:17671:16783 1:N:0:TGTACCGT+TCTCTAGG
GGCAGAGGGCACAAGAACAGCAAGGAGAAATATCGCTGTGATTCTCCGATCACAGTTTTAAAGGAATCTGCCCAAGGCCACTGAGCCTGCGGTGTCTGCTAATGCAGGGCGCCACGTGCGCACAGCTACAAGCCCCTTGCTAAACTAGAA
+
FF:FF,FF,:F:FF::F:F,,FF,,FFFFFFFFF:FFFFFFFFFFFFFF:FFFF::F:FFFF:,FF:::::,FFF::::FF,,F:FF,,,FFFFFF,:F,FF::FF:,FF,FFF,FF,FFFFFFFFFFFFF:FFFFF,FFFFFFF:F,FF
@A00456:223:HMMCCDSXX:3:1164:25690:19272 1:N:0:TGTACCGT+TCTCTAGG
GCCCCGGGTAGCCTCGAAATCCACGTCCCGATTCTGGTAGCGCCACTTGCAGTACACTTGAGTGGCAAAGCATCGGTCCTTCACCTCGGGGAGAGTAGTGAACTGGTCCTTGATGAATCCTTCAAATCCAGACTGGGTTGTTTTCAAGAC
+
FFFFFFFFFFFFFFFFFFFFFFFFFFFFFFFFFFFFFF:FFFFFFFFFFFFFFFFFFFFFFFFFFFFFFFFFFFFFFFFFFFFFFFFFFFFFFFFFFFFFFFFFFFFFFFFFFFFFFFFFFFFFFFFFFFFFFFFFFFFFFFFFFFFFFF
@A00456:223:HMMCCDSXX:3:1164:3441:26741 1:N:0:TGTACCGT+TCTCTAGG
GGAAAATACCACAGCATCAAAGAGGTGGCGACTTCGGTGCAGTTGACTCTGAGGTCCAAAAAGGATTACCTCCATGGTGATAATTCCGACATCATCCCCACAGACACCATCAAGAACACAGTGCATGTCCTGGCGAAGTTCAAAGGGATC
+
FFFFFFFFFFFFFFFFFFFFFFFFFFFFFFFFFFFFFFFFFFFF:FFFFFFFFFFFFFFFFFFFFFFFFFFFFFFFFFFFFFFFFFFFFFFFFFFFFFFFFFFFF:FFFFFFFFFFFFFFFFFF:FFFFFFFFFFFFFFFFFFFFFFFFF
@A00456:223:HMMCCDSXX:3:1164:22661:28463 1:N:0:TGTACCGT+TCTCTAGG
GTTTGATATTCATGGACATTGTATCTCTGGTAGGACTCGAGAGATACCAAGATAACCTAGACATGGTCCCCACCCTCAAATATTTATCATTATGCGAACACAGAAAACAAGCAAAAAATTTTAAAAGATCAATAATAGGTTATTATGGGA
+
FFFFFFFFFFFFFFFFFFFFFFFFFFFFFFFFFFFFFFFFFFFFFFFFFFFFFFFFFFFFFFFFFFFFFFFFFFFFFFFFFFFFFFFFFFFFFFFFFFFFFFFFFFFFFFFFF,FFFFFFFFFFFFFFFFFFFFFFFFFFFFFFFFFFF:
@A00456:223:HMMCCDSXX:3:1166:13982:10864 1:N:0:TGTACCGT+TCTCTAGG
CTGCGGTGTCTGCTAATGCAGGGCTCCACGTGCGCACAGCTACAAGCCCCTTGCTAAACTAGAAACGGAAGAGCAATTACTTCACACAGAGCAGAGCAATCAGTATCCTGAGTTGAAATTTTTGCAGGTGAGCACACAGTTATCCCAAGC
+
FFFFFFFFFFFFFFFFFFFFFFFFFFFFFFFFFFFFFFFFFFFFFFFFFFFFFFFFFFFFFFFFFFFFFFFFFFFFFFFFFFFFFFFFFFFFFFFFFFFFFFFFFFFFFFFFFFFFFFFFFFFFFFFFFFFFFFFFFFFFFFFFFFFFFF
@A00456:223:HMMCCDSXX:3:1166:8260:18709 1:N:0:TGTACCGT+TCTCTAGG
GATCAACAAGGAAGAGGTTTTGCTGCCTCTGGACAACCCCTACGGCAAAATAACCGGGACGGTGAGGAGGAAGCTGCCTTCCAGGCTGTGACGTTATGGCTCCAGCCAGTTGTGATGCTTGGGATAACTGTGTGCTCACCTGCAAAAATT
+
FFFFFFFFFFFFFFFFFFFFFFFFFFFFFFFFFFFFFFFFFFFFFFFF:FFFFFFFFFFFFFFFFFFFFFFFFFFFFFFFFFFFFFFFFFFFFFFFFFFFFFFFFFFFFFFFFFFFFFFFFFFFFFFFFFFFFFFFFFFFFFFFFFFFFF
@A00456:223:HMMCCDSXX:3:1166:19551:22388 1:N:0:TGTACCGT+TCTCTAGG
GGGTGTTGTCAGAGATACAAATTCTCTCACCACCAGGGACTCAGGAGCGGGCCCAGGAGTGAGTACCGTGATCTCTATTTTAACATTATCTTGAGTAATTCCATTGTACACATATGTCTGAGAGCCACTGATGTAATTTGAAAAAGAAGG
+
FFFFFFFFFFFFFFFFFFFFFFFFFFFFFFFFFFFFFFFFFFFFFFFFFFFFFFFFFFFFFFFFFFFFFFFFFFFFFFFFFFFFFFFFFFFFFFFFFFFFFFFFFFFFFFFFFFFFFFFFFFFFFFFFFFFFFFFFFFFFFFF:FFFFFF
@A00456:223:HMMCCDSXX:3:1166:6433:27038 1:N:0:TGTACCGT+TCTCTAGG
GATCAACAAGGAAGAGGTTTTGCTGCCTCTGGACAACCCCTACGGCAAAATAACCGGGACGGTGAGGAGGAAGCTGCCTTCCAGGCTGTGACGTTATGGCTCCAGCCAGTTGTGATGCTTGGGATAACTGTGTGCTCACCTGCAAAAATT
+
FFFFFFFFFFFFFFFFFFFFFFFFFFFFFFFFFF:FFFFFFFFFFFFFFFFFFFFFFFFFFF:FFFFFFFF:FFFFFFFFFFFFFFFFFFFFFFFFFFFFFFFFFFFFFFFFFFFFFF:FFFFFFFFFFFFFFFFFFFFFFFFFFFFFFF
@A00456:223:HMMCCDSXX:3:1166:29197:32268 1:N:0:TGTACCGT+TCTCTAGG
GAAGTGGAGTTTGTCCGAACTGGCTATGGGAAGGACATGGTCAAAGTTCTCCATATTCAGAGGGATGGAAAATACCACAGCATCAAAGAGGTGGCGACTTCGGTGCAGTTGACTCTGAGGTCCAAAAAGGATTACCTCCATGGTGATAAT
+
F:FFFFFFFFFFFFFFF:FFFFFFFFFFFFFFFFFFFFFFFFFFFFFFFFFFFFFFFFFFFFFFFFFFF,FFFFFFFFFFFFFFFFFFFFFFFFFFFFFFFFFFFFFFFFFFFFFFFFFFFFFFFFFFFFFFFFFFFFFFFFFFFFFFFF
@A00456:223:HMMCCDSXX:3:1167:23222:1783 1:N:0:TGTACCGT+TCTCTAGG
CGTGGAGCCCTGCATTAGCAGACACCGCAGGCTCCGTGGCCTTGGGCAGATTCCTTTAAAACTGTGATCGGAGAATCACAGCGATATTTCTCCTTGCTGTTCTTGTGCCCTCTGCCTCAGACTCTGTCTTTAGGATCCGATCGTTAAGGA
+
FFFFFFFFFFFFFFFFFFFFFFFFFFFFFFFFFFFFFFFFF:FFFFFFFFFFFFFFFFFFFFFFFFFFFFFFFFFFFFFFFFFFFFFFFFFFFFFFFFFFFFFFFFFFFFFFFFFFFFFFFFFFFFFF:,F,FFFFFFFFFFFFFF:FF:
@A00456:223:HMMCCDSXX:3:1167:23827:3020 1:N:0:TGTACCGT+TCTCTAGG
GAAAGAATGATGAAGTGGAGTTTGTCCGAACTGGCTATGGGAAGGACATGGTCAAAGTTCTCCATATTCAGAGGGATGGAAAATACCACAGCATCAAAGAGGTGGCGACTTCGGTGCAGTTGACTCTGAGGTCCAAAAAGGATTACCTCC
+
FFFFFFFFFFFFFFFFFFFFFFFFFFFFFFFFFFFFFFFFFFFFFFFFFFFFFFFFFFFFFFFFFFFFFFFFFFFFFFFFFFFFFFFFFFFFFFFFFFFFFFFFFFFFFFFFFFFFFFFFFFFFFFFFFFFFFFFFFFFFFFFFFFFFFF
@A00456:223:HMMCCDSXX:3:1167:26015:24721 1:N:0:TGTACCGT+TCTCTAGG
ACAAGAACAGCAAGGAGAAATATCGCTGTGATTCTCCGATCACAGTTTTAAAGGAATCTGCCCAAGGCCACGGAGCCTGCGGTGTCTGCTAATGCAGGGCTCCACGTGCGCACAGCTACAAGCCCCTTGCTAAACTAGAAACGGAAGAGC
+
FFFFFFFFFFFFFFFFFF,:FFFFFFFFFFFFFFFFFFFFFFFFFFFFFFFFFFFFFFFFFFFFFFFFFFFFFFFFFFFFFFFFFFFFFFFFFFFFFFFFFFFFFFFFF:FFFFFFFFFFFFFFFFFFFFF:FFFFFFFFFFFFFFFFFF
@A00456:223:HMMCCDSXX:3:1167:20826:30107 1:N:0:TGTACCGT+TCTCTAGG
GAATGATGAAGTGGAGTTTGTCCGAACTGGCTATGGGAAGGACATGGTCAAAGTTCTCCATATTCAGAGGGATGGAAAATACCACAGCATCAAAGAGGTGGCGACTTCGGTGCAGTTGACTCTGAGGTCCAAAAAGGATTACCTCCATGG
+
FFFFFFFFFFFFFFFFFFFFFFFFFFFFFFFFFFFFFFFFFFFFFFFFFFF:FFFFFFFFFFFFF:FFFFFFFFFFFF:FFFFFFFFFFFFFF,F:FFFFFFFFFFFFFFFFFFFFFFFFFFFFFFFFFFFF:FFFFFFFFFFFFFFFFF
@A00456:223:HMMCCDSXX:3:1168:21531:9627 1:N:0:TGTACCGT+TCTCTAGG
AAAATGGCCCATTACCATGACGACTATGGAAAGAATGATGAAGTGGAGTTTGTCCGAACTGGCTATGGGAAGGACATGGTCAAAGTTCTCCATATTCAGAGGGATGGAAAATACCACAGCATCAAAGAGGTGGCGACTTCGGTGCAGTTG
+
FFFFFFFFFFFFFFFFFFFFFFFFFFFFFFFFF:FFFFFFFFFFFFFFFFFFFFFFFFFFFFFFFFFFFFFFFFFFFFFFFFFFFFFFFFFFFFFFFFFFFFFFFFFFFFFFFFFFFFFFFFFFFFF:FFFFFFFFFFFFFFFFFFFFFF
@A00456:223:HMMCCDSXX:3:1168:31837:23218 1:N:0:TGTACCGT+TCTCTAGG
GTCGGCTTAGTTTTACCAACCCCACCCAGTGGAGGTAGGCAAGGCAGAGGAAGCAATAAGGAGGATGCTATGGTGCTAACTAAGAAGGAGGAGTCAAGCTGGTCCAGGCGATGCTTCTCTTAATTCAACATAGCCTTGGCCCATGCTTTC
+
FFFFFFFFFFFFFFFF:FFF:FFFFFF,FFFFFF:FFFFFFFFFFFFFFFF:FFF:FFFFFFFFFFFFFFFFFFFFFFFFFFFFFFFFFFFFFFFFF:FFFFFFFFFFFFFFF:FFFFFFFFFFF:FFFFFFFFFFF:F:FFF:FF::FF
@A00456:223:HMMCCDSXX:3:1168:16071:29982 1:N:0:TGTACCGT+TCTCTAGG
GTCTAGACTGCTGTGTTATAATGTCTTTCTATCTTCCCACCCTGTCACTTGTGCTTCCTGCTTCTCATAGGTTGCCTTCACATGGTACACGTGCATGAGGATACTTTATTCATGATGTGTGTGTGTGTGTGTGTGTGTGTGTGTGTGTGT
+
FFFFFFFFFFFFFFFFFFFFFFFFFFFFFFFFFFFFFFFFFFFFFFFFFFFFFFFFFFFFFFFFFFFFFFFFFFFFFFFFFFFFFFFFFFFFFFFFFFFFFFFFFFFFFFFFFFF:FFFFFFFFFFFFFFFFFFFFFFFFFFFFFFFFFF
@A00456:223:HMMCCDSXX:3:1168:13277:37043 1:N:0:TGTACCGT+TCTCTAGG
CTCAGGAAGCTGGCTCAGGGTCAGCACTTGTATGTCATAGAGGGTCTTCTGCACGGAAGGTGAGTATTCACCTCTGTCATAGGGCCCAGCAAATTTCTTCAGGACAATGTCCCGGACAGCGCCCCAGGTAGCCTCGAAATCCACGTCCCG
+
FFFFFFFFFFFFFFFFFFFFFF:FF:FFFFFFFFFFFFFFFFFFFFFFFFFFFFFFFFFFFFFFFFFFFFFFFFFFFFFFFFFFFFFFFFFFFFFFFFFFFFFFFFFFFFFFFFFFFFFFFFFFFFFFFFFFFFFFFFFFFFFFFFFFFF
@A00456:223:HMMCCDSXX:3:1169:31268:3662 1:N:0:TGTACCGT+TCTCTAGG
GGGGATGATGTCGGAATTATCACCATGGAGGTAATCCTTTTTGGACCTCAGAGTCAACTGCACCGAAGTCGCCACCTCTTTGATGCTGTGGTATTTTCCATCCCTCTGAATATGGAGAACTTTGACCATGTCCTTCCCATAGCCAGTTCG
+
FFFFFFFFFFFFFFFFFFFFFFFFFFFFFFFFFFFFFFFFFFFFFFFFFFFFFFFFFFFFF:FFFF:FFFFFFFFFFF,FFFF:FFFFFFFFFFFFFFFFFFFFFF:FF,FFFFFFFFFFFFFFFFFFFFFFFFFFFFFFFFFFFFFFFF
@A00456:223:HMMCCDSXX:3:1169:7139:17989 1:N:0:TGTACCGT+TCTCTAGG
CTGAGTGTTAAACCTCTCTTCAGGATCACACAACAGCATAGTGTCGTTGTATATTTTGTAGATCTCATGCAACAAAGCAAACATAATACAATCTCTCTCTCTCTCTCTCTCTCTCTCTCTCTCTCTATCTCTCACACACACACACACACA
+
FFFFFFF:FFF:FFFFFFFFFFFFFFFFFFF:FFFFFFFFFFFFFFFFFF:FFFFFFF:FFFFFFFFFFFFFFFFFFF,FFFFFF,FFFF,FFFFFFFFFFFFFFFF:F,FFF,F:F:FFFFFFFF,FFFFFFFFFFFFFFFFFF:FFFF
@A00456:223:HMMCCDSXX:3:1169:28619:20932 1:N:0:TGTACCGT+TCTCTAGG
GGAGAAAGAAGGAGGAAAGGAAACAGAAATAGGCAAGGCTCAGAGCTGACTAACGCGTCTCTTATGGAGAGAGAAGTGTTTCCGCCATCTTGGCGTCTCTTATGGAGAGAGAAGTGTTTCCTGCCATCTTGGTCTCTGTGCTTCGGAGAT
+
FFFFFFFFFFFFFFFFFFFFF:FFFFFFFFFFFFFFFFFFFFFFFFFFFFFFFFFFFFFFFFFFFFFFFFFFFFFFFFFFFFFFFFFFFFFFFFFFFFF:FFFFFFFFFFFFFFFFFFFFFFFFFFFFFFFFFFFFFFFFFFFFFFFFFF
@A00456:223:HMMCCDSXX:3:1169:2528:21120 1:N:0:TGTACCGT+TCTCTAGG
CTTCTTTTTGTCTCTCCCTGCAACTAATGTGCCTCCCCTGTGATCACTCATCCATTTCTGCAGTACTCAGCCTCAGGCATTGAAAGACCCAGAGCCAAAGAGGCGTCTAAACAGTGACAGCTCTAAATATTGTCCCTAGCAAGCAGCTGC
+
FFFFFFFFFFFFFFFFFFFFFFFFFFFFFFFFFFFFFFFFFFFFFFFFFFFFFFFFFFFFFFFFFFFFFFFFFFFFFFFFFFFFFFFFFFFFFFFFFFFFFFFFFFFFFFFFFFFFFFFFFFFFFFFFFFFFFFFFFFFFFFFFFFFFFF
@A00456:223:HMMCCDSXX:3:1169:15185:31579 1:N:0:TGTACCGT+TCTCTAGG
ATTGCTCTGCTCTGTGTGAAGTAATTGCTCTTCCGTTTCTAGTTTAGCAAGGGGCTTGTAGCTGTGCGCACGTGGAGCCCTGCATTAGCAGACACCGCAGGCTCCGTGGCCTTGGGCAGATTCCTTTAAAACTGTGATCGGAGAATCACA
+
FFFFFFFFFFFFFFFFFF:FFFFFFFFFFFFFFFFFFFFFFFFFFFFFFFFFFFFFFFFFFFFFFFFFFFFFFFFFFFFFFFFFFFFFFFFFFFFFFFFFFFFFFF:FFFFFFFFFFFFFFFFFFFFFFFFFFFFFFFFFFFFFFFFFFF
@A00456:223:HMMCCDSXX:3:1169:18801:31266 1:N:0:TGTACCGT+TCTCTAGG
GAAAGAATGATGAAGTGGAGTTTGTCCGAACTGGCTATGGGAAGGACATGGTCAAAGTTCTCCATATTCAGAGGGATGGAAAATACCACAGCATCAAAGAGGTGGCGACTTCGGTGCAGTTGACTCTGAGGTCCAAAAAGGATTACCTCC
+
FFFFFFFFFFFFFFFFFFFFFFFFFFFFFFFFFFFFFFFFFFFFFFFFFFFFFFF,FFFFFFFFFFFFFFFFFFFFFFFFFFFFFFFFFFFFFFFFFFFFFFFFFFFFFFFFFFFFFFFFFFFFFFFFFFFFFFFFFFFFFFFFFFFFFF
@A00456:223:HMMCCDSXX:3:1170:17273:23296 1:N:0:TGTACCGT+TCTCTAGG
GTGGGGATGATGTCGGAATTATCACCATGGAGGTAATCCTTTTTGGACCTCAGAGTCAACTGCACCGAAGTCGCCACCTCTTTGATGCTGTGGTATTTTCCATCCCTCTGAATATGGAGAACTTTGACCATGTCCTTCCCATAGCCAGTT
+
:FFFFFFFFFFFFFFFFFFFFFFFFFFFFFFFFFFFFFFFFFFFFFFFFFFFFFFFFFFFFFFFFFFFFFFFFFFFFFFFFFFFFFFFFFFFFFFFFFFFFFFFFFFFFFFFFFFFFF:FFFFFFFFFFF:FFFFF:F,FFFFFFFFF:F
@A00456:223:HMMCCDSXX:3:1170:6036:34554 1:N:0:TGTACCGT+TCTCTAGG
ACAAGAACAGCAAGGAGAAATATCGCTGTGATTCTCCGATCACAGTTTTAAAGGAATCTGCCCAAGGCCACGGAGCCTGCGGTGTCTGCTAATGCAGGGCTCCACGTGCGCACAGCTACAAGCCCCTTGCTAAACTAGAAACGGAAGAGC
+
FFFFFFFFFFFFFFFFFFFFFFFFFFFFFFFFFFFFFFFFFFFFFFFFFFFFFFFFFFFFFFFFFFFFFFFFFFFFFFFFFFFFFFFFFFFFFFFFFFFFFFF:FFFFFFFFFFFFFFFFFFFFFFFFFFFFFFFFFFFFFFFFFFFFFF
@A00456:223:HMMCCDSXX:3:1170:25581:35681 1:N:0:TGTACCGT+TCTCTAGG
CTGTGTTATAATGTCTTTCTATCTTCCCACCCTGTCACTTGTGCTTCCTGCTTCTCATAGGTTGCCTTCACATGGTACACGTGCATGAGGATACTTTATTCATGATGTGTGTGTGTGTGTGTGTGTGTGTGTGTGTGTGTGTTTAATGTG
+
FFFF:FFFFFFFF:FFFFFFFFFFFF:FFFF:FFFFFFFF:FFFFFFFFFFFFFFFFFFF:FFFFF,FFFFFFFF:FFFFF:FFFFF:FFFFFFFFFFFFFFFFFFFFFFFFFFFFFFF,F,FFFFFFFFFFFFFFFFFFFFFFF:FFFF
@A00456:223:HMMCCDSXX:3:1171:17454:6543 1:N:0:TGTACCGT+TCTCTAGG
CTGTGTTCTTGATGGTGTCTGTGGGGATGATGTCGGAATTATCACCATGGAGGTAATCCTTTTTGGACCTCAGAGTCAACTGCACCGAAGTCGCCACCTCTTTGATGCTGTGGTATTTTCCATCCCTCTGAATATGGAGAACTTTGACCA
+
FFFFFFFFFFFFFFFFFFFFFFFFFFFFFFFFFFFFFFFFFFFFFFFFFFFFFFFFFFFFFFFFFFFFFFFFFFFFFFFFFFFFFFFFFFFFFFFFFFFFFFFF:FFFFFFFFFFFFFFFFFFFFFFFFFFFFFFFFFFFFFFF:F:FFF
@A00456:223:HMMCCDSXX:3:1171:31512:20024 1:N:0:TGTACCGT+TCTCTAGG
AGAATGATGAAGTGGAGTTTGTCCGAACTGGCTATGGGAAGGACATGGTCAAAGTTCTCCATATTCAGAGGGATGGAAAATACCACAGCATCAAAGAGGTGGCGACTTCGGTGCAGTTGACTCTGAGGTCCAAAAAGGATTACCTCCATG
+
FFFFFFFFFFFFFFFFFFFFFFFFFFFF:FFFF:FFFFFFFFFFFFFFFFFF:FFFFFFFFFFFFFFFFFFFFFFFFFFFFFFFFFFFFFFFF,FFFFFFFFFFFFFFFFFFFFFFFFFFFFFFFFFFFFF:FFF,FFF:FFFFFFFFFF
@A00456:223:HMMCCDSXX:3:1171:14118:35994 1:N:0:TGTACCGT+TCTCTAGG
GGGCACAAGAACAGCAAGGAGAAATATCGCTGTGATTCTCCGATCACAGTTTTAAAGGAATCTGCCCAAGGCCACGGAGCCTGCGGTGTCTGCTAATGCAGGGCTCCACGTGCGCACAGCTACAAGCCCCTTGCTAAACTAGAAACGGAA
+
FFFFFFFFFFFFFFFFFFFFFFFFFFFFFFFFFFFFFFFFFFFFFFFFFFF:FFFFFFFFFFFFFFFFFFFFFFFFFFFFFFFFFFFFFFFFFFFFFFFFFFFF:FFFFFFFFFFFFFFFFFFFFFFFFFFFFFFFFFFFFFFFFFFFFF
@A00456:223:HMMCCDSXX:3:1172:14118:16203 1:N:0:TGTACCGT+TCTCTAGG
GTTCAGGCCACTTCCATGCCTTGATGGAAGGATAATTAGACACAGGGTGTATGTTTCAAGGCATAAATGATAGATGTAAAGAAATTCAATCCATTGTTCCTTCCATCCAGTCACCCATCCATCTACCCATCTATCCACCCATCCATCCAC
+
FFFFFFFFFFFFFFFFFFFFFFFFFFFFFFFFFFFFFFFFFFFFFFFFFFFFFFFFFFFFFFFFFFFFFFFFFFFFFFFFFFFFFFFFFFFFFFFFFFFFFFFFFFFFFFFFFFFFFFFFFFFFFFFFFFFFFFFFFFFFFFFFFFFFFF
@A00456:223:HMMCCDSXX:3:1172:11975:17816 1:N:0:TGTACCGT+TCTCTAGG
GTGGAGCCCTGCATTAGCAGACACCGCAGGCTCCGTGGCCTTGGGCAGATTCCTTTAAAACTGTGATCGGAGAATCACAGCGATATTTCTCCTTGCTGTTCTTGTGCCCTCTGCCTCAGACTCTGTCTTTAGGATCCGATCGTTAAGGAA
+
FFFFFFFFFFFFFFFFFFFFFFFFFFFFFFFFFFFFFFFFFFFFFFFFFFFFFFFFFFFFFFFFFFFFFFFFF:FFFFFFFFFFFFFFFFFFFFFFFFFFFFFFFFFFFFFFFFFFFFFF:FFFFFFF:FFFFFFFFFFFFFFFF,FFF,
@A00456:223:HMMCCDSXX:3:1173:19506:5087 1:N:0:TGTACCGT+TCTCTAGG
GACGTTATGGCTCCAGCCAGTTGTGATGCTTGGGATAACTGTGTGCTCACCTGCAAAAATTTCAACTCAGGATACTGATTGCTCTGCTCTGTGTGAAGTAATTGCTCTTCCGTTTCTAGTTTAGCAAGGGGCTTGTAGCTGTGCGCACGT
+
FFFFFFFFFFFFFFFFFFFFFFFFFFFFFFFFFFFFFFFFFFFFFFFFFFFFFFFFFFFFFFFFFFFFFFFFFFFFFFFFFFFFFFFFFFFFFFFFFFFF:FFFFFFFFFFFFFFFFFFFFFFFFFFFFFFFFFFFFFFFFFFFFFFFFF
@A00456:223:HMMCCDSXX:3:1173:11677:8061 1:N:0:TGTACCGT+TCTCTAGG
GGCCTTGGGCAGATTCCTTTAAAACTGTGATCGGAGAATCACAGCGATATTTCTCCTTGCTGTTCTTGTGCCCTCTGCCTCAGACTCTGTCTTTAGGATCCGATCGTTAAGGAAATAGTCGTAAAGCACTGGCTGCTGCCACATCCGTTG
+
FFF,,FFFFFFFFFFFFF,FFFFFFFFF:F,FFF:F::FF:FFFF,FFFFFFFFFFFFFFFFFFFF,FFFF:FFFF,FF,FFFFFF,FFFFF,:F:FFFF::FFFF,:,F:,F,F:F,F,FFFFF::F,F,:FFFFF:FFFFF,FFFFFF
@A00456:223:HMMCCDSXX:3:1173:18900:17472 1:N:0:TGTACCGT+TCTCTAGG
GTGGGGATGATGTCGGAATTATCACCATGGAGGTAATCCTTTTTGGACCTCAGAGTCAACTGCACCGAAGTCGCCACCTCTTTGATGCTGTGGTATTTTCCATCCCTCTGAATATGGAGAACTTTGACCATGTCCTTCCCATAGCCAGTT
+
FFFFFFFFFFFFFFFFFFFFFFFFFFFFFFFFFFFFFFFFFFFFFFFFFFFFFFFFFFFFFFFFFFFFFFFFFFFFFFFFFFFFFFFFFFFFFFFFFFFFFFFFFFFFFFFFFFFFFFF:FFFFFFFFFFFFFFFFFFFFFFFFFF:FFF
@A00456:223:HMMCCDSXX:3:1173:4119:23938 1:N:0:TGTACCGT+TCTCTAGG
GACGTGGAGCAGGTGAGGAACGGACCTCCCATCATTCACTCTGGAATCAAAGACCTCAAGGTCTTGAAAACAACCCAGTCTGGATTTGAAGGATTCATCAAGGACCAGTTCACTACTCTCCCCGAGGTGAAGGACCGATGCTTTGCCACT
+
FFFFFFFFFFFFFFFFFFF,FFFFFFFFFFFFFFFFFFFFFFFFFFFFFFFFFFFFFFFFFFFFFFFFFFFFFFFFFFFFFFFFFFFFFFFFFFFFFFFFFFFFFFFFFFFFFFFFFFFFFFFFFFFFFFFFFFFFFFFFFFFFFFFFFF
@A00456:223:HMMCCDSXX:3:1173:10303:31641 1:N:0:TGTACCGT+TCTCTAGG
TGCAAAAATTTCAACTCAGGATACTGATTGCTCTGCTCTGTGTGAAGTAATTGCTCTTCCGTTTCTAGTTTAGCAAGGGGCTTGTAGCTGTGCGCACGTGGAGCCCTGCATTAGCAGACACCGCAGGCTCCGTGGCCTTGGGCAGATTCC
+
FFFFFFFFFFFF:FFFFFFFFFFF:FFFFF:FFFFFFFFFFFFFFFFFF:FFFFFFFFFFF:FFFFFFFFFFFFFFFFFFFFFFFFFFFFFFFFFFFFFFFFFFFFFFFFFFF:FFFFFFFFFFFFFFFFFFFFFFFFFFFFFFFF,FFF
@A00456:223:HMMCCDSXX:3:1173:11044:31735 1:N:0:TGTACCGT+TCTCTAGG
TGCAAAAATTTCAACTCAGGATACTGATTGCTCTGCTCTGTGTGAAGTAATTGCTCTTCCGTTTCTAGTTTAGCAAGGGGCTTGTAGCTGTGCGCACGTGGAGCCCTGCATTAGCAGACACCGCAGGCTCCGTGGCCTTGGGCAGATTCC
+
FFFFFFFFFFFFF:FFFFFFFFFFFFFFFFFFFFFFFFFFFFFFFFFFFFFFFFFFFFFFFFFFFFFFFFFFFFF:FFFFFF:FFFFFFFFFFFFFFFFFFFFFFFFFFFFFFFFFFFFFFFFFFFFFFFFFFFFFFF:FFFFFFFFFFF
@A00456:223:HMMCCDSXX:3:1173:6216:32299 1:N:0:TGTACCGT+TCTCTAGG
GGCTTCTGCTCCGACAGAACTGGTAGTAGTCAATCGTCCTCGGGAACGGAAGACATACTGTGGGAATCGGATGCCAGAGCACACTTGAAAGTGCAAGGCCTTTCTCTTTCTCTAGAGTGCAGTGAGAGAGTTAATCATCTCAAGATGGCC
+
FFFFFFFFFFFFFFFFFFFFFFFFFFFFFFFFFFFFFFFFFFFFFFFFFFFFFFFFF:FFFFFFF:FFFFFFFFFFFFFFFFFFFFFFFFFFFFFFFFFFFF:FFFFFFFFFFFFFFFFFFFFFFFFFFFFFF:FFFFFFFFFFFFF:FF
@A00456:223:HMMCCDSXX:3:1174:31819:2331 1:N:0:TGTACCGT+TCTCTAGG
ATGAGTTCCAGCAAGTGAAGCCACACAGGTGGGGATGCCATGGGGATACCAAGGGAAACCATGGGATTTTAAGAGTTTTGATGGCGCCTCTTGACCCTTCTTGCTATATAACCCCATATGTAGCCTCGTCTGGCTTCTAACTTTCAGCGG
+
FFFFFFFFFFFFFFFFFFFFFFFFFFFFFFFFFFFFFFFFFFFFFFFFFFFFFFFFFFFFFFFFFFFFFFFFFFF:FFFFFFFFFFFFFFFFFFFFFFFF:FFFFFFFFFFFFFFFFFFFFFFFFFFFFFFFF:FFFFFFFFFFFFFFFF
@A00456:223:HMMCCDSXX:3:1174:10755:33614 1:N:0:TGTACCGT+TCTCTAGG
GAAAGAATGATGAAGTGGAGTTTGTCCGAACTGGCTATGGGAAGGACATGGTCAAAGTTCTCCATATTCAGAGGGATGGAAAATACCACAGCATCAAAGAGGTGGCGACTTCGGTGCAGTTGACTCTGAGGTCCAAAAAGGATTACCTCC
+
FFFFFFFFFFFFFFFFFFFFFFFFFFFFFFFFFFFFFFFFFFFFFFF:FFFFFFFFFFFFFFFFFFFFFFFFFFFFFFFFFFFFFFFFFFFFFFFFFFF:FFFFFFFFFFFFFFFFFFFFFFFFFFFFFFFFFFFFFFFFFFFFFFFFFF
@A00456:223:HMMCCDSXX:3:1174:21160:35853 1:N:0:TGTACCGT+TCTCTAGG
AAGGGGCTTGTAGCTGTGCGCACGTGGAGCCCTGCATTAGCAGACACCGCAGGCTCCGTGGCCTTGGGCAGATTCCTTTAAAACTGTGATCGGAGAATCACAGCGATATTTCTCCTTGCTGTTCTTGTGCCCTCTGCCTCAGACTCTGTC
+
FFFFFFFFFFFFFFFFFFFFFFFFFFFFFFFFFFFFFFFFFFFFFFFFFFFFFFFFFFFFFFFFFFFFFFFFFFFFFFFFF:FFFFFFFFFFFFFFFFFFFFFFFFFFFFFFFFFFFFFFFFFFFFFFFFFFFFFFFFFFFFFFFFFFFF
@A00456:223:HMMCCDSXX:3:1174:22607:36229 1:N:0:TGTACCGT+TCTCTAGG
AAGGGGCTTGTAGCTGTGCGCACGTGGAGCCCTGCATTAGCAGACACCGCAGGCTCCGTGGCCTTGGGCAGATTCCTTTAAAACTGTGATCGGAGAATCACAGCGATATTTCTCCTTGCTGTTCTTGTGCCCTCTGCCTCAGACTCTGTC
+
FFFFFFFFFFFFFFFFFFFFFFFFFFFFFFFFFFFFFFFFFFFFFFFFFFFFFFFFFF,FFFFFFFFFFFFFFFFFFFFFFFFFFFFFFFFFFFFFFFFFFFFFFFFFFFFFFFFFFFFFFFFFFFFFFFFFFFFFFFFFFFFFFFFFFF
@A00456:223:HMMCCDSXX:3:1175:6280:21104 1:N:0:TGTACCGT+TCTCTAGG
GTGAAGTAATTGCTCTTCCGTTTCTAGTTTAGCAAGGGGCTTGTAGCTGTGCGCACGTGGAGCCCTGCATTAGCAGACACCGCAGGCTCCGTGGCCTTGGGCAGATTCCTTTAAAACTGTGATCGGAGAATCACAGCGATATTTCTCCTT
+
FFFFFFFFFFFFFFFFFFFFF:FFFFFFFFFFFFFFFFF:FFFFFFFFFFFFFFFFFFFFFFFFFFFFFFFFFFFFFFFFFFFFFFFFFFFFFFFFFFFFFFFFF:FFFFFFFFFFFFFFFFFFFFFFFFFFFFFFFFFFFFFFFFFFFF
@A00456:223:HMMCCDSXX:3:1175:19759:32894 1:N:0:TGTACCGT+TCTCTAGG
TGATTGCTCTGCTCTGTGTGAAGTAATTGCTCTTCCGTTTCTAGTTTAGCAAGGGGCTTGTAGCTGTGCGCACGTGGAGCCCTGCATTAGCAGACACCGCAGGCTCCGTGGCCTTGGGCAGATTCCTTTAAAACTGTGATCGGAGAATCA
+
FFFFFFFFFFFFFF:FFFFFFFFFFFFFFFFFFFFFFFFFFFFFFFFFFFFFFFFFFFFFFFFFFFFFFFFFFFFFFFFFFFFFFFFFFFFFFFFFFFFFFFFFFFFFFFFFFFFFFFFFFFFFFFFFFFFFFFFFFFFFFFFFFFFFFF
@A00456:223:HMMCCDSXX:3:1175:25473:33833 1:N:0:TGTACCGT+TCTCTAGG
GGAGGAAGCTGCCTTCCAGGCTGTGACGTTATGGCTCCAGCCAGTTGTGATGCTTGGGATAACTGTGTGCTCACCTGCAAAAATTTCAACTCAGGATACTGATTGCTCTGCTCTGTGTGAAGTAATTGCTCTTCCGTTTCTAGTTTAGCA
+
FFFFFFFFFFFFFFFFFFFFFFFFFFFFFFFFFFFFFFFFFFFFFFFFFFFFFFFFFFFFFFFFFFFFFFFFFFFFFFFFFFFFFFFFFFFFFFFFFFFFFFFFFFFFFFFFFFFFFFFFFFFFFFFFFFFFFFFFFFFFFFFFFFFFFF
@A00456:223:HMMCCDSXX:3:1176:21215:9142 1:N:0:TGTACCGT+TCTCTAGG
GTGGAGTTTGTCCGAACTGGCTATGGGAAGGACATGGTCAAAGTTCTCCATATTCAGAGGGATGGAAAATACCACAGCATCAAAGAGGTGGCGACTTCGGTGCAGTTGACTCTGAGGTCCAAAAAGGATTACCTCCATGGTGATAATTCC
+
,F:FFFFFF:F,FFFFFFFFF,,::FFF:FFFFFFFF:FFFFF::FFF:FFFF:FF:FF,FFF:FFF:FFFFFF:,F:FFFFFFFFFFF:F:FFFFFFF,FFFFF,,,FFFF::F,,FFFFFFFF,,FF,FF,FF:F:F:,FFF::F,:,
@A00456:223:HMMCCDSXX:3:1176:21323:9267 1:N:0:TGTACCGT+TCTCTAGG
GTGGAGTTTGTCCGAACTGGCTATGGGAAGGACATGGTCAAAGTTCTCCATATTCAGAGGGATGGAAAATACCACAGCATCAAAGAGGTGGCGACTTCGGTGCAGTTGACTCTGAGGTCCAAAAAGGATTACCTCCATGGTGATAATTCC
+
FFFFFFFFFFFFFFFFFFFFFF:FFFFFFFFFFFFFFFFF:FFFFFFFFFFFFFFFF:FFFFFFFF:FFFFF:FFFFFFFFFFFFFFFFFFFFFFFFFFFFFFFFFFFFFFFFFFFFFFFFFFFFFFFFFFFF:FF:FF:FFFFFFFFF:
@A00456:223:HMMCCDSXX:3:1176:25319:12461 1:N:0:TGTACCGT+TCTCTAGG
TGGGGGCACAAGAACAGCAAGGAGAAATATCGCTGTGATTCTCCGATCACAGTTTTAAAGGAATCTGCCCAAGGCCACGGAGCCTGCGGTGTCTGCTAATGCAGGGCTCCACGTGCGCACAGCTACAAGCCCCTTGCTAAACTAGAAACG
+
FFFFFFFFFFFFFFFFFFFFFFFFFFFFFFFFFFFFFFFFFFFFFFFFFFFFFFFFFFFFFFFFFFFFFFFFFFFFFFFFFFFFFFFFFFFFFFFFFFFFFFFFFFFFFF:FFFFFFFFFFFFFFFFFFFFFFFFFFFFFFFFFFFFFFF
@A00456:223:HMMCCDSXX:3:1176:2230:12211 1:N:0:TGTACCGT+TCTCTAGG
GTCGGAATTATCACCATGGAGGTAATCCTTTTTGGACCTCAGAGTCAACTGCACCGAAGTCGCCACCTCTTTGATGCTGTGGTATTTTCCATCCCTCTGAATATGGAGAACTTTGACCATGTCCTTCCCATAGCCAGTTCGGACAAACTC
+
FFFFFFFFFFFFFFFFFFFFFFFF:FFFFFFFFFFFFFFFFFFFFFFFFFFFFFFFFFFFFFFF:FFFFFFFFFFFFFFFFFFFFFFFFFFFFFFFFFFFFFFFFFFFFFFFFFFFFFFFFFFFFFFFFFFFFFFFFFFFFFF:F::F,F
@A00456:223:HMMCCDSXX:3:1176:1497:12665 1:N:0:TGTACCGT+TCTCTAGG
GTCGGAATTATCACCATGGAGGTAATCCTTTTTGGACCTCAGAGTCAACTGCACCGAAGTCGCCACCTCTTTGATGCTGTGGTATTTTCCATCCCTCTGAATATGGAGAACTTTGACCATGTCCTTCCCATAGCCAGTTCGGACAAACTC
+
FFFFFFFFFFFFFFFFFFFFFFFFFFFFFFFFFFFFFFFFFFFFFFFFFFFFFFFFFFFFFFFFFFFFFFFFFFFFFFFFFFFFFFFFFFFFFFFFFFFFFFFFFFFFFFFFFFFFFFFFFFFFFFFFFFFFFFFFFFFFFFFFF,:FFF
@A00456:223:HMMCCDSXX:3:1176:2899:26083 1:N:0:TGTACCGT+TCTCTAGG
CTGGTGTCTGTGGGGATGATGTCGGAATTATCACCATGGAGGTAATCCTTTTTGGACCTCAGAGTCAACTGCACCGAAGTCGCCACCTCTTTGATGCTGTGGTATTTTCCATCCCTCTGAATATGGAGAACTTTGACCATGTCCTTCCCA
+
FFFFFFFFFFFFFFFFFFFFFFFFFFFF:FF:FFFFFFFFFFFFFFFFFFFFFFFFFFFFFFFFFFFFFFFFFFFFFFFFFFFFFFFFFFFFFFFFFFFFFFFFFFFFFFFFFFFFFFFFFFFFFFFFFFFFF:F:FFFFFFFFFFFFFF
@A00456:223:HMMCCDSXX:3:1176:6406:28682 1:N:0:TGTACCGT+TCTCTAGG
CTGAGGCAGAGGGCACAAGAACAGCAAGGAGAAATATCGCTGTGATTCTCCGATCACAGTTTTAAAGGAATCTGCCCAAGGCCACGGAGCCTGCGGTGTCTGCTAATGCAGGGCTCCACGTGCGCACAGCTACAAGCCCCTTGCTAAACT
+
FFFFFFFFFFFFFF:FFFFFFFFFFFFFFFFFFFFFFFFFFFFFFFFFFFFFFFFFFFFFF:FFFFFFFFFFFFFFFFFFFFFFFFFFFFFFFFFFFFFFFFFFFFFFFFFFFFFFFFFFFFFFFFFFFFFFFFFFFFFFFFFFFFFFFF
@A00456:223:HMMCCDSXX:3:1176:27335:33771 1:N:0:TGTACCGT+TCTCTAGG
GGCCCATTACCATGACGACTATGGAAAGAATGATGAAGTGGAGTTTGTCCGAACTGGCTATGGGAAGGACATGGTCAAAGTTCTCCATATTCAGAGGGATGGAAAATACCACAGCATCAAAGAGGTGGCGACTTCGGTGCAGTTGACTCT
+
FFFFFFFFFFFFFFFFFFFFFFFFFFFFFFFFFFFFFFFFFFFFFFFFFFFFFFFFFFFFFFFFFFFFFFFFFFFFFFFFFFFFFFFFFFFFFFFFFFFFFFFFFFFFFFFFFFFFFFF:FFFFFFFFFFFFFFFFFFFFFFFFFFFFFF
@A00456:223:HMMCCDSXX:3:1176:5367:34209 1:N:0:TGTACCGT+TCTCTAGG
GTGAAGTAATTGCTCTTCCGTTTCTAGTTTAGCAAGGGGCTTGTAGCTGTGCGCACGTGGAGCCCTGCATTAGCAGACACCGCAGGCTCCGTGGCCTTGGGCAGATTCCTTTAAAACTGTGATCGGAGAATCACAGCGATATTTCTCCTT
+
FFFFFFFFFFFFFFFFFFFFFFFFFFF:FFFFFFFFFFFFFFFFFFFFFFFFFFFFFFFFFFFFFFFFFFFFFFFFFFFFFFFFFFFFFFFFFFFFFFFFFFFFFFFFFFFFFFFFFFFFFFFFFFFFFFFFFFFFFFFFFFFFFFFFFF
@A00456:223:HMMCCDSXX:3:1177:26612:2613 1:N:0:TGTACCGT+TCTCTAGG
CTGCAGGTTCTCATGCTTGCAATGCAAACACTTTACAAATGAGCTCTCTCCTCAGCCCATTTACAGAATGCTTCTATAAATATTAGAGAACTTGGAGCTTGGCCTTGGGTGACCAATTGTCACCATTTGTCCAAAACCAAGGGGTTTTCT
+
FFFFFFFFFFFFFFFFFFFFFFFFFFFFFFFFFFFFFFFFF:FFFFFFFFFFFFFFFFFFFFFFFFFFFFFFFFFFFFFFFFFFFFFFFFFFFFFFFFFFFFFFFFFFFFFFFFFFFFFFFFFFFFFFFFFFFFFFFFFFFFFFFFFFFF
@A00456:223:HMMCCDSXX:3:1177:18756:15436 1:N:0:TGTACCGT+TCTCTAGG
CTGGTTTTTTCTAGAATTTGGTGACCTTTTCTGATGATGCATTTTGAACATCAATCATTGTCCATAGCTACACTCTGAAGGAAGAGCCTCTGAGGCCCACAGGGCTGTGAGCGCAATGCGAAATGTCTAGACTGCTGTGTGATAATGTCT
+
FFF,F:FFFFFFFFFF,F,FFFFFF::FFF:,FF:FF,F:F,FFFFFFFFFFFFFFF::FF:FFFF:FFFFFF:FFFFFFFFFFFFFF:FFFFFFF:FF:FF,FFFFFFFFFFFF:F:,FFF,F,F,::,FFFFFF,:FF,::FFF:FF:
@A00456:223:HMMCCDSXX:3:1177:22173:16564 1:N:0:TGTACCGT+TCTCTAGG
TGCGACGAGAATTTATTCTCCTCTTGAAATACCACTTGAAACATCCTTTAGGGTTTACTTTCAACAGAGTGCACGTCTCTGCCCTGAGTGTTAAACCTCTCTTCAGGATCACACAACAGCATAGTGTCGTTGTATATTTTGTAGATCTCA
+
FFFFFFFFFFF:FFFFFFFFFFF,FFFFFFFFFFFFFFFFFFFFFFFFFFFFFFFFFFFFFFFFFFFFFFFFFFFFFFFFFFFFFFFFFFFFFF:FFFF:FFFFFFFFFF,FFFFFFFFFFFFF,FFFFFFFFF:FFFFFFF:FF:FFFF
@A00456:223:HMMCCDSXX:3:1177:32407:18630 1:N:0:TGTACCGT+TCTCTAGG
TGACGACTATGGAAAGAATGATGAAGTGGAGTTTGTCCGAACTGGCTATGGGAAGGACATGGTCAAAGTTCTCCATATTCAGAGGGATGGAAAATACCACAGCATCAAAGAGGTGGCGACTTCGGTGCAGTTGACTCTGAGGTCCAAAAA
+
FFFFFFFFFFFFFFFFFFFFFFFFFFFFFFFFFFFFFFFFFFFFFFF:FFFFFFFFFFFFFFFFFFFFFFFFFFFFFFFFFFFFFFFFFFFFFFFFFFFFFFFFFFFFFFFFFFFFFFFFFFFFFFFFFFFFFFFFFFFFFFFFFFFFFF
@A00456:223:HMMCCDSXX:3:1177:14461:22968 1:N:0:TGTACCGT+TCTCTAGG
TGGGCATGGAAATGTCAGTATTGAAACTAAGACAATCCCTCACAAACTGGGAGGGGTTGGGAATCTTAGTTCAGACCCCTGCGCACCACTGTACGACTAGATATTATCTTCATTTGATGGAGTCCAGCAGACGAAATGTCACTTGGGGTG
+
FFFFFFFFFFFFFFFF:FFFFFFFFFFFFFFFFFFFFFFFFFFFFFF:FFFFFF:FFFFFFFFFFFFFFFFFFFFFFFFFFFFFFFFFFFFFFFFFFFFFFFFFF,FFFFFFFFFFFFFFFFFFFFFFFFFFFFFFFFFFFFFFFFFFFF
@A00456:223:HMMCCDSXX:3:1178:18647:7827 1:N:0:TGTACCGT+TCTCTAGG
GTCCGAACTGGCTATGGGAAGGACATGGTCAAAGTTCTCCATATTCAGAGGGGTGGAAAATACCACAGCATCAAAGAGGTGGCGACTTCGGTGCAGTTGACTCTGAGGTCCAAAAAGGATTACCTCCATGGTGATAATTCCGACATCATC
+
FFFFFFFFFFFFFFFFFFFFFFFFFFFFFFFFFFFFFFFFFFFFFFFFFFFF,FFFFFFFFFFFFFFFFFFFF:FFFFFFFFFFFFFFFFFFFFFFFFFFFFFFFFFFFFFFFFFFFFFFFFFFFFFFFFFFFFFFFFFFFFFFFFFFFF
@A00456:223:HMMCCDSXX:3:1178:13702:9189 1:N:0:TGTACCGT+TCTCTAGG
ATCAAAGACCTCAAGGTCTTGAAAACAACCCAGTCTGGATTTGAAGGATTCATCAAGGACCAGTTCACTACTCTCCCCGAGGTGAAGGACCGATGCTTTGCCACTCAAGTGTACTGCAAGTGGCGCTACCAGAATCGGGACGTGGATTTC
+
FFFFFFFFFFFFFFFFFFFFFFFFFFFFFF,FFFFFFFFFFFFFFFFFFFFFFFFFFFFFFFFFFFFFFFFFFFFFFFFFFFFFFF:FFFFFFFFFFFFFFFFFFFFFFFFFFFFFFFFFFF:FF,FFFFF:FFFFFFFFFFFFFFFFFF
@A00456:223:HMMCCDSXX:3:1178:22164:21872 1:N:0:TGTACCGT+TCTCTAGG
CTTGATGGTGTCTGTGGGGATGATGTCGGAATTATCACCATGGAGGTAATCCTTTTTGGACATCAGAGTCAACTGCACCGAAGTCGCCACCTCTTTGATGCTGTGGTATTTTCCATCCCTCTGAATATGGAGAACTTTGACCATGTCCTT
+
FFFFFFFFFFFFFFFFFFFFFFFFFFFFFFFFFFFFFFFFFFFFFFFFFFFF:FFFFFFFFFFFFFFFFFFFFFFFFFFFFFFFFFFFFFFFFFF:FFFFFFFFFFFFFFFFFFFFFFFFFFFFFFFFFFFFFFFFFFFFFFFFFFFFFF
@A00456:223:HMMCCDSXX:3:1178:2293:32299 1:N:0:TGTACCGT+TCTCTAGG
GGAAATAGTCGTAAAGCACTGGCTGCTGCCACATCCGTTGATCTGAACATGAGATCAAACACTGTCATCATCCTAGGGATGTCTGGGTTGTACCAAAAACGTAATAAAACCATGTGAAAAAAAAATCATCCTAGTGTTTTGAAAATCTCT
+
FFFFFFFFFFFFFFFFFFFFFFFFFFFFFFFFFFFFFFFFFFF:FFFFFFFFFFFFFFFFFFFFFFFFFFFFFFFFFFF:FFFFFFFFFFFFFF:FFFFFFFFFFFFFFFF:FFFFFFFFFFFFFFFFF:F::FFF:FFFFFFFFFFFFF
@A00456:223:HMMCCDSXX:3:1201:15067:8641 1:N:0:TGTACCGT+TCTCTAGG
ATGGCCCATTACCATGACGACTATGGAAAGAATGATGAAGTGGAGTTTGTCCGAACTGGCTATGGGAAGGACATGGTCAAAGTTCTCCATATTCAGAGGGATGGAAAATACCACAGCATCAAAGAGGTGGCGACTTCGGTGCAGTTGACT
+
FFFFFFFFFFFFFFFFFFFFFFF:FFFFFFFFFFFFFFFFFFFFFFFFFFFFFFFFFFFFFFFFFFFFFFFFFFFFFFFFFFFFFFFFFFFFFFFFFFFFFFFFFFFFFFFFFFFFFFFFFFFFFFFFFFFFFFFFFFFFFFFFFFFFFF
@A00456:223:HMMCCDSXX:3:1201:25102:15812 1:N:0:TGTACCGT+TCTCTAGG
GCAAGGAGAAATATCGCTGTGATTCTCCGATCACAGTTTTAAAGGAATCTGCCCAAGGCCACGGAGCCTGCGGTGTCTGCTAATGCAGGGCTCCACGTGCGCACAGCTACAAGCCCCTTGCTAAACTAGAAACGGAAGAGCAATTACTTC
+
FFFFFFFFFFFFFFFFFFFFFFFFFFFFFFFFFFFFFFFFFFFFFFFFFFFFFFFFFFFFFFFFFFFFFFFFFFFFFFFFF,FFFF:FFFFFFFFFFFFFFFFFFFFFFFFFFFFFFFFFFFFFFFFFFFFFFFFFFFFFFFFFFFFFFF
@A00456:223:HMMCCDSXX:3:1201:27290:16376 1:N:0:TGTACCGT+TCTCTAGG
GGGGGTTGGATACCCTGGACCTGGTGTTACAGGTGGTTGTGAGCTACCATGTTAATCCTGGGAGTAGAAGCCAAGTCCTCTGGGTCTCTTAACTGAACCATCATCTCACCAGCTCCATCCTGTGTTTATGAGAAACCTGATTTGCATGAC
+
F:FF:F,F:FFFFFFFF:F:,FFFFF:FF:FFFFF:,,FFFFFF:FF,F:,F,FFFFFF:,FF:FFFFF:F:FFF:FFFFFFF,FFFFFFFFFFFFFF:FFFFFFFFFFFFFF:F:FF,,FFFF::FF,FFF:FF,,FFFFF::,FF:FF
@A00456:223:HMMCCDSXX:3:1201:28556:30123 1:N:0:TGTACCGT+TCTCTAGG
GGCGTCTGCTAATGCAGGGCTCCACGTGCGCACAGCTACAAGCCCCTTGCTAAACTAGAAACGGAAGAGCAATTACTTCACACAGAGCAGAGCAATCAGTATCCTGAGTTGAAATTTTTGCAGGTGAGCACACAGTTATCCCAAGCATCA
+
FFFFFFFFFFFFFFFFFFFFFFFFFFFFFFFFFFFFFFFFFFFFFFFFFFFFFFFFFFFFFFFFFFFFFFFFFFFFFFFFFFFFFFFFFFFFFFFFFFFFFFFFFFFFFFFFFFFFFFFFFFFFFFFFFFFFFFFFFFFFFFFFFFFFFF
@A00456:223:HMMCCDSXX:3:1202:12138:12179 1:N:0:TGTACCGT+TCTCTAGG
ATGATGAAGTGGAGTTTGTCCGAACTGGCTATGGGAAGGACATGGTCAAAGTTCTCCATATTCAGAGGGATGGAAAATACCACAGCATCAAAGAGGTGGCGACTTCGGTGCAGTTGACTCTGAGGTCCAAAAAGGATTACCTCCATGGTG
+
FFFFFFFFFFFFFFFFFFFFFFFFFFFFFFFFFFFFFFFFFFFFFFFFF:FFFFFFFFFFFFFFFFFFFFFFFFFFFFFFFFFFFFFFFFFFFFFFFFFFFFFFFFFFFFFFFFFFFFFFFFFFFFFFFFFFFFFFFFFFFFFFFFFFFF
@A00456:223:HMMCCDSXX:3:1202:25211:12868 1:N:0:TGTACCGT+TCTCTAGG
GCAGTGTTTGATCTCATGTTCAGATCAACGGATGTGGCAGCAGCCAGTGCTTTACGACTATTTCCTTAACGATCGGATCCTAAAGACAGAGTCTGAGGCAGAGGGCACAAGAACAGCAAGGAGAAATATCGCTGTGATTCTCCGATCACA
+
FFFFFFFFFFFFFFF:FFFFFF,FFFFF:F:F::F:FFF:FFFFFFFFFFFFFFFFFF,FFFFFF:FFFFF:FFFFFFFFF:FFFFFF:FF,FF,FFFFFF:F:FF,FFFFFFF:FFFFFFFFFF:FFFF:FFFFFFFFFFFFFFFFFFF
@A00456:223:HMMCCDSXX:3:1202:31042:16360 1:N:0:TGTACCGT+TCTCTAGG
GGGCACGCCCACCTCCAGGGTGGGTCTTCCCACTGTGGAGACGCTCAAGCAGACACGCCTAAGGATTGGCTGTTTCTGTGGGAACGCTGCGGCCCATTAGCAAAGCTCAGGAAAAGAAGCGGCGCTACAAGCACACTGAGAAAAGATTCA
+
FFFFFFFFFFFFFFFFFFFFFFFFFFFFFFFF:FFFFFFFFFFFFFFFFFFFFFFFFFFFFFFFFFFFFFFFFFFFFFFFFFF,FFFFFFFFFFFFFFFFFFFFFFFFFFFFFF:FFFFFFFFFFFFFFFFFFF:FFFFFFFFFFFFFFF
@A00456:223:HMMCCDSXX:3:1202:25970:20635 1:N:0:TGTACCGT+TCTCTAGG
GAAAATGGCCCATTACCATGACGACTATGGAAAGAATGATGAAGTGGAGTTTGTCCGAACTGGCTATGGGAAGGACATGGTCAAAGTTCTCCATATTCAGAGGGATGGAAAATACCACAGCATCAAAGAGGTGGCGACTTCGGTGCAGTT
+
FFFFFFFFFFFFFFFFFFFFFFFFFFF:FFFFFFFFFFFFFFFFFFFFFFFFFFFFFFFFFFFFFFFFFFFFFFFFFFFFFFFFFFFFFFFFFFFFFFFFFFFFFFFFFFFFFFFFFFFFFFFFFFFFFFFFFFFFFFFFFFFFFFFFFF
@A00456:223:HMMCCDSXX:3:1202:25825:27085 1:N:0:TGTACCGT+TCTCTAGG
GGCACAAGAACAGCAAGGAGAAATATCGCTGTGATTCTCCGATCACAGTTTTAAAGGAATCTGCCCAAGGCCACGGAGCCTGCGGTGTCTGCTAATGCAGGGCTCCACGTGCGCACAGCTACAAGCCCCTTGCTAAACTAGAAACGGAAG
+
FFFFFFFFFFFFFFFFFFFFFFFFFFFFFFFFFFFFFFFFFFFFFFFFFFFFFFFFFFFFFFFFFFFFF:FFFFFFFFFFFFFFFFFFFFFFFFFFFFFFFFFFFFFFFFFFFFFFFFFFFFFFFFFFFFFFF:FFFFFFFFFFFFFFFF
@A00456:223:HMMCCDSXX:3:1202:29803:27492 1:N:0:TGTACCGT+TCTCTAGG
GATAACTGTGTGCTCACCTGCAAAAATTTCAACTCAGGATACTGATTGCTCTGCTCTGTGTGAAGTAATTGCTCTTCCGTTTCTAGTTTAGCAAGGGGCTTGTAGCTGTGCGCACGTGGAGCCCTGCATTAGCAGACACCGCAGGCTCCG
+
FFFFFFFFFFFFFFFFFFFFFFFFFFFFFFFFFFFFFFFFFFFFFFFFFFFFFFFFFFFFFFFFFFFFFFFFFFFFFFFFFFFFFFFFFFFFFFFFFFFFFFFFFFFFFFFFFFFFFFFFFFFFFFFFFF:FFFFFFFFFFFFFFFFFFF
@A00456:223:HMMCCDSXX:3:1202:12843:30624 1:N:0:TGTACCGT+TCTCTAGG
CTCAGGATACTGATTGCTCTGCTCTGTGTGAAGTAATTGCTCTTCCGTTTCTAGTTTAGCAAGGGGCTTGTAGCTGTGCGCACGTGGAGCCCTGCATTAGCAGACACCGCAGGCTCCGTGGCCTTGGGCAGATTCCTTTAAAACTGTGAT
+
FFFFFFFFFFFFFFFFFFFFFFFFFFFFFFFFFFFFFFFFFFFFFFFFFF,FFFFFFFFFFFFFFFFFFFFFFFFFFFFFFFFFFFFFFFFFFFFFFFFFFFFFFFFFFFFFFFFFFFFFFFFFFFFFFFFFFFFFFFFFFF:FFFFFFF
@A00456:223:HMMCCDSXX:3:1202:5511:33646 1:N:0:TGTACCGT+TCTCTAGG
GGGGTTGTCCAGAGGCAGCAAAACCTGGAGAGGAAGCACACGGGGTAACTTCAGAGATTTGGGGCCAGCAGCGTTCTCCTTAGGACGCTGAGCCAATATTAAAGCAAGAGTGTCACATTGTCACGGGGAAACTCCTCTGCAGGACAATGA
+
FFFFFFFFFFFFFFFFFFFFFFFFFFFFFFFFFFFFFFFFFFFFFFFFFFFFFFFFFF:FFFFFFFFF:FFFFFFFFFFFFFFFFFFFFFFFFFFFFFFFFFFFFFFFFFFFFFFFFFFFFFFFFFFFFFFFFFFFFFFFFFF:FFFFFF
@A00456:223:HMMCCDSXX:3:1202:17237:36072 1:N:0:TGTACCGT+TCTCTAGG
GTGGAGTTTGTCCGAACTGGCTATGGGAAGGACATGGTCAAAGTTCTCCATATTCAGAGGGATGGAAAATACCACAGCATCAAAGAGGTGGCGACTTCGGTGCAGTTGACTCTGAGGTCCAAAAAGGATTACCTCCATGGTGATAATTCC
+
FFFFFFFFFFFFFFFFFF:FFFFFFFFFFFFFFFFFFFFFFFFFF:FFFFFFFFFFFFFFFFF:FFFFFFFFFFFF:FFFFFF:F:FFFFFFFFFFFFFFFFFFFFFFFFFFFFFFFFFFFFF::F:FFFFFFFFFFFFFFFFFFFFFFF
@A00456:223:HMMCCDSXX:3:1203:21034:6417 1:N:0:TGTACCGT+TCTCTAGG
TCTTGATGGTGTCTGTGGGGATGATGTCGGAATTATCACCATGGAGGTAATCCTTTTTGGACCTCAGAGTCAACTGCACCGAAGTCGCCACCTCTTTGATGCTGTGGTATTTTCCATCCCTCTGAATATGGAGAACTTTGACCATGTCCT
+
FFFFFFFFFFFFFFFFFFFFFFFFFFFFFFFFFFFFFFFFFFFFFFFFFFFFFFFFFFFFFFFFFFFFFFFFFFFFFFFFFFFFFFFFFFFFFFFFFFFFFFFFFFFFFFFFFFFFFFFFFFFFFFFFFF:FFFFFFFFFFFFFFFFFFF
@A00456:223:HMMCCDSXX:3:1203:12780:18803 1:N:0:TGTACCGT+TCTCTAGG
ACTGTATGTGCATTGCACTATATGTACTATGTGCACTGTGTGTGCACAGTATGTGCACTGTGTGTGCACTGATGTGCACCGTGTGTGCACGGTACGTTGTTTTCTGCTTGTTTTCATTTTCACTACCTTGATAACCACTTTAATGTTCAA
+
FFFFF:FF:FFFFFFFFFFFFFFFFFF:F:F:FFFFFFFFFF:FFFFF:FFFFFFFFFFFFFFFFFFF:FFFFFFFFFFFFFFFFFFFFFFFF,FFFFF:FFFFFFFF:FFFFFFFFFFFFFFFFFFFFFFF:FFFFF::FFFFFFFFFF
@A00456:223:HMMCCDSXX:3:1203:4869:29403 1:N:0:TGTACCGT+TCTCTAGG
CGGAATTATCACCATGGAGGTAATCCTTTTTGGACCTCAGAGTCAACTGCACCGAAGTCGCCACCTCTTTGATGCTGTGGTATTTTCCATCCCTCTGAATATGGAGAACTTTGACCATGTCCTTCCCATAGCCAGTTCGGACAAACTCCA
+
FFFFFFFFFFFFFFFFFFFFFFFFFFFFFFFFFFFFFFFF:FFFFFFFFFFFFFFFFFFFFFFFFFFFFFFFFFFFFFFFFFFFFFFFFFFFFFFFFFFFFFFFFFFFFFFFFFFFFFFFFFFFF,FFFFFFFFFFFFFFFFFFFFFFFF
@A00456:223:HMMCCDSXX:3:1203:4481:30545 1:N:0:TGTACCGT+TCTCTAGG
CGGAATTATCACCATGGAGGTAATCCTTTTTGGACCTCAGAGTCAACTGCACCGAAGTCGCCACCTCTTTGATGCTGTGGTATTTTCCATCCCTCTGAATATGGAGAACTTTGACCATGTCCTTCCCATAGCCAGTTCGGACAAACTCCA
+
F,FFFFFFFFFFFFFFFFFFFF,FFFFFFFFFFFFFFFFFFFFFFFFFFFFFFFFFFFFFF,FFFF:F:FFFFFFFFFFFFFFF:FFFFFF:FFFFFFFFFFFFFFFFFFF:FF:FFFFFFFFFFFFFFFF,FFFFF:F,FFFFFFFFFF
@A00456:223:HMMCCDSXX:3:1203:32127:33395 1:N:0:TGTACCGT+TCTCTAGG
GCAGCAGCCAGTGCTTTACGACTATTTCCTTAACGATCGGATCCTAAAGACAGAGTCTGAGGCAGAGGGCACAAGAACAGCAAGGAGAAATATCGCTGTGATTCTCCGATCACAGTTTTAATGGAATCTGCCCAAGGCCACGGAGCCTGC
+
FFFFFFFFFFFFFFFFFFFFFFFFF:FFFF:,FFFFFFFFFFFFFFFFFFFFFFFFFFFFFFFFFFFFFFFFFFFFFFFFFFFFFFFF,FFFFFFFFFFFFFFFFFFFFFFFFFFF:FFF:FFFF,FFFFFFFFFFFFFFFFFFFFFFFF
@A00456:223:HMMCCDSXX:3:1204:28610:4789 1:N:0:TGTACCGT+TCTCTAGG
AATTGCTCTTCCGTTTCTAGTTTAGCAAGGGGCTTGTAGCTGTGCGCACGTGGAGCCCTGCATTAGCAGACACCGCAGGCTCCGTGGCCTTGGGCAGATTCCTTTAAAACTGTGATCGGAGAATCACAGCGATATTTCTCCTTGCTGTTC
+
FFFFFF:FFFFFFFFFFFFFFFFFFFFFFFFFF:FFFFF:FFF::,FFFFF:FF:FFFFFFFFFFFFFFFFFFFFFFFFFFF:FFF:FFFFFF,FFFFFFFFFFFFFFFFFFFF,FFFFFFFFFFFFFFFFFFFFFFFFF:FFFFFFFFF
@A00456:223:HMMCCDSXX:3:1204:28628:6010 1:N:0:TGTACCGT+TCTCTAGG
AATTGCTCTTCCGTTTCTAGTTTAGCAAGGGGCTTGTAGCTGTGCGCACGTGGAGCCCTGCATTAGCAGACACCGCAGGCTCCGTGGCCTTGGGCAGATTCCTTTAAAACTGTGATCGGAGAATCACAGCGATATTTCTCCTTGCTGTTC
+
FFFFFFFFFFFFFFFFFFFFFFFFFFFFFFFFFFFFFFFFFFFFFFFFFF:FFFFFFFFFFFFFFFFFFFFFFFFFFFFFFFFFFFFFFFFFFFFFFFFFFFFFFFFFFFFFFFFFFFFFFFFFFFFFFFFFFFFFFFFFFFFFFFFFFF
@A00456:223:HMMCCDSXX:3:1204:29315:20791 1:N:0:TGTACCGT+TCTCTAGG
CCCTACGGCAAAATAACCGGGACGGTGAGGAGGAAGCTGCCTTCCAGGCTGTGACGTTATGGCTCCAGCCAGTTGTGATGCTTGGGATAACTGTGTGCTCACCTGCAAAAATTTCAACTCAGGATACTGATTGCTCTGCTCTGTGTGAAG
+
FFFFFFFFFFFFFFFFFFFFFFFFFFFFFFFFFFFFFFFFFFFFFFFFFFFFFFFFFFFFFFFFFFFFFFFFFFFFFFFFFFFFFFFFFFFFFFFFFFFFFFFFFFFFFFFFFFFFFFFFFFFFF:FFFFFFFFFFFFFFFFFFFFFFFF
@A00456:223:HMMCCDSXX:3:1204:5484:36699 1:N:0:TGTACCGT+TCTCTAGG
TATGGCTCCAGCCAGTTGTGATGCTTGGGATAACTGTGTGCTCACCTGCAAAAATTTCAACTCAGGATACTGATTGCTCTGCTCTGTGTGAAGTAATTGCTCTTCCGTTTCTAGTTTAGCAAGGGGCTTGTAGCTGTGCGCACGTGGAGC
+
FFFF:FFFFFFFFFFFFFFFFFFFFFFFFFFFFFFFFF:FFFFFFFFFFFFFFFF:FFFFFFFFFFFFFFFFFFFFFFFFFFFFFF:FFFF:FFFFFFFFFFFFFFF,:FFFFF::FFFFFFFFFFFFFFFFFFFFFFFFFFFFFFFFFF
@A00456:223:HMMCCDSXX:3:1205:7274:5071 1:N:0:TGTACCGT+TCTCTAGG
TATGGCTCCAGCCAGTTGTGATGCTTGGGATAACTGTGTGCTCACCTGCAAAAATTTCAACTCAGGATACTGATTGCTCTGCTCTGTGTGAAGTAATTGCTCTTCCGTTTCTAGTTTAGCAAGGGGCTTGTAGCTGTGCGCACGTGGAGC
+
FFFFFFFFFFFFFFFFFFFFFFFFFFFFFFFFFFFFFFFFFFFFFFFFFFFFFFFFFFFFFFFFFFFFFFFFFFFFFFFFFFFFFFFFFFFFFFFFFFFFFFFFFFFFFFFFFFFFFFFFFFFFFFF:FFFFFFFFFFFFFFFFFFFFFF
@A00456:223:HMMCCDSXX:3:1206:14009:9752 1:N:0:TGTACCGT+TCTCTAGG
AGAGCCCTGAGCCCTGTATAAAGGTAAAGGAGGATGCTACTACCCCAAATTACCCTCTGACTTCCCCAAGAGGGGTGTGACACCCGCAGTGCTCTTCTCAATTCTGACACACACACACACACACACACACACACACACACACACACACAC
+
FFFFFFFFFF,FFFFFFF:FFF::FFFFFFFFFFFFF,FFFFFFF:FFFFFFFFFFFFFFF:,FFFFFFFFFFFF:F:FFFFFFFFFFFF,FFFFFFFFFFF::F,F:FFFFFFFFFF:FFFFF:F:FFFFF:FFFFFFFFFFFFFFF:F
@A00456:223:HMMCCDSXX:3:1206:12373:12900 1:N:0:TGTACCGT+TCTCTAGG
GATTGCTCTGCTCTGTGTGAAGTAATTGCTCTTCCGTGTCTAGTTTAGCAAGGGGCTTGTAGCTGTGCGCACGTGGAGCCCTGCATTAGCAGACACCGCAGGCTCCGTGGCCTTGGGCAGATTCCTTTAAAACTGTGATCGGAGAATCAC
+
FFFFFF:FFFF:F,FFFFFFFFFF:FFFFFFFFFFF,:FF:FFF:FFFFFFFFFFFFFFFFFFF:FFFFF,FF:FFFFFFFFFFFFFFFFFFFFFFFFFFFFFFFFFFFFFFFFFFFFFFF:FFFFFF:FFFFFFFFFFFFFFFFFFFFF
@A00456:223:HMMCCDSXX:3:1206:29857:15374 1:N:0:TGTACCGT+TCTCTAGG
GTCGGAATTATCACCATGGAGGTAATCCTTTTTGGACCTCAGAGTCAACTGCACCGAAGTCGCCACCTCTTTGATGCTGTGGTATTTTCCATCCCTCTGAATATGGAGAACTTTGACCATGTCCTTCCCATAGCCAGTTCGGACAAACTC
+
FFFFFFFFFFFFFFFFFFFFFFFFFFFFFFFFFFFFFFFFFFFFFFFFFFFFFFFFFFFFFFFFFFFFFFFFFFFFFFFFFFFFFFFFFFFFFFFFFFFFFFFFFFFFFFFFFFFFFFFFFFFFFFFFFFFFFFFFFFFFFFFFFFFFFF
@A00456:223:HMMCCDSXX:3:1206:10312:22263 1:N:0:TGTACCGT+TCTCTAGG
CTAAATTTTCCAGGTTTACAGAAAAGCTTGCTCCATTTTATTCATTTAATTTACTTCGTTAGTTAGGAAAAGAAGCTTCTGGGCAAATTAACTTGTTACCTCACATTGGAATAACGGGCAAGTCAAGGTCACAGGAAGATTTCAGACTAA
+
FFFFFFFFFFFFFFFFFFFFFFFFFFFFFFFFFFFFFFFFFFFFFFFFFFFFFFFFFFFFFFFFFFFF,FFFFFFFFFFFFFFFFFFFFFFFFFFFFFFFFFFFFFFFFFFFFFFFFFFFFFFFFFFFFFFFFFFFFFFFFFFFFFFFFF
@A00456:223:HMMCCDSXX:3:1206:1425:24502 1:N:0:TGTACCGT+TCTCTAGG
CGTGCGCACAGCTACAAGCCCCTTGCTAAACTAGAAACGGAAGAGCAATTACTTCACACAGAGCAGAGCAATCAGTATCCTGAGTTGAAATTTTTGCAGGTGAGCACACAGTTATCCCAAGCATCACAACTGGCTGGAGCCATAACGTCA
+
FFFFFFFFFFFFFFFFFFFFFFFFFFFFFFFFFFFFFFFFFFFFFFFFFFFFFFFFFFFFFFFFFFFFFFFFFFFFFFFFFFFF,FFFFF:F:FFFFFFFFFFFFFFFFFFFFFFFFFFFFFFFFFFFFFFFFFFFFFFFFFFFFFFFFF
@A00456:223:HMMCCDSXX:3:1206:1479:24471 1:N:0:TGTACCGT+TCTCTAGG
CGTGCGCACAGCTACAAGCCCCTTGCTAAACTAGAAACGGAAGAGCAATTACTTCACACAGAGCAGAGCAATCAGTATCCTGAGTTGAAATTTTTGCAGGTGAGCACACAGTTATCCCAAGCATCACAACTGGCTGGAGCCATAACGTCA
+
FFFFFFFFFFFFFFFFFFFFFFFFFFFFFFFFFFFFFFFFFFFFFFFFFFFFFFFFFFFFFFFFFFFFFFFFFFFFFFFFFFFFFFFFFFFFFFFFFFFFFFFFF:FFFFFFFFFFFFFFFFFFFFFFFFFFFFFFFFFFF:FFFFFFFF
@A00456:223:HMMCCDSXX:3:1206:18005:26506 1:N:0:TGTACCGT+TCTCTAGG
GTCTGTGGGGATGATGTCGGAATTATCACCATGGAGGTAATCCTTTTTGGACCTCAGAGTCAACTGCACCGAAGTCGCCACCTCTTTGATGCTGTGGTATTTTCCATCCCTCTGAATATGGAGAACTTTGACCATGTCCTTCCCATAGCC
+
FFFF:FFFFFFFFFFFFFFFFFFFFFFFFFFFFFFFFFFFFFFFFFF:FFFFFFFFFFFFFFFFFFFFFFFFFF,FFFFFF,FFF:FFFFFFFFFFFFFFFFFFFFFFFF:FFFFFFF:FFFFFFFF:FFFFF::FFF:F:FFFFFF:FF
@A00456:223:HMMCCDSXX:3:1206:21775:30937 1:N:0:TGTACCGT+TCTCTAGG
CCTGCATTAGCAGACACCGCAGGCTCCGTGGCCTTGGGCAGATTCCTTTAAAACTGTGATCGGAGAATCACAGCGATATTTCTCCTTGCTGTTCTTGTGCCCTCTGCCTCAGACTCTGTCTTTAGGATCCGATCGTTAAGGAAATAGTCG
+
FFFFFFFFFFFFFFFFFFFFFFFFFFFFFFFFFFFFFFFFFFFFFFFFFFFFFFFFFFFFFFFFFFFFFFFFFFFFFFFFFFFFFFFFFFFFFFFFFFFFFFFFFFFFFFFFFFFFFFFFF,:FFFFFFFFFFFFFFFFFFFFFFFFFFF
@A00456:223:HMMCCDSXX:3:1207:26720:3208 1:N:0:TGTACCGT+TCTCTAGG
ATGAAGTGGAGTTTGTCCGAACTGGCTATGGGAAGGACATGGTCAAAGTTCTCCATATTCAGAGGGATGGAAAATACCACAGCATCAAAGAGGTGGCGACTTCGGTGCAGTTGACTCTGAGGTCCAAAAAGGATTACCTCCATGGTGATA
+
FFFFFFFFFFFFFFFFFFFFFFFFFFFFFFFFFFFFFFFFFFFFFF:FFFFFFFFFFFFFFFFFFFFFFFFFFFFFFFFFFFFFFFFFFFFFFFFFFFFFFFFFFFFFFFFFFFFFFFFFFFFFFFFFFFFFFFFFFFFFFFFFFFFFFF
@A00456:223:HMMCCDSXX:3:1207:29496:24674 1:N:0:TGTACCGT+TCTCTAGG
CGGAATTATCACCATGGAGGTAATCCTTTTTGGACCTCAGAGTCAACTGCACCGAAGTCGCCACCTCTTTGATGCTGTGGTATTTTCCATCCCTCTGAATATGGAGAACTTTGACCATGTCCTTCCCATAGCCAGTTCGGACAAACTCCA
+
FFFFFFFFFFFFFFFFFFFFFFFFFFFFFFFFFFFFFFFFFFFFFFFFFFFFFFFFFFFFFFFFFFFFFFFFFFFFF:FFFFFFFFFFFFFFFFFFFFFFFFFFFFFFFFFFFFFFFFFFFFFFFFFFFFFFFFFFFFFF:F,,::FFFF
@A00456:223:HMMCCDSXX:3:1208:12481:7200 1:N:0:TGTACCGT+TCTCTAGG
GTCCTCTGTCCTCACGAGCCTGTGGATGCATAGAAGGTCTTAGGGATTTGCTTTACTGAAATTTTGTGGTTCTGCAGTTGTCTCGGTCCAGCTAAATTCCCTCACCTTGTGATAGTTTGTCCAGGCTGCCTTACCCATCCTCAGGAAGAA
+
FFFFFFFFFFFFFFFFFFFFFFFFFFFFFFFFFFFFFFFFFFFFFFFFFFFFFFFFFFFFFFFFFFFFFFFFFFFFFFFFFFFFFFFFFFFFFFFFFFFFFFFFFFFFFFFFFFFFFFFFFFFFFFFFFFFFFFFFFFFFFFFFFFFFFF
@A00456:223:HMMCCDSXX:3:1208:28736:20102 1:N:0:TGTACCGT+TCTCTAGG
CAGACACCGCAGGCTCCGTGGCCTTGGGCAGATTCCTTTAAAACTGTGATCGGAGAATCACAGCGATATTTCTCCTTGCTGTTCTTGTGCCCTCTGCCTCAGACTCTGTCTTTAGGATCCGATCGTTAAGGAAATAGTCGTAAAGCACTG
+
FF::FFFF::::F:FFF::FF:FFF:,:,FFFFFFF:,FFFFFFF,:FFFFFFFFF::FFFFF,F::FFFFFFFF,F:,::FFFFFFF:F:F,FFFFF:,FFF:,:F:FFF,FFFFFFFF,FFFFFF:,FFFF:,F:FFF,FFF:,F,F:
@A00456:223:HMMCCDSXX:3:1208:28221:23970 1:N:0:TGTACCGT+TCTCTAGG
CAGACACCGCAGGCTCCGTGGCCTTGGGCAGATTCCTTTAAAACTGTGATCGGAGAATCACAGCGATATTTCTCCTTGCTGTTCTTGTGCCCTCTGCCTCAGACTCTGTCTTTAGGATCCGATCGTTAAGGAAATAGTCGTAAAGCACTG
+
FF:FFFFFFFFFFFFFFFFFFFFFFFFFFFFFFF,FFFFFFFFFFFFFFFFFFFFFFFFFFFFFFFFFFFFFFFF:FFFFFFFFFFFFFFFFFFFFFFFFFFFFFFFF::F:F,FFFFFFF,FFF,FFFFFFFFFFFFFFFFFFFFFFF:
@A00456:223:HMMCCDSXX:3:1209:16495:10144 1:N:0:TGTACCGT+TCTCTAGG
GATAACTGTGTGCTCACCTGCAAAAATTTCAACTCAGGATACTGATTGCTCTGCTCTGTGTGAAGTAATTGCTCTTCCGTTTCTAGTTTAGCAAGGGGCTTGTAGCTGTGCGCACGTGGAGCCCTGCATTAGCAGACACCGCAGGCTCCG
+
FFFFFFFFFFFFFFFFFFFFFFFFFFFFFFFFFFFFFFFFFFFFFFFFFFFFFFFFFFFFFFFFFFFFFFFFFFFFFFFFFFFFFFFFFFFF:FFFFFF,FFFFFFFFFFFFFFFFFFFFFFFFFFFFFFFFFFFFFFFFFFFFFFFFFF
@A00456:223:HMMCCDSXX:3:1209:8359:21637 1:N:0:TGTACCGT+TCTCTAGG
CAGCAGCCAGTGCTTTACGACTATTTCCTTAACGATCGGATCCTAAAGACAGAGTCTGAGGCAGAGGGCACAAGAACAGCAAGGAGAAATATCGCTGTGATTCTCCGATCACAGTTTTAAAGGAATCTGCCCAAGGCCACGGAGCCTGCG
+
FFFFFFFFFFFFFFFFFFFFFFFFFFFFF:F,FFFFFFFFFFFFFFFF:FFFFFFFFF,FFFFFFFFFFFFFFFFFFFFFFFFFFFFFFFFFFFFFFFFFFFFFFFFFFFFFFFFFFFFF:FFFFFFFFFFFFFFFFFFFFFFFFFFFFF
@A00456:223:HMMCCDSXX:3:1209:7518:32769 1:N:0:TGTACCGT+TCTCTAGG
GCCTGTGGTGTCTGCTAATGCAGGGCTCCACGTGCGCACAGCTACAAGCCCCTTGCTAAACTAGAAACGGAAGAGCAATTACTTCACACAGAGCAGAGCAATCAGTATCCTGAGTTGAAATTTTTGCAGGTGAGCACACAGTTATCCCAA
+
FFFFFFFFFFFFFFFFFFFFFFFFFFFFFFFFFFFFFFFFFFFFFFFFFFFF:FFFFFFFFFFFFFFFFFFFFFFFFFFFFFFFFFFFFFFFFFFFFFFFFFFFFFFFFFFFFFFFFFFFFFFFFFFFFFFFFFFFFFFFFFFFFFFFFF
@A00456:223:HMMCCDSXX:3:1210:27272:5948 1:N:0:TGTACCGT+TCTCTAGG
GATGAAGTGGAGTTTGTCCGAACTGGCTATGGGAAGGACATGGTCAAAGTTCTCCATATTCAGAGGGATGGAAAATACCACAGCATCAAAGAGGTGGCGACTTCGGTGCAGTTGACTCTGAGGTCCAAAAAGGATTACCTCCATGGTGAT
+
FFFFFFFFFFFFFFFFFFFFFFFFFFFFFFFFFFFFFFFFFFFFFFFFFFFFFFFFFFFFFFFFFFFFFFFFFFFFFFFFFFFFFFFFFFFFFFFFFFFFFFFFFFFFFFFFFFFFFFFFFFFFFFFF:FFFFF,FFFFFFFFFFFFFFF
@A00456:223:HMMCCDSXX:3:1210:27615:6355 1:N:0:TGTACCGT+TCTCTAGG
GATGAAGTGGAGTTTGTCCGAACTGGCTATGGGAAGGACATGGTCAAAGTTCTCCATATTCAGAGGGATGGAAAATACCACAGCATCAAAGAGGTGGCGACTTCGGTGCAGTTGACTCTGAGGTCCAAAAAGGATTACCTCCATGGTGAT
+
FFFFFFFFFFFFFFFFFFFFFFFFFFFFFFFFFFFFFFFFFFFFFFFFFFFFFFFFFFFFFFFFFFFFFFFFFFFFFFFFFFFFFFFFF,FFFFFFFFFFFFFFFFFFFFFFFFFFFFFFFFFFFFFFFFFFFFFFFFFFFFFFFFFFFF
@A00456:223:HMMCCDSXX:3:1210:14606:20932 1:N:0:TGTACCGT+TCTCTAGG
CTGATTGCTCTGCTCTGTGTGAAGTAATTGCTCTTCCGTTTCTAGTTTAGCAAGGGGCTTGTAGCTGTGCGCACGTGGAGCCCTGCATTAGCAGACACCGCAGGCTCCGTGGCCTTGGGCAGATTCCTTTAAAACTGTGATCGGAGAATC
+
FFFFFFFFFFFFFFFFFFFFFFFFFF:FFFFFFFFFFFFFFFFFFFFFFFFFFFFFFFFFFFFFFFFFFFFFFFFFFFFFFFFFFFFFFFFFFFFFFFFFFFFFFFFFFFFFFFFFFFFFFFFFFFFFFFFFFFFFFFFFFFFFFFFFFF
@A00456:223:HMMCCDSXX:3:1210:32099:25207 1:N:0:TGTACCGT+TCTCTAGG
ATGGTGCAACCCAGACATCCCTAGGATGATGACAGTGTTTGATCTCATGTTCAGATCAACGGATGTGGCAGCAGCCAGTGCTTTACGACTATTTCCTTAACGATCGGATCCTAAAGACAGAGTCTGAGGCAGAGGGCACAAGAACAGCAA
+
FFFFFFFFFFFFFFFFFFFFFFFFFFFFFFFFFFFFFFFFFFFFFFFFFFFFFFFFFFFFFFFFFFFFFFFFFFFFFFFFFFFFFFFFFFFFFFFFFFFFFF:FFFFFFFFFFFFFFFFFFFFFFFFFFFFF:FFFFFFFFFFFFFFFFF
@A00456:223:HMMCCDSXX:3:1210:20265:27539 1:N:0:TGTACCGT+TCTCTAGG
GCAGAGGGCACAAGAACAGCAAGGAGAAATATCGCTGTGATTCTCCGATCACAGTTTTAAAGGAATCTGCCCAAGGCCACGGAGCCTGCGGTGTCTGCTAATGCAGGGCTCCACGTGCGCACAGCTACAAGCCCCTTGCTAAACTAGAAA
+
FFFFFFFFFFFFFFFFFFFFFFFFFFFFFFFFFFFFFFFFFFFFFFFFFFFFFFFFFFFFFFFFFFFFFFFFFFFFFFFFFFFFFFFFFFFFFFFFFFFFFFFFFFFFFFFFFFFFFFFFFFFFFFFFFFFFFFFFFFFFFFFFFFFFFF
@A00456:223:HMMCCDSXX:3:1210:1289:30467 1:N:0:TGTACCGT+TCTCTAGG
ATTTCAACTCAGGATACTGATTGCTCTGCTCTGTGTGAAGTAATTGCTCTTCCGTTTCTAGTTTAGCAAGGGGCTTGTAGCTGTGCGCACGTGGAGCCCTGCATTAGCAGACACCGCAGGCTCCGTGGCCTTGGGCAGATTCCTTTAAAA
+
FFFFFFFFFFFFFFFFFFFFFFFFFFFFFFFFFFFFFFFFFFFFFFFFF:FFFF:FFF:FF:FFFFFFFFFFFFFFF:FFFFFFFFFF:FFFF:FFFFFFFFFFFFFFFFFFFFFFFFF,FFFFF,FFFF,FFFFFFFF,FFFFFFFFFF
@A00456:223:HMMCCDSXX:3:1210:2266:30812 1:N:0:TGTACCGT+TCTCTAGG
ATTTCAACTCAGGATACTGATTGCTCTGCTCTGTGTGAAGTAATTGCTCTTCCGTTTCTAGTTTAGCAAGGGGCTTGTAGCTGTGCGCACGTGGAGCCCTGCATTAGCAGACACCGCCGGCTCCGTGGCCTTGGGCAGATTCCTTTAAAA
+
:FFFFFFFFF:FF:F,F:F::FFFF,:F,FFFFF:FF,FFF,FF:FFFFFFFFF,:,F:FFF,FFFFFF,FFFF,,F:,FFFF:FF:FFFFF:FFFFFFFFF:F,:FFFFFFFFFFF,FFFFFFF:FFF:,,FFFF,F,F:FF:,:FFFF
@A00456:223:HMMCCDSXX:3:1210:14253:33098 1:N:0:TGTACCGT+TCTCTAGG
CTGATTGCTCTGCTCTGTGTGAAGTAATTGCTCTTCCGTTTCTAGTTTAGCAAGGGGCTTGTAGCTGTGCGCACGTGGAGCCCTGCATTAGCAGACACCGCAGGCTCCGTGGCCTTGGGCAGATTCCTTTAAAACTGTGATCGGAGAATC
+
FFFFFFFFFFFFFFFFFFFFFFFFFFFFFFFFFFFFFFFFFFFFFFFFFFFFFFFFFFFFFFFFFFFFFFFFFFFFFFFFFFFFFFFFFFFFFFFFFFFFFFFFFFFFFFFFFFFFFFFFFFFFFFFFFFFFFFFFFFFF:FFFFFFFFF
@A00456:223:HMMCCDSXX:3:1210:16432:35117 1:N:0:TGTACCGT+TCTCTAGG
GTTTAGCAAGGGGCTTGTAGCTGTGCGCACGTGGAGCCCTGCATTAGCAGACACCGCAGGCTCCGTGGCCTTGGGCAGATTCCTTTAAAACTGTGATCGGAGAATCACAGCGATATTTCTCCTTGCTGTTCTTGTGCCCTCTGCCTCAGA
+
FFFFFFFFFFFFF::FFFFFFFFFFFFFFFFFFFFFFFFFFFFFFFFFFFFFFFFFFFFFFFFFF:FFFF:FFFFFFFFFFFFFFFFFFFFFFFFFFF:FFFFFFFFFFF:FFFFFFFFFFFFFFFF:FFFFFFF,:FFFFFFFFFFFFF
@A00456:223:HMMCCDSXX:3:1210:17047:35650 1:N:0:TGTACCGT+TCTCTAGG
GTTTAGCAAGGGGCTTGTAGCTGTGCGCACGTGGAGCCCTGCATTAGCAGACACCGCAGGCTCCGTGGCCTTGGGCAGATTCCTTTAAAACTGTGATCGGAGAATCACAGCGATATTTCTCCTTGCTGTTCTTGTGCCCTCTGCCTCAGA
+
FFFFFFFFFFFFFFFFFFFFFFFFFFFFFFFFFFFFFFFFFFFFFFFFFFFFFFFFFFFFFFFFFFFFFFFFFFFF:FFFFFFFFFFFFFFFFFFFFFFFFFFFFFFFFFFFFFFFFFFFFFFFFFFFFFFFFFFFFFFFFFFFFFFFFF
@A00456:223:HMMCCDSXX:3:1210:21603:36338 1:N:0:TGTACCGT+TCTCTAGG
TTCACACAGACATGCTACACATACATTTACACATACACACATTCACACACACATTCTCTCACACACTCACACACACTGTCACATACACATACATTCGCACAATCACATGCTACACACAGAGACTCATACACATACACTTAGACACACATT
+
FFFFFFFFFFFFFFF:FFFFFFFFF:,FFFFFFFFFFFFFFFFFFFFFFFFFFFFFFFFFFFFFFFFFFFFFFFFFFFFFFFFFFFFFFFFFFFFFFFFFFFFFFFFFFFFFFFFFFFFFFFFFFFFFFFFFFFFFFFFFFFFFFFFFFF
@A00456:223:HMMCCDSXX:3:1211:13630:6684 1:N:0:TGTACCGT+TCTCTAGG
GCTTGGGATAACTGTGTGCTCACCTGCAAAAATTTCAACTCAGGATACAGATTGCTCTGCTCTGTGTGAAGTAATTGCTCTTCCGTTTCTAGTTTAGCAAGGGGCTTGTAGCTGTGCGCACGTGGAGCCCTGCATTAGCAGACACCGCTT
+
FFFFFFFFFFFFFFFFFFFFFFFFFFFFFFFFFFFFFFFFFFFFFFFF,FFFFFFFFFFFFFFFFFFFFFFFFFFFFFFFFFFFFFFFFFFFFFFFFFFFFFFFFFFFFFFFFFFFFFFFFFFFFFFFFFFFFFFFFFFFFFFFFFFFFF
@A00456:223:HMMCCDSXX:3:1211:7120:15139 1:N:0:TGTACCGT+TCTCTAGG
GGCAGCCAGTGCTTTACGACTATTTCCTTAACGATCGGATCCTAAAGACAGAGTCTGAGGCAGAGGGCACAAGAACAGCAAGGAGAAATATCGCTGTGATTCTCCGATCACAGTTTTAAAGGAATCTGCCCAAGGCCACGGAGCCTGCGG
+
FFFFFFFFFFFFFFFFFFFFFFFFFFFFF:FFFFFFFFFFFFFFFFFFFFFFFFFFFFFFF,FFFFFFFFFFFFFFFFFFFFFFFF:FF:FFFFFFFFFFFFFFFFFFFFFFFFFFFFF:FFFFFFFFFFFFFFFFFFFFFFFFFFFFFF
@A00456:223:HMMCCDSXX:3:1211:7654:16626 1:N:0:TGTACCGT+TCTCTAGG
GGCAGCAGCCAGTGCTTTACGACTATTTCCTTCACGATCGGATCCTAAAGACAGAGTCTGAGGCAGAGGGCACAAGAACAGCAAGGAGAAATATCGCTGTGATTCTCCGATCACAGTTTTAAAGGAATCTGCCCAAGGCCACGGAGCCTG
+
FFFFFFFFFFFF:FFF:FFFFFFF:FFFFFFF,:FF:FFFFFF:FFFFFFFFFFFFF:FFFFFFFFFFFFFFFF:FFFFFFFF:FFFFF:FFFFFFFFFFFFFFFFFFFFFF:FFFF:F:FFFFFF:FFFFFFFFFFFFF:FFFFFFFFF
@A00456:223:HMMCCDSXX:3:1211:14226:16830 1:N:0:TGTACCGT+TCTCTAGG
AGGGCACAAGAACAGCAAGGAGAAATATCGCTGTGATTCTCCGATCACAGTTTTAAAGGAATCTGCCCAAGGCCACGGAGCCTGCGGTGTCTGCTAATGCAGGGCTCCACGTGCGCACAGCTACAAGCCCCTTGCTAAACTAGAAACGGA
+
FFFFFFFFFFFFFFFFFFFFFFFFFFFFFFFFFFFFFFFFFFFFFFFFFFFFFFFFFFFFFFFFFFFFFFFFFFFFFFFFFFFFFFFFFFFFFFFFFFFFFFFFFFFFFFFFFFFFFFFFFFFFFFFFFFFFFFFFFFFFFFFFFFFFFF
@A00456:223:HMMCCDSXX:3:1211:30535:17080 1:N:0:TGTACCGT+TCTCTAGG
GCTGCCTTCCAGGCTGTGACGTTATGGCTCCAGCCAGTTGTGATGCTTGGGATAACTGTGTGCTCACCTGCAAAAATTTCAACTCAGGATACTGATTGCTCTGCTCTGTGTGAAGTAATTGCTCTTCCGTTTCTAGTTTAGCAAGGGGCT
+
FFFFFFFFFFFFFFFFFFFFFFFFFFFFFFFFFFFFFFFFFFFFFFFFFFF:FFFFFFFFFFFFFFFFFFFFFFFFFFFFFFFFFFFFFFFFFFFFFFFFFFFFFFFFFFFFFFFFFFFFFFFFFFFFFFFFFFFFFFFFFFFFFFFFFF
@A00456:223:HMMCCDSXX:3:1211:26937:26788 1:N:0:TGTACCGT+TCTCTAGG
AAACCTGGGGCAGCTTACAGGGATCCTGGAGCAAAGAGGAGACTAGGAGACTTAGAGGCCTGTCAACTCAATTCTTAGTTCTTTAGGACAGCACCCCATCCCCCCGTGGGGTGTGTGTGTGTGTGTGTGTGTGTGTGTGTGTGTGTGTGT
+
FFFFFFFFFFFFFFFFFFFFFFFFFFFFFFFFFFFFFFFFFFFFFFFFFFFFF,FFFFFFFFFFFFFFFFF:FF:FFFFFFFFFFFFFFFFF:FFFFFFFFFFFFFFFFFF,FFF,FFF:FFFFFFFFFFFFFFF,FFFFFFFFF:FFFF
@A00456:223:HMMCCDSXX:3:1211:17246:33113 1:N:0:TGTACCGT+TCTCTAGG
TCTGTGGGGATGATGTCGGAATTATCACCATGGAGGTAATCCTTTTTGGACCTCAGAGTCAACTGCACCGAAGTCGCCACCTCTTTGATGCTGTGGTATTTTCCATCCCTCTGAATATGGAGAACTTTGACCATGTCCTTCCCATAGCCA
+
FFFF:FFFF:FFFFFF:FFFFFFFFFFFFFFFFFFFF:FFFFFFFFFFFFFFFFFFFFFFFFFFFFFFFFFFF:,F:FFFFF:FFFFFFFFFFFFFFFFFFFFFFFF:FF:FFFFFFFFFFFFFFFFF,:F:FFFFFFFFFFFFFF:FFF
@A00456:223:HMMCCDSXX:3:1212:28546:31172 1:N:0:TGTACCGT+TCTCTAGG
GTGTTTTGAAAATCTCTGGCTGAAGCTCCTCATGGAGGAGGGCAGGGGGGCTTGAACTTCCAACCCCAGCTGAGGAGTGATTTGCATTTGATTGAGGCTCCAAGAGGAAAGACAGTGTTGTTTGAAGGGTGAGTCTCCTGGTCTGTGGAT
+
FFFFFFFF:FFFFFFFFFFFFFFFFFFFFFFF,FFFFFFFFFFFFFFFFFFFFFFFFFFFFFFFFFFFFFFFFFFFFFFFFFFFFFFFFFFFFFFFFFFFFFFFFFFFFFFFFFFF,:FFFFFFFFFFFFFFFFFFFFFFFFFFFFFFFF
@A00456:223:HMMCCDSXX:3:1213:7310:28432 1:N:0:TGTACCGT+TCTCTAGG
GGTGTCTGTGGGGATGATGTCGGAATTATCACCATGGAGGTAAACCTTTTTGGACCTCAGAGTCAACTGCACCGAAGTCGCCACCTCAATGATGCTGTGGTATTTTCCATCCCTCTGAAAATGGAGAACTATGACCATGTCCTTCCCATA
+
,FF::F,,FF:,:F:FFF,::,,F,FFF,:FF,FF,FF,,,F:,::FF,F,:FFFFF:F,F,FFFF,FF,FFF,FF,:F,FFF,FFF:,:FF:,FFF,,FFF:F::FFF,FFFFFF,FF,FFF,F:FFF:,F,F:FF:,,F,FFF:,:,F
@A00456:223:HMMCCDSXX:3:1213:16414:36245 1:N:0:TGTACCGT+TCTCTAGG
GCCCATTACCATGACGACTATGGAAAGAATGATGAAGTGGAGTTTGTCCGAACTGGCTATGGGAAGGACATGGTCAAAGTTCTCCATATTCAGAGGGATGGAAAATACCACAGCATCAAAGAGGTGGCGACTTCGGTGCAGTTGACTCTG
+
FFFFFFFFFFFFFFFFFFFFFFFFFFFF:FFFFFFFFFFFFFFFFFFFFFFFFFFFFF:FFFFFFFFFFFFFFFFFFFFFFFFFFFFFFFFFFFFFFFFFFFFFFFFFFFFFFFFFFFFFFFFFFFFFFFFFFFFFFFFFFFFFFFFFFF
@A00456:223:HMMCCDSXX:3:1214:14931:2926 1:N:0:TGTACCGT+TCTCTAGG
GCGTGTGTATGTGTGCTTATGCAAGCACATGTGTGTGTTTGTGTGTGCTAGCATATGTGTGAGCATGTTTGAGTGTGTGTGTGTGTGTGTGTGTGTGTGTGTTTGTGTGTGTGTAGCACAGAGGTCAACCTTAGGTGCCTTTGTCAGTTG
+
FFFFFFFFFFFFFFFFFFFFFFFFFFFFF:FFFFFFFF:FFFFFFFFFFFFFFFFFFFFFFFFFFFFFFFFFFFFFFFFFFFFFFFFFFFFFFFFFFFFFFF:FFFFFFFFFFFFFFFFFFFFFFFFF:FFFF:FFF:FFFFFFFFFFFF
@A00456:223:HMMCCDSXX:3:1214:16604:30248 1:N:0:TGTACCGT+TCTCTAGG
TATGGCTCCAGCCAGTTGTGATGCTTGGGATAACTGTGTGCTCACCTGCAAAAATTTCAACTCAGGATACTGATTGCTCTGCTCTGTGTGAAGTAATTGCTCTTCCGTTTCTAGTTTAGCAAGGGGCTTGTAGCTGTGCGCACGTGGAGC
+
FFFFFFFFFFFFFFFFFFFFFFFFFFFFF:FFFFFFFFFFFFFFFFFFFFFFFFFFFFFFFFFFFFFFFFFFFFFFFFFFFFFFFFFFFFFFFFFFFFFFFFFFFFFFFFFFFFFFFFFFFFFFFFFFFFFFFFFFFFFFFFFFFFFFFF
@A00456:223:HMMCCDSXX:3:1215:18891:6684 1:N:0:TGTACCGT+TCTCTAGG
CTCGAAATCCACGTCCCGATTCTGGTAGCGCCACTTGCAGTACACTTGAGTGGCAAAGCATCGGTCCTTCACCTCGGGGAGAGTAGTGAACTGGTCCTTGATGAATCCTTCAAATCCATACTGGGTTGTTTTCAAGACCTTGAGGTCTTT
+
FFF,FFFF:FFFFFFFFFFF:F:FFFFFF,FFFFF,FFF,FFFF:FF,FFFF:FFFFFFFFFFFFFFFF,FFF,:FFF,FFF:FFF:FFFFFFF,F,FFFFF:FFF:::F,FFFFF,F,FFFFFFFFFFF,F:FF,FFFF,FFFFF,FF:
@A00456:223:HMMCCDSXX:3:1215:26485:20024 1:N:0:TGTACCGT+TCTCTAGG
CTTTGATATTGATCTGAACTTTGCTACTGCTTCAGCTATGCTGGCTGTCGTGAGCTGCAGGGACCTGCCCAGCTCCATCTCCCCACTGCTGGCTAAGTACACACCATTGTGCCCGCTTGTACGTATGAGTTCTGGGGATCAAATGCAGGT
+
FFFFFFFFFFFFFFFFFFFFFFFFFFFFFFFFFFFFFFFFFFFFFFFFFFFFFFFFFFFFFFFFFFFFFFFFFFFFFFFFFFFFFFFFFFFFFFFFFFFFFFFFFFFFFFFFFFFFFFFFFFFFFFFFFFFFFFFFFFFFFF:FFFFFFF
@A00456:223:HMMCCDSXX:3:1215:10945:25238 1:N:0:TGTACCGT+TCTCTAGG
CGTGGGGATGATGTCGGAATTATCACCATGGAGGTAATCCTTTTTGGACCTCAGAGTCAACTGCACCGAAGTCGCCACCTCTTTGATGCTGTGGTATTTTCCATCCCTCTGAATATGGAGAACTTTGACCATGTCCTTCCCATAGCCAGT
+
FFFFFFFFFFFFFFFFFFFFFFFFFFFFFFFFFFFFFFFFFFFFFFFFFFFF:FFFFFFFFFFFFFFFFFFFFFFFFFFFFFFFFFFF:FFFFFFFFFFFFFFFFFFFFFFFFFFFFFFFFFFFFFFFFFFFFFFFFFFFFFFFFFF,FF
@A00456:223:HMMCCDSXX:3:1215:12698:28025 1:N:0:TGTACCGT+TCTCTAGG
GATGAAGTGGAGTTTGTCCGAACTGGCTATGGGAAGGACATGGTCAAAGTTCTCCATATTCAGAGGGATGGAAAATACCACAGCATCAAAGAGGTGGCGACTTCGGTGCAGTTGACTCTGAGGTCCAAAAAGGATTACCTCCATGGTGAT
+
:F:::FFFFFFF:FFFFFFFFFFFFFFFFFFFFFFF,FFFFFFFFFFFFFFFFF,FFF::,FFFFF:FF,FFFFFFF,,FFFFFF:FFFFF:,FFFFFF:FFFF:FFFFF:F::,FFFFFFFF,FFFFFFFF,FFFFFF:FFF:FFFFFF
@A00456:223:HMMCCDSXX:3:1215:31015:30154 1:N:0:TGTACCGT+TCTCTAGG
CTCACTGATCAGATATTTACATTACGATTTGTAACAGTAGCAAAATTATGGTTTTAAAGTAGCAATGAAATAATTTTATGGTTGGGGTCACCACAAATGAGGGTCACATATTAAAGGGTCACAGCATTAGGAAAGTTGAGAACCACTGGA
+
FFFFFFFFFFFFFFFFFFFFFFFFFFFFFFFFFFFFFFFFFFFFFFFFFFFFF:FFFFFFFFFFFFFFFFFFFFFFFFFFFFFFFFFFFFFFFFFFFFFFFFFFFFFFFFFFFFFFFFFFFFFFFFFFFFFFFFFFFFFFFFFFFFFFFF
@A00456:223:HMMCCDSXX:3:1215:18349:32330 1:N:0:TGTACCGT+TCTCTAGG
GCCGAGGGCACAAGAACAGCAAGGAGAAATATCGCTGTGATTCTCCGATCACAGTTTTAAAGGAATCTGCCCAAGGCCACGGAGCCTGCGGTGTCTGCTAATGCAGGGCTCCACGTGCGCACAGCTACAAGCCCCTTGCTAAACTAGAAA
+
FFFFFFFFFFFFFFFFFFFFFFFFFFFFFFFFFFFFFFFFFFFFFFFFFFFFFFFFFFFFFFFFFFFFFFFFFFFFFFFFFFFFFFFFFFFFFFFFFFFFFFFFFFFFFFFFFFFFFFFFFFFFFFFFFFFFFFFFFFFFFFFFFFFFFF
@A00456:223:HMMCCDSXX:3:1215:23882:33207 1:N:0:TGTACCGT+TCTCTAGG
TATGGCTCCAGCCAGTTGTGATGCTTGGGATAACTGTGTGCTCACCTGCAAAAATTTCAACTCAGGATACTGATTGCTCTGCTCTGTGTGAAGTAATTGCTCTTCCGTTTCTAGTTTAGCAAGGGGCTTGTAGCTGTGCGCACGTGGAGC
+
FFFFFFFFFFFFFFFFFFFFFFFFFFFFFFFFFFFFFFFFFFFFFFFFFFFFFFFFFFFFFFFFFFFFFFFFFFFFFFFFFFFFFFFFFFF:FFF:FFFFFFFFFFFFFFFFFFF:FFFFFFFFFFFFFFFFFFFFFFFFFFFFFFFFFF
@A00456:223:HMMCCDSXX:3:1215:8974:34569 1:N:0:TGTACCGT+TCTCTAGG
GTCTGCTAATGCAGGGCTCCACGTGCGCACAGCTACAAGCCCCTTGCTAAACTAGAAACGGAAGAGCAATTACTTCACACAGAGCAGAGCAATCAGTATCCTGAGTTGAAATTTTTGCAGGTGAGCACACAGTTATCCCAAGCATCACAA
+
FFFFFFFFFFFFFFFFFFFFFFFFFFFFFFFFFFFFFFFFFFFFFFFFFFFFFFFFFFFFFFFFFFFFFFFFFFFFFFFFFFFFFFFFFFFFFFFFFFFFFFFFFFFFFFFFFFFFFFFFFFFFFFFFFFFFFFFFFFFFFFFFFFFFFF
@A00456:223:HMMCCDSXX:3:1216:10899:4398 1:N:0:TGTACCGT+TCTCTAGG
CTGGTTCATCCCAGATCTTCCTCACCCACCCAACTTCATGGTCTTTCTCGCTCTCCCGAGGCCAGCTTGGGTTCATGTGACCCCTTCTAGATGTGCCCTTCAGTCTGATCCACAGACCAGGAGACTCACCCTTCAAACAAAACTGTCTTT
+
FFFFFFFFFFFFFFFFFFFFFFFFFFFFFFFFFFFFFF:FFFFFFFFFFFFFFFFFFFFFFFFFFFFFFFFFFFFFFFFFFFFFFFFFFFFFFFFFFFFFFFFFFFFFFFFFFFFFFFFFFFFFFFFFFFFFFFFFFFFFFFFFFFFFFF
@A00456:223:HMMCCDSXX:3:1216:28989:15906 1:N:0:TGTACCGT+TCTCTAGG
GTGGGGATGATGTCGGAATTATCACCATGGAGGTAATCCTTTTTGGACCTCAGAGTCAACTGCACCGAAGTCGCCACCTCTTTGATGCTGTGGTATTTTCCATCCCTCTGAATATGGAGAACTTTGACCATGTCCTTCCCATAGCAAGTT
+
:F:F:FFFFFF:FFF:FFFFFFFFFFF:F:FF::FF:F:F,F:,FFFF:FFFFFF:FFFFFFFFFFFFF:FF:FFFF,FFF:FFFF:,FF,FFFFFFFFFFFFFFFFFFFFFFFF:,FFFFFFF,FFF:FF,FFFF:FFFFF:,,,F:,F
@A00456:223:HMMCCDSXX:3:1216:29559:16548 1:N:0:TGTACCGT+TCTCTAGG
TGCTCTTCCGTTTCTAGTTTAGCAAGGGGCTTGTAGCTGTGCGCACGTGGAGCCCTGCATTAGCAGACACCGCAGGCTCCGTGGCCTTGGGCAGATTCCTTTAAAACTGTGATCGGAGAATCACAGCGATATTTCTCCTTGCTGTTCTTG
+
FFFFFFFFFFFFFFFFFFFFFFFFFFFFFFFFFFFF:FFFFFFFFFFFFFFFFFFFFFFFFFFFFFFFFFFFFFFFFFFFFFFFFFFFFFFFFFFFFFFFFFFFFFFFFFFFFFFFFFFFFFFFFFFFFF,F:FFFFFFFFFFFFFFFFF
@A00456:223:HMMCCDSXX:3:1216:1217:23359 1:N:0:TGTACCGT+TCTCTAGG
GCTGAGGGCAGGGAGATAGTTCAGGAGGTAAAGGCACTTGGTGTATAACCCCATGCTGAGCCAGAGCCCTGAGCCCTGTATAAAGGTAAAGGAGGATGCTACTACCCCAAATTACCCTCTGACTTCCCCAAGAGGGGTGTGACACCCGCA
+
FFFFFFFFFFFFF:FFFFFFFFFFFFFFFFFFFFFFFFFFFFFFFFFFFFFFFFFFFFFFFFFFFFFFF,FFFFFFFFFFFFFFFFFFF:FFFFFFFFFFFFFFFFFF::FFFFFFFFFFFFFFFFFFFFFFFFFFFFFFFFFFFFFFFF
@A00456:223:HMMCCDSXX:3:1216:19244:29810 1:N:0:TGTACCGT+TCTCTAGG
CCTGATACAGAGGCCAGAAGAGAGCATCAGATCCTTTACAACTGCAGTTATGGAGCATTGTGAGCCCCTATATGGGACCTGGAAACTGAACCCAGGTCCTCTCTAAGAGCAACAAGTGCTCTTAACCACTGAGCCACCTTTCCAGGCCCC
+
FFFFFFFFFFFFFFFFFFFFFFFFFFFFFFFFFFFFFFFFFFFFFFFFFFFFFFFFFFFFFFFFFFFFFFFFFFFFFFFFFFF:FFFFFFFFFFFFFFFFFFFFFFFFFFFFFFFF:FFFFFFFFFFFFFFFFFFFFFFFFFFFFFFFFF
@A00456:223:HMMCCDSXX:3:1217:4996:2002 1:N:0:TGTACCGT+TCTCTAGG
GCACAAGAACAGCAAGGAGAAATATCGCTGTGATTCTCCGATCACAGTTTTAAAGGAATCTGCCCAAGGCCACGGAGCCTGCGGTGTCTGCTAATGCAGGGCTCCACGTGCGCACAGCTACAAGCCCCATGCTAAACTAGAAACGGAAGA
+
FFF,FFFFFFFF:FFF:F:FFFFFFFFF::FFF:FFF:,FF,F:FFF:F:FFFFFFF:::F,F::FFFF,::FFFFFF:FFFFFF:FFF:FFFFFFFF:,:F:FFFFFFFFFFF:FFF:FFFF,FFFF,,F:F::FFFFFFFFF,:FFFF
@A00456:223:HMMCCDSXX:3:1217:3477:13432 1:N:0:TGTACCGT+TCTCTAGG
GAAATATCGCTGTGATTCTCCGATCACAGTTTTAAAGGAATCTGCCCAAGGCCACGGAGCCTGCGGTGTCTGCTAATGCAGGGCTCCACGTGCGCACAGCTACAAGCCCCTTGCTAAACTAGAAACGGAAGAGCAATTACTTCACACAGA
+
:FFFFFFFFFFFFFFFFFFFFFFFFFFFFFFFFF:FFFFFFFFFFFFFFFFFFFFFFFFFFFFFFFFFFFFFFFFFFFFFFFFFFFFFFFFFFFFFFFFFF:FFFFFFFFFFFFFFFFFFFFFFFFFFF,FFFFFFFFFFFFFFFFFFFF
@A00456:223:HMMCCDSXX:3:1217:19868:18552 1:N:0:TGTACCGT+TCTCTAGG
AGGAATCTGCCCAAGGCCACGGAGCCTGCGGTGTCTGCTAATGCAGGGCTCCACGTGCGCACAGCTACAAGCCCCTTGCTAAACTAGAAACGGAAGAGCAATTACTTCACACAGAGCAGAGCAATCAGTATCCTGAGTTGAAATTTTTGC
+
FFFF:FFFFFFFFFFFFFFFFFFFFFFFFFFFFFFFFFFFFFFFFFFFFFFFFFFFFFFFFFFFFFFFFFFFFFF:FFFFFFFFFFFFFFFFFFFFFFFFFFFFFFFFFFFFFFFFFFF:FFFFFFFFFFFFFFFFFFFFFFFFFFFFFF
@A00456:223:HMMCCDSXX:3:1217:22779:21026 1:N:0:TGTACCGT+TCTCTAGG
GTCGGAATTATCACCATGGAGGTAATCCTTTTTGGACCTCAGAGTCAACTGCACCGAAGTCGCCACCTCTTTGATGCTGTGGTATTTTCCATCCCTCTGAATATGGAGAACTTTGACCATGTCCTTCCCATAGCCAGTTCGGACAAACTC
+
FFFFFFFFFFFFFFFFFFFFFFF:FFFFFFFFFFFFFFFF:FFFFFF:FFFFFFFFFFFFFFFFFFFFFFFFFFFFFFFFFFFFFFFFF:FFFFFFFFFFFFFFFFF:FFFFFFF,FFFFFFFFFFFFFFFF,FFFFFFFFFFF:FFFFF
@A00456:223:HMMCCDSXX:3:1217:28140:32816 1:N:0:TGTACCGT+TCTCTAGG
ATTGCACTTCCGTTTCTAGTTTAGCAAGGGGCTTGTAGCTGTGCGCACGTGGAGCCCTGCATTAGCAGACACCGCAGGCTCCGTGGCCTTGGGCAGATTCCTTTAAAACTGTGATCGGAGAATCACAGCGATATTTCTCCTTGCTGTTCT
+
FFFFFFFFFFFFFFFFFFFFFFFFFFFFFFFFFFFFFFFFFFFFFFFFFFFFFFFFFFFFFFFFFFFFFFFFFFFFFFFFFFFFFFFFFFFFFFFFFFFFFFFFFFFFFFFFFFFFFFFFFFFFFFFFFFFFFFFFFFFFFFFFFFFFFF
@A00456:223:HMMCCDSXX:3:1218:8323:11428 1:N:0:TGTACCGT+TCTCTAGG
GGGATGTCTGGGTTGTACCAAAAACGTAATAAAACCATGTGAAAAAAAAATCATCCTAGTGTTTTGAAAATCTCTGGCTGAAGCTCCTCATGGAGGAGGGCAGGGGGGCTTGAACTTCCAACCCCAGCTGAGGAGTGATTTGCATTTGAT
+
FFFFFFFFFFFFFFFFFFFFFFFFFFFFFFFFFFFFFFFFFFFFF:FFFFFFFFFFFFFFFFFFFFFFFFFFFFFFFFFFFFFFFFFFFFFFFFFFFFFFFFFFFFFFFFFFF:F:FFFFFFFFFFFFFF:FF:FFFF:FFFFFFFFFF:
@A00456:223:HMMCCDSXX:3:1219:22309:5869 1:N:0:TGTACCGT+TCTCTAGG
AAGGACATGGTCAAAGTTCTCCATATTCAGAGGGATGGAAAATACCACAGCATCAAAGAGGTGGCGACTTCGGTGCAGTTGACTCTGAGGTCCAAAAAGGATTACCTCCATGGTGATAATTCCGACATCATCCCCACAGACACCATCAAG
+
FFFFFFFFFFFFFFFFFFFFFFFF:FFFFFFFFFFFFFFFFFFFFFFFFFFFFFFFFFFFFFFFFFFFFFFFFFFFFFFFFFFFFFFFFFFFFFF:FFFFFFFFFFFFFFFFFFFFFFFFFFFFFFFFFFFFFFFFFFFFFFFFFFFFFF
@A00456:223:HMMCCDSXX:3:1219:22354:5854 1:N:0:TGTACCGT+TCTCTAGG
AAGGACATGGTCAAAGTTCTCCATATTCAGAGGGATGGAAAATACCACAGCATCAAAGAGGTGGCGACTTCGGTGCAGTTGACTCTGAGGTCCAAAAAGGATTACCTCCATGGTGATAATTCCGACATCATCCCCACAGACACCATCAAG
+
FFFFFFFFFFFFFFFFFFFFFFFFFFFFFFFFFFFFFFFFFFFFFFFFFFFFFFFFFFFFFFFFFFFFFFFFFFFFFFFFFFFFFFFFFFFFFFFFFFFFFFFFFFFFFFFFFFFFFFFFFFFFFFFFFFFFFFFFFFFFFFFFFFFFFF
@A00456:223:HMMCCDSXX:3:1219:23439:14559 1:N:0:TGTACCGT+TCTCTAGG
GTAATTGCTCTTCCGTTTCTAGTTTAGCAAGGGGCTTGTAGCTGTGCGCACGTGGAGCCCTGCATTAGCAGACACCGCAGGCTCCGTGGCCTTGGGCAGATTCCTTTAAAACTGTGATCGGAGAATCACAGCGATATTTCTCCTTGCTGT
+
FFF:FFFFFFFFFFFFFFFFFFFFFFFFFFFFFFFFFFFFFFFFFFFFFFFFFFFFFFFFFFFFFFFFFFFFFFF:FFFFFFFFFFFFFFFFFFFFFFFFFFFFFFFFFFFFFFFFFFFFFFFFFFFFFFFFFFFFFFFFFFFFFFFFFF
@A00456:223:HMMCCDSXX:3:1219:32009:18004 1:N:0:TGTACCGT+TCTCTAGG
GCTTGGGATAACTGTGTGCTCACCTGCAAAAATTTCAACTCAGGATACTGATTGCTCTGCTCTGTGTGAAGTAATTGCTCTTCCGTTTCTAGTTTAGCAAGGGGCTTGTAGCTGTGCGCACGTGGAGCCCTGCATTAGCAGACACCGCAG
+
F:FFFFFFFFFFFFFFFFFFFFF:FFFFFFFFFFFFFFFFFFFFFF:FFFFFFFFFFFFFFFFFFFFFFFFFFFFFFFFFFFF:FFFF:FFFFFF:FF,FFFFF:F:FFFFFFFFFFFFFFFFFFFFFFFFFFFFFFFFFFFFFFFFF:F
@A00456:223:HMMCCDSXX:3:1219:1090:33974 1:N:0:TGTACCGT+TCTCTAGG
GTTATGGCTCCAGCCAGTTGTGATGCTTGGGATAACTGTGTGCTCACCTGCAAAAATTTCAACTCAGGATACTGATTGCTCTGCTCTGTGTGAAGTAATTGCTCTTCCGTTTCTAGTTTAGCAAGGGGCTTGTAGCTGTGCGCACGTGGA
+
F:FFF:F,,FFF:::FFFFF:::FFFFF::F:F,FFFFFFFFFFFFFF::FF,FFFFF:FFFFF:F:FFFFFFFFFFFFF::FFFFF:FF:FFFFFF:F,:FFFFFFFFFFFFF:F:FFF:FFF:F:FF:FFFFF,FFFFFFFFFF:::F
@A00456:223:HMMCCDSXX:3:1220:28763:7467 1:N:0:TGTACCGT+TCTCTAGG
GGCAGAGGGCACAAGAACAGCAAGGAGAAATATCGCTGTGATTCTCCGATCACAGTTTTAAAGGAATCTGCCCAAGGCCACGGAGCCTGCGGTGTCTGCTAATGCAGGGCTCCACGTGCGCACAGCTACAAGCCCCTTGCTAAACTAGAA
+
FFFFFFFFFFFFFFFFFFFFFFFFFFFFFFFFFFFFFFFFFFFFFFFFFFFFFFFFFFFFFFFFFFFFFFFFFFFFFFFFFFFFFFFFFFFFFFFFFFFFFFFFFFFFFFFFFFFFFFFFFFFFFFFFFFFFFFFFFFFFFFFFFF:FFF
@A00456:223:HMMCCDSXX:3:1220:28122:9267 1:N:0:TGTACCGT+TCTCTAGG
GGCAGAGGGCACAAGAACAGCAAGGAGAAATATCGCTGTGATTCTCCGATCACAGTTTTAAAGGAATCTGCCCAAGGCCACGGAGCCTGCGGTGTCTGCTAATGCAGGGCTCCACGTGCGCACAGCTACAAGCCCCTTGCTAAACTAGAA
+
FFFFFFFFFFFFFFF:FFFFFFFFFFFFFFFFFFFFFFFFFFFFFFFFFFFFFFFFFFFFFFFFFFFFFFFFFFFFFFFFFFFFFFFFFFFFFFFFFFFFFFFFFFFFFFFFF:FFFFFFFFFFFFFFFFFFFFFFFFFFFFFFFFFFFF
@A00456:223:HMMCCDSXX:3:1220:22851:20932 1:N:0:TGTACCGT+TCTCTAGG
GTGAAGTAATTGCTCTTCCGTTTCTAGTTTAGCAAGGGGCTTGTAGCTGTGCGCACGTGGAGCCCTGCATTAGCAGACACCGCAGGCTCCGTGGCCTTGGGCAGATTCCTTTAAAACTGTGATCGGAGAATCACAGCGATATTTCTCCTT
+
FFFFFFFFFFFFFFFFFFFFFFFF:FFFFFFFFF,FFFFFFFFFFFFFFFFFFFFFFFFFFFFFFFFFF:FFFFFFFFFFFFFFFFFFFFFFFFFFFFFFFFFFFFFFFFFFFFFFFFFFFFFFFFFFF:FFFFFFFFFFFFFFFFFFFF
@A00456:223:HMMCCDSXX:3:1220:2329:33113 1:N:0:TGTACCGT+TCTCTAGG
GTGGGCACAAGAACAGCAAGGAGAAATATCGCTGTGATTCTCCGATCACAGTTTTAAAGGAATCTGCCCAAGGCCACGGAGCCTGCGGTGTCTGCTAATGCAGGGCTCCACGTGCGCACAGCTACAAGCCCCTTGCTAAACTAGAAACGG
+
FFFFFFFFFFFFFFFFFFFFFFFFFFFFFFFFFFFFFFFFFFFFFFFFFFFFFFFFFFFFF,FFFFFFFFFFFFFFFFFFFFFFFFFFFFFFFFFFFFFFFFFFFFFFFFFFFFFFFFFFFFFFFFFFFFFFFFFFF:FFFFFFFFFFFF
@A00456:223:HMMCCDSXX:3:1221:1985:3646 1:N:0:TGTACCGT+TCTCTAGG
GAGGGCACAAGAACAGCAAGGAGAAATATCGCTGTGATTCTCCGATCACAGTTTTAAAGGAATCTGCCCAAGGCCACGGAGCCTGCGGTGTCTGCTAATGCAGGGCTCCACGTGCGCACAGCTACAAGCCCCTTGCTAAACTAGAAACGG
+
FFFFFFFFFFFFF:FFFFFFFFFF,FFFFFFFFFFFFF,FFFFFFFFFFFF:FFFFFFFFFFFFFFFFFFFF:FFFFFFFFFFFFFFFFFFFFFFFFFFFFFFFFFFFFFFFFFFFFFFFFFFFFFFFFFFFFFFFFFFFFFFFFFFFFF
@A00456:223:HMMCCDSXX:3:1222:30346:9799 1:N:0:TGTACCGT+TCTCTAGG
GGGGCTTGTAGCTGTGCGCACGTGGAGCCCTGCATTAGCAGACACCGCAGGCTCCGTGGCCTTGGGCAGATTCCTTTAAAACTGTGATCGGAGAATCACAGCGATATTTCTCCTTGCTGTTCTTGTGCCCTCTGCCTCAGACTCTGTCTT
+
FFFFFFFFFFFFFFFFFFFFFFFFFFFFFFFFFFFFFFFFFFFFFFFFFFFFFFFFFFFFFFFFFFFFFFFFFFFFFFFFFFFFFFFFFFFFFFFFFFFFFFFFFFFFFFFFFFFFFFFFFFFFFFFFFFFFFFFFFFFFFFFFFFFFFF
@A00456:223:HMMCCDSXX:3:1222:29939:10441 1:N:0:TGTACCGT+TCTCTAGG
GGGGCTTGTAGCTGTGCGCACGTGGAGCCCTGCATTAGCAGACACCGCAGGCTCCGTGGCCTTGGGCAGATTCCTTTAAAACTGTGATCGGAGAATCACAGCGATATTTCTCCTTGCTGTTCTTGTGCCCTCTGCCTCAGACTCTGTCTT
+
FFFFFFFFFFFFFFFF:FFFFFFFFFFFFFFFFFFFFFFFFFFFFFFFFFFFFFFFFFFFFFFFFFFFFFFFFFFFFFFFFFFFFFFFFFFFFFFFFFFFFFFFFFFFFFFF:FFFFFFFFFFFFFFFFFFFFFFFFFFFFFFFFFFFF:
@A00456:223:HMMCCDSXX:3:1222:19009:12305 1:N:0:TGTACCGT+TCTCTAGG
CCAGAATCGGGACGTGGATTTCGAGGCTACCTGGGGCGCTGTCCGGGACATTGTCCTGAAGAAATTTGCTGGGCCCTATGACAGAGGTGAATACTCACCTTCCGTGCAGAAGACCCTCTATGACATACAAGTGCTGACCCTGAGCCAGCT
+
FFFFFFFFFFF,FFFFFFFFFFFFFFFFFFFFFFFFFFFFFFFFFFFFFFFFF:FF,FFFF:::FFFFFFFFFFFFFFFFFF:FFFFFF:F:FF:FFFFFFFFFFFFF:FFFFFFFFFF:FFFFF,FFFF,:FF:,FFFF:FFF,FFFFF
@A00456:223:HMMCCDSXX:3:1222:8657:15139 1:N:0:TGTACCGT+TCTCTAGG
TTTTCTCCTGGGCTCTCTTCAAGTACAGCATCCAGGGAGAGCTTCTGAAAGTTAAGTTTTTCTGTCATGCCAGTTTATCTGAGGATTTTCTATACAGAACCCTTTATTTAATCAGAATATACCGATCTACCACTAACCTCTGGCCATTGT
+
F:FFFFFFFFF:FFFF:FFFF:FFF,FFFF:FF:FF,FFFFFFFFFFF:,FFFFFFFF,,FFF,:FFFFFF,:F:F:FFFFFF:FF,F:FFF,:F:,FF,FF:F,FFF:FFFFF::FF:FFF,,FFFFF:FFFFFF,FFFF,F,FFFFFF
@A00456:223:HMMCCDSXX:3:1222:11758:30655 1:N:0:TGTACCGT+TCTCTAGG
GATGAAGTGGAGTTTGTCCGAGCTGGCTATGGGAAGGACATGGTCAAAGTTCTCCATATTCAGAGGGATGGAAAATACCACAGCATCAAAGAGGTGGCGACTTCGGTGCAGTTGACTCTGAGGTCCAAAAAGGATTACCTCCATGGTGAT
+
FFFFFFFFFFFFFFFFFFFFF,FFFFFFFFFFFFFFFFFFFFFFFFFFFFFFFFFFFFFFFFFFFFFFFFFFFFFFFFFFFFFFFFFFFFFFFFFFFFFFFFFFFFFFFFFFFFFFFFFFFFFFFFFFFFFFFFFFFFFFFFFFFFFFFF
@A00456:223:HMMCCDSXX:3:1223:15600:11443 1:N:0:TGTACCGT+TCTCTAGG
GGTGTCTGTGGGGATGATGTCGGAATTATCACCATGGAGGTAATCCTTTTTGGACCTCAGAGTCAACTGCACCGAAGTCGCCACCTCTTTGATGCTGTGGTATTTTCCATCCCTCTGAATATGGAGAACTTTGACCATGTCCTTCCCATA
+
FF,FFF:FFFFFFFFFFFFFFFFFFFFFFFFFFFFFFFFFFFFFFFFFFFFFFFFFFFFFFFFFFFFFFFFFFFFFFFFFFFFFFFFFFFFFFFFFFFFFFFFFFFFFFFFFF:FFFFFFFFFFFFF,FFFFFFFFFFFFFFFFFFFFFF
@A00456:223:HMMCCDSXX:3:1223:14389:12884 1:N:0:TGTACCGT+TCTCTAGG
CCAAAATGGGGCTGATCAACAAGGAAGAGGTTTTGCTGCCTCTGGACAACCCCTACGGCAAAATAACCGGGACGGTGAGGAGGAAGCTGCCTTCCAGGCTGTGACGTTATGGCTCCAGCCAGTTGTGATGCTTGGGATAACTGTGTGCCC
+
FFFFFFFFFFFFFFFFFFFFFFFFFFFFFFFFFFFFFFFFFFFFFFFFFFFFFFFFFFFFFFFFFFFFFFFFFFFFFFFFFFFF,FFFFFFFFFFFFFFFFFFFFFFFFFFFFFFFFFFFFFFFFFFFFFFFFFFF:FFFFFFFFFFFFF
@A00456:223:HMMCCDSXX:3:1223:28167:17456 1:N:0:TGTACCGT+TCTCTAGG
AGGATACTGATTGCTCTGCTCTGTGTGAAGTAATTGCTCTTCCGTTTCTAGTTTAGCAAGGGGCTTGTAGCTGTGCGCACGTGGAGCCCTGCATTAGCAGACACCGCAGGCTCCATGGCCTTGGGCAGATTCCTTTAAAACTGTGATCGG
+
FFFFFFFFFFFFFFFFFFFFFFFFFFFFFFFFFFFFFFFFFFFFFFFFFFFFFFFFFFFFFFFFFFFFFFFFFFFFFFFFFFFFFFFFFFFFFFFFFFFFFFFFFFFFFFFFFFFFFFFFFFFFFFFFFFFFFFFFFFFFFFFFFFFFFF
@A00456:223:HMMCCDSXX:3:1223:25798:18333 1:N:0:TGTACCGT+TCTCTAGG
GGAATATTGGGGAAGTCTCACTGAGGTATAGAGGTGCCACTAGCTACATTTCCTAGGAGAGAAGTGTGCTGACTCTTCAGGAACAATAGGGGTAATCTGGGTTTATACTCAAGGGCTAGGGGACAGGATAAATGTGGAGACGGGAAACAG
+
FFFFFFFFFFFFFFFFFFFFFFFFFFFFFFFFFFFFFFFFFFFFFFFFFFFFFFFFFFFFFFFFFFFFFFFFFFFFFFFFFFFFFFFFFFFFFFFFFFFFFFFFFFFFFFFFFFFF:FFFFFFFFFFFFFFFFFFFFFFFFFFFFFFFFF
@A00456:223:HMMCCDSXX:3:1223:23583:19006 1:N:0:TGTACCGT+TCTCTAGG
GGACAACCCCTACGGCAAAATAACCGGGACGGTGAGGAGGAAGCTGCCTTCCAGGCTGTGACGTTATGGCTCCAGCCAGTTGTGATGCTTGGGATAACTGTGTGCTCACCTGCAAAAATTTCAACTCAGGATACTGATTGCTCTGCTCTG
+
FFFFFFFFFFFFFFFFFFFFFFFFFFFFFFFFFFFFFFFFFFFFFFFFFFFF:FFFFFFFF:FFFFFFFFFFFFFFFFFFFFFFFFFF:FFFFFFFFFFFFFFFFFFFFFFFFFFFFFFFFFFFFFFFFFFFFFFFFFFFFFFFFFFFFF
@A00456:223:HMMCCDSXX:3:1223:24198:25269 1:N:0:TGTACCGT+TCTCTAGG
TGATTGCTCTGCTCTGTGTGAAGTAATTGCTCTTCCGTTTCTAGTTTAGCAAGGGGCTTGTAGCTGTGCGCACGTGGAGCCCTGCATTAGCAGACACCGCAGGCTCCGTGGCCTTGGGCAGATTCCTTTAAAACTGTGATCGGAGAATCA
+
FFFFFFFFFFFFFFFFFFFFFFFFFFFFFFFFFFFFFFFFFFFFFFFFFFFFFFFFFFFFFFFFFFFFFFFFFFFFFFFFFFFFFFFFFFFFFFFFFFFFFFFFFFFFFFFFFFFFFFFFFFFFFFFFFFFFFFFFFFFFFFFFFFFFFF
@A00456:223:HMMCCDSXX:3:1223:25283:25457 1:N:0:TGTACCGT+TCTCTAGG
TGATTGCTCTGCTCTGTGTGAAGTAATTGCTCTTCCGTTTCTAGTTTAGCAAGGGGCTTGTAGCTGTGCGCACGTGGAGCCCTGCATTAGCAGACACCGCAGGCTCCGTGGCCTTGGGCAGATTCCTTTAAAACTGTGATCGGAGAATCA
+
FFFFFFFFFFFFFFFFFFFFFFFFFFFFFFFFFFFFFFFFFFFFFFFFFFFFFFFFFFFFFFFFFFFFFFFFFFFFFFFFFFFFFFFFFFFFFFFFFFFFFFFFFFFFFFFFFFFFFFF:FFFFFFFFFFFFFFFFFFFFFFFFFFFFFF
@A00456:223:HMMCCDSXX:3:1223:2835:34898 1:N:0:TGTACCGT+TCTCTAGG
GGGTGACATGGCTAAAGGAAGAGAGGAAGTGCTCGCAGATGTTCATAGCGAAGGTCTCGATGCTTTTGATCTAGAGAGAGAGAGAGAGAGAAATGCTCACGATCAAAAACATCTTATTTAAACGTTTCAGCTGATTCGCTTGTTTTGTTT
+
FFFFFFFFFFFFFFFFFFF:FFFFFFF:FFFFFFFFFFFFFFFFFFFFFFFFFFFFFFFFFFFFFFFFFFFFFFFFFFFFFFFFFFFFFFFFFFFFFFFFFFFFFFFF:FFFFFFFFFFFF:FFFF,FFFFFFFFFFFFFFFFFFFFFFF
@A00456:223:HMMCCDSXX:3:1223:2763:34961 1:N:0:TGTACCGT+TCTCTAGG
GGGTGACATGGCTAAAGGAAGAGAGGAAGTGCTCGCAGATGTTCATAGCGAAGGTCTCGATGCTTTTGATCTAGAGAGAGAGAGAGAGAGAAATGCTCACGATCAAAAACATCTTATTTAAACGTTTCAGCTGATTCGCTTGTTTTGTTT
+
FFFFFFFFFFFFFFFFFFFFFFFFFFFFFFFFFFFFFFFFFFFFFFFFFFFFFFFFFFFFFFFFFFFFFFFFFFFFFFFFFFFFFFFFFFFFFFFFFFFFFFFFFFFFFFFFFFFFFFFFFFFFFFFFFFFFFF:FF:FFFFFFFFFFFF
@A00456:223:HMMCCDSXX:3:1224:12698:10113 1:N:0:TGTACCGT+TCTCTAGG
GCAGAGGGCACAAGAACAGCAAGGAGAAATATCGCTGTGATTCTCCGATCACAGTTTTAAAGGAATCTGCCCAAGGCCACGGAGCCTGCGGTGTCTGCTAATGCAGGGCTCCACGTGCGCACAGCTACAAGCCCCTTGCTAAACTAGAAA
+
FFFFFFFFFFFFFFFFFFFFFFFFFFFFFFFFFFFFFFFFFFFFFFFFFFFFFFFFFFFFFFFFFFFFFFFFFFFFFFFFFFFFFFFFFFFFFFFFFFFFFFFFFFFFFFFFFFFFFFFFFFFFFFFFFFFFFFFFFFFFFFFFFFFFFF
@A00456:223:HMMCCDSXX:3:1224:26115:15374 1:N:0:TGTACCGT+TCTCTAGG
GTTATGGCTCCAGCCAGTTGTGATGCTTGGGATAACTGTGTGCTCACCTGCAAAAATTTCAACTCAGGATACTGATTGCTCTGCTCTGTGTGAAGTAATTGCTCTTCCGTTTCTAGTTTAGCAAGGGGCTTGTAGCTGTGCGCACGTGGA
+
FFFFFFFFFFFFFFFFFFFFFFFFFFFFFFFFFFFFFFFFFFFFFFFFFFFFFFFFFFFFFFFFFFFFFFFFFFFFFFFFFFFFFFFFFFFFFFFFF:FFFFFFFFFFFF:FFFFFFFFFFFFFFFFFFFFFFFFFFFFFFFFFFFFFFF
@A00456:223:HMMCCDSXX:3:1224:26268:15702 1:N:0:TGTACCGT+TCTCTAGG
GTTATGGCTCCAGCCAGTTGTGATGCTTGGGATAACTGTGTGCTCACCTGCAAAAATTTCAACTCAGGATACTGATTGCTCTGCTCTGTGTGAAGTAATTGCTCTTCCGTTTCTAGTTTAGCAAGGGGCTTGTAGCTGTGCGCACGTGGA
+
FFFFFFFFFFFFFFF:FFFFFFFFFFFFFFFFFFFFFFFFFFFFFFFFFFFFFFFFFFFFFFFFF:FFFFFFFFFFFFFFFFFFFFFFFFFFFFFFFFFFFFFFFFFFFFFFFFFFFFFFFFFFFFFFFFFFFFFFFFFFFFFFFFFFFF
@A00456:223:HMMCCDSXX:3:1224:26187:23077 1:N:0:TGTACCGT+TCTCTAGG
CCCCTTGCTAAACTAGAAACGGAAGAGCAATTACTTCACACAGAGCAGAGCAATCAGTATCCTGAGTTGAAATTTTTGCAGGTGAGCACACAGTTATCCCAAGCATCACAACTGGCTGGAGCCATAACGTCACAGCCTGGAAGGCAGCTT
+
FFFFFFFFFFFFFFFFFFFFFFF:FFFFFFFFFFFFFFFFFFFFFFFFFFFFFFFFFFFFFF:FFFFFFFFFFFFFFFFFFFFFFFFFFFFFFFFFFFFFFFFFFFFFFFFFFFFFFFFFFFFFFFFFFFFFFFFFFFFFFFFFFFFFFF
@A00456:223:HMMCCDSXX:3:1224:14796:26835 1:N:0:TGTACCGT+TCTCTAGG
ATGAAGTGGAGTTTGTCCGAACTGGCTATGGGAAGGACATGGTCAAAGTTCTCCATATTCAGAGGGATGGAAAATACCACAGCATCAAAGAGGTGGCGACTTCGGTGCAGTTGACTCTGAGGTCCAAAAAGGATTACCTCCATGGTGATA
+
FFFFFFFFFFFFFFFFFFFFFFFFFFFFFFFFFFFFFFFFFFFFFFFFFFFFFFFFFFFFFFFFFFFFFFFFFFFFFFFFFFFFFFFFFFFFFFFFFFFFFFFFFFFFFFFFFFFFFFFFFFFFFFFFF:FFFFFFFFFFFF:FFFFFFF
@A00456:223:HMMCCDSXX:3:1224:6822:27586 1:N:0:TGTACCGT+TCTCTAGG
GGTTTTGCTGCCTCTGGACAACCCCTACGGCAAAATAACCGGGACGGTGAGGAGGAAGCTGCCTTCCAGGCTGTGACGTTATGGCTCCAGCCAGTTGTGATGCTTGGGATAACTGTGTGCTCACCTGCAAAAATTTCAACTCAGGATACT
+
FFFFFFFFFFFFFFFFFFFFFFFFFFFFFFFFFFFFFFFFFFFFFFFFFFFFFFFFFFFFFFFFFFFFFFFFFFFFFFFFFFFFFFFFFFFFFFFFFFFFFFFFFFFFFFFFFFFFFFFFF:FFFFFFFFFFFFFFFFFFFFFFFFFFFF
@A00456:223:HMMCCDSXX:3:1225:18313:3270 1:N:0:TGTACCGT+TCTCTAGG
AAAAAAAATCATCCTAGTGTTTTGAAAATTTCTGGCTGAAGCTCCTCATGGAGGAGGGCAGGGGGGCTTGAACTTCCAACCCCAGCTGAGGAGTGATTTGCATTTGATTGAGGCTCCAAGAGGAAAGACAGTTTTGTTTGAAGGGTGAGT
+
FFFFFFFFFFFFFFFFFFFFFFFFFFFFFFFFFFFFFFFFFFFFFFFFFFFFFFFFFFFFFFFFFFFFFFFFFFFFFFFFFFFFFFFFFFFFFFFFFFFFFFFFFFFFFFFFFFFFFFFFFFFF,FFFFFFFFFFFFFFFFFFFFFFFFF
@A00456:223:HMMCCDSXX:3:1225:27905:6073 1:N:0:TGTACCGT+TCTCTAGG
AAGAACAGCAAGGAGAAATATCGCTGTGATTCTCCGATCACAGTTTTAAAGGAATCTGCCCAAGGCCACGGAGCCTGCGGTGTCTGCTAATGCAGGGCTCCACGTGCGCACAGCTACACGCCCCTTGCTAAACTAGAAACGGAAGAGCAA
+
FFFFFFFFFFFFFFFFFFFFFFFFFFFFFFFFFFFFFFFFFFFFFFFFFFFFFFFFFFFFFFFFFFFFFFFFFFFFFFFFFFFFFFFFFFFFFFFFFFFFFFFFFFFFFFFFFFF:FFFFFFFFFFFFFFFFFFFFFFFFFFF:FFFFFF
@A00456:223:HMMCCDSXX:3:1225:29351:10676 1:N:0:TGTACCGT+TCTCTAGG
CAGCAGTCTCGGGCTGTAAGTTTCTAGAGACTCCTCTGTTAAGCTTGTGCGTCTGACAGTGTGGTTTCCACCCACAGAGCCATTCAAAGCAACAATCTCTTCCTTCCCTCTCTCCCTCGCACACACTAAAAGCAGTTATCCAAAAAGATG
+
FFFFFFFFFFFFFFFFFFFFFFFFFFFFFFFFFFFFFFFFFFFFFFFFFFFFFFFFFFFFFFFFFFFFFFFFFFFFFFFFFFFFFFF:FFFFFFFFFFFFFFFFFFFFFFFFFFFFFFFFFFFFFFFFFFFFFFFFFFFFFFFFFFFFFF
@A00456:223:HMMCCDSXX:3:1225:5358:29653 1:N:0:TGTACCGT+TCTCTAGG
TATGGCTCCAGCCAGTTGTGATGCTTGGGATAACTGTGTGCTCACCTGCAAAAATTTCAACTCAGGATACTGATTGCTCTGCTCTGTGTGAAGTAATTGCTCTTCCGTTTCTAGTTTAGCAAGGGGCTTGTAGCTGTGCGCACGTGGAGC
+
FFFFFFFFFFFFFFFFFFFFFFFFFFFFFFFFFFFFFFFFFFFFFFFFFFFFFFFFFFFFFFFFFFFFFFFFFFFFFFFFFFFFFFFFFFFFFFFFFFFFFFFFFFFFFFFFFFFFFFFFFFFFFFFFFFFFFFFFFFFFFFFFFFFFFF
@A00456:223:HMMCCDSXX:3:1226:17427:7091 1:N:0:TGTACCGT+TCTCTAGG
GGTGTCTGTGGGGATGATGTCGGAATTATCACCATGGAGGTAATCCTTTTTGGACCTCAGAGTCAACTGCACCGAAGTCGCCACCTCTTTGATGCTGTGGTATTTTCCATCCCTCTGAATATGGAGAACTTTGACCATGTCCTTCCCATA
+
FFFFFFFFFFFFFFFFFFFFFFFFFFFFFFFFFFFFFFFFFFFFFFFFFFFFFFFFFFFFFFFFFFFFFFFFFFFFFFFFFFFFFFFFFFFFFFFFFFFFFFFFFFFFFFFFFFFFFFFFFFFFFFFFFFFFFFFFFFFFFFFFFFFFFF
@A00456:223:HMMCCDSXX:3:1226:20193:12853 1:N:0:TGTACCGT+TCTCTAGG
CTGCCTTCCAGGCTGTGACGTTATGGCTCCAGCCAGTTGTGATGCTTGGGATAACTGTGTGCTCACCTGCAAAAATTTCAACTCAGGATACTGATTGCTCTGCTCTGTGTGAAGTAATTGCTCTTCCGTTTCTAGTTTAGCAAGGGGCTT
+
FFFFFFFFFFFFFFFFFFFFFFFFFFFFFFFFFFFFFFFFFFFF:FFFFFFFF:FFFFFFFFFFFFFFFFFFFFFFFFFFFFFFFFFFFFFFFFFFFFFFFFFFFFFFFFFFFFFFFFFFFFFFFFFFF:FFFFFFFFFFFFFFFFFFFF
@A00456:223:HMMCCDSXX:3:1226:24867:29089 1:N:0:TGTACCGT+TCTCTAGG
AAGGAACTCAAAGGGATTCTCAACAAAACTACAGCGCTGTGGCGGCGGCCGGTGTTTTTAGGTTGAACAGATTTTCCCATGTTCTGCTGTCTTCTCACTTGCTATAACAAGCTTTTGAACAACAGCAGATGTCACTTCTCAAGTGTCTTC
+
FFFFFFFFFFFFFFFFFFFFFFFFFFFFFFFFFFFFFFFFFFFFFFFFFFFFFFF:FFFFFFFFFF:FFFFFFFFFFFFFFFFFFFFFFFFFFFFFFFFFFFFFFFFFFFFFFFFFFFFFFFFFFFFF:FFFFFFFFFFFFFFFFFFFFF
@A00456:223:HMMCCDSXX:3:1226:12527:32612 1:N:0:TGTACCGT+TCTCTAGG
TGTGGGGATGATGTCGGAATTATCACCATGGAGGTAATCCTTTTTGGACCTCAGAGTCAACTGCACCGAAGTCGCCACCTCTTTGATGCTGTGGTATTTTCCATCCCTCTGAATATGGAGAACTTTGACCATGTCCTTCCCATAGCCAGT
+
:F:FFFF:FF:FFFFF:FFFFFF,FFFFFF::F:FF,FFFFFFF,F:F::::FFF::FFFFF:FFFFFF:FFFFFFFFF,F:FFFFFFFF:FFFFFFF:FFFF:F,FFFF:FFFFFF,FFFFFFFFFFF,FFF,F,F,FFFFF:,FFF,,
@A00456:223:HMMCCDSXX:3:1226:5385:34272 1:N:0:TGTACCGT+TCTCTAGG
CCCCTCGCTAAACTAGAAACGGAAGAGCAATTACTTCACACAGAGCAGAGCAATCAGTATCCTGAGTTGAAATTTTTGCAGGTGAGCACACAGTTATCCCAAGCATCACAACTGGCTGGAGCCATAACGTCACAGCCTGGAAGGCAGCTT
+
FFFFFFFFFFFFFFFFFFFFFFFFFFFFFFFFFFFFFFFFFFFFFFFFFFFFFFFFFFFFFFFFFFFFFFFFFFFFFFFFFFFFFFF:F,FFFFFFFFFFFFFFFFFFFFFFFFFFFFFFFFFFFFFFFFFFFFFFFFFFFFFFFFFFFF
@A00456:223:HMMCCDSXX:3:1227:15302:18662 1:N:0:TGTACCGT+TCTCTAGG
ACTGGCTATGGGAAGGACATGGTCAAAGTTCTCCATATTCAGAGGATGGAAAATACCACAGCATCAAAGAGGTGGCGACTTCGGTGCAGTTGACTCTGAGGTCCAAAAAGGATTACCTCCATGGTGATAATTCCGACATCATCCCCACAG
+
FFFFFFFFFFFFFFFFFFFFFFFFFF:FFFFFFFFFFFFFFFFFFFFFFF::FFFFFFFFFFFF:FFFF,FFFFFFFFFFFFFFFFFFFFFFFFFFFFFFFFFFFFFFFF:FFFFFFFFF:F:FFFFFFFFFFFFFFFFFFFFFFFFF::
@A00456:223:HMMCCDSXX:3:1228:3341:3051 1:N:0:TGTACCGT+TCTCTAGG
AATGACACTAAGCCCCTAAAGCTTCAAGGATGGAGCCATGACCTGGAGAGGGTCTGTGTTTGGGAGTCACCCTTACGTGTCTGCATGCGTGGTAAAAGATTGATGCTGAAACACTGTTTGGCCTAAGTATCACTCTATGAGAAGAGGTAG
+
FFFFFFFFFFFFFFFFFFFFFFFFFFFFFFFFFFFFFFFFFFFFFFFFFFFFFFFFFFFFFFFFFFFFFFFFFFFFFFFFFFFFFFFFFFFFFFFFFFFFFFFFFFFFFFFFFFFFFFFFFFFFFFFFFFFFFFFFFFFFFFFFFFFFFF
@A00456:223:HMMCCDSXX:3:1229:10267:7310 1:N:0:TGTACCGT+TCTCTAGG
GAACAATTGGTTTCTGAACTCAGAGCTATCAGAAGTATGGAGATTGAATTCCTTTGCTGAAATGCTAATCATTAGACATCTACACCCTGGGATGAGCTGGATCTATTCCTCCTTTACAAAGCACTTTCTCCCCCGCTGGTCGTTTTGTCT
+
FF,FFFFFFFFFFFFFFFFFFFFFFFF:FFFFFFFFFFFFFF:FFFFFFFFFFFFFFFFFFFFFFFFFFFFFFFFFF:FFFFFFFFFFFFFFFFFFFFFFFFFFFFFFFFFFFFFFFFFFFFFFFFFFFFFFFFFF:FFFFFFFFFFFFF
@A00456:223:HMMCCDSXX:3:1229:3893:11052 1:N:0:TGTACCGT+TCTCTAGG
GCTCCAGCCAGTTGTGATGCTTGGGATAACTGTGTGCTCACCTGCAAAAATTTCAACTCAGGATACTGATTGCTCTGCTCTGTGTGAAGTAATTGCTCTTCCGTTTCTAGTTTAGCAAGGGGCTTGTAGCTGTGCGCACGTGGAGCCCTG
+
FFFFFFFFF:FFFFFFFFFF::FFFFFFF:FFFFFFFFFFFFFFFFFFFFFFFFFFFFFFF:FFFFFFF:FFFFFFFFFFF:FFFFFFFFFFFFFFF:FFFFFFF:FFFF:FFFFF,:F:F:FFFFFFFFFFFF,FF:FFFFFFFFFFFF
@A00456:223:HMMCCDSXX:3:1229:8865:11866 1:N:0:TGTACCGT+TCTCTAGG
GGGGCTCACTGACTATACAACCCTGTCTGACCTTGAACTCATGACCCTGCTGTCTAAACCTAGAATTATAAGCCTCTGTCTTAAAGTATTTTTTGGGGTGTTGTGTGTGTTTAAAATAAGCCTCAGAGTTTAGCCTGGGCAAGCTTCAAG
+
FFFFFFFFFFFFFFF:FF:FFFFFFFFFFFFF,FF:FFFFFFF:FFFFFFFFFFFFFFFF,FFFFFFFFFF,FFFF:FFFFFFFFFF,F:FF:FF,,F,FF:F,F:,:F:::,,FFFFF:FFFF,F:F:FFFF,FFFFFF::FFFFFFFF
@A00456:223:HMMCCDSXX:3:1229:8874:11913 1:N:0:TGTACCGT+TCTCTAGG
GGGGCTCACTGACTATACAACCCTGTCTGACCTTGAACTCATGACCCTGCTGTCTAAACCTAGAATTATAAGCCTCTGTCTTAAAGTATTTTTTGTTGTGTTGTGTTTGTTTAAAATAAGCCTCAGAGTTTAGCCTGGGCAAGCTTCAAG
+
FFFFFFFFFFFFFFFFFFFFFFFFFFFFFFFFFFFFFFFFFFFFFFFFFFFFFFFFFFFFFFFFFFFFFFFFFFFFFFFFFFFFFFFFFFFFFFF:FF:FFFFFFFFFFFFFFFFFFFFFFFFFFFFFFFFFFFFFFFFFFFFFFFFFFF
@A00456:223:HMMCCDSXX:3:1229:8413:13088 1:N:0:TGTACCGT+TCTCTAGG
GATGAAGTGGAGTTTGTCCGAACTGGCTATGGGAAGGACATGGTCAAAGTTCTCCATATTCAGAGGGATGGAAAATACCACAGCATCAAAGAGGTGGCGACTTCGGTGCAGTTGACTCTGAGGTCCAAAAAGGATTACCTCCATGGTGAT
+
FFFFFFFFFFFFFFFFFFFFFFFFFFFFFFFFFFFFFFFFFFFFFFF:FFFFFFFFFFFFFFFFFFFFFFFFFFFFFFFFFFFFFFFFFFFFFFFFFFFFFFFFFFFFFFFFFFFFFFFFFFFFFFFFFFFFFFFFFFFFFFFFFFFF,F
@A00456:223:HMMCCDSXX:3:1229:7148:15906 1:N:0:TGTACCGT+TCTCTAGG
TGGGGGGGGAGATAACCTGGAAAACACCACCTGGAGTTGTTCTCTGACCACCACATGCAAGTGCATACAAGTGCATGCGTGCATGTACACACACACACACACACACACACACACACACACACACCCCACGGGGGGATGGGGAGCTGTCAT
+
FFF,,FF,FFFFFFFF:F,:F::FFFFFFFF,:F:F,,FFFF::F:FF:,FFFFFF,:F,F:,FF,FF:F,F,FFFFF,FFFFF,:FFFFFFFFFF:,FFFFFFFFFFFFFFF,FFFF,,::F,FF,F,,:FF,:F,:F,F,FFFFFF,F
@A00456:223:HMMCCDSXX:3:1229:20600:32910 1:N:0:TGTACCGT+TCTCTAGG
ACTGATTGCTCTGCTCTGTGTGAAGTAATTGCTCTTCCGTTTCTAGTTTAGCAAGGGGCTTGTAGCTGTGCGCACGTGGAGCCCTGCATTAGCAGACACCGCAGGCTCCGTGGCCTTGGGCAGATTCCTTTAAAACTGTGATCGGAGAAT
+
FFFFFFFFFFFFFFFFFFFFFFFFFFFFFFFFFFFFFFFFFFFFFFFFFFFFFFFFFFFFFFFFFFFFFFFFFFFFFFFFFFFFFFFFFFFFFFFFFFFFFFFFFFFFFFFFFFFFFFFFFFFFFFFFFFFFFFFFFFFFFFFFFFFFFF
@A00456:223:HMMCCDSXX:3:1230:5764:6370 1:N:0:TGTACCGT+TCTCTAGG
GTCGGAATTATCACCATGGAGGTAATCCTTTTTGGACCTCAGAGTCAACTGCACCGAAGTCGCCACCTCTTTGATGCTGTGGTATTTTCCATCCCTCTGAATATGGAGAACTTTGACCATGTCCTTCCCATAGCCAGTTCGGACAAACTC
+
FFFFFFFFFFFFFFFFFFFFFFFFFFFFFFFFFFFFFFFFFFFFFFFFFFFFFFFFFFFFFFFFFFFFFFFFFFFFFFFFFFFFFFFFFFFFFFFFFFFFFFFFFFFFFFFFFFFFFFFFFFFFFFFFFFFFFFFFFFFFFF::,,:FFF
@A00456:223:HMMCCDSXX:3:1230:14488:6449 1:N:0:TGTACCGT+TCTCTAGG
CTGTGTTCTTGATGGTGTCTGTGGGGATGATGTCGGAATTATCACCATGGAGGTAATCCTTTTTGGACCTCAGAGTCAACTGCACCGAAGTCGCCACCTCTTTGATGCTGTGGTATTTTCCATCCCTCTGAATATGGAGAACTTTGACCA
+
FFFFFFFFFFFFFFFFFFFFFFFFFFFFFFFFFFFFFFFFFFFFFFFFFFFFFFFFFF:FFFFFFFFFFFFFFFFFFFFFFFFFFFFFFFFFFFFFFFFFFFFFFFFFFFFFFFFFFFFFFFF:FFFFFFFFFFF:FFFFFFFFFFFFFF
@A00456:223:HMMCCDSXX:3:1230:10899:10160 1:N:0:TGTACCGT+TCTCTAGG
GAAAGAATGATGAAGTGGAGTTTGTCCGAACTGGCTATGGGAAGGACATGGTCAAAGTTCTCCATATTCAGAGGGATGGAAAATACCACAGCATCAAAGAGGTGGCGACTTCGGTGCAGTTGACTCTGAGGTCCAAAAAGGATTACCTCC
+
FFFFFFFFFFFFFFFFFFFFFFFFFFFFFFFFFFFFFFFFFFFFFFFFFFFFFFFFFFFFFFFFFFFFFFFFFFFFFFFFFFFFFFFFFFFFFFFFFFFFFFFFFFFFFF:FFFFFFFFFFFFFFFFFFFFFFFFFFFFFFFFFFFFFFF
@A00456:223:HMMCCDSXX:3:1230:10836:10739 1:N:0:TGTACCGT+TCTCTAGG
GAAAGAATGATGAAGTGGAGTTTGTCCGAACTGGCTATGGGAAGGACATGGTCAAAGTTCTCCATATTCAGAGGGATGGAAAATACCACAGCATCAAAGAGGTGGCGACTTCGGTGCAGTTGACTCTGAGGTCCAAAAAGGATTACCTCC
+
FFFFFFFFFFFFFFFFFFFFFFFFFFFFFFFFFFFFFFFFFFFFFFFFFFFFFFFFFFFFFFFFFFFFFFF:FFFFFFFFFFFFFFFFFFFFFFFFFFFFFFFFFFFFFFFFFFFFFFFFFFFFFFFFFFFFFFFFFF:FFFFFFFFFFF
@A00456:223:HMMCCDSXX:3:1230:22010:28432 1:N:0:TGTACCGT+TCTCTAGG
TCACTCTGGAATCAAAGACCTCAAGGTCTTGAAAACAACCCAGTCTGGATTTGAAGGATTCATCAAGGACCAGTTCACTACTCTCCCCGAGGTGAAGGACCGATGCTTTGCCACTCAAGTGTACTGCAAGTGGCGCTACCAGAATCGGGA
+
FFFFFFFFFFFFFFFFFFFFFFFFFFFFFFFFFFFFFFFFFFFFFFFFFF,FFFFFFFFFFFFFFFFFFFFFFFFFFFFFFFFFFFFFFFFFFFFFFFFFFFFFFFFFFFFFFFFFFFFFFFFFFFFFFFFFFFFFFFFFFFF,FFFFFF
@A00456:223:HMMCCDSXX:3:1231:24198:9424 1:N:0:TGTACCGT+TCTCTAGG
GTTTTTGGTACAACCCAGACATCCCTAGGGTGATGACAGTGTTTGATCTCATGTTCAGATCAACGGATGTGGCAGCAGCCAGTGCTTTACGACTATTTCCTTAACGATCGGATCCTAAAGACAGAGTCTGAGGCAGAGGGCACAAGAACA
+
FFFFFFFFFFFFFFFFFFFFFFFFFFFFFFFFFFF:FFFFFFFFFFFFFFFFFFFFFFFFFFFFFFFFFFFFFFFFFFFFFFFFFFFFFFFFFFFFFFFFFFFFFFFFFFFFFFFFFFFFFFFFFFFFFFFFFFFFFFFFFFFFFFFFFF
@A00456:223:HMMCCDSXX:3:1231:2230:18411 1:N:0:TGTACCGT+TCTCTAGG
AAGAACAGCAAGGAGAAATATCGCTGTGATTCTCCGATCACAGTTTTAAAGGAATCTGCCCAAGGCCACGGAGCCTGCGGTGTCTGCTAATGCAGGGCTCCACGTGCGCACAGCTACAAGCCCCTTGCTAAACTAGAAACGGAAGAGCAA
+
FFFFFFFFFFFFFFFFF:FFFFFFFFFFFFFFFFFFFFFFFFFFFFFFFFFFFFFFFFFFFFFFFFFFFFFFFFFFFFFFFFFFFFFFFFFFFFFFFFFFFFFFFFFFFFFFFFFFFFFFFFFFFFFFFFFFFFFFFFFFFFFFFFFFF:
@A00456:223:HMMCCDSXX:3:1231:25039:18584 1:N:0:TGTACCGT+TCTCTAGG
CTGAAATCCACGTCCCGATTCTGGTAGCGCAACTTGCAGTACACTTGAGTGGCAAAGCATCGGTCCTTCACCTCGGGGAGAGTATTGAACTGGTCCTTGATGAATCCTTCAAATCAAGACTGGGTTGTTTTCAAGACCTTGAGGTCTTTG
+
,F,FFFFFFF,FFFFFFF::F:::,F,,:,,F,FF::FFFF:F,FF,F,FFFF:FF:FFFF,,FFFF,FFFF::,,,:FFF:FF,,FFF,FF,FFF:,,FF,FF,,:FFFFFFFF,FFFFFF,,FFF,:F:FFFF:F,,FFFFFFFF,:,
@A00456:223:HMMCCDSXX:3:1232:24424:22435 1:N:0:TGTACCGT+TCTCTAGG
CCTAAATGCATTATACAATCCTGGTTTTTTCTAGAATTTGGTGACCTTTTCTGATGATGCATTTTGCACATCAATCATTGTCCATAGCTACACTCTGAAGGAAGAGCCTCTGAGGCCCACAGGGCTGTGAGCGCACTGCGAACTGTCTAG
+
FFF:FFFFFFFFFFFFF,FFFFFFFFFFFFFFFFFFF:FFFFFFFFFFFFFFFFFFFFFFFFFFFFFFFFFFFFFFFFFFFFFFFFFFFFFFFFFFFFFFFF,FFFFFFFFFFFFFFFFF:F:FFFFFFFFFFF:,FFFFF:,FFFFFFF
@A00456:223:HMMCCDSXX:3:1232:15609:36448 1:N:0:TGTACCGT+TCTCTAGG
CTCGAAATCCACGTCCCGATTCTGGTAGCGCCACTTGCAGTACACTTGAGTGGCAAAGCATCGGTCCTTCACCTCGGGGAGAGTAGTGAACTGGTCCTTGATGAATCCTTCAAATCCAGACTGGGTTGTTTTCAAGACCTTGAGGTCTTT
+
FFFFFFFFFFFF:FFFFFFFFFFFFF:FFFFFFFFFFFFFFFFFFFFFFFFFFFFFFFFFFFFFFFFFFFFFFFFFFFFFFFFFFFFFF:FFFFFFFFFFFFFFFFFFFFFFFFFFFFFFFFFFFFFFFFFFFFFFFFFFFFFFFFFFFF
@A00456:223:HMMCCDSXX:3:1233:20672:1877 1:N:0:TGTACCGT+TCTCTAGG
CTAAGTTGCACCCCCCCACATCCTGGAGTATGGGGTATTTTGTTACAGCAACCAGAAAACTAAAACAAGAAGCACAAAATTTGACAATATATTTCTAATAAGTAGAGTATCTTATAATCAGTGTTCTCTTCAGTCGTACAACAATGGCAC
+
FFFFFFFFFFFFFFFFFFFFFFFFFFFFFFFFFFFFFFFFFFFFFF:FFF:FF:FF,FFFFFFFFFF:FFFFFFFFF:FF,FFFFFFFFFFFFFFFFFFFFFFFFFFF,FFFFFFFF:FFF:FFFFFFFFFFFFFFFFFFFFFF:FFFFF
@A00456:223:HMMCCDSXX:3:1233:23827:2080 1:N:0:TGTACCGT+TCTCTAGG
GGTAGAGGGCACAAGAACAGCAAGGAGAAATATCGCTGTGATTCTCCGATCACAGTTTTAAAGGAATCTGCCCAAGGCCACGGAGCCTGCGGTGTCTGCTAATGCAGGGCTCCACGTGCGCACAGCTACAAGCCCCTTGCTAAACTAGAA
+
FFFFFFFFFF,FFFFFFFFFFFFFFFFFFFF:FFFFFFFFFFFFFFFFFFFFFFFFFFFFFFFFFFFFFFFFFFFFFFFFFFFFFFFFFFFFFFFFFFFFFFFFFFFFFFFFFFFFFFFFFFFFFFF:FFFFFFFFFFFFFFFFFFFFFF
@A00456:223:HMMCCDSXX:3:1233:9652:12164 1:N:0:TGTACCGT+TCTCTAGG
CGTGGAGCCCTGCATTAGCAGACACCGCAGGCTCCGTGGCCTTGGGCAGATTCCTTTAAAACTGTGATCGGAGAATCACAGCGATATTTCTCCTTGCTGTTCTTGTGCCCTCTGCCTCAGACTCTGTCTTTAGGATCCGATCGTTAAGGA
+
FFFFFFFFFFFFFFFFFFFFFFFFF:FFFFFFFFFFFFFFFFFFFFFFFFFFFFFFFFFFFFFFFFFFFFFFFFFFFFFFFFFFFFFFFFFFFFFFFFFFFFFFFFFFFFFFFFFFFFFFFFFFFFFFFFFFFFFFFFFFFFFFFFFFFF
@A00456:223:HMMCCDSXX:3:1234:8748:3082 1:N:0:TGTACCGT+TCTCTAGG
GAAAGAATGATGAAGTGGAGTTTGTCCGAACTGGCTATGGGAAGGACATGGTCAAAGTTCTCCATATTCAGAGGGATGGAAAATACCACAGCATCAAAGAGGTGGCGACTTCGGTGCAGTTGACTCTGAGGTCCAAAAAGGATTACCTCC
+
FFFFFFFFFFFFFFFFFFFFFFFFFFFFFFFFFFFFF,FFFF,FFFFFFFFFFFFFFFFFFFFF:FFFFFFFFFFFFFFFFF:F:FFFFFFFFFFFFFFFFFFFFFFFFFFFFFFFFFFFFFFFFFFFFFFFFFF:FFFFFF:FFFFFFF
@A00456:223:HMMCCDSXX:3:1234:12174:19257 1:N:0:TGTACCGT+TCTCTAGG
TGGGGATGATGTCGGAATTATCACCATGGAGGTAATCCTTTTTGGACCTCAGAGTCAACTGCACCGAAGTCGCCACCTCTTTGATGCTGTGGTATTTTCCATCCCTCTGAATATGGAGAACTTTGACCATGTCCTTCCCATAGCCAGTTC
+
FFFFFFFFFFFFFFFFFFFFFFFFFFFFFFFFFFFFFFFFFFFFFFFFFFFFFFFFFFFFFFFFFF:FFFFFFFFFFFFFFFFFFFFFFFFFFFFFFFFFFFFFFFFFFFFFFFFFFFFFFFFFFFFFFFFFFFFFF:FFFFFFFFFFFF
@A00456:223:HMMCCDSXX:3:1235:25464:22733 1:N:0:TGTACCGT+TCTCTAGG
CCCAAGGCCACGGAGCCTGCGGTGTCTGCTAATGCAGGGCTCCACGTGCGCACAGCTACAAGCCCCTTGCTAAACTAGAAACGGAAGAGCAATTACTTCACACAGAGCAGAGCAATCAGTATCCTGAGTTGAAATTTTTGCAGGTGAGCA
+
FFFFFFFFFFFFFFFFFFFFFFFFFFFFFFFFFFFFFFFFFFFFFFFFFFFFFFFFFFFFFFFFFFFFFFFFFFFFFFFFFFFFFFFFFFF:FFFFFFFFFFFFFFFFFFFFFFFFFFFFFFFFFFFFFFFFFFFFFFFFFFFFFFFFFF
@A00456:223:HMMCCDSXX:3:1235:32380:31015 1:N:0:TGTACCGT+TCTCTAGG
TATTCCTTAAAAATTTACGGGGACTACAGAGACAGCTCAGCAGCTAAGAACAGTCACTGTCCTTGCAGGGGACACAAGTTGAGCTCCCAACACCCAGGTGGATGGATCACAAACACCCGTAACTGCAGCCCTTGCAGGTTTTGACACCTC
+
FFFFFFFFFFFFFFFFFFFFFFFFFFFFFFFFFFFFFFFFFFFFFFFFFFFFFFFFFFFFFFFFFFFFFFFFFFFFFFFFFFFFFFFFFFFFFFFFFFFFFFFFFFFFFFFFFFFFFFFFFFFFFFFFFFFFFFFFFFFFFFFFFFFFFF
@A00456:223:HMMCCDSXX:3:1236:14660:15139 1:N:0:TGTACCGT+TCTCTAGG
GGAGACTTAGAGGCCTGTCAACTCAATTCTTAGTTCTTTAGGACAGCACCCCATCCCCCCGTGGGGTGTGTGTGTGTGTGTGTGTGTGTGTGTGTGTGTGTGTACATGCACGCATGCACTTGTATGCACATGCATGTGGAGGTCAGAGAA
+
FFFFFFF:FFFFFFFFFFFFFFFFFFFFFFFFFFFF:FFFFFFFFFFF:FF:FFFFFFFFF:FFFF:FFF:FFFFFFFFFFFFFFFFFFFFFFFFFFFFFF:,F:F:,FFF,FFF,FF:FF:FFF:FF,F:F,F:FFFFF,FFFFFF,FF
@A00456:223:HMMCCDSXX:3:1236:17626:26036 1:N:0:TGTACCGT+TCTCTAGG
CTGGACAACCCCTACGGCAAAATAACCGGGACGGTGAGGAGGAAGCTGCCTTCCAGGCTGTGACGTTATGGCTCCAGCCAGTTGTGATGCTTGGGATAACTGTGTGCTCACCTGCAAAAATTTCAACTCAGGATACTGATTGCTCTGCTC
+
FFFFFFFFFFFFFFFFFFFFFFFFFFFFFFFFFFFFFFFFFFFFFFFFFFFFFFFFFFFFFFFFFFFFFFFFFFFFFFFFFFFFFFFFFFFFFFFFFFFFFFFFFFFFFFFFFFFFFFFFFFFFFFFFFFFFFFFFFFFFFFFFFFFFFF
@A00456:223:HMMCCDSXX:3:1236:26802:31563 1:N:0:TGTACCGT+TCTCTAGG
ATCGGATCCTAAAGACAGAGTCTGAGGCAGAGGGCACAAGAACAGCAAGGAGAAATATCGCTGTGATTCTCCGATCACAGTTTTAAAGGAATCTGCCCAAGGCCACGGAGCCTGCGGTGTCTGCTAATGCAGGGCTCCACGTGCGCACAG
+
FFFFFFFFFFFFFFFFFFFFFFFFFFFFFFFFFFFFFFFFFFFFFFFFFFFFFFFFFFFFFFFFFFFFFFFFFFFFF:FFFFFFFFFFFFFFFFFFFFFFFFFFFFFFFFFFFFFFFFFFFFFFFFFFFFFFFFFFFFFFFFFFFFFFFF
@A00456:223:HMMCCDSXX:3:1237:28592:22451 1:N:0:TGTACCGT+TCTCTAGG
TCTTGATGGTGTCTGTGGGGATGATGTCGGAATTATCACCATGGAGGTAATCCCTTTTGGACCTCAGAGTCAACTGCACCGAAGTCGCCACCTCTTTGATGCTGTGGTATTTTCCATCCCTCTGAATATGGAGAACTTTGACCATGTCCT
+
FFFFFFFFFFFFFFFFFFFFFFFFFFFFFFFFFFFFFFFFFFFFFFFFFFFFFFFFFFFFFFFFFFFFFFFFFFFFFFFFFFFFFFFFFFFFFFFFFFFFFFFFFFFFFFFFFFFFFFFFFFFFFFFFFFFFFFFFFF:FFFFFFFFFFF
@A00456:223:HMMCCDSXX:3:1237:24804:29731 1:N:0:TGTACCGT+TCTCTAGG
GGGTAGATGGATGGGTGACTGGATGGAAGGAACAATGGATTGAATTTCTTTACATCTATCATTTATGCCTTGAAACATACACCCTGTGTCTAATTATCCTTCCATCAAGGCATGGAAGTGGCCTGAACTTGAAGTTTAAGTCTGTGGTAG
+
FFFFFFFFFFFFFFFFFFFFFFFFFFFFFFF:FFFFFFFFFFFFFFFFFFFFFFFFFFFFFFFFFFFFFFFFFFFFFFFFFFFFFFFFFFFFFFFFFFFFFFFFFFFFFFFFFFFFFFFFFFFFFFFFFFFFFFFFFFFFFFFFFFFFFF
@A00456:223:HMMCCDSXX:3:1238:13196:7842 1:N:0:TGTACCGT+TCTCTAGG
GAGGAGTGATTTGCATTTGATTGAGGCTCCAAGAGGAAAGACAGTTTTGTTTGAAGGGTGAGTCTCCTGGTCTGTGGATCAGACTGAAGGGCACATCTAGAAGGGGTCACATGAACCCAAGCTGGCCTCGGGAGAGCGAGAAAGACCATG
+
FFFFFF,FFFFFFFFFF,FFFFFFFFFFFFFFFFFFFFFFFFF,,FF,FF::FFF::F::FF:FFFFFFFFFFFFFFFFFFFFFFFFFFF,:FFFFFFFFFFFFFFFFFFFF:FFF:FFF:F:FFFFFFF:FFFFFFFFFFFFFFFF:FF
@A00456:223:HMMCCDSXX:3:1238:25265:15749 1:N:0:TGTACCGT+TCTCTAGG
CCTGCATTAGCAGACACCGCAGGCTCCGTGGCCTTGGGCAGATTCCTTTAAAACTGTGATCGGAGAATCACAGCGATATTTCTCCTTGCTGTTCTTGTGCCCTCTGCCTCAGACTCTGTCTTTAGGATCCGATCGTTAAGGAAATAGTCG
+
FFFFFFFFFFFFFFFFFFFFFFFFFFFFFFFFF:FFFFFFFFF:FFFFFFFFFFFFFFFFFFFFFFFFFFFFFFFFF:FFFFFFFFFFFFFFFFFFFFFF:FFFFFFFFFFFFFFFFFFFF:FFFFFFFFFFFFFFFF:FF,:FFFFFFF
@A00456:223:HMMCCDSXX:3:1238:2401:22279 1:N:0:TGTACCGT+TCTCTAGG
ACCGCAGGCTCCGTGGCCTTGGGCAGATTCCTTTAAAACTGTGATCGGAGAATCACAGCGATATTTCTCCTTGCTGTTCTTGTGCCCTCTGCCTCAGACTCTGTCTTTAGGATCCGATCGTTAAGGAAATAGTCGTAAAGCACTGGCTGC
+
FFFFFFFFFFFFFFFFFFFFFFFF:FFFFFF:FFFFFFFFFFFFFFFFFFFFFFFF:FFFFFFFFFFFFFFFFFFFFFFFFFFFFFFFFFFFFFFFFFFFFFFFFF:FFFFFFFFFFFFFF:FFFFFFFFFFFFFFFFFFFFFFFFFFFF
@A00456:223:HMMCCDSXX:3:1238:16541:23062 1:N:0:TGTACCGT+TCTCTAGG
ACGACTATTTCCTTAACGATCGGATCCTAAAGACAGAGTCTGAGGCAGAGGGCACAAGAACAGCAAGGAGAAATATCGCTGTGATTCTCCGATCACAGTTTTAAAGGAATCTGCCCAAGGCCACGGAGCCTGCGGTGTCTGCTAATGCAG
+
FFFFFFFFFF::FFFFFFFFFFFFFFFFFF:FFFFFFFFFFF:FFFFFFFFFFFFFFFFFFFFFFFFFFFFFFFFFFFFFFFFFFFFFFFFFFFFFFFFFFFFFFFFFFFF:FFFFFFFFFFFFFFFFFFFFFFFFFFFFFFFFFFFFFF
@A00456:223:HMMCCDSXX:3:1238:12698:30718 1:N:0:TGTACCGT+TCTCTAGG
GGATGATGTCGGAATTATCACCATGGAGGTAATCCTTTTTGGACCTCAGAGTCAACTGCACCGAAGTCGCCACCTCTTTGATGCTGTGGTATTTTCCATCCCTCTGAATATGGAGAACTTTGACCATGTCCTTCCCATAGCCAGTTCGGA
+
FFFFFFFFFFFFFFFFFFFFFFFFFFFFFFFFFFFFFFFFFFFFFFFFFFFFFFFFFFFFFFFFFFFFFFFFFFFFFFFFFFFFFFFFFFFFFFFFFFFFFFFFFFFFFFFFFFFFFFFFFF:FFFFFFFFFFFFFFFFFFFFFFFFFFF
@A00456:223:HMMCCDSXX:3:1238:25427:34726 1:N:0:TGTACCGT+TCTCTAGG
GGAAGGACATGGTCAAAGTTCTCCATATTCAGAGGGATGGAAAATACCACAGCATCAAAGAGGTGGCGACTTCGGTGCAGTTGACTCTGAGGTCCAAAAAGGATTACCTCCATGGTGATAATTCCGACATCATCCCCACAGACACCATCA
+
FFFFFFFFFFFFFFFFFFFFFFFFFFFFFFFFFFFFFFFFFFFFFFFFFFFFFFFFFFFFFFFFFFFFFFFFFFFFFFFFFFFFFFFFFFFFFFFFFFFFFFFFFFFFFFFFFFFFFFFFFFFFFFFFFFFFFFFFFFFFFFFFFFFFFF
@A00456:223:HMMCCDSXX:3:1238:14940:36229 1:N:0:TGTACCGT+TCTCTAGG
CAGAGAAAGCTCTTTCAGGAGAGCCTCTCTCTCTCTCTCTCTCTCTCTCTCTCTCTCTCTCTTTCTCCACATTAAACACACACACACACACACACACACACACACACACATCAAGAATAAAGTATACTCATGAACGTGTACCATGTGAAG
+
FFFFFFFFFFFFFFFFFFFFFFFFFFFF:FFFFFFFFFFFFF:FFFFFFFFFFFFFFFFFFF:F:FF,FFFFFF:FFFFFFFFFFFFFFFFFFFFFFFFFFFFFFFFFFF,,F,,F,,F,F,,:,,,::F,,,,:F:::,,FF,:FF,,,
@A00456:223:HMMCCDSXX:3:1239:14181:2754 1:N:0:TGTACCGT+TCTCTAGG
CGCACAGCTACAAGCCCCTTGCTAAACTAGAAACGGAAGAGCAATTACTTCACACAGAGCAGAGCAATCAGTATCCTGAGTTGAAATTTTTGCAGGTGAGCACACAGTTATCCCAAGCATCACAACTGGCTGGAGCCATAACGTCACAGC
+
FFFFFFFFFFFFFFF:FFFFFFFFFFF:F:FFFF:FFFFF:FF:FFFFFFFF:FFFFFF,F:FF:FF,FF::FFFFFFFFFFFFFFFFF:FFF,F:FFFF,F:F:FFF:FFF,FFFFFFF:FFF::FF,,FFF::FF:FFF:FFFFFFFF
@A00456:223:HMMCCDSXX:3:1239:5276:6339 1:N:0:TGTACCGT+TCTCTAGG
AAAATGGGGCTGATCAACAAGGAAGAGGTTTTGCTGCCTCTGGACAACCCCTACGGCAAAATAACCGGGACGGTGAGGAGGAAGCTGCCTTCCAGGCTGTGACGTTATGGCTCCAGCCAGTTGTGATGCTTGGGATAACTGTGTGCTCAC
+
FFFFFFFFFFFFFFFFFFFFFFFFFFFFFFFFFFFFFFFFFFFFFFFFF:FFFFF:FFF:FFFFFFFFFFFFF:FFFFFFFFFFFFFFFFFFFFFF:FFFF:FFFF,FFFFFFFFFFFFFFFFFFFFFFFFFFFFFFFFFFFFFFFFFFF
@A00456:223:HMMCCDSXX:3:1239:9317:24455 1:N:0:TGTACCGT+TCTCTAGG
TGATTGCTCTGCTCTGTGTGAAGTAATTGCTCTTCCGTTTCTAGTTTAGCAAGGGGCTTGTAGCTGTGCGCACGTGGAGCCCTGCATTAGCAGACACCGCAGGCTCCGTGGCCTTGGGCAGATTCCTTTAAAACTGTGATCGGAGAATCA
+
FFFFFFFFFFFFFFFFFFFFFFFFFFFFFFFFFFFFFFFFFFFFFFFFFFFFFFFFFFFFFFFFFFFFFFFF:FFFFFFFFFFFFFFFFFFFFFFFFFFFFFFFFFFFFFFFFFFFFFFFFFFFFFFFFFFFFFFFFFFFFFFFFFFFFF
@A00456:223:HMMCCDSXX:3:1239:12472:34867 1:N:0:TGTACCGT+TCTCTAGG
GTGGAGTTTGTCCGAACTGGCTATGGGAAGGACATGGTCAAAGTTCTCCATATTCAGAGGGATGGAAAATACCACAGCATCAAAGAGGTGGCGACTTCGGTGCAGTTGACTCTGAGGTCCAAAAAGGATTACCTCCATGGTGATAATTCC
+
FFFFFFFFFFFFFFFFFFFFFFFFFFFFFFFFFFFFFFFFFFFFFFFFFFFFFFF:FFFFFFFFFFFFFFFFFFFFFFFFFFFFFFFFFFFFFFFFFFFFFFFFFFFFFFFFFFFFFFFFFFFFFFFFFFFFFFFFFFFFFFFFFFFFFF
@A00456:223:HMMCCDSXX:3:1240:14181:3474 1:N:0:TGTACCGT+TCTCTAGG
GTCGTAAAGCACTGGCTGCTGCCACATCCGTTGATCTGAACATGAGATCAAACACTGTCATCATCCTAGGGATGTCTGGGTTGTACCAAAAACGTAATAAAACCATGTGAAAAAAAAATCATCCTAGTGTTTTGAAAATCTCTGGCTGAA
+
FFFFFFFFFFFFFFFFFFFFFFFFFFFFFFFFFFFFFFFFFFFFFFFFFFFFFFFFFFFFFFFFFFFFFFFFFFFFFFFFFFFFFFFFFFF,FFFFFFFFFFFFFFFFFFFFFFFFFFFFFFFFFFFFFFFFFFFFFFFFFFF:,FFFFF
@A00456:223:HMMCCDSXX:3:1240:3667:16329 1:N:0:TGTACCGT+TCTCTAGG
CATTAGCAGACACCGCAGGCTCCGTGGCCTTGGGCAGATTCCTTTAAAACTGTGATCGGAGAATCACAGCGATATTTCTCCTTGCTGTTCTTGTGCCCTCTGCCTCAGACTCTGTCTTTAGGATCCGATCGTTAAGGAAATAGTCGTAAA
+
FFFFF:FFFFFFFFFFFFFFFFFFFFFFFFFFFFFFFFFFFFFFFFFFFFFFFFFFFFFFFFFFFFFFFFFFFFFFFFFFFFFFFFFFFFFFFFFFFFFFFFFFFFFFFFFFFFFFFFFFFFFFFFFFFFF:FFFFFFFFFF:FFFFFFF
@A00456:223:HMMCCDSXX:3:1240:7536:22592 1:N:0:TGTACCGT+TCTCTAGG
TGCTTTACGACTATTTCCTTAACGATCGGATCCTAAAGACAGAGTCTGAGGCAGAGGGCACAAGAACAGCAAGGAGAAATATCGCTGTGATTCTCCGATCACAGTTTTAAAGGAATCTGCCCAAGGCCACGGAGCCTGCGGTGTCTGCTA
+
FFFFFFFFFFFFFFFFFFFF,,FFFFFFFFFFFFFFFFFFFFFFFFFFFFFFFFFFFFFFFFFFFFFFFFFFFFFFFFFFFF:FFFFFFFFFFFFFFFFFFFFFF:FFFFFFFFFFFFFFFFFFFFFFFFFFFFFFFFFFFFFFFFFFFF
@A00456:223:HMMCCDSXX:3:1240:22661:24768 1:N:0:TGTACCGT+TCTCTAGG
TGATTGCTCTGCTCTGTGTGAAGTAATTGCTCTTCCGTTTCTAGTTTAGCAAGGGGCTTGTAGCTGTGCGCACGTGGAGCCCTGCATTAGCAGACACCGCAGGCTCCGTGGCCTTGGGCAGATTCCTTTAAAACTGTGATCGGAGAATCA
+
FFFFFFFFFFFFFFFFFFFFFFFFFFFFFFFFFFFFFFFFFFFFFFFFFFFFFFFFFFFFFFFFFFFFFFFFFFFFFFFFFFFFFFFFFFFFFFFFFFFFFFFFFFFFFFFFFFFFFFFFFFFFFF:FFFFFFFFFFFFFFFFFFFFFFF
@A00456:223:HMMCCDSXX:3:1240:20256:28839 1:N:0:TGTACCGT+TCTCTAGG
TTTCAACTCAGGATACTGATTGCTCTGCTCTGTGTGAAGTAATTGCTCTTCCGTTTCTAGTTTAGCAAGGGGCTTGTAGCTGTGCGCACGTGGAGCCCTGCATTAGCAGACACCGCAGGCTCCGTGGCCTTGGGCAGATTCCTTTAAAAC
+
FFFFFFFFFFFFFFFFFFFFFFFFFFFFFFFFFFFFFFFFFFFFFFFFFFFFFFFFFFFFFFFFFFFFFFFFFFFFFFFFFFFFFFFFFFFFFFFFFFFFFFFFFFFFFFFFFFFFFFFFFFFFFFFFFFFFFFFFFFFFFFFFFFFFFF
@A00456:223:HMMCCDSXX:3:1240:6958:31610 1:N:0:TGTACCGT+TCTCTAGG
GAAGTAATTGCTCTTCCGTTTCTAGTTTAGCAAGGGGCTTGTAGCTGTGCGCACGTGGAGCCCTGCATTAGCAGACACCGCAGGCTCCGTGGCCTTGGGCAGATTCCTTTAAAACTGTGATCGGAGAATCACAGCGATATTTCTCCTTGC
+
FFFFFFFFFFFFFFFFFFFFFFFFFFFFFFFFFFFFFFFFFFFFFFFFFFFFFFFFFFFFFFFFFFFFFFFFFFFFFFFFFFFFFFFFFFFFFFFFFFFFFFFFFFFFFFFFFFFFFFFFFFFFFFFFFFFFFFFFFFFFFFFFFFFFFF
@A00456:223:HMMCCDSXX:3:1240:30644:32330 1:N:0:TGTACCGT+TCTCTAGG
GAAAGAATGATGAAGTGGAGTTTGTCCGAACTGGCTATGGGAAGGACATGGTCAAAGTTCTCCATATTCAGAGGGATGGAAAATACCACAGCATCAAAGAGGTGGCGACTTCGGTGCAGTTGACTCTGAGGTCCAAAAAGGATTACCTCC
+
FFFFFFFFFFFFFFFFFFFFFFFFFFFFFFFFFFFFFFFFFFFFFFFFFFFFFFFFFFFFFFFFFFFFFFFFFFFFFFFFFFFFFFFFFFFFFFFFFFFFFFFFFFFFFFFFFFFFFFFFFFFFFFFFFFFFFFFFFF:FFFFFFFFFFF
@A00456:223:HMMCCDSXX:3:1241:5683:2691 1:N:0:TGTACCGT+TCTCTAGG
GTTTGATCTCATGTTCAGATCAACGGATGTGGCAGCAGCCAGTGCTTTACGACTATTTCCTTAACGATCGGATCCTAAAGACAGAGTCTGAGGCAGAGGGCACAAGAACAGCAAGGAGAAATATCGCTGTGATTCTCCGATCACAGTTTT
+
F:FFFFFFFFF::FFFFFFF::FFFFFFFFFFFFF:FFFFFF:FFFFFFFFFFFFFFFFFFFF:FFFFFFFFF:FFFFFFFFFFFFFFFF:F:FFFFFF:FFFFFFFFFFFFFFFFFFFFF:FFFF,FFFFFFF:FF:FFFFFFF:F:FF
@A00456:223:HMMCCDSXX:3:1241:18186:8688 1:N:0:TGTACCGT+TCTCTAGG
GTGGAGCCCTGCATTAGCAGACACCGCAGGCTCCGTGGCCTTGGGCAGATTCCTTTAAAACTGTGATCGGAGAATCACAGCGATATTTCTCCTTGCTGTTCTTGTGCCCTCTGCCTCAGACTCTGTCTTTAGGATCCGATCGTTAAGGAA
+
FFFFFFFFFFFFFFFFFFFFFFFFFFFFFFFFFFFFFFFFFFFFFFFFFFFF:FFFFFFFFFFFFFFFFFFFFFFFFFFFFFFFFFFFFFFFFFFFFFFFFFFFFFFFFFFFFFFFFFFFFFFFFFFFFFFFFFFFFFFFFFFFFFFFFF
@A00456:223:HMMCCDSXX:3:1241:28492:15671 1:N:0:TGTACCGT+TCTCTAGG
TGAAGTGGAGTTTGTCCGAACTGGCTATGGGAAGGACATGGTCAAAGTTCTCCATATTCAGAGGGATGGAAAATACCACAGCATCAAAGAGGTGGCGACTTCGGTGCAGTTGACTCTGAGGTCCAAAAAGGATTACCTCCATGGTGATAA
+
FFFFFFFFFFFFFFFFFFFFFFFFFFFFFFFFFFFFFFFFFFFFF,FFFFFFFFFFFFFFFFFFFFFFFFFFFFFFFFFFFFFFFFFFFFFFFFFFFFFFFFFFFFFFFFFFFFFFFFFFFFFFFFFFFFFFFFFFFFFFFFFFFFFFFF
@A00456:223:HMMCCDSXX:3:1241:18050:17221 1:N:0:TGTACCGT+TCTCTAGG
AGGGACCCTGCTTTTGGACTTTATGGTTTTTAATAGCTCCCTAAATGTCCTCTGTCCTCACGAGCCTGTGGATGCATAGAAGGTCTTAGGGATTTGCTTTACTGAAATTTTGTGGTTCTGCAGTTGTCTCGGTCCAGCTAAATTCCCTCA
+
FFFFFFFFFFFFFFFFFFFFFFFFFFFFFFFFFFFFFFFFFFFFFFFFFFFFFFFFFFFFFFFFFFFFFFFF:FFFFFFFFFFFFFFFFFFFFFFFFFFFFFFFFFFFFFFFFFFFFFFFFFFFFFFFFFFFFFFFFFFFFFFFF:FFFF
@A00456:223:HMMCCDSXX:3:1241:12671:22905 1:N:0:TGTACCGT+TCTCTAGG
CTTCAGGACAATGTCCCGGACAGCGCCCCAGGTAGCCTCGAAATCCACGTCCCGATTCTGGTAGCGCCACTTGCAGTACACTTGAGTGGCAAAGCATCGGTCCTTCACCTCGGGGAGAGTAGTGAACTGGTCCTTGATGAATCCTTCAAA
+
FFFFFFFFFFFFFFFFFFFFFFFFFFFFFFFFFFFFFFFFFFFFFFFFFFFFFFFFFFFFFFFFFFFFFFFFFFFFFFFFFFFFFFFFFFFFFFF:FFFFFFFFFFFFFFFFFFFFFFFFFFFFFFFFFFFFFFFFFFFFFFFFFFFFFF
@A00456:223:HMMCCDSXX:3:1241:25301:26083 1:N:0:TGTACCGT+TCTCTAGG
GAAAGAATGATGAAGTGGAGTTTGTCCGAACTGGCTATGGGAAGGACATGGTCAAAGTTCTCCATATTCAGAGGGATGGAAAATACCACAGCATCAAAGAGGTGGCGACTTCGGTGCAGTTGACTCTGAGGTCCAAAAAGGATTACCTCC
+
FFFFFFFFFFFFFFFFFFFF:FFFF:FFFFFF::FFFF:F:F:FFFFFFFFFFFFFFFFFFFFFFFFFFF:FFFFFFFFFFF:FF:FFFFFFF:FFFF,FFFFFFFFFFF:FF:FFF:FFFFFFFFF:::FFFFFFFFF:FFF:FFF:F,
@A00456:223:HMMCCDSXX:3:1241:10095:28588 1:N:0:TGTACCGT+TCTCTAGG
TGTGATTCTCCGATCACAGTTTTAAAGGAATCTGCCCAAGGCCACGGAGCCTGCGGTGTCTGCTAATGCAGGGCTCCACGTGCGCACAGCTACAAGCCCCTTGCTAAACTAGAAACGGAAGAGCAATTACTTCACACAGAGCAGAGCAAT
+
FFFFFFFFFFFF:FFFFFF:FFFFFFFFFFFFFFFFFFFFFFFFFFFFFFFFFFFFFFFFFFFFFFFFFFFFFFFFFFFFFFFFFFFFFFF:FF:FFFFFFFFFFFFFFF,FF,FFFFFFFFFFFFFFFFFFFFFFFFFFFFFFFFFFFF
@A00456:223:HMMCCDSXX:3:1242:2076:15170 1:N:0:TGTACCGT+TCTCTAGG
GCAGTGGGCACAAGAACAGCAAGGAGAAATATCGCTGTGATTCTCCGATCACAGTTTTAAAGGAATCTGCCCAAGGCCACGGAGCCTGCGGTGTCTGCTAATGCAGGGCTCCACGTGCGCACAGCTACAAGCCCCTTGCTAAACTAGAAA
+
FFFFFFFFFFFFFFFFFFFFFFFFFFFFFFFFFFFFFFFFFFFFFFFFFFFFFFFFFFFFFFFFFFFFFFFFFFFFFFFFFFFFFFFFFFFFFFFFFFF:FFFFFFFFFFFFFFFFFFFFFFFFFFFFFFFFFFFFFFFFFFFFFFFFFF
@A00456:223:HMMCCDSXX:3:1242:25599:16736 1:N:0:TGTACCGT+TCTCTAGG
GGTGCGGTCACCATCTCATTTTATAGATGGAAAAGGGAAGGAATGAAGAAAACAAAAACAAAAAACTCAGTGCTTGCCCAGGGGCCTAGACAGGCAGTTGGTTCAGGCTATCAGACTCCAAGGCACTGTTCTTAGCCCCATGTTACGGCC
+
FFFFFFFFFFFFFFFFFFFF:FFFFFFFFFFFF:FFFF,FFFFFFFFFFFFFFFFFF,FFFFFFFFFFFFFFFFFFFFFFFFFFFFFFFFFFFFFFFFF:FFFFFFFFFFFFFFFFFFFFFFFFFFFFFFFFFFFFFFFFFFFFFFFFFF
@A00456:223:HMMCCDSXX:3:1242:30590:18928 1:N:0:TGTACCGT+TCTCTAGG
GGTGTCTGTGGGGATGATGTCGGAATTATCACCATGGAGGTAATCCTTTTTGGACCTCAGAGTCAACTGCACCGAAGTCGCCACCTCTTTGATGCTGTGGTATTTTCCATCCCTCTGAATATGGAGAACTTTGACCATGTCCTTCCCATA
+
FFFFFFFFFFFFFFFFFFFFFFFFFFFFFFFFFFFFFFFFFFFFFFFFFF:FFFFFFFFFFFFFFFFFFFFFFFFFFFFFFFFFFFFFFFFFFFFFFFFFFFFFFFFFFFFFFFF:FFFFFFFFFFFFFFFFFFFFFFFFFFFFFFFFFF
@A00456:223:HMMCCDSXX:3:1242:18150:25034 1:N:0:TGTACCGT+TCTCTAGG
CTGATTGCTCTGCTCTGTGTGAAGTAATTGCTCTTCCGTTTCTAGTTTAGCAAGGGGCTTGTAGCTGTGCGCACGTGGAGCCCTGCATTAGCAGACACCGCAGGCTCCGTGGCCTAGGGCAGATTCCTTTAAAACTGTGATCGGAGAATC
+
FFFFFFFFFFFFFFFFF:FFFF:FFF:FFFFFFFF:FF:FFFFF,FFFF:FFFFF,FFFFF,FFF,FFF:::FF,:FFFFF:FFFFFFFF,:FFFFFFF:FF:,FFFFFFF:FFF,FF:FF:FFFFFF:FFFFFFFF::FFF::FFFFF,
@A00456:223:HMMCCDSXX:3:1242:8820:27132 1:N:0:TGTACCGT+TCTCTAGG
GGAAGGACATGGTCAAAGTTCTCCATATTCAGAGGGATGGAAAATACCACAGCATCAAAGAGGTGGCGACTTCGGTGCAGTTGACTCTGAGGTCCAAAAAGGATTACCTCCATGGTGATAATTCCGACATCATCCCCACAGACACCATCA
+
FF,FFFF::FFF:F:F:FFFFF,F:FF:FFFF:FFFFFFFFFFFFF:,F:F,FFFFFF::FF:FF,FFF,:FF::F:::,FFFFFF::F:FFF::,::FFFF,F:FF:FF::FFFFF,:F:FF:FFFFFFFF:,F:FF:F:FFFFFFFFF
@A00456:223:HMMCCDSXX:3:1242:24189:27884 1:N:0:TGTACCGT+TCTCTAGG
GTGGAGTTTGTCCGAACTGGCTATGGGAAGGACATGGTCAAAGTTCTCCATATTCAGAGGGATGGAAAATACCACATCATCAAAGAGGTGGCGACTTCGGTGCAGTTGACTCTGAGGTCCAAAAAGGATTACCTCCATGGTGATAATTCC
+
,F::FF:F,:FF,F:FFF:FF:FF:F,F,F,FFFFF:FFF::,,FF,FFFF:,FF,:F,FF,:FF:F:F,:FFFFF,FF,FF:FFF::FFFF,,F:FFF,FF,,,FF,FFFFF:::FFFFFFF,FF,:FFFFFFF,:FF,F::F:F,FFF
@A00456:223:HMMCCDSXX:3:1243:30228:3051 1:N:0:TGTACCGT+TCTCTAGG
GTGTTCTTGATGGTGTCTGTGGGGATGATGTCGGAATTATCACCATGGAGGTAATCCTTTTTGGACCTCAGAGTCAACTGCACCGAAGTCGCCACCTCTTTGATGCTGTGGTATTTTCCATCCCTCTGAATATGGAGAACTTTGACCATG
+
FFFFFFFFFFFFFFFFFFFFFFFFFFFFFFFFFFFFFFFFFFFFFFFFFFFF:FFFFFFFFFFFFFFFFFFFFFFFFFFFFFFFFFFFFFFFFFFFFFFFFFFFFFFFFFFFFFFFFFFFFFFFFFFFFFFFFFFFFFFFFF:FFFFFFF
@A00456:223:HMMCCDSXX:3:1243:29125:7373 1:N:0:TGTACCGT+TCTCTAGG
ATACTGATTGCTCTGCTCTGTGTGAAGTAATTGCTCTTCCGTTTCTAGTTTAGCAAGGGGCTTGTAGCTGTGCGCACGTGGAGCCCTGCATTAGCAGACACCGCAGGCTCCGTGGCCTTGGGCAGATTCCTTTAAAACTGTGATCGGAGA
+
F:F,FF::FFFF,FFFFF,F,:F,FFFFFFFF,FF,FFFFFFFF,FF:,,FFF,:FF:FFF:FFFFF:FF,FF,,F,:FF:F:FFFFF,FF:FFFFFFFFFFF:FFFFFFFF::F:FFFFFFFF:F:,FFF:FFFFFFFF,FFF,:,F,F
@A00456:223:HMMCCDSXX:3:1243:13105:11099 1:N:0:TGTACCGT+TCTCTAGG
AGGGGATGATGTCGGAATTATCACCATGGAGGTAATCCTTTTTGGACCTCAGAGTCAACTGCACCGAAGTCGCCACCTCTTTGATGCTGTGGTATTTTCCATCCCTCTGAATATGGAGAACTTTGACCATGTCCTTCCCATAGCCAGTTC
+
FFFFFFFFFFFFFFFFFFFFFFFFFFFFFFFFFFFFFFFFFFFFFFFFFFFFFFFFFFFFFFFFFFFFFFFFFFFFFFFFFFFFFFFFFFFFFFFFFFFFFFFFFFFFFFFFFFFFFFFFFFFFFFFFFFFFFFFFFFFFFFFFFFFFFF
@A00456:223:HMMCCDSXX:3:1243:24433:20603 1:N:0:TGTACCGT+TCTCTAGG
AGGTTTTGCTGCCTCTGGACAACCCCTACGGCAAAATAACCGGGACGGTGAGGAGGAAGCTGCCTTCCAGGCTGTGACGTTATGGCTCCAGCCAGTTGTGATGCTTGGGATAACTGTGTGCTCACCTGCAAAAATTTCAACTCAGGATAC
+
FFFFFFFFFFFFFFFFFFFFFFFFFFFFFFFFFFFFFFFFFFFFFFFFFFFFFFFFFFFFFFFFFFFFFFFFFFFFFFFFFFFFFFFFFFFFFFFFFFFFFFFFFFFFFFFFFFFFFFFFFFFFFFFFFFFFFFFFFFFFFFFFFFFFFF
@A00456:223:HMMCCDSXX:3:1243:24062:20807 1:N:0:TGTACCGT+TCTCTAGG
GTCTGCTAATGCAGGGCTCCACGTGCGCACAGCTACAAGCCCCTTGCTAAACTAGAAACGGAAGAGCAATTACTTCACACAGAGCAGAGCAATCAGTATCCTGAGTTGAAATTTTTGCAGGTGAGCACACAGTTATCCCAAGCATCACAA
+
FFFFFFFFFFFFFFFFFFFFFFFFFFFFFFFFFFFFFFFFFFFFFFFFFFFFFFFFFFFFFFFFFFFFFFF:FFFFFFFFFFFFFFFFFFFFFFFFFFFFFFFFFFFFFFFFFFFFFFFFFFFFFFFFFFFFFFFFFFFFFFFFFFFFF:
@A00456:223:HMMCCDSXX:3:1243:28754:27649 1:N:0:TGTACCGT+TCTCTAGG
AAGAATGATGAAGTGGAGTTTGTCCGAACTGGCTATGGGAAGGACATGGTCAAAGTTCTCCATATTCAGAGGGATGGAAAATACCACAGCATCAAAGAGGTGGCGACTTCGGTGCAGTTGACTCTGAGGTCCAAAAAGGATTACCTCCAT
+
FFFFFFFFFFFFFFFFFFFFFFFFFFFFFFFFFFFFFFFFFFFFFFFFFFFFFFFFFFFFFFFFFFFFFFFFFFFFFF:FFFF:FFFFFFFFFFFFFFFFFFFFFFFFFFFFFFFFFFFFFFFFFF:FFFFFF:FFFFFFFFFFFFFFFF
@A00456:223:HMMCCDSXX:3:1244:5385:35618 1:N:0:TGTACCGT+TCTCTAGG
GGATGATGTCGGAATTATCACCATGGAGGTAATCCTTTTTGGACCTCAGAGTCAACTGCACCGAAGTCGCCACCTCTTTGATGCTGTGGTATTTTCCATCCCTCTGAATATGGAGAACTTTGACCATGTCCTTCCCATAGCCAGTTCGGA
+
FFFFFFFFFFFFFFFFFFFFFFFFFFFFFFF:FFFFFFFFFFFFFFFFFFFFFFFFFFFFFFFFFFFFFFFFFFFFFFFFFFFFFFFFFFFFFFFFFFFFFFFFFFFFFFFFFFFF,FFFFFFFFFFFFFFFFFFFFFFFFFFFFFFFFF
@A00456:223:HMMCCDSXX:3:1244:4878:35587 1:N:0:TGTACCGT+TCTCTAGG
GGATGATGTCGGAATTATCACCATGGAGGTAATCCTTTTTGGACCTCAGAGTCAACTGCACCGAAGTCGCCACCTCTTTGATGCTGTGGTATTTTCCATCCCTCTGAATATGGAGAACTTTGACCATGTCCTTCCCATAGCCAGTTCGGA
+
::FFFFFF:FFFFFFFFF,FFFFFFFFF,FFFFF:FFFFF:FFFFFFFFFFFFFFFFFFFFFFFFFFFFFFFFFFFFFFFFFFFFFFFFFFFFFFFFFFFFFFFFFFFFFFFFFFFFFFFFFFFFFFFFFFFFFFFFFF:FFFFFFFFFF
@A00456:223:HMMCCDSXX:3:1245:10529:1532 1:N:0:TGTACCGT+TCTCTAGG
CAACAAGGAAGAGGTTTTGCTGCCTCTGGACAACCCCTACGGCAAAATAACCGGGACGGTGAGGAGGAAGCTGCTTTCCAGGCTGTGACGTTATGGCTCCAGCCAGTTGTGATGCTTGGGATAACTGTGTGCTCACCTGCAAAAATTTCA
+
FFFFFFFFFFFFFFFFFFFFFFFFFFFFFFFFFFFFFFFFFFFFFFFFFFFFFFFFFFFFFFFFFFFFFFFFFFFFFFFFFFFFFFFFFFFFFFFFFFFFFFFFFFFFFFFFFFFFFFFFFFFFFFFFFFFFFFFFFFFFFFFFFFFFFF
@A00456:223:HMMCCDSXX:3:1245:13431:8281 1:N:0:TGTACCGT+TCTCTAGG
GAAAGAATGATGAAGTGGAGTTTGTCCGAACTGGCTATGGGAAGGACATGGTCAAAGTTCTCCATATTCAGAGGGATGGAAAATACCACAGCATCAAAGAGGTGGCGACTTCGGTGCAGTTGACTCTGAGGTCCAAAAAGGATTACCTCC
+
F:FFFFFFFFFFFFFFFFFFFFFFFFFFFFFFFFFFFFFFFFFFFFFFFFFFFFFFFFFFFFFFFFFFFFFFFFFFFFFFFFFFFFFFFFFFF:FFFFFFFFFFFFFFFFFFFFFFFFFFFFFFFFFFFFFFFFFFFFFFFFFFFFFFF:
@A00456:223:HMMCCDSXX:3:1245:32588:13839 1:N:0:TGTACCGT+TCTCTAGG
CTTGTTATAGCAAGTGAGAAGACAGCAGAACATGGGAAAATCTGTTCAACCTAAAAACACCGGCCGCCGCCACAGCGCTGTAGTTTTGTTGAGAATCCCTTTGAGTTCCTTCAACCTACCACAGACTTAAACTTCAAGTTCAGGCCACTT
+
FFFFFFFFFFFFFFFFFFF:FFFFFFFFFFFFFFFFFFFFFFFFFFFFFFFFFFFFFFFFFFFFFFFFFFFFFFFFFFFFFFFFFFFFFFFFFFFFFFFFFFFFFFFFFFFFFFFFFFFFFFFFFFFFFFFFFFFFFFFFFFFFFFFFFF
@A00456:223:HMMCCDSXX:3:1245:23104:14638 1:N:0:TGTACCGT+TCTCTAGG
GGCAGAGGGCACAAGAACAGCAAGGAGAAATATCGCTGTGATTCTCCGATCACAGTTTTAAAGGAATCTGCCCAAGGCCACGGAGCCTGCGGTGTCTGCTAATGCAGGGCTCCACGTGCGCACAGCTACAAGCCCCTTGCTAAACTAGAA
+
FFFFFFFFFFFFFFFFFFFFFFFFFFFFFFFFFFFFFFFFFFFFFFFFFFFFFFFFFFFFFFFFFFFFFFFFFFFFFFFFFFFFFFFFFFFFFFFFFFFFFFFFFFFFFFFFFFFFFFFFFFFFFFFFFFFFFFFFFFFFFFFFFFFFFF
@A00456:223:HMMCCDSXX:3:1245:2935:22294 1:N:0:TGTACCGT+TCTCTAGG
TTAGACACAGGGTGTATGTTTCAAGGCATAAATGATAGATGTAAAGAAATTCAATCCATTGTTCCTTCCATCCAGTCACCCATCCATCTACCCATCTATCCACCCATCCATCCACCTATGCATCCATCTATTTATCTGTTTGATATTCAT
+
FFFFFFFFFFFFFFFFFFFFFFFFFFFFFFFFFFFFFFFFFFFFFFFFFFFFFFFFFF:FFFFFFFFFFFFFFFFFFFFFFFFFFFFFFFFFFFFFFFFFFFFFFFFFFFFFFFFFFFFFFFFFFFFFFFFFFFFFFFFFFFFFFFFFFF
@A00456:223:HMMCCDSXX:3:1245:8169:23657 1:N:0:TGTACCGT+TCTCTAGG
TGGAAAGAATGATGAAGTGGAGTTTGTCCGAACTGGCTATGGGAAGGACATGGTCAAAGTTCTCCATATTCAGAGGGATGGAAAATACCACAGCATCAAAGAGGTGGCAACTTCGGTGCAGTTGACTCTGAGGTCCAAAAAGGATTACCT
+
FFFFFFF:FFFFFFFFFFFFFFFFFFFFFFFFFFFFFFFFFFFF:FFFFFFFFFFFFFFFFFFFFFFFFFFFF:FFFFFFFFFFFFFFFFFFFFFFFFFFFFFFFFFFFFFFFFFFFFFFFFFFFFFFFF:FFFFFFFFFFFFFFFFF,F
@A00456:223:HMMCCDSXX:3:1245:8160:23641 1:N:0:TGTACCGT+TCTCTAGG
TGGAAAGAATGATGAAGTGGAGTTTGTCCGAACTGGCTATGGGAAGGACATGGTCAAAGTTCTCCATATTCAGAGGGATGGAAAATACCACAGCATCAAAGAGGTGGCAACTTCGGTGCAGTTGACTCTGAGGTCCAAAAAGGATTACCT
+
FFFFFFF:FFF:FFFFFFFFFFFFFFFFFFFFFFFFFFFFFFFFFFFFFFFFFFFFF:FFFFFFFFFFFFFFFFFFFFFFFFFFFFFFFFFFFFFFFFFFFFFFFFFFFFFFFFFFFFFFFFFFFFFFFFFFFFFFFFFFFFFFFFFFFF
@A00456:223:HMMCCDSXX:3:1245:22010:26616 1:N:0:TGTACCGT+TCTCTAGG
GTTTTATTACGTTTTTGGTACAACCCAGACATCCCTAGGATGATGACAGTGTTTGATCTCATGTTCAGATCAACGGATGTGGCAGCAGCCAGTGCTTTACGACTATTTCCTTAACGATCGGATCCTAAAGACAGAGTCTGAGGCAGAGGG
+
FFFFFFFFFFFFFFFFFFFFFFFFFFFFFFFFFFFFFFFFFFFFFFFFFFFFFFFFFFFFFFFFFFFFFFFFFFFFFFFFFFFFFFFFFFFFFFFFFFFFFFFFFFFFFFFFFFFFFFFFFFFFFFFFFFFFFFFFFFFFFFFFFFFFFF
@A00456:223:HMMCCDSXX:3:1245:2437:29356 1:N:0:TGTACCGT+TCTCTAGG
GGCATGGAAGAGAATGATGAAGTGGAGTTTGTCCGAACTGGCTATGGGAAGGACATGGTCAAAGTTCTCCATATTCAGAGGGATGGAAAATACCACAGCATCAAAGAGGTGGCGACTTCGGTGCAGTTGACTCTGAGGTCCAAAAAGGAT
+
FFFFFFFFFFFFFFFFFFFFFFFFFFFFFFFFFFFFFFFFFFFFFFFFFFFFFF:FFFFFFFFFFFFFFFFFFFFFFFFFFFFFFFFFFFFFFFFFFFFFFF:FFFFFFFFFFFFFFFFFFFFFFFFFFFFFFFFFFFFFFFFFFFFFFF
@A00456:223:HMMCCDSXX:3:1245:32226:36918 1:N:0:TGTACCGT+TCTCTAGG
GCGGTGTCTGCTAATGCAGGGCTCCACGTGCGCACAGCTACAAGCCCCTTGCTAAACTAGAAACGGAAGAGCAATTACTTCACACAGAGCAGAGCAATCAGTATCCTGAGTTGAAATTTTTGCAGGTGAGCACACAGTTATCCCAAGCAT
+
FFFFFFFFFFFFFFFFFFFFFFFFFFFFFFFFFFFFFFFFFFFFFFFFFFFFFFFFFFFFFFFFFFFFFFFFFFFFFFFFFFFFF:FFFFFFFFFFFFFFFFFFFFFFFFFFFFFFFFFFFFFFFFFFFFFFFFFFFFFFFFFFFFFFFF
@A00456:223:HMMCCDSXX:3:1246:17888:13557 1:N:0:TGTACCGT+TCTCTAGG
ATTCAGGAACACAGTTACTTTTTGCTTCGCTGCTGATAACTTCCTGTCATGCAAATCAGGTTTCTCTTAAACACAGGATGGAGCTGGTGAGATGATGGTTCAGTTAAGAGACCCAGAGGACTTGGCTTCTACTCCCAGGATTAACATGGT
+
FFFFFFFFFFFFFFFFFFFFFFFFFFFFFFFFFFFFFFFFFFFFFFFFFFFFFFFFFFFFFFFFFFFFFFFFFFFFFFFFFFFFFFF,FFFFFFFFFFFFFFFFFFFFFFFFFFFFFFFFFFFFFFFFFFFFFFFFFFFFFFFFFFFFFF
@A00456:223:HMMCCDSXX:3:1246:17056:23077 1:N:0:TGTACCGT+TCTCTAGG
AGAGGGCACAAGAACAGCAAGGAGAAATATCGCTGTGATTCTCCGATCACAGTTTTAAAGGAATCTGCCCAAGGCCACGGAGCCTGCGGTGTCTGCTAATGCAGGGCTCCACGTGCGCACAGCTACAAGCCCCTTGCTAAACTAGAAACG
+
F:F::,,FFFF,FFFFF::FFFF::FFF:FF,F,F,:::FFFFF,FFFFFF:F,,F:FF:FFFFFFFFF,FFFFFF,:FFFFF,:FFFF::FFF,:FF:F,FFF:FFFFFFF:F,FFFFFF,:,:FFF,FF,F:FFF,:F::,FFF,FF,
@A00456:223:HMMCCDSXX:3:1246:26422:26866 1:N:0:TGTACCGT+TCTCTAGG
ATGATGTCGGAATTATCACCATGGAGGTAATCCTTTTTGGACCTCAGAGTCAACTGCACCGAAGTCGCCACCTCTTTGATGCTGTGGTATTTTCCATCCCTCTGAATATGGAGAACTTTGACCATGTCCTTCCCATAGCCAGTTCGGACA
+
FFFFFFFFFFFFFFFFFFFFFFFFFFFFFFFFFFFFFFFFFFFFFFFFFFFFFFFFFFFFFFFFFFFFFFFFFFFFFFF:FFFFFFFFFFFFFFFFFFFFFFFFFFFFFFFFFFFFFFFFFFFFFFFFFFFFFFFFFFFFFFFFFFFFFF
@A00456:223:HMMCCDSXX:3:1247:16613:9157 1:N:0:TGTACCGT+TCTCTAGG
GTGGAGTTTGTCCGAACTGGCTATGGGAAGGACATGGTCAAAGTTCTCCATATTCAGAGGGATGGAAAATACCACAGCATCAAAGAGGTGGCGACTTCGTTGCAGTTGACTCTGAGGTCCAAAAAGGATTACATCCATGGTGATAATTCC
+
,,F,F:FFF,FF,FFF,:,FFFF,F,FFF::FF:,::FFFF,:,FF:,:,FFFF:FFFF,,FFFFF:FFFFF,,FFFFFFFFFFFF,,FFFF::FFFFF,F:,FF,F:::FF:,::F:FFFFF::::::F:F,:F:F,,,FFFFFFFFFF
@A00456:223:HMMCCDSXX:3:1247:24062:11976 1:N:0:TGTACCGT+TCTCTAGG
TGTTAAACTAGAAACGGAAGAGCAATTACTTCACACAGAGCAGAGCAATCAGTATCCTGAGTTGAAATTTTTGCAGGTGAGCACACAGTTATCCCAAGCATCACAACTGGCTGGAGCCATAACGTCACAGCCTGGAAGGCAGCTTCCTCC
+
FF:,FFFFFF:FFFFFFFFFFF,FFF:FFFFFFFFFF:FFFFF:FFFFFFFFFFFFFFFFFFF:FFFFF:FF:,F:FFFF:FFFFFFFFFFFFFFFF:FFFFFFF:,FF:FFFFFFFFFFFFF,FFFFFFFFFFFFFFF,FFFFFFFFF,
@A00456:223:HMMCCDSXX:3:1247:28447:16282 1:N:0:TGTACCGT+TCTCTAGG
CGGGTGTCTGTGGGGATGATGTCGGAATTATCACCATGGAGGTAATCCTTTTTGGACCTCAGAGTCAACTGCACCGAAGTCGCCACCTCTTTGATGCTGTGGTATTTTCCATCCCTCTGAATATGGAGAACTTTGACCATGTCCTTCCCA
+
FFFFFFFFFFFFFFFFFFFFFFFFFFFFFFFFFFFFFFFFFFFF,FFFFFFFFFFFFFFFFFFFFFFFFFFFFFFFFFFFFFFFFFFFFFFFFFFFFFFFFFFFFFFFFFFFFFF:FFFFFFFFFFFFFFFFF:FFFFFFFFFFFFFFFF
@A00456:223:HMMCCDSXX:3:1247:16703:19147 1:N:0:TGTACCGT+TCTCTAGG
GACTGGGGTGAGGATCCTTTCCAAGCATTCAAAAGCTTCTCCATAATACAAAAGAGCAGACAAAACGACCAGCGGGGGAGAAAGTGCTTTGTAAAGGAGGAATAGATCCAGCTCATCCCAGGGTGTAGATGTCTAATGATTAGCATTTCA
+
FFFFFFFFFFFFFFFFFFFFFFFFFFFFFFFFFFFFFFFFFFFFFFFFFFFFFFFFFFFFFFFFFF:FFFFFFFFFFFFFFFFFFF:FFFFFFFFFFFFFFFFFFFFFFFFFFFFFFFFFFFFFFFFFFFFFFFF:FFFFFFFFFFFFFF
@A00456:223:HMMCCDSXX:3:1247:17183:19476 1:N:0:TGTACCGT+TCTCTAGG
GACTGGGGTGAGGATCCTTTCCAAGCATTCAAAAGCTTCTCCATAATACAAAAGAGCAGACAAAACGACCAGCGGGGGAGAAAGTGCTTTGTAAAGGAGGAATAGATCCAGCTCATCCCAGGGTGTAGATGTCTAATGATTAGCATTTCA
+
FFFFFFFFFFFFFFFFFFFFFFFFFFFFFFFFF:FFFFFFFFFFFFFFFFF,:FFFFFFFFFFFFFFFFFFFFFFFFF:FFFFFFFFF:FFFFFFFFFFFFFFFFFFFFFFFFFFFFFFFFFFFFFFFFFFFFFF:FFFFFFFFFFFFFF
@A00456:223:HMMCCDSXX:3:1247:26069:21277 1:N:0:TGTACCGT+TCTCTAGG
TCAGGATACTGATTGCTCTGCTCTGTGTGAAGTAATTGCTCTTCCGTTTCTAGTTTAGCAAGGGGCTTGTAGCTGTGCGCACGTGGAGCCCTGCATTAGCAGACACCGCAGGCTCCGTGGCCTTGGGCAGATTCCTTTAAAACTGTGATC
+
FFFFFFFFFFFFFFFFFFFFFFFFFFFFFFFFFFFFFFFFFFFFFFFFFFFFFFFFFFFFFFFFFFFFFFFFFFFFFFFFFFFFFFFFFFFFFFFFFFFFFFFFFFFFFFFFFFFFFFFFFFFFFFFFFFFFFFFFFFFFFFFFFFFFFF
@A00456:223:HMMCCDSXX:3:1247:28772:23265 1:N:0:TGTACCGT+TCTCTAGG
GTGGGGATGATGTCGGAATTATCACCATGGAGGTAATCCTTTTTGGACCTCAGAGTCAACTGCACCGAAGTCGCCACCTCTTTGATGCTGTGGTATTTTCCATCCCTCTGAATATGGAGAACTTTGACCATGTCCTTCCCATAGCCAGTT
+
FFFFFFFFFFFFFFFFFFFFFFFFFFFFFFFFFFFFFFFFFFFFFFFFFFFFFFFFFFFFFFFFFFFFFFFFFFFFFFFFFFFFFFFFFFFFFFFFFFFFFFFFFFFFFFFFFFFFFFFFFFFFFFFFFFFFFFFFFFFFFFFFFF:FFF
@A00456:223:HMMCCDSXX:3:1247:5674:35211 1:N:0:TGTACCGT+TCTCTAGG
ATTTCTTCAGGACAATGTCCCGGACAGCGCCCCAGGTAGCCTCGAAATCCACGTCCCGATTCTGGTAGCGCCACTTGCAGTACACTTGAGTGGCAAAGCATCGGTCCTTCACCTCGGGGAGAGTAGTGAACTGGTCCTTGATGAATCCTT
+
FFFFFFFFFFFFFFFFFFFFFFFFF,FFFFFFFFFFFFFFFFFFFFFFFFFFFFFFFFFF:FFFFFFFFFFFFFFFFFFFFFFFFFFFFFFFFFFFFFFFFFFFFFFFFFFFFFFFFFFFFFFFFFFFFFFFFFFFFFFFFFFFFFFFFF
@A00456:223:HMMCCDSXX:3:1247:19352:35884 1:N:0:TGTACCGT+TCTCTAGG
GTGAAGTAATTGCTCTTCCGTTTCTAGTTTAGCAAGGGGCTTGTAGCTGTGCGCACGTGGAGCCCTGCATTAGCAGACACCGCAGGCTCCGTGGCCTTGGGCAGATTCCTTTAAAACTGTGATCGGAGAATCACAGCGATATTTCTCCTT
+
FFFFFFFFFFFFFFFFFFFFFFFFFFFFFFFFFFFFFFFFFFFFFFFFFFFFFFFFFFFFFFFFFFFFFFFFFFFFFFFFFFFFFFFFFFFFFFFFFFFFFFFFFFFFFFFFFFFFFFFFFFFFFF:FFFFFFFFFFFFFFFFFFFFFFF
@A00456:223:HMMCCDSXX:3:1248:26232:16266 1:N:0:TGTACCGT+TCTCTAGG
GGAAAGAATGATGAAGTGGAGTTTGTCCGAACTGGCTATGGGAAGGACATGGTCAAAGTTCTCCATATTCAGAGGGATGGAAAATACCACAGCATCAAAGAGGTGGCGACTTCGGTGCAGTTGACTCTGAGGTCCAAAAAGGATTACCTC
+
FFFFFFFFFFFFFFFFFFFFFFFFFFFFFFFFFFFFFFFFFFFFFFFF,FFFFFFFFFFFFFFFFFFFFFFFFFFFFFFFFFFFFFFFFFFFFFFFFFFF:FFFFFFFFFFFF:FFFFFFFFFFFFFFFFFFFFFFFFFFFFFFFFFFFF
@A00456:223:HMMCCDSXX:3:1249:29062:6762 1:N:0:TGTACCGT+TCTCTAGG
GGCAGAGGGCACAAGAACAGCAAGGAGAAATATCGCTGTGATTCTCCGATCACAGTTTTAAAGGAATCTGCCCAAGGCCACGGAGCCTGCGGTGTCTGCTAATGCAGGGCTCCACGTGCGCACAGCTACAAGCCCCTTGCTAAACTAGAA
+
FFFFFFFFFFFFFFFFFFFFFFFFFFFFFFFFFFFFFFFFFFFFFFFFFFFFFFFFFFFFFFFFFFFFFFFFFFFFFFFFFFFFFFFFFFFFFFFFFFFFFFFFFFFFFFFFFFFFFFFFFFFFFFFFFFFFFFFFFFFFFFF:FFFFF,
@A00456:223:HMMCCDSXX:3:1249:19524:18082 1:N:0:TGTACCGT+TCTCTAGG
GCGTTCTGAGCACGTGCCTCATGAGAAGCCCACACTGGACAGGTATTTATTTAATTGTTGAAAGGGCAAGACATTGGTAGAACAGTACTATGATCAGAGAGACTGGTTTCTCGGGGGACTGCCAGTGCTGAGCTAACATGCATCATCTAA
+
FFFFFFFFFFFFFFFFFFFF:FFFFFFFFFFFFFFFFFFFFFFFFFFFFFFFFFFFFFFFFFFFFFFFFFFFF:FFFFFFFFFFFFFFFFFFFFFFFFFFFFFFFFFFFFFFFFFFFFFFFFFFFFFFFFFFFFFFFFFFFFFFFFFFFF
@A00456:223:HMMCCDSXX:3:1249:9055:21684 1:N:0:TGTACCGT+TCTCTAGG
GTGAAGTAATTGCTCTTCCGTTTCTAGTTTAGCAAGGGGCTTGTAGCTGTGCGCACGTGGAGCCCTGCATTAGCAGACACCGCAGGCTCCGTGGCCTTGGGCAGATTCCTTTAAAACTGTGATCGGAGAATCACAGCGATATTTCTCCTT
+
,FFFFFFFFFFFFF,FFFFFF:FFFFF:FFF:FF:FFF:,,FFFFFFFFF:FFFFFFFFFFFFFFF::,FFFFFFFFFFFF::FFFFFFFFFFFF:FFFFFF,F:,FFFFFFFFFFF,,,FFFF:FFFFFFFFF::FFFFFFFFFFF,:F
@A00456:223:HMMCCDSXX:3:1249:29604:21605 1:N:0:TGTACCGT+TCTCTAGG
CCGGGACGGTGAGGAGGAAGCTGCCTTCCAGGCTGTGACGTTATGGCTCCAGCCAGTTGTGATGCTTGGGATAACTGTGTGCTCACCTGCAAAAATTTCAACTCAGGATACTGATTGCTCTGCTCTGTGTGAAGTAATTGCTCTTCCGTT
+
FFFFFFFFFFFFFFFFFFFFFFFFFFFFFFFFFFFFFFFFFFFFFFFFFFFFFFFFFFFFFFFFFFFFFFFFFFFFFFFFFFFFFFFFFFFFFFFFFFFFFFFFFFFFFFFFFFFFFFFFFFFFFFFFFFFF:FFFFFFFFFFFFFFFFF
@A00456:223:HMMCCDSXX:3:1249:18475:23030 1:N:0:TGTACCGT+TCTCTAGG
TTCCTTTTAGCTGTGACAATCAAATTGCCTGACTAGGCAGCCTGGAGCCCTGATTGGTGGCCTCTGTGGTCACTTCCTGGGAAATCAGAACTGATTTCCTGCTCCGTGGGCATCTTCAGCCACAGGTCTTTTGACCTGTCTGCAGCATCT
+
FFFFFFFFFFFFFFFFFFFFFFFFFFFFFFFFFFFFFFFFF:FFFFFFFFFFFFFFFFFFFFFFFFFFF:FFFFFFFFFFFFFFFFFFFFFFFFFFFFFFFFFFFFFFFFFFFFFFFFFFFFFFFFFFFFFFFFFFFFFFFFFFFFFFFF
@A00456:223:HMMCCDSXX:3:1249:23891:24455 1:N:0:TGTACCGT+TCTCTAGG
GTGGGGATGATGTCGGAATTATCACCATGGAGGTAATCCTTTTTGGACCTCAGAGTCAACTGCACCGAAGTCGCCACCTCTTTGATGCTGTGGTATTTTCCATCCCTCTGAATATGGAGAACTTTGACCATGTCCTTCCCATAGCCAGTT
+
FFFFFFFFFFFFFFFFFFFFFFFFFFFFFFFFFF:FFFFFFFFFFFFFFFFFFFFFFFFFFFFFFFFF,FFFFFF:FFFFFFFFFFFFFFFFFFFFFFFFFFFFFFFFFFFFFFFFFFFFFFFFFFFFFFFFFFFFFFFFFFFFFFFFFF
@A00456:223:HMMCCDSXX:3:1249:4851:28808 1:N:0:TGTACCGT+TCTCTAGG
CTTAAACACAGGATGGAGCTGGTGAGATGATGGTTCAGTTAAGAGACCCAGAGGACTTGGCTTCTACTCCCAGGATTAACATGGTAGCTCACAACCACCTGTAACACCAGGTCCAGGGTATCCAACCCCCTCCACTGGTTACCATGGCAC
+
FFFFFFFFFFFFFFFFFFFFFFFFFFFFFFFFFFFFFFFFFFFFFFFFFFFFFFFFFFFFFFFFFFFFFFFFFFFFFFFFFFFFF:FFFFFFFFFFFFFFFFFFFFFFFFFFFFFFFFF:FFFFFFFFFFFFFFFFFFFFFFFFFFFFFF
@A00456:223:HMMCCDSXX:3:1249:23411:32424 1:N:0:TGTACCGT+TCTCTAGG
GAAGTAATTGCTCTTCCGTTTCTAGTTTAGCAAGGGGCTTGTAGCTGTGCGCACGTGGAGCCCTGCATTAGCAGACACCGCAGGCTCCGTGGCCTTGGGCAGATTCCTTTAAAACTGTGATCGGAGAATCACAGCGATATTTCTCCTTGC
+
FFFFFFFFFFFFFFFFFFF,FFFFFFFFFFFFFFFFFFFFFFFFFFFFFFFFFFFFFFFFFFFFFFFFFFFFFFFFFFFFFFFFFFFFFFFFFFFFFFFFFFFFFFFFFFFFFFFFFFFFFFFFFFFFFFFFFFFFFFFFFFFFFFFFFF
@A00456:223:HMMCCDSXX:3:1250:13630:20337 1:N:0:TGTACCGT+TCTCTAGG
GTGGGGATGATGTCGGAATTATCACCATGGAGGTAATCCTTTTTGGACCTCAGAGTCAACTGCACCGAAGTCGCCACCTCTTTGATGCTGTGGTATTTTCCATCCCTCTGAATATGGAGAACTTTGACCATGTCCTTCCCATAGCCAGTT
+
FF:FFFFFFFFFFFFFFFFFFFFFFFFFFFFFFFFFFFFFFFFFFFFFFFFFFFFFFFFFFFFFFFFFFFFFFFFFFFFFFFFFFFFFFFFFFFFFFFFFFFFFFFFFFFFFFFFFFFFFFFFFFFFF:FFFFFFFFFFFFFFFFFFFFF
@A00456:223:HMMCCDSXX:3:1250:14290:20572 1:N:0:TGTACCGT+TCTCTAGG
GGTCTTTCTCGCTCTCCCGAGGCCAGCTTGGGTTCATGTGACCCCTTCTAGATGTGCCCTTCAGTCTGATCCACAGACCAGGAGACTCACCCTTCAAACAAAACTGTCTTTCCTCTTGGAGCCTCAATCAAATGCAAATCACTCCTCAGC
+
FFFFFFFFFFFFFFFFFFFFFFFFFFF:FFFFFFFFFFFFF:FFFFFFFFFFFFFFFFFFFFFFFFFFFFFFFFFFFFFFFFFFFFFFFFFFFFFFFFFFFFFFFFFFFFFFFFFFFFFFFFFFFFFFFFFFFFFFFFFFFFFFFFFFFF
@A00456:223:HMMCCDSXX:3:1250:12970:34601 1:N:0:TGTACCGT+TCTCTAGG
AGGGGCTTGTAGCTGTGCGCACGTGGAGCCCTGCATTAGCAGACACCGCAGGCTCCGTGGCCTTGGGCAGATTCCTTTAAAACTGTGATCGGAGAATCACAGCGATATTTCTCCTTGCTGTTCTTGTGCCCTCTGCCTCAGACTCTGTCT
+
FF:FFF:FFFFFFFF,:FFFFFF,FFFFFFFFFFFFFFFFFFFFFFFFFFFFFFFFFF:FFFFFFFFFFFFFFFFFFFFFFFFFF:FFFFFFF:F,FFFFFFFFFFFFFFFFFFFFFFFFFFFFFFFFFFFFFFFFFFFFFFFFFFFFFF
@A00456:223:HMMCCDSXX:3:1251:10502:4554 1:N:0:TGTACCGT+TCTCTAGG
GTGGGCACAAGAACAGCAAGGAGAAATATCGCTGTGATTCTCCGATCACAGTTTTAAAGGAATCTGCCCAAGGCCACGGAGCCTGCGGTGTCTGCTAATGCAGGGCTCCACGTGCGCACAGCTACAAGCCCCTTGCTAAACTAGAAACGG
+
FFFFFFFFFFFFFFFFFFFFFFFFFFFFFFFFFFFFFFFFFFFFFFFFFFFFFFFFFFFFFFFFFFFFFFFFFFFFFFFFFFFFFFFFFFFFFFFFFFFFFFFFFFFFFFFFFFFFFFFFFFFFFFFFFFFFFFFFFFFFFFFFFFFFFF
@A00456:223:HMMCCDSXX:3:1251:15347:28103 1:N:0:TGTACCGT+TCTCTAGG
GCCTTGGGCAGATTCCTTTAAAACTGTGATCGGAGAATCACAGCGATATTTCTCCTTGCTGTTCTTGTGCCCTCTGCCTCAGACTCTGTCTTTAGGATCCGATCGTTAAGGAAATAGTCGTAAAGCACTGGCTGCTGCCACATCCGTTGA
+
FFFFFFFFFFFFFFFFFFFFFFFFFFFFFFFFFFFFFFFFFFFFFFFFFFFFFFFFFFFFFFFFFFFFFFFFFFFFFFFFFFFFFFFFFFFFFFFFFFFFFFFFFFFF:FFFFFFFFFFFFFFFF:FFFFFFFFFFFFFFFFFFFFFFFF
@A00456:223:HMMCCDSXX:3:1251:23999:33724 1:N:0:TGTACCGT+TCTCTAGG
CTGATTGCTCTGCTCTGTGTGAAGTAATTGCTCTTCCGTTTCTAGTTTAGCAAGGGGCTTGTAGCTGTGCGCACGTGGAGCCCTGCATTAGCAGACACCGCAGGCTCCGTGGCCTTGGGCAGATTCCTTTAAAACTGTGATCGGAGAATC
+
FFFFFFFFFFFFFFFFFFFFFFFFFFFFFFFFFFFFFFF:FFFFFFFFFFFFFFFFFFFFFFFFFFFFFFFFFFFFFFFFFFFFFFFFFFFFFFFFFFFFFFFFFFFFFFFFFFFFFFFFFFFFFFFFFFFFFFFFFFFFFFFFFFFFFF
@A00456:223:HMMCCDSXX:3:1252:14940:8015 1:N:0:TGTACCGT+TCTCTAGG
ATTTCAACTCAGGATACTGATTGCTCTGCTCTGTGTGAAGTAATTGCTCTTCCGTTTCTAGTTTAGCAAGGGGCTTGTAGCTGTGCGCACGTGGAGCCCTGCATTAGCAGACACCGCAGGCTCCGTGGCCTTGGGCAGATTCCTTTAAAA
+
FFFFFFFFFF,:FFFFFFFFFFF,FFFFFFFFFFFFFFFFFFFFFFFFFFFFFF:FFFFFF:FFF:FFFFFF:FFFFFFFFFFFFFFFFFFFFFFFFF:FFFFFFFFFFFFFFF:FFFFFFFFFF:FFFFFF:FFFFFFF:FFFFFFFFF
@A00456:223:HMMCCDSXX:3:1252:14931:7999 1:N:0:TGTACCGT+TCTCTAGG
ATTTCAACTCAGGATACTGATTGCTCTGCTCTGTGTGAAGTAATTGCTCTTCCGTTTCTAGTTTAGCAAGGGGCTTGTAGCTGTGCGCACGTGGAGCCCTGCATTAGCAGACACCGCAGGCTCCGTGGCCTTGGGCAGATTCCTTTAAAA
+
FFFFFFFFFFFFFFFFFFFFFFFFFFFFFFFFFFFFFFFFFFFFFFFFFFFFFFFFFFFFFFFFFFFFFFFFFFFFFFFFFFFFFFFFFFF:FFFFFFFFFFFFFFFFFFFFFFFFFFFFFFFFF:FFFFFFFFFFFFFFFFFFFFFFF:
@A00456:223:HMMCCDSXX:3:1252:3305:21214 1:N:0:TGTACCGT+TCTCTAGG
GGGCACAAGAACAGCAAGGAGAAATATCGCTGTGATTCTCCGATCACAGTTTTAAAGGAATCTGCCCAAGGCCACGGAGCCTGCGGTGTCTGCTAATGCAGGGCTCCACGTGCGCACAGCTACAAGCCCCTTGCTAAACTAGAAACGGAA
+
FFFFFFFFFFFFFFFFFFFFFFFFFFFFFFFFFFFFFFFFFFFFFFFFFFFFFFF:FFFFFFFFFFFFFFFFFFFFFFFFFFFFFFFFFFFFFFFFFFFFFFFFFFFFFFFFFFFFFFFFFFFFFFFFFFFFFFFFFFFFFFFFFFFFFF
@A00456:223:HMMCCDSXX:3:1252:8919:21793 1:N:0:TGTACCGT+TCTCTAGG
GTTAGAGGCAGCCAGTGATGTGGTGTCTGTGTGTGTGTGTGTGTGTGTGTGTGAGTATGAGTGTGTAGTATGTGTGTGAATGTGTGTCTAAGTGTATGTGTATGAGTCTCTGTGTGTAGCATGTGATTGTGCGAATGTATGTGTATGTGA
+
FFFFFFFFFFFFFFFFFFFF:FFFF:FFFFFFFFFFFFFFFFF,FFFFF:FFFFFFF:F:FFFFF:FFFFFFFFFFFF:,FFFFF:FFFFFFFFF,FFF,FFFF,FFFFFFFFFF:F,F,,FFF,F,FFFF,FFFF:FFFFFFF:FFFFF
@A00456:223:HMMCCDSXX:3:1252:32145:28761 1:N:0:TGTACCGT+TCTCTAGG
CAGGCTCCGTGGCCTTGGGCAGATTACTTTAAAACTGTGATCGGAGAATCACAGCGATATTTCTCATTGCTGTTCTTGTGACCTCTGCCTCAGACTCTTTCTTTAGGATCCGATCGTTAAGGAAATAGTCGTAAAGCACTGGCTGCTGCC
+
:FFFFFFFF,:F,FFFF::FF:F,,,FFFFFF:FFF:F:FF,FFF,FFFFF,FFFFF:F,F,,FF,FF,F,FFF,,F,F:,FFFFF,FFFFF,F,FF,,FFFF:::FFF:F:FF,FFFF,FFFFFFF:,:FFFFF,,FF:,:FF,F,:,F
@A00456:223:HMMCCDSXX:3:1252:19849:35211 1:N:0:TGTACCGT+TCTCTAGG
AGGATCCTCACCCCAGTCCTCTTTTCCCTTGCTTATTTCAAATGCTCTCCATTGTAGCCGGAGCCTGATGTGCTGGTGTTGAGAGAAACATCACACTGAAGGTGCCAGGCAGGGGAGAGCTGCAGGCCTCAGAAGGGAACTGCTTAACTT
+
FFFFFFFFFFFFFFFFFFFFFFFFFFFFFFFFFFFFFFFF:FFFFFFFFFF:FFFFFFFFFFFFF,FFFFFFFFFFFFFFFFFFFFFFFFFFFFFF:FFFFFFFFFFFFFFFFFFFFFFFFFFFFFFFFFFFFFFFFF:FFFFFFFFFFF
@A00456:223:HMMCCDSXX:3:1253:18611:8578 1:N:0:TGTACCGT+TCTCTAGG
CTGCCTTCCAGGCTGTGACGTTATGGCTCCAGCCAGTTGTGATGCTTGGGATAACTGTGTGCTCACCTGCAAAAATTTCAACTCAGGATACTGATTGCTCTGCTCTGTGTGAAGTAATTGCTCTTCCGTTTCTAGTTTAGCAAGGGGCCT
+
FFFFFFFFFFFFFFFFFFFFFFFFFFFFFFFFFFFFFFFFFFFFFFFFFFFFFFFFFFFFFFFFFFFFFFFF:FFFFFFF:FFF:FFFF,FFFF,FFFFFFFFFFFFFFFFFFFFFFFFFFFFFFFFFFFFFFFFFFFFFFFFFFFFFFF
@A00456:223:HMMCCDSXX:3:1253:17363:12618 1:N:0:TGTACCGT+TCTCTAGG
TCCAAAATGGGGCTGATCAACAAGGAAGAGGTTTTGCTGCCTCTGGACAACCCCTACGGCAAAATAACCGGGACGGTGAGGAGGAAGCTGCCTTCCAGGCTGTGACGTTATGGCTCCAGCCAGTTGTGATGCTTGGGATAACTGTGTGCT
+
FFFFFFFFFFFFFFFFFFFFFFFFF:FFFFFFFFFFFFFFFFFFFFFF:FFFFFFFFFFFFFFFFFFFFFFFFFFFFFFFFFFFFFFFFFFFFFFFFFFFFFFFFFFFFFFFFFFFFFFFFFFFFFFFFFFFFFFFFFFFFFFFFFFFFF
@A00456:223:HMMCCDSXX:3:1253:12301:31626 1:N:0:TGTACCGT+TCTCTAGG
GAAATATCGCTGTGATTCTCCGATCACAGTTTTAAAGGAATCTGCCCAAGGCCACGGAGCCTGCGGTGTCTGCTAATGCAGGGCTCCACGTGCGCACAGCTACAAGCCCCTTGCTAAACTAGAAACGGAAGAGCAATTACTTCACACAGA
+
FFFFFFFFFFFFFFFFFFFFFFFFFFFFFFFFFFFFFFFFFFFFFFFFFFFFFFFFFFFFFFFFFF:FFFFFFFFFFFFFFFFFFFFFFFFFFFFFFFFFFFFFFFFFFF:FFFFFFFFFFFFFFFFFFFF:FFFFFFFFFFFFFFFFFF
@A00456:223:HMMCCDSXX:3:1254:5575:4163 1:N:0:TGTACCGT+TCTCTAGG
CTATTTCCTTAACGATCGGATCCTAAAGACAGAGTCTGAGGCAGAGGGCACAAGAACAGCAAGGAGAAATATCGCTGTGATTCTCCGATCACAGTTTTAAAGGAATCTGCCCAAGGCCACGGAGCCTGCGGTGTCTGCTAATGCAGCGCT
+
FFFF:FFF:FF:FFFFFFFF,FFF,FFFFF:F:FF:FFFFFFFFFFFFF:F:FFFFFFFFF:,FFFF::FF,FF:,F,FFF:FFFFFF:FFFF,,FF,FFFF,FFFFFF::FFFFFFF,FF:F:FFF,FFFFFFFFFFF,FFF:FF,FF:
@A00456:223:HMMCCDSXX:3:1254:18566:4429 1:N:0:TGTACCGT+TCTCTAGG
GAAAGAATGATGAAGTGGAGTTTGTCCGAACTGGCTATGGGAAGGACATGGTCAAAGTTCTCCATATTCAGAGGGATGGAAAATACCACAGCATCAAAGAGGTGGCGACTTCGGTGCAGTTGACTCTGAGGTCCAAAAAGGATTACCTCC
+
FFFFFFFFFFFFFFFFFFFFFFFFFFFFFFFFFFFFFFFFFFFFFFFFFFFFFFF:FFFFFFFFFFFFFFFFFFFFFFFFFFFFFFFFFFFFFFFFFFFFFFFFFFFFFFFFFFFFFFFFFFFFFFFFFFFFFFFFFF:FFFFFFFFFFF
@A00456:223:HMMCCDSXX:3:1254:18575:4726 1:N:0:TGTACCGT+TCTCTAGG
GAAAGAATGATGAAGTGGAGTTTGTCCGAACTGGCTATGGGAAGGACATGGTCAAAGTTCTCCATATTCAGAGGGATGGAAAATACCACAGCATCAAAGAGGTGGCGACTTCGGTGCAGTTGACTCTGAGGTCCAAAAAGGATTACCTCC
+
FFFFFFFFFFFFFFFFFFFF:FFFFFFF:FFFFFFFFFFFFFFFFFFFFFFFFFFFF:FFFFFFFFFFFFFFFFFFFFFFFFFFFFFFFFFFFFFFFFFFFFFFFFFFFFFFFFFFFFFFFFFFFFFFFFFFFF:FFF:FFFFFFFFFFF
@A00456:223:HMMCCDSXX:3:1254:18792:5415 1:N:0:TGTACCGT+TCTCTAGG
GAAAGAATGATGAAGTGGAGTTTGTCCGAACTGGCTATGGGAAGGACATGGTCAAAGTTCTCCATATTCAGAGGGATGGAAAATACCACAGCATCAAAGAGGTGGCGACTTCGGTGCAGTTGACTCTGAGGTCCAAAAAGGATTACCTCC
+
FFFFFFFFFFFFFFFFFFFFFFFFFFFFFFFFFFFF:FFFFFFFFFFFFFFFF:F:FFFFFFFFFFFFFFFFFFFFFFFF,FFFFFFFFFFFFFFFFFFFFFFFFFFFFFFFFFFFFFFFFFFFFFFFFFFFFFFFFFFFFFFFFFFFFF
@A00456:223:HMMCCDSXX:3:1254:9769:33191 1:N:0:TGTACCGT+TCTCTAGG
GCCGGAGCCTGATGTGCTGGTGTTGAGAGAAACATCACACTGAAGGTGCCAGGCAGGGGAGAGCTGCAGGCCTCAGAAGGGAACTGCTTAACTTTCGAGCTCGGATCTGTCATCTCCAAGTGGGGGGATGATCACAGCACTGCCTCCATT
+
FFFFFFFFFFFFFFFFFFFFFFFFFFFFFFFFFFFFFFFF:FFFFFFFFFFFFF,FFFFFFFFFFFFFFFFFFFFFFFFFFFFFFFFFFFFFF:FFFFFFFFFFFFFFFFFFFFFFFFFFFF:FFFFFFFFFFFFFFFFFFFFFFFFFF:
@A00456:223:HMMCCDSXX:3:1255:28483:17848 1:N:0:TGTACCGT+TCTCTAGG
GGGAAGGACATGGTCAAAGTTCTCCATATTCAGAGGGATGGAAAATACCACAGCATCAAAGAGGTGGCGACTTCGGTGCAGTTGACTCTGAGGTCCAAAAAGGATTACCTCCATGGTGATAATTCCGACATCATCCCCACAGACACCATC
+
FFFFFFFFFFFFFFFFFFFFFFFFFFFFFFFFFFFFFFFFFFFFFFFFFFFFFFFFFFFFFFFFFFFFFFFFFFFFFFFFFFFFFFFFFFFFFFFFFFFFFFFFFFFFFFFFFFFFFFFFFFFFFFFFFFFFFFFFFFFFFFFFFFFFFF
@A00456:223:HMMCCDSXX:3:1255:27868:21856 1:N:0:TGTACCGT+TCTCTAGG
ATGTCATAGAGGGTCTTCTGCACGGAAGGTGAGTATTCACCTCTGTCATAGGGCCCAGCAAATTTCTTCAGGACAATGTCCCGGACAGCGCCCCTAGAACACGAGGGTGGAGATTGGGGGAGCTCATAGGATTTGTTAAGAATGCATTAT
+
FFFFFFFFFFFFFFFFFFFFFFFFFFFFFFFFFFFFFFFFFFFFFFFFFFFFFFFFFFFFFFFFFFFFFFFFFFFFFFFFFFFFFF:FFFFFFFFFFFFFFFFFFFFFFFFFF:FFFFFFFFFFFFFFFFFFFFFFF:FFFFFFFFFFFF
@A00456:223:HMMCCDSXX:3:1255:20057:23077 1:N:0:TGTACCGT+TCTCTAGG
AAATGGGGCTGATCAACAAGGAAGAGGTTTTGCTGCCTCTGGACAACCCCTACGGCAAAATAACCGGGACGGTGAGGAGGAAGCTGCCTTCCAGGCTGTGACGTTATGGCTCCAGCCAGTTGTGATGCTTGGGATAACTGTGTGCTCACC
+
FFFFFFFFFFFFFFFFFFFFFFFFFFFFFFFFFFFFFFFFFFFFFFFFFFFFFFFFFFFFFFFFFFFFFFFFFFFFFFFFFFFFFFFFFFFFFFFFFFFFFFFFFFFFFFFFFFFFFFFFFFFFFFFFFFFFFFFFFFFFFFFFFFFFFF
@A00456:223:HMMCCDSXX:3:1256:30192:4335 1:N:0:TGTACCGT+TCTCTAGG
GGTTTTATTACGTTTTTGGTACAACCCAGACATCCCTAGGATGATGACAGTGTTTGATCTCATGTTCAGATCAACGGATGTGGCAGCAGCCAGTGCTTTACGACTATTTCCTTAACGATCGGATCCTAAAGACAGAGTCTGAGGCAGAGG
+
,F,:FFFFFF,FF,FFF::,F:F:F,FFFF:FFF:F,FF:FFFFF,FFFF:FFFF:FFF:FFFFF:FF:FFFFFFF:FF:FFFFFFFFFFFFFF:FF:::FFFFFFFFF:FFFF:,FF:,FFFFF:FFFFFF:FFFF,::FF,,FF,FF:
@A00456:223:HMMCCDSXX:3:1256:9715:6136 1:N:0:TGTACCGT+TCTCTAGG
GCACAAGAACAGCAAGGAGAAATATCACTGTGATTCTCCGATCACAGTTTTAAAGGAATCTGCCCAAGGCCACGGAGCCTGCGGTGTCTGCTAATGCAGGGCTCCACGTGCGCACAGCTACAAGCCCCTTGCTAAACTAGAAACGGAAGA
+
FFFFFFFFFFFFFFFFFFFFFFFFFFFFFFFFFFFFFFFFFFFFFFFFFFFFF:FFFFFFFFFFFFFFFFFFFFFFFFFFFFFFFFFFFFFFFFFFFFFFFFFFFFFFFFFFFFFFFFFFFFFFFFFFFFFFFFFFFFFFFFFFFFFFFF
@A00456:223:HMMCCDSXX:3:1256:19877:11115 1:N:0:TGTACCGT+TCTCTAGG
TTGCTCTTCCGTTTCTAGTTTAGCAAGGGGCTTGTAGCTGTGCGCACGTGGAGCCCTGCATTAGCAGACACCGCAGGCTCCGTGGCCTTGGGCAGATTCCTTTAAAACTGTGATCGGAGAATCACAGCGATATTTCTCCTTGCTGTTCTT
+
FFFFFFFFFFFFFFFFFFFFFFFFFFFFFFFFFFF:FFFF:FFFFFFFFFFFFFFFFFFFFFFFFFFFFFFFFFFFFFFFFFFFFFFFFFFFFFFFFFFFFFFFFFFF:FFFFFFFFFFFFFFFFFFFFFFFFFFFFFFFFFFFFFFFF:
@A00456:223:HMMCCDSXX:3:1256:10438:25989 1:N:0:TGTACCGT+TCTCTAGG
CGTTATGGCTCCAGCCAGTTGTGATGCTTGGGATAACTGTGTGCTCACCTGCAAAAATTTCAACTCAGGATACTGATTGCTCTGCTCTGTGTGAAGTAATTGCTCTTCCGTTTCTAGTTTAGCAAGGGGCTTGTAGCTGTGCGCACGTGG
+
FFFFFFFFFFFFFFFFFFFFFFFFFFFFFFFFFFFFFFFFFFFFFFFFFFFFFFFFFFFFFFFFFFFFFFFFFFFFFFFFFFFFFFFFFFFFFFFFFFFFFFFFFFFFFFFFFFFFF,FFFFFFFFFFFFFFFFFFFFFFFFFFFFFFFF
@A00456:223:HMMCCDSXX:3:1256:12689:28009 1:N:0:TGTACCGT+TCTCTAGG
GGCAGGGGGGCTTGAACTTCCAACCCCAGCTGAGGAGTGATTTGCATTTGATTGAGGCTCCAAGAGGAAAGACAGTTTTGTTTGAAGGGTGAGTCTCCTGGTCTGTGGATCAGACTGAAGGGCACATCTAGAAGGGGTCACATGAACCCA
+
FFFFFFFFFFFFFFFFFFFFFFFFFFFFFFFFFFFFFFFFFFFFFFFFFFFFFFFFFFFFFFFFFF:FFFFFF:FFFFFFFFFFFFFFFFFFFFFFFFFFFFFFFFFFFFFFFFFFFFFFFFFFFFFFFFFFFFFFFFFFFFFFFFFFFF
@A00456:223:HMMCCDSXX:3:1257:8332:4335 1:N:0:TGTACCGT+TCTCTAGG
GGCCACGGAGCCTGCGGTGTCTGCTAATGCAGGGCTCCACGTGCGCACAGCTACAAGCCCCTTGCTAAACTAGAAACGGAAGAGCAATTACTTCACACAGAGCAGAGCAATCAGTATCCTGAGTTGAAATTTTTGCAGGTGAGCACACAG
+
FFFFFFFFFFFFFFFFFFFFFFFFFFFFFFFFFFFFFFFFFFFFFFFFFFFFFFFFFFFFFFFFFFFFFFFFFFFFFFFFFFFFFFFFFFFFFFFFFFFFFFFFFFFFFFFFFFFFFFFFFFFFFFFFFFFFFFFFFFFFFFFFFFFFFF
@A00456:223:HMMCCDSXX:3:1258:28646:12367 1:N:0:TGTACCGT+TCTCTAGG
GAAAGAATGATGAAGTGGAGTTTGTCCGAACTGGCTATGGGAAGGACATGGTCAAAGTTCTCCATATTCAGAGGGATGGAAAATACCACAGCATCAAAGAGGTGGCGACTTCGGTGCAGTTGACTCTGAGGTCCAAAAAGGATTACCTCC
+
FFFFFFFFFFFFFFFFFFFFFFFFFFFFFFFFFFFFFFFFFFFFFFFFFFFFFFF:FFFFFFFFFFFFFFFFFFFFFFFFFFFFFFFFFFFFFFFFFFFFFFFFFFFFFFFFFFFFFFFFFFFFFFFFFFFFFFFFFFFFFFFFFFFFFF
@A00456:223:HMMCCDSXX:3:1258:5828:16094 1:N:0:TGTACCGT+TCTCTAGG
AAATGGCCCATTACCATGACGACTATGGAAAGAATGATGAAGTGGAGTTTGTCCGAACTGGCTATGGGAAGGACATGGTCAAAGTTCTCCATATTCAGAGGGATGGAAAATACCACAGCATCAAAGAGGTGGCGACTTCGGTGCAGTTGA
+
FFFF,F:F:FFFFF,F:FFFFF:FFFFFFFFFFF:FFFFFFF,F:FF:,FFFFFFFF:FFFFFFFF,FFFF:FFFFF:FFFFFFFFFFF:FFFFFFF:F:F,FF:FFFF:FFF,FFFFFFF:FFFFFF,FFFFFF:FFFFFFFFFFF,FF
@A00456:223:HMMCCDSXX:3:1258:11134:17675 1:N:0:TGTACCGT+TCTCTAGG
GGAAAGAATGATGAAGTGGAGTTTGTCCGAACTGGCTATGGGAAGGACATGGTCAAAGTTCTCCATATTCAGAGGGATGGAAAATACCACAGCATCAAAGAGGTGGCGACTTCGGTGCAGTTGACTCTGAGGTCCAAAAAGGATTACCTC
+
FFFFFFFFFFFFFFFFFFFFFFFFFFFFFFFFFFFFFFFFFFFFFFFFFFFFFFFFFFFFFFFFFFFFFFFFFFFFFFFFFFFFFFFFFFFFFFFFFF:FFFFFFFFFFFFFFFFFFFFFFFFFFFFFFFFFFFFFFFFFFFFF:FFFFF
@A00456:223:HMMCCDSXX:3:1258:20446:26537 1:N:0:TGTACCGT+TCTCTAGG
GGAGTTTGTCCGAACTGGCTATGGGAAGGACATGGTCAAAGTTCTCCATATTCAGAGGGATGGAAAATACCACAGCATCAAAGAGGTGGCGACTTCGGTGCAGTTGACTCTGAGGTCCAAAAAGGATTACCTCCATGGTGATAATTCCGA
+
FFFFFFFFFFFFFFFFFFFFFFFFFFFFFFFFFFFFFFFFFFFFFFFFFFFFFFFFFFFFFFFFFFFFFFFFFFFFFFFFFFFFFFFFFFFFFFFFFFFFFFFFFFFFFFFFFFFFFFFFFFFFFFFFFFFFFFFFFFFFFFFFFFFFFF
@A00456:223:HMMCCDSXX:3:1259:20464:6120 1:N:0:TGTACCGT+TCTCTAGG
CTGCGGTGTCTGCTAATGCAGGGCTCCACGTGCGCACAGCTACAAGCCCCTTGCTAAACTAGAAACGGAAGAGCAATTACTTCACACAGAGCAGAGCAATCAGTATCCTGAGTTGAAATTTTTGCAGGTGAGCACACAGTTATCCCAAGC
+
FFFFFFFFFFFFFFFFFFFFFFFFFFFFFFFFFFFFFFFFFFFFFFFFFFFFFFFFFFFFFFFFFFFFFFF:FFFFFFFFFFFFFFFFFFFFFFFFFFFFFFFFFFF:FFFFFFFFFFFFFFFFFFFFFFFFFFFFFFFFFFFFFFFFFF
@A00456:223:HMMCCDSXX:3:1259:30680:20369 1:N:0:TGTACCGT+TCTCTAGG
CCCAGAAGCTTCTTTTCCTAACTAACGAAGTAAATTAAATGAATAAAATGGAGCAAGCTTTTCTGTAAACCTGGAAAATTTAGGGTAGAAAGGAAAAAATTTAAAAATGGCATATACACAAAAATAGGTTAAAAGGAAATGAGAGCTTAA
+
FFFFFFFFFFFFFFFFFFFFFFFFFFFFFFFFFFFFFFFFFFFFFFFFFFFFFFFFFFFFFFFFFFFFFFFFFFFFFFFFFFFFFFFFFFFFFF::FFFFFFFFFFFFFFFFFFFFFFFFFFFFFFFFF:FFFFFFFFFFFFFFFFFFFF
@A00456:223:HMMCCDSXX:3:1260:29921:9721 1:N:0:TGTACCGT+TCTCTAGG
CAGGTGAGCACACAGTTATCCCAAGCATCACAACTGGCTGGAGCCATAACGTCACAGCCTGGAAGGCAGCTTCCTCCTCACCGTCCCGGTTATTTTGCCGTAGGGGTTGTCCAGAGGCAGCAAAACCTCTTCCTTGTTGATCAGCCCCAT
+
FFFFFFFFFFFFFFFFFFFFFFFFFFFFFFFFFFFFFFFFFFFFFFFFFFFFFFFFFFFFFFFFFFFFFFFFFFFFFFFFFFFFFFFFFFFFFFFFFFFFFFFFFFFFFFFFFFFFFFFFFFFFFFFFFFFFFFFFFFFFFFFFFFFFFF
@A00456:223:HMMCCDSXX:3:1260:24975:15687 1:N:0:TGTACCGT+TCTCTAGG
GTGCCCTCTGCCTCAGACTCTGTCTTTAGGATCCGATCGTTAAGGAAATAGTCGTAAAGCACTGGCTGCTGCCACATCCGTTGATCTGAACATGAGATCAAACACTGTCATCATCCTAGGGATGTCTGGGTTGTACCAAAAACGTAATAA
+
FFFFFFFFFFFFFFFFFF,FFFFF:FFFFFFFFFFFFFF:FFFFFFFFFFFFFFFFFFFFFFFFFFFFFFFFFFFFFFFFFFFFFFFFFFFFFFFFFFFFFFFFFFFFFFFFFFFFFFFFFFFFFFFFFFFFFFFFFFFFFFFFFF:FFF
@A00456:223:HMMCCDSXX:3:1260:11107:22106 1:N:0:TGTACCGT+TCTCTAGG
AAAATGGCCCATTACCATGACGACTATGGAAAGAATGATGAAGTGGAGTTTGTCCGAACTGGCTATGGGAAGGACATGGTCAAAGTTCTCCATATTCAGAGGGATGGAAAATACCACAGCATCAAAGAGGTGGCGACTTCGGTGCAGTTG
+
FFF,FFF:FFFFFFFFFFFFFFFFFFFFFFFFFFFFFFFFFFFFFFFFFFFFFFFFFFFFFFFFFFFFFFFFFFFF:FFFFFFFFFFFFFFFFFFFFFFFFF::FFFF:FFFFFFFFFFFFFFFFFFFFFFFFFFFFFFFFFFFFFFFFF
@A00456:223:HMMCCDSXX:3:1260:10655:22514 1:N:0:TGTACCGT+TCTCTAGG
AAAATGGCCCATTACCATGACGACTATGGAAAGAATGATGAAGTGGAGTTTGTCCGAACTGGCTATGGGAAGGACATGGTCAAAGTTCTCCATATTCAGAGGGATGGAAAATACCACAGCATCAAAGAGGTGGCGACTTCGGTGCAGTTG
+
FFFFFFFFFFFFFFFFFFFFFFFFF,FFFFFFFFFFFFFFFFFFFFFFFFFFFFFFFFFFFFFFFFFFFF:FFFFFFFFFFFF:FFFFFFFFFFFFFFFFFFFFFFFFFFFFFFFFFFFFFFFFFFF:FFFFFFFFFFFFFFFFFFFFFF
@A00456:223:HMMCCDSXX:3:1260:2275:26913 1:N:0:TGTACCGT+TCTCTAGG
TAAGTCTATATGTTCTTAACCCTTCTATTTTCCTCAGGTAGGAGAGGGCAGAGAACCTGGCAATCCAGAGAGGAAGAATCTGCAGGGACGAGTGATCAGTAAAGACACCGTTCCGCTTACACTCACCCTCCCCTCCCCTTCTGTCTGACA
+
FFFFFFFFFFFFFFFFFFFFFFFFFFFFFFFFFFFFFFFFFFFFFFFFFFFFFFFFFFFFFF:FFFFFFFFFFFFFFFFFFFFFFFFFFFFFFFFFFFFFF:FFFFFFFFFFFFFF:FFFFFFFFFFFFFFFFFFFFF:FFFFFFFFFFF
@A00456:223:HMMCCDSXX:3:1260:31521:27993 1:N:0:TGTACCGT+TCTCTAGG
GTTGGATACCCTGGACCTGGTGTTACAGGTGGTTGTGAGCTACCATGTTAATCCTGGGAGTAGAAGCCAAGTCCTCTGGGTCTCTTAACTGAACCATCATCTCACCAGCTCCATCCTGTGTTTAAGAGAAACCTGATTTGCATGACAGGA
+
,FF,,FF:FF::::F::FFF:,,FFFFF:FFF,FFF:FFFFFFFF,FF,FFF,FF::FFF:F:FF,FFFF,::FFFF:F:FFFF:FF:FFFFFFFFFFFFFFFFFFFFFFFFFF::FFFFFFF:FF:FFFF::FFFFFFFFFFFFFFFFF
@A00456:223:HMMCCDSXX:3:1260:31548:28072 1:N:0:TGTACCGT+TCTCTAGG
GTTGGATACCCTGGACCTGGTGTTACAGGTGGTTGTGAGCTACCATGTTAATCCTGGGAGTAGAAGCCAAGTCCTCTGGGTCTCTTAACTGAACCATCATCTCACCAGCTCCATCCTGTGTTTAAGAGAAACCTGATTTGCATGACAGGA
+
FFFFFFFFFFFFFFFFFFFFFFFFFFFFFFFFFFFFFFFFFFFF:FFFFFFFFFFFFFFFFFFFFFFFFFFFFFFFFFFFFFFFFFFFFFFFFFF:FFFFFFFFFFFFFFFFFFFFFFFFFFFFFFFFFFFFFFFFFFFFFFFFFFFFFF
@A00456:223:HMMCCDSXX:3:1260:13512:29465 1:N:0:TGTACCGT+TCTCTAGG
CTCACTTCTGTGACGTGGAGCAGGTGAGGAACGGACCTCCCATCATTCACTCTGGAATCAAAGACCTCAAGGTCTTGAAAACAACCCAGTCTGGATTTGAAGGATTCATCAAGGACCAGTTCACTACTCTCCCCGAGGTGAAGGACCGAT
+
FFFFFFFFFFFFFFFFFFFFFFFFFFFFFFFFFFFFFFFFFFFFFFFFFFFFFFFFFFFFFF:FFFFFFFFFFFFFFFFFFFF,FFFFFF:FFFF:FFFFFFFFFFFFFFFFFFFFFFFFFFFFFFFFFFFFFFFFFFFFFFFFFFFFFF
@A00456:223:HMMCCDSXX:3:1261:8323:1501 1:N:0:TGTACCGT+TCTCTAGG
GCTTGTAGCTGTGCGCACGTGGAGCCCTGCATTAGCAGACACCGCAGGCTCCGTGGCCTTGGGCAGATTCCTTTAAAACTGTGATCGGAGAATCACAGCGATATTTCTCCTTGCTGTTCTTGTGCCCTCTGCCTCAGACTCTGTCTTTAG
+
FFFFFFFFFFFFFFFFFFFFFFFFFFFFFFFFFFFFFFFFFFFFFFFFFFFFFFFFFFFFFFFFFFFFFFFFFFFFFFFFFFFFFFFFFFFFFFFFFFFFFFFFFFFFFFFFFFFFFFFFFFFFFFFFFFFFFFFFFFFFFFFFFFFFFF
@A00456:223:HMMCCDSXX:3:1262:2962:11099 1:N:0:TGTACCGT+TCTCTAGG
GTGTATGTGTGCTTATGCAAGCACATGTGTGTGTTTGTGTGTGCTAGCATATGTGTGAGCATGTTTGAGTGTGTGTGTGTGTGTGTGTGTGTGTGTGTTTGTGTGTGTGTAGCACAGAGGTCAACCTTAGGTGCCTTTGTCAGTTGCTCT
+
F:FF::FFFFF:F:FFF:FF::FFF,,,FF,:FF::F::,FFFF:FFFF:FFF:FFFFFFFFFFFF:FF,F:FFFFF::FFFFFFFF:FFF,FFFFFF:,FFFF,F,F:FF,FFFF:FF,FFFF,,,FF,:,:FF:,:,F,FF,:FFF:F
@A00456:223:HMMCCDSXX:3:1262:22824:14810 1:N:0:TGTACCGT+TCTCTAGG
GCCCATTACCATGACGACTATGGAAAGAATGATGAAGTGGAGTTTGTCCGAACTGGCTATGGGAAGGACATGGTCAAAGTTCTCCATATTCAGAGGGATGGAAAATACCACAGCATCAAAGAGGTGGCGACTTCGGTGCAGTTGACTCTG
+
FFFFFFFFFFFFFFFFFFFFFFFFFFFFFFFFFFFFFFFFFFFFFFFFFFFFFFFFFFFFFFFFFFFFF,FFFFFFFFFFFFFFFFFFFFFFFFFFFFFFFF,FFFFFFFF:FFFFFFFFFFFFFFFFFFFFFFFFFFFFFFFFFFFFFF
@A00456:223:HMMCCDSXX:3:1262:28239:23437 1:N:0:TGTACCGT+TCTCTAGG
GATGAAGTGGAGTTTGTCCGAACTGGCTATGGGAAGGACATGGTCAAAGTTCTCCATATTCAGAGGGATGGAAAATACCACAGCATCAAAGAGGTGGCGACTTCGGTGCAGTTGACTCTGAGGTCCAAAAAGGATTACCTCCATGGTGAT
+
FFFFFFFFFFFFFFFFFFFFFFFFFFFF::FFFF:FFFFFFFFFFFFFFFFFFFFFFFFFFFFFFFFFFFFFFFFFFFFFFFFFFFFFFFFFFFFFFFFFFFFFFFFFFFFFFFFFFFFFFFFFFFFFFFFFFFFFFFF:FF::FFFFFF
@A00456:223:HMMCCDSXX:3:1262:10366:26991 1:N:0:TGTACCGT+TCTCTAGG
ATGACGACTATGGAAAGAATGATGAAGTGGAGTTTGTCCGAACTGGCTATGGGAAGGACATGGTCAAAGTTCTCCATATTCAGAGGGATGGAAAATACCACAGCATCAAAGAGGTGGCGACTTCGGTGCAGTTGACTCTGAGGTCCAAAA
+
FFFFFFFFFFFFFFFFFFFFFFFFF:FFFFFFFFFFFFFFFFFFFFFFFFFFFFFFFFFFFFFFFFFFFFFFFFFFFFFFFFFFFFFFFFFFFFFFFFFFFFFFFFFFFFFFFFFFFFFFFFFF:FFFFFFFFFFFFFFFFFFFFFFFFF
@A00456:223:HMMCCDSXX:3:1263:5231:6010 1:N:0:TGTACCGT+TCTCTAGG
TGCTTCTTGATGGTGTCTGTGGGGATGATGTCGGAATTATCACCATGGAGGTAATCCTTTTTGGACCTCAGAGTCAACTGCACCGAAGTCGCCACCTCTTTGATGCTGTGGTATTTTCCATCCCTCTGAATATGGAGAACTTTGACCATG
+
FFFFFFFFFFFFFFFFFFFFFFFFFFFFFFFFFFFFFFFFFFFFFFFFFFFF:FFFFFFFFFFFFFFFFFFFFFFFFFFFFFFFFFFFFFFFFFFFFFFFFFFFFFFFFFFF:FFFFFFFFFFFFFFFFFFFFFFFFF:FFFFFFFFFFF
@A00456:223:HMMCCDSXX:3:1263:16197:13730 1:N:0:TGTACCGT+TCTCTAGG
ATCACCATGGAGGTAATCCTTTTTGGACCTCAGAGTCAACTGCACCGAAGTCGCCACCTCTTTGATGCTGTGGTATTTTCCATCCCTCTGAATATGGAGAACTTTGACCATGTCCTTCCCATAGCCAGTTCGGACAAACTCCACTTCATC
+
FFFFFFFFFFFFFFFFFFFFFFFFFFFFFFFFFFFFFFFFFFFFFFFFFFFFFFFFFFFFFFFFFFFFFFFFFFFFFFFFFFFFFFFFFFFFFFFFFFFFFFFFFFFFFFFFFFFFFFFFFFF:FFFFFFFFFFF,:,:FFFFFFFFFFF
@A00456:223:HMMCCDSXX:3:1263:24641:22091 1:N:0:TGTACCGT+TCTCTAGG
CGTTATGGCTCCAGCCAGTTGTGATGCTTGGGATAACTGTGTGCTCACCTGCAAAAATTTCAACTCAGGATACTGATTGCTCTGCTCTGTGTGAAGTAATTGCTCTTCCGTTTCTAGTTTAGCAAGGGGCTTGTAGCTGTGCGCACGTGG
+
FF:FFFFFFFFFFFFFFFFFFFFFFFFFFFFFFFF:FFFFFFFFFFFFFFFFFFFFFFFFFFFFFFFFFFFFFFFFFFFF:FFFFFFFFFFFFF:FFFFFFFFFFFFFFFF:FFFFFFFFFFFFFFFFFFF,FF:FFFFFFFFFFFFFFF
@A00456:223:HMMCCDSXX:3:1264:15736:6825 1:N:0:TGTACCGT+TCTCTAGG
TTTGGTACAACCCAGACATCCCTAGGATGATGACAGTGTTTGATCTCATGTTCAGATCAACGGATGTGGCAGCAGCCAGTGCTTTACGACTATTTCCTTAACGATCGGATCCTAAAGACAGAGTCTGAGGCAGAGGGCACAAGAACAGCA
+
FFFFFFFFFFFFFFFFFFFFFFFFFFFFFFFFFF:FFFFFFFFFFFFFFFFFFFFFFFFFFFFFFFFFFFFFFFFFFFFFFFFFFFFFFFFFFFFFFFFFFFFF:FFFFFFFFFFFFFFFFFFFFFFFFFF:FFFFFFFFF,FFFFFFFF
@A00456:223:HMMCCDSXX:3:1264:31448:8797 1:N:0:TGTACCGT+TCTCTAGG
GACGTTATGGCTCCAGCCAGTTGTGATGCTTGGGATAACTGTGTGCTCACCTGCAAAAATTTCAACTCAGGATACTGATTGCTCTGCTCTGTGTGAAGTAATTGCTCTTCCGTTTCTAGTTTAGCAAGGGGCTTGTAGCTGTGCGCACGT
+
FFFFFFFFFFFFFFFFFFFFFFFFFFFFFFFFFFFFFFFFFFFFFFFFFFFFFFFFFFFFFFFFFFFFFFFFFFFFFFFFFFFFFFFFFFFFFFFFFFFFFFFFFFFFFFFFFFFFFFFFFFFFFFFFFFFFFFFFFFFFFFFFFFFFFF
@A00456:223:HMMCCDSXX:3:1264:23330:17660 1:N:0:TGTACCGT+TCTCTAGG
TGAGGAGGAAGCTGCCTTCCAGGCTGTGACGATATGGCTCCAGCCAGATGGGAAGCTTGGGCTAACTGTGTGCTCACCTGCAAAAAATTCAACTCAGTCTACTGATTGCTCTGCTCTGTGTGAAGGAATTGCTCTTGCGTTTCTGGTATA
+
::FF:FF:FF,F::FFF,FF,F,F:FF,FFF,F,:,FFFFFF,,F,F,,F,,F,F,:F,,,,F,FFFFF:F,:,F:FFF,FF:FFF,:,:F,FFF:,,,,F:FFF,FFF:FF:F,F:,,,,F,FF,FF:F,F:F,,,FF:,::,,:,,FF
@A00456:223:HMMCCDSXX:3:1264:14127:18161 1:N:0:TGTACCGT+TCTCTAGG
TTTGGTACAACCCAGACATCCCTAGGATGATGACAGTGTTTGATCTCATGTTCAGATCAACGGATGTGGCAGCAGCCAGTGCTTTACGACTATTTCCTTAACGATCGGATCCTAAAGACAGAGTCTGAGGCAGAGGGCACAAGAACAGCA
+
F,F:FFFFFFF:FFFFFFFF:FFFFFFFFFFFFF:FFFFFFFFFFFF:FFFFFFFFFFFFFFFFFFFFFFFFFFFFF:FFFFFFFF,FFFF:FF,:FFFF:FFF,FFFFFFFF:FFFFF:FFFFFFF:FFF:FFFF:FFFFFFFF:FFFF
@A00456:223:HMMCCDSXX:3:1264:23674:21512 1:N:0:TGTACCGT+TCTCTAGG
GCCAGTTGTGATGCTTGGGATAACTGTGTGCTCACCTGCAAAAATTTCAACTCAGGATACTGATTGCTCTGCTCTGTGTGAAGTAATTGCTCTTCCGTTTCTAGTTTAGCAAGGGGCTTGTAGCTGTGCGCACGTGGAGCCCTGCATTAG
+
FFFFFFFFFFFFFFFFFFFFFFFFFFFFFFFFFFFFFFFFFFFFFFFFFFFFFFFFFFFFFFFFFFFFFFFFFFFFFFFFFFFFFFFFFFFFFFFFFFFFFFFFFFFFFFFFFFFFFFFFFFFFFFFFFFFFFFFFFFF:FFFFFFFFFF
@A00456:223:HMMCCDSXX:3:1264:10411:26913 1:N:0:TGTACCGT+TCTCTAGG
GCCTTTTTGGACCTCAGAGTCAACTGCACCGAAGTCGCCACCTCTTTGATGCTGTGGTATTTTCCATCCCTCTGAATATGGAGAACTTTGACCATGTCCTTCCCATAGCCAGTTCGGACACACTCCACTTCATCATTCTTTCCATAGTCG
+
FFFFFFFFFFFFFFFFFFFFFFFFFFFFFFFFFFFFFFFFFF:FFFFFFFFFFFFFFFFFFFFFFFFFFFFFFFFFFFFFFFFFFFFFFFFFFFFFFFFFFFFFFFFFFFFFFFFFFFF:,:FFFF:FFFFFFFFFFFFFFFFFFFFFFF
@A00456:223:HMMCCDSXX:3:1264:18837:33708 1:N:0:TGTACCGT+TCTCTAGG
TTCATTTTCTTTTATCAATGCCCACCTTTCGATTAATCAGTCGATTCAGCAGCACACAATACGCTTGGGAGACATGGAAGTGTGTGCTACGGATGGAAAGAACAGGAAATGGATGCTTTCAAAGAGAGCCTTTGTCTCAGGAAATATAAC
+
,F,F::FF,FFF::FFFFFF,F::FF,F:F:F,:FFFFF:FFFFF,:F:FFFFFFFFF:FFFF,:F,:FFFF,,F,FFF:::FFF:FFFFF:F:FF:FF,,:,,F:F,F::F:F,FFF,F:::,FFFF,F,,F,FF:FFFFF:FFFF,,F
@A00456:223:HMMCCDSXX:3:1264:14651:36448 1:N:0:TGTACCGT+TCTCTAGG
CCAGAATCGGGACGTGGATTTCGAGGCTACCTGGGGCGCTGTCCGGGACATTGTCCTGAAGAAATTTGCTGGGCCCTATGACAGAGGTGAATACTCACCTTCCGTGCAGAAGACCCTCTATGACATACAAGTGCTGACCCTGAGCCAGCT
+
,FFFFFF::F:FF,:,FF,,FFF:F:FFF:F,,:,,FFFFF,FFF:FF:,F,FF,F::FFF::FFF,F:F::FFFFFFF,F:FFF::F,FFFFF,:FF::FFFF,:FFFFF,FFFFFFF:,::FFFFFFF,F:FF:F:FFFFF,F:F:F,
@A00456:223:HMMCCDSXX:3:1265:12093:20744 1:N:0:TGTACCGT+TCTCTAGG
CGGCTAAAAGGAAGTCGGGCGGTATATTTCCTGAGACAAAGGCTCTCTTTGAAAGCATCCATTTCCTGTTCTTTCCATCCGTAGCACACACTTCCATGTCTCCCAAGCGTATTGTGTGCTGCTGAATCGACTGATTAATCGAAAGGTGGG
+
FFFFFFFFFFFF:FFFFFFFFFFFFFFFFFFFFFFFFFFFFFFFFFFFFFFFFFFFFFFFFFFFFFFFFFFFFFFFFFFFFFFFFFFFFFFFFFFFFFFFFFFFFFFFFFFFFFFFFFFFFFFFFFFFFFFFFFFFFFFFFFFFFFFFFF
@A00456:223:HMMCCDSXX:3:1265:4001:29559 1:N:0:TGTACCGT+TCTCTAGG
GTGGAGTTTGTCCGAACTGGCTATGGGAAGGACATGGTCAAAGTTCTCCATATTCAGAGGGATGGAAAATACCACAGCATCAAAGAGGTGGCGACTTCGGTGCAGTTGACTCTGAGGTCCAAAAAGGATTACCTCCATGGTGATAATTCC
+
FFFFFFFFFFFFFFFFFFFFFFFFFFFFFFFFFFFFFFFFF,FFFFFFFFFFFFFFFFFFFFFFFFFFFFFFFFFFFFFFFFFFFFFFFFFFFFFFFFFFFFFFFFFFFFFFFFFFFFFFFFFFFFFFFFFFFFFFFFFFFFFFFFFFFF
@A00456:223:HMMCCDSXX:3:1265:23529:32784 1:N:0:TGTACCGT+TCTCTAGG
GCTTGGGATAACTGTGTGCTCACCTGCAAAAATTTCAACTCAGGATACTGATTGCTCTGCTCTGTGTGAAGTAATTGCTCTTCCGTTTCTAGTTTAGCAAGGGGCTTGTAGCTGTGCGCACGTGGAGCCCTGCATTAGCAGACACCGCAG
+
FFFFFFFFFFFFFFFFFFFFFFFFFFFFFFFFFFFFFFFFFFFFFFFFFFFFFFF:FFFFFFFFFFFFFFFFFFFFFFFFFFFFFFFFFFFFFFFFFFFFFFFFFFFFFFFFFFFFFFFFFFFFFFFFFFFFFFFFFFFFFFFFFFFFFF
@A00456:223:HMMCCDSXX:3:1266:1687:30812 1:N:0:TGTACCGT+TCTCTAGG
CCCAGACATCCCTAGGATGATGACAGTGTTTGATCTCATGTTCAGATCAACGGATGTGGCAGCAGCCAGTGCTTTACGACTATTTCCTTAACGATCGGATCCTAAAGACAGAGTCTGAGGCAGAGGGCACAAGAACAGCAAGGAGAAATA
+
FFFFFFFFFFFFFFFFFFFFFFFFFFFFFFFFFFFFFFFFFFFFFFFFFFFFFFFFFFFFFFFFFFFFFFFFFFFFFFFFFFFFFFFFFFFFFFFFFFFFFFFFFFFFFFFFFFFFFFFFFFFFFFFFFFFFFFFFFFFFFFFFFFFFFF
@A00456:223:HMMCCDSXX:3:1267:6244:3286 1:N:0:TGTACCGT+TCTCTAGG
GTAATGCTAAAATCACACACACACACACACACACACACACACACACACACACACACACACAACACTGCATTAAACAAACACTAAGCAGCTACCTCTCCTCATAGAGTGATACTTAGGCCAAACAGTGTTTCAGCATCAATCTTTTACCAC
+
FFFFFFFFFFFFFFFFFFFFFFFFFF:FFFFFFFFFFFFFFFFFFFFF:FFFFFFFFFFFFFFFF,FFFFFFFF,FFFFFF:FF,FFFFFF:FFFFF,:FFFF,FF,F:FF,:FF,::FFFFFFF:FFFF::F:F,:FF,F::FFF,,FF
@A00456:223:HMMCCDSXX:3:1267:17092:7482 1:N:0:TGTACCGT+TCTCTAGG
CGGGTGTGGCAGCAGCCAGTGCTTTACGACTATTTCCTTAACGATCGGATCCTAAAGACAGAGTCTGAGGCAGAGGGCACAAGAACAGCAAGGAGAAATATCGCTGTGATTCTCCGATCACAGTTTTAAAGGAATCTGCCCAAGGCCACG
+
FFFFFFFFFFFFFFFFFFFFFFFFFFFFFFFFFFFFFFFF:FFFFFFFFFFFFFFFFFFFFFFFFFFFFFFFFFFFFFFFFFFFFFFFFFFFFFFFFFFFFFFFFFFFFFFFFFFFFFFFFFFFFFFFFFFFFFFFFFFFFFFFFFFFFF
@A00456:223:HMMCCDSXX:3:1267:2483:11584 1:N:0:TGTACCGT+TCTCTAGG
CCTGCATTAGCAGACACCGCAGGCTCCGTGGCCTTGGGCAGATTCCTTTAAAACTGTGATCGGAGAATCACAGCGATATTTCTCCTTGCTGTTCTTGTGCCCTCTGCCTCAGACTCTGTCTTTAGGATCCGATCGTTAAGGAAATAGTCG
+
FFFFFFFFFFFFFFFFFFFFFFFFFFFFFFFFFFFFFFFFFFFFFFFFFFFFFFFFFFFFFFFFFF:FFFFFFFFFF:FFFFFFFFFFFFFFFFFFFFFFFFFFFFFFFFFFFFFFFFFFFFFFFFFFFFFFFFFFFFFFFFFFFFFFFF
@A00456:223:HMMCCDSXX:3:1267:18276:14481 1:N:0:TGTACCGT+TCTCTAGG
CTCAGGTCCCAGTAAGAGGCTGGTCATAAAAAGTGGGGGGTGGGGGGGGAGATAACCTGGAAAACACCACCTGGAGTTGTTCTCTGACCTCCACATGCATGTGCATACAAGTGCATGCGTGCATGTACACACACACACACACACACACAC
+
FFFFFFFFFFFFFFFFFFFFFFFFFFFFFFFFFFFFFFFFFFFFFFFFFFFFFFFFFFFFFFF:FFFFFFFFFFFFFFFFFFFFFFFFFFFFFFFFFFFFFFFFFFFFFFFFFFFFFFFFFFFFFFFF:FFFFFFFFFFFFFFFFFFFFF
@A00456:223:HMMCCDSXX:3:1267:2790:28682 1:N:0:TGTACCGT+TCTCTAGG
GGGATGATGTCGGAATTATCACCATGGAGGTAATCCTTTTTGGACCTCAGAGTCAACTGCACCGAAGTCGCCACCTCTTTGATGCTGTGGTATTTTCCATCCCTCTGAATATCGAGAACTTTGACCATGTCCTTCCCATAGCCAGTTCGG
+
,:,F::FF,FF,:FF::F,FF:FF,:FFFFFF,F:F,,F,FFF,:FFF:FF:,F:FF,::FFFFFFF,FFFF:FFFF:F,,F:FFF:FF:,,,FFFFFFFFFF,,F,FF,F,,FF::,:,,F:::FF,,,F:FF,F,::F,FF:F:FFFF
@A00456:223:HMMCCDSXX:3:1268:6343:5932 1:N:0:TGTACCGT+TCTCTAGG
CTTGCTAAACTAGAAACGGAAGAGCAATTACTTCACACAGAGCAGAGCAATCAGTATCCTGAGTTGAAATTTTTGCAGGTGAGCACACAGTTATCCCAAGCATCACAACTGGCTGGAGCCATAACGTCACAGCCTGGAAGGCAGCTTCCT
+
FFFFFFFFFFFFFFFFFFFFFFFFFFFFFFFFFFFFFFFFFFFFFFFFFFFFFFFFFFFFFFFFFFFFFFFFFFFFFFFFFFFFFFFFFFFFFFFFFF:FFFFFFFFFFFFFFFFFFFFFFFFFFFFFFFFFFFFFFFFFFFFFFFFFFF
@A00456:223:HMMCCDSXX:3:1268:30201:15217 1:N:0:TGTACCGT+TCTCTAGG
GGAGCAGGTGAGGAACGGACCTCCCATCATTCACTCTGGAATCAAAGACCTCAAGGTCTTGAAAACAACCCAGTCTGGATTTGAAGGATTCATCAAGGACCAGTTCACTACTCTCCCCGAGGTGAAGGACCGATGCTTTGCCACTCAAGT
+
FFFFFFFFFFFFFFFFFFFFFFFFFFFFFFFFFFFFFFFFFFFFFFFFFFFFFFFFFFFFFFFFFFFFFFFFFFFFFFFFFFFFFFFFFFFFFFFFFFFFFFFFFFFFFFFFFFFFFFFFFFFFFFFFFFFFFFFFFFFFFFFFFFF:FF
@A00456:223:HMMCCDSXX:3:1268:6415:25222 1:N:0:TGTACCGT+TCTCTAGG
CGGGAGGGCACAAGAACAGCAAGGAGAAATATCGCTGTGATTCTCCGATCACAGTTTTAAAGGAATCTGCCCAAGGCCACGGAGCCTGCGGTGTCTGCTAATGCAGGGCTCCACGTGCGCACAGCTACAAGCCCCTTGCTAAACTAGAAA
+
FFFFFFFFFFFFFFFFFFFFFFFFFFFFFFFFFFFFFFFFFFFFFFFFFFFFFFFFFFFFFFFF:FFFFFFFFFFFFFFFFFFFFFFFFFFFFFFFFFFFFFFFFFFFFFFFFFFFFFFFFFFFFFFFFFFFFFFFFFFFFFFFFFFFFF
@A00456:223:HMMCCDSXX:3:1268:1226:35055 1:N:0:TGTACCGT+TCTCTAGG
CCTGAGTTGAAATTTTTGCAGGTGAGCACACAGTTATCCCAAGCATCACAACTGGCTGGAGCCATAACGTCACAGCCTGGAAGGCAGCTTCCTCCTCACCGTCCCGGTTATTTTGCCGTAGGGGTTGTCCAGAGGCAGCAAAACCTCTTC
+
FFFFFFFFFFFFFFFFFFFFFFFFFFFFFFFFFFFFFFFFFFFFFFFFFFFFFFFFFFFFFFF,FFFFFFFFFFFFFFFFF:FFFFFFFFFFFFFFFFFFFFFFFFFFFFFFFFFFFFFFFFFF:FFFFFFFFFFFFFFFFFFFFFFFFF
@A00456:223:HMMCCDSXX:3:1269:11993:5447 1:N:0:TGTACCGT+TCTCTAGG
TGGAGCAGGTGAGGAACGGACCTCCCATCATTCACTCTGGAATCAAAGACCTCAAGGTCTTGAAAACAACCCAGTCTGGATTTGAAGGATTCATCAAGGACCAGTTCACTACTCTCCCCGAGGTGAAGGACCGATGCTTTGCCACTCAAG
+
FFFFFFFFFFFFFFFFFFFFFFFFFFFFFFFFFFFFFFFFFFFFFFFFFF:FFFFFFFFFFFFFFFFFFFFFFFFFFFFFFFFFFFFFFFFFFFFFFFFFFFFFFFFFFFFFFFFFFFFFFFFFFFFFFFFFFFFFFFFFFFFFFFFFFF
@A00456:223:HMMCCDSXX:3:1269:28375:15499 1:N:0:TGTACCGT+TCTCTAGG
TAGCAGACACCGCAGGCTCCGTGGCCTTGGGCAGATTCCTTTAAAACTGTGATCGGAGAATCACAGCGATATTTCTCCTTGCTGTTCTTGTGCCCTCTGCCTCAGACTCTGTCTTTAGGATCCGATCGTTAAGGAAATAGTCGTAAAGCA
+
FFFF:FFFFFFFFFFFFFFFFFFFFF:FFFFFFFFFFFFFFFFFFFFFFFFFFFFFFFF,FFFFFFFFFFFFFFFFFFFFFFFFF:FFFFFFFFFFFFFFFFFFFFFFFFFFF:FFFFFFFFFFFFFFFFFFFFFFFFFFFFFFFFFFFF
@A00456:223:HMMCCDSXX:3:1269:20600:17660 1:N:0:TGTACCGT+TCTCTAGG
GGCCCCTTCTAGATGTGCCCTTCAGTCTGATCCACAGACCAGGAGACTCACCCTTCAAACAAAACTGTCTTTCCTCTTGGAGCCTCAATCAAATGCAAATCACTCCTCAGCTGGGGTTGGAAGTTCAAGCCCCCCTGCCCTCCTCCATGA
+
FF:FFFFFFFFFFFFFFFFFFFFFFFFFFFFFFFFF:FFFFFFFFFFFFFFFFFF:FFFFFF:FFFFFFFFFFFFFFFFFFFFFFFFFFFFFFF,,FFFF:FFFFFFFFF:FFF:FFFFFFFF:FFFF,FFFFFFFF:FF:FFFFFFFFF
@A00456:223:HMMCCDSXX:3:1269:1081:21590 1:N:0:TGTACCGT+TCTCTAGG
GGGGATGATGTCGGAATTATCACCATGGAGGTAATCCTTTTTGGACCTCAGAGTCAACTGCACCGAAGTCGCCACCTCTTTGATGCTGTGGTATTTTCCATCCCTCTGAATATGGAGAACTTTGACCATGTCCTTCCCATAGCCAGTTCG
+
FFFFFFFFFFFFF,F:FFF:F::F::FFFFF,FFFFFFFF:FFFFFFFFFFFF,FFFFFFFFFFFFFFF:FFFFFFFFFF,FFFFFFFF,FFFFFFFFFFFFFFFFFFFFFFFFFFFF:F:FFFFFFFFFFFFF:FFFF:FFFFFFF,FF
@A00456:223:HMMCCDSXX:3:1270:25997:3991 1:N:0:TGTACCGT+TCTCTAGG
GGGAGAAATATCGCTGTGATTCTCCGATCACAGTTTTAAAGGAATCTGCCCAAGGCCACGGAGCCTGCGGTGTCTGCTAATGCAGGGCTCCACGTGCGCACAGCTACAAGCCCCTTGCTAAACTAGAAACGGAAGAGCAATTACTTCACA
+
FFFFFFFFFFFFFFFFFFFFFFFFFFFFFFFFFFFFFFFFFFFFFFFFFFFFFFFFFFFFFFFFFFFFFFFFFFFFFFFFFFFFFFFFFFFFFFFFFFFFFFFFFFFFFFFFFFFFFFFFFFFFFFFFFFFFFFFFFFFFFFFFFFFFFF
@A00456:223:HMMCCDSXX:3:1270:23728:14559 1:N:0:TGTACCGT+TCTCTAGG
GTGCCTGTGGGGATGATGTCGGAATTATCACCATGGAGGTAATCCTTTTTGGACCTCAGAGTCAACTGCACCGAAGTCGCCACCTCTTTGATGCTGTGGTATTTTCCATCCCTCTGAATATGGAGAACTTTGACCATGTCCTTCCCATAG
+
FFFFFFFFFFFFFFFFFFFFFFFFFFFFFFFFFFFFFFFFFFFFFFFFFFFFFFFFFFFFFFFFFFFFFFFFFFFFFFFFFFFFFFFFFFFFFFFFFFFFFFFFFFFFFFFFFFFFFFFFFFFFFFFFFFFFFFFFFFFFFFFFFFFFFF
@A00456:223:HMMCCDSXX:3:1270:3360:15734 1:N:0:TGTACCGT+TCTCTAGG
CAGGCAGCAGCCAGTGCTTTACGACTATTTCCTTAACGATCGGATCCTAAAGACAGAGTCTGAGGCAGAGGGCACAAGAACAGCAAGGAGAAATATCGCTGTGATTCTCCGATCACAGTTTTAAAGGAATCTGCCCAAGGCCACGGAGCC
+
FFFFFFFFFFFFFFFFFFFFFFFFFFFFFFFFFF,FFFFFFFFFFFFFFFFFFF:FFFFFFFFFFFFFFFFFFFFFFFFFFFFF::FFFFF:FFFFFFFFFFFFFFFFFFFF:FFFFFFFFFFFFFFFFFFFFFFFFFFFFFFFFFFFFF
@A00456:223:HMMCCDSXX:3:1270:20835:36573 1:N:0:TGTACCGT+TCTCTAGG
GTGAGGAACGGACCTCCCATCATTCACTCTGGAATCAAAGACCTCAAGGTCTTGAAAACAACCCAGTCTGGATTTGAAGGATTCATCAAGGACCAGTTCACTACTCTCCCCGAGGTGAAGGACCGATGCTTTGCCACTCAAGTGTACTGC
+
FFFFFFFFFFFFFFFFFFFFFFFFFFFFFFFFFFFFFFFFFFFFFFFFFFFFFFFFFFFFFFFFFFFFFFFFFFFFFFFFFFFFFFFFFFFFFFFFFFFFFFFFFFFFFFFFFFFFFFFFFFFFFFFFFFFFFFFFFFFFFFFFFFFFFF
@A00456:223:HMMCCDSXX:3:1271:30526:2472 1:N:0:TGTACCGT+TCTCTAGG
CCTCACCCACCCAACTTCATGGTCTTTCTCGCTCTCCCGAGGCCAGCTTGGGTTCATGTGACCCCTTCTAGATGTGCCCTTCAGTCTGATCCACAGACCAGGAGACTCACCCTTCAAACAAAACTGTCTTTCCTCTTGGAGCCTCAATCA
+
FFFFFFFFFFFFFFFFFFFFFFFFFFFFFFFFFFFFFFFFFF:FFFFFFFF:FFFFFFF,FFFFFFFFFFFFFFFFFFF,FFF:FF::FFFFFFFFFFFFFFFFFFFFFFFF:FFFFFFFFFFFFFFFFFFFFFFFFFF,FF:FFFFFFF
@A00456:223:HMMCCDSXX:3:1271:20428:28447 1:N:0:TGTACCGT+TCTCTAGG
CCCAGACATCCCTAGGATGATGACAGTGTTTGATCTCATGTTCAGATCAACGGATGTGGCAGCAGCCAGTGCTTTACGACTATTTCCTTAACGATCGGATCCTAAAGACAGAGTCTGAGGCAGAGGGCACAAGAACAGCAAGGAGAAATA
+
FFFFFFFFFFFFFFFFFFFFFFFF:FFFFFFFFFFFFFFFFFFFFFFFFFFFFFFFFFFFFFFFFFFFFFFFFFFFFFFFFFFFFFFFFFFFFFFFFFFFFFFFFFFFFFFFFFFFFFFFF:FFFFFFFFFFFFFFFFFFFFFFFFFFFF
@A00456:223:HMMCCDSXX:3:1271:4652:31156 1:N:0:TGTACCGT+TCTCTAGG
GTGGCAGCAGCCAGTGCTTTACGACTATTTCCTTAACGATCGGATCCTAAAGACAGAGTCTGAGGCAGAGGGCACAAGAACAGCAAGGAGAAATATCGCTGTGATTCTCCGATCACAGTTTTAAAGGAATCTGCCCAAGGCCACGGAGCC
+
FFFFFFFFFFFFFFFFFFFFFFFFFFFFFF,FFF::F::FFFFF,FFFFFFFFFFFF:FF:FF::FFFFF:FFFFFF,FFFFFFFFFFFFFFFF:F:::FFFFFFFFFF,FFFFF:F:,FFFFFFF,FFFFFFFFFFFF:FFFFF:FFFF
@A00456:223:HMMCCDSXX:3:1272:24089:20791 1:N:0:TGTACCGT+TCTCTAGG
CTGTGACGTTATGGCTCCAGCCAGTTGTGATGCTTGGGATAACTGTGTGCTCACCTGCAAAAATTTCAACTCAGGATACTGATTGCTCTGCTCTGTGTGAAGTAATTGCTCTTCCGTTTCTAGTTTAGCAAGGGGCTTGTAGCTGTGCGC
+
FFFFFFFFFFFFFFFFFFFFFFFFFFFFFFFFFFFFFFFFFFFFFFFFFFFFFFFFFFFFFFFFFFFFFFFFFFFFFFFFFFFFFFFFFFFFFFFFFFFFFFFFFFFFFFFFFFFFFFFFFFFFFFFFFFFFFFFFFFFFFFFFFFFFFF
@A00456:223:HMMCCDSXX:3:1272:4164:29434 1:N:0:TGTACCGT+TCTCTAGG
CGGCAAAATAACCGGGACGGTGAGGAGGAAGCTGCCTTCCAGGCTGTGACGTTATGGCTCCAGCCAGTTGTGATGCTTGGGATAACTGTGTGCTCACCTGCAAAAATTTCAACTCAGGATACTGATTGCTCTGCTCTGTGTGAAGTAATT
+
FFFFFFFFFFFFFFFFFFFFFFFFFFFFFFFFFFFFFFFFFFFFFFFFFFFFFFFFFFFFFFFFFFFFFFFFFFFF:FFFFFFFFFFFFFFFFFFFFFFFFFFFFFFFFFFFFFFFFFFFFFFFFFFFFFFFFFFFFFFFFFFFFFFFFF
@A00456:223:HMMCCDSXX:3:1273:28980:4210 1:N:0:TGTACCGT+TCTCTAGG
GGGGTTGGAAGTTCAAGCCCCCCTGCCCTCCTCCATGAGGAGCTTCAGCCAGAGATTTTCAAAACACTAGGATGATTTTTTTTTCACATGGTTTTATTACGTTTTTGGTACAACCCAGACATCCCTAGGATGATGACAGTGTTTGATCTC
+
FFFFFFFFFFFFFFFFFFFFFFFFFFFFFFFFFFFFFFFFFFFFFFFFFFFFFFFFFFFFFFFFFFFFFFFF,FFFFFFFFFFFFFFFFFF,:::FFFFFFFF:FFFF:FFFFFFFFFFFFFFFFFFFFFFFF:FFFFFFFF:FFFFFFF
@A00456:223:HMMCCDSXX:3:1273:31232:11428 1:N:0:TGTACCGT+TCTCTAGG
GCGCCCCAGGTAGCCTCGAAATCCACGTCCCGATTCTGGTAGCGCCACTTGCAGTACACTTGAGTGGCAAAGCATCGGTCCTTCACCTCGGGGAGAGTAGTGAACTGGTCCTTGATGAATCCTTCAAATCCAGACTGGGTTGTTTTCAAG
+
FFFFFFFFFFFFFFFFFFFFFFFFFFFFFFFFFFFFFFFFFFFFFFFFFFFFFFFFFFFFFFFFFFFFFFFFFFFFFFFFFFFFFFFFFFFFFFFFFFFFFF:FFFFFFFFFFFFFFFFFFFFFFFFFFFFFFFFFFFFFFFFFFFFFFF
@A00456:223:HMMCCDSXX:3:1273:25572:12806 1:N:0:TGTACCGT+TCTCTAGG
ATTTCAACTCAGGATACTGATTGCTCTGCTCTGTGTGAAGTAATTGCTCTTCCGTTTCTAGTTTAGCAAGGGGCTTGTAGCTGTGCGCACGTGGAGCCCTGCATTAGCAGACACCGCAGGCTCCGTGGCCTTGGGCAGATTCCTTTAAAA
+
FFFFFFFFFFFFFFFFFFFFFFFFFFFFFFFFFFFFFFFFFFFFFFFFFFFFFFFFFF:FFFFFFFFFFFFFFFFFFFFFFFFFFFFFFFFFFFFFFFFFFFFFFFFFFFFFFFFFFFFFFFFFFFFFFFFFFFFFFFFFFFFFFFFFFF
@A00456:223:HMMCCDSXX:3:1274:25147:8406 1:N:0:TGTACCGT+TCTCTAGG
GGAAAGAATGATGAAGTGGAGTTTGTCCGAACTGGCTATGGGAAGGACATGGTCAAAGTTCTCCATATTCAGAGGGATGGAAAATACCACAGCATCAAAGAGGTGGCGACTTCGGTGCAGTTGACTCTGAGGTCCAAAAAGGATTACCTC
+
FFFFFFFFFFFFFFFFFFFFFFFFFFFFFFFFFFFFFFFFFFFFFFFFFFFFFFFFFFFFFFFFFFFFFFFFFFFFFFFFFFFFFFFFFFFFFFFFFFFFFFFFFFFFFFFFFFFFFFFFFFFFFFFFFFFFFFFFFF:FFFFFFFFFFF
@A00456:223:HMMCCDSXX:3:1274:25572:20948 1:N:0:TGTACCGT+TCTCTAGG
CCTGAGTTGAAATTTTTGCAGGTGAGCACACAGTTATCCCAAGCATCACAACTGGCTGGAGCCATAACGTCACAGCCTGGAAGGCAGCTTCCTCCTCACCGTCCCGGTTATTTTGCCGTAGGGGTTGTCCAGAGGCAGCAAAACCTCTTC
+
FFFFFFFFFFFFFFFF:FFFFFFFFFFFFFFFFFFFFFFFFFFFFFFFFFFFFFFFFFFFFFFFFFFFFFFFFFFFFFFFFFFFFFFFFFFFFFFFFFFFFFFFFFFFFFFFFFFFFFFFFFFFFFFFFFFFFFFFFFFFFFFFFFFFFF
@A00456:223:HMMCCDSXX:3:1275:23538:10723 1:N:0:TGTACCGT+TCTCTAGG
GTGGAGTTTGTCCGAACTGGCTATGGGAAGGACATGGTCAAAGTTCTCCATATTCAGAGGGATGGAAAATACCACAGCATCAAAGAGGTGGCGACTTCGGTGCAGTTGACTCTGAGGTCCAAAAAGGATTACCTCCATGGTGATAATTCC
+
FFFFFFFFFFFFFFFFFFFFFF,FFFFFFFFFFFFFFFFFFFFFFFFFFFFFFFFFFFFFFFFFFFFFFFFFFFFFFFFFFFF:FFFFFFFFFFFFFFFFFFFFFFFFFFFFFFFFFFFFFFFFFFFFFFFFFFFFFFFFFFFFFFFFFF
@A00456:223:HMMCCDSXX:3:1275:27561:18349 1:N:0:TGTACCGT+TCTCTAGG
GTTTGTCCGAACTGGCTATGGGAAGGACATGGTCAAAGTTCTCCATATTCAGAGGGATGGAAAATACCACAGCATCAAAGAGGTGGCGACTTCGGTGCAGTTGACTCTGAGGTCCAAAAAGGATTACCTCCATGGTGATAATTCCGACAT
+
FFFFFFFFFFFFFFFFFFFFFFFFFFFFFFFFFFFFFFFFFFFFFFFFFFFFFFFFFFFFF:FFFFFFFFFFFFFFFFFFFFFFFFFFFFFFFFFFFFFFFFFFFFFFFFFFFFFFFFFFFFFFFFFFFFFFFFFFFFFFFFFFFFFFFF
@A00456:223:HMMCCDSXX:3:1276:27552:7780 1:N:0:TGTACCGT+TCTCTAGG
GGATGATGTCGGAATTATCACCATGGAGGTAATCCTTTTTGGACCTCAGAGTCAACTGCACCGAAGTCGCCACCTCTTTGATGCTGTGGTATTTTCCATCCCTCTGAATATGGAGAACTTTGACCATGTCCTTCCCATAGCCAGTTCGGA
+
FFFFFFFFFFFFFFFFFFFFFFFFFFFFFFFFFFFFFFFFFFFFFFFFFFFFFFFFFFFFFFFFFFFFFFFFFFFFFFFFFFFFFFFFFFFFFFFFFFFFFFFFFFFFFFFFFFFFFFFFFFFFFFFFFFFFFFFFFFFFFFFFFFFFFF
@A00456:223:HMMCCDSXX:3:1276:1461:20055 1:N:0:TGTACCGT+TCTCTAGG
GGGGCACAAGAACAGCAAGGAGAAATATCGCTGTGATTCTCCGATCACAGTTTTAAAGGAATCTGCCCAAGGCCACGGAGCCTGCGGTGTCTGCTAATGCAGGGCTCCACGTGCGCACAGCTACAAGCCCCTTGCTAAACTAGAAACGGA
+
FFFFFF:FF:FFFFFFFFFF:F,F::F:FFFFF:FFFFFFFFF,FFFFFFFF,FF:FF::FFFFFFFF::FFFFFFFF,FFFFFFFFFFFFFFFF::FFFFFFFFFFFFFFFFFFFFFFFFFFFFFFFFFFFFFFFFFFFFFFFFFFFFF
@A00456:223:HMMCCDSXX:3:1276:11207:24095 1:N:0:TGTACCGT+TCTCTAGG
CCAGAATCGGGACGTGGATTTCGAGGCTACCTGGGGCGCTGTCCGGGACATTGTCCTGAAGAAATTTGCTGGGCCCTATGACAGAGGTGAATACTCACCTTCCGTGCAGAAGACCCTCTATGACATACAAGTGCTGACCCTGAGCCAGCT
+
FFFFFFFFFFFFFFFFFFFFFFFFFFFFFFFFFFFFFFFFFFFFFFFFF:FFFFFFFFFFFFF:,FFFFFFFFFFFFFFFFFFFFFFFFFFFFFFFFFFFFFFFFFFFFFFFFFFFFFFFFFFFFFFFFFFFFFFFFFFFFFFFFFFFFF
@A00456:223:HMMCCDSXX:3:1277:20419:14152 1:N:0:TGTACCGT+TCTCTAGG
GTGAGTGTATGCACCCCTGTGCACGTGTACAGTAGCCAGCACAGGATGCCAAGCGTCTTCTAATACTCTCCTCCTAACTGCCTGGAGACAAAGTCTTTTGGGAAGCTCACTGATTTTACTAGACTGGCTGACCAGAAAGCTCTTGGGATC
+
FFFFFFFFFFFFFFFFFFFFFFFFFFFFFFFFFFFFFFFFFFFFFFFFFFFFFFFFFFFFFFFFFFFFFFFFFFFFFFFFFFFFFFFFFFFFF:FFFFFFFFFFFF:FFF:FFFFFFFFFF:FFFFFFFFF:FFFFFFFFFFF::::FFF
@A00456:223:HMMCCDSXX:3:1277:7401:14403 1:N:0:TGTACCGT+TCTCTAGG
CGGAATTATCACCATGGAGGTAATCCTTTTTGGACCTCAGAGTCAACTGCACCGAAGTCGCCACCGCTTTGATGCTGTGGTATTTTCCATCCCTCTGAATATGGAGAACTTTGACCATGTCCTTCCCATAGCCAGTTCGGACAAACTCCA
+
F,:FF,,FF::,:FFF:F:::FFF::F,,F,,FF:FFFF,F:FFFF:F,FF::,FFFF:::,,::,:FFF,FFFFF:F,:FFF,F:F:F,,F,FFF:FF:F:F,FFF,FF:FF::FF:::,FF:F::FFFFF:FF:FFFF:,:FFFF:,F
@A00456:223:HMMCCDSXX:3:1277:2862:32158 1:N:0:TGTACCGT+TCTCTAGG
ATCCCTTTGAACTTCGCCAGGACATGCACTGTGTTCTTGATGGTGTCTGTGGGGATGATGTCGGAATTATCACCATGGAGGTAATCCTTTTTGGACCTCAGAGTCAACTGCACCGAAGTCGCCACCTCTTTGATGCTGTGGTATTTTCCA
+
FFFFFFFFFFFFFFFFFFFFFFFFFFFFFFFFFFFFFFFFFFFFFFFFF:FFFFFFFFFFFFFFFFFFFFFFFFFFFFFFFFFFFFFFFFFFFFFFFFFFFFFFFFFFFFFFFFFFFFFFFFFFFF:FFFFFFFFFFFFFFFFFFFFFFF
@A00456:223:HMMCCDSXX:3:1277:9579:32330 1:N:0:TGTACCGT+TCTCTAGG
CCTTGCTAAACTAGAAACGGAGGAGCAATTACTTCACACAGAGCAGAGCAATCAGTATCCTGAGTTGAAATTTTTGCAGGTGAGCACACAGTTATCCCAAGCATCACAACTGGCTGGAGCCATAACGTCACAGCCTGGAAGGCAGCTTCC
+
FFFFFFFFFFFFFFFFFFFFFFFFFFFFFFFFFFFFFFFFFFFFFFFFFFFFFFFFFFFFFFFFFFFFFFFFFFFFFFFFFFFFFFFFFFFFFFFFFFFFFFFFFFFFFFFFFFFFFFFFFFFFFFFFFFFFFFFFFFFFFFF:FFFFFF
@A00456:223:HMMCCDSXX:3:1277:28049:33849 1:N:0:TGTACCGT+TCTCTAGG
GGGACGGTGAGGAGGAAGCTGCCTTCCAGGCTGTGACGTTATGGCTCCAGCCAGTTGTGATGCTTGGGATAACTGTGTGCTCACCTGCAAAAATTTCAACTCAGGATACTGATTGCTCTGCTCTGTGTGAAGTAATTGCTCTTCCGTTTC
+
FFF,:FF:F,FF:FF:FFFFFFFFFFFFFF:FFF:FFFFFFF:FFFFFF:FF:FFFFFFFFF::FFFFFFFFFFFFFFF:FFFFFFFFFFFFFFFFFFF:FFFFFFFF:FFF,FF:FFFFFFFFF:FFFFFFFFFFFF,FFFFF,F:F::
@A00456:223:HMMCCDSXX:3:1278:20039:4570 1:N:0:TGTACCGT+TCTCTAGG
GTCCAAAATGGGGCTGATCAACAAGGAAGAGGTTTTGCTGCCTCTGGACAACCCCTACGGCAAAATAACCGGGACGGTGAGGAGGAAGCTGCCTTCCAGGCTGTGACGTTATGGCTCCAGCCAGTTGTGATGCTTGGGATAACTGTGTGC
+
FFFFFFFFFFFFFFFFFFFFFFFFFFFFFFFFFFFFFFFFFFFFFFFFFFFFFFFFFFFFFFFFFFFFFFFFFFFFFFFFFFFFFFFFFFFFFFFFFFFFFFFFFFFFFFFFFFFFFFFFFFFFFFFFFFFFFFFFFFFFFFFFFFFFFF
@A00456:223:HMMCCDSXX:3:1278:5032:6324 1:N:0:TGTACCGT+TCTCTAGG
GACAACCCCTACGGCAAAATAACCGGGACGGTGAGGAGGAAGCTGCCTTCCAGGCTGTGACGTTATGGCTCCAGCCAGTTGTGATGCTTGGGATAACTGTGTGCTCACCTGCAAAAATTTCAACTCAGGATACTGATTGCTCTGCTCTGT
+
FFFFFFFFFFFFFFFFFFFFFFFFFFFFFFFFFFFFFFFF:FFFFFFFFFFFFFFFFFFFFFFFFFFFFFFFFFFFFFFFFFFFFFFFFFFFFFFFFFFFFFFFFFFFFFFFFFFFFFFFFF,FFFFFFFFFFFFFFFFFFFFFFFFFFF
@A00456:223:HMMCCDSXX:3:1278:5737:6511 1:N:0:TGTACCGT+TCTCTAGG
GACAACCCCTACGGCAAAATAACCGGGACGGTGAGGAGGAAGCTGCCTTCCAGGCTGTGACGTTATGGCTCCAGCCAGTTGTGATGCTTGGGATAACTGTGTGCTCACCTGCAAAAATTTCAACTCAGGATACTGATTGCTCTGCTCTGT
+
FFFFFFFFFFFFFFFFFFFFFFFFFFFFFFFFFFFFFFFFFFFFFFFFFFFFFFFFFFFFFFFFFFFFFFFFFFFFFFFFFFFFFFFFFFFFFFFFFFFFFFFFFFFFFFFFFFFFFFFFFFFFFFFFFFFFFFFFFFFFFFFFFFFFFF
@A00456:223:HMMCCDSXX:3:1278:14416:15969 1:N:0:TGTACCGT+TCTCTAGG
GGGGCACAAGAACAGCAAGGAGAAATATCGCTGTGATTCTCCAATCACAGTTTTAAAGGAATCTGCCCAAGGCCACGGAGCCTGCGGTGTCTGCTAATGCAGGGCTCCACGTGCGCACAGCTACAAGCCCCTTGCTAAACTAGAAACGGA
+
FFFFF:FFFFFFFFFFFFFFFFFFFFFFFFFFFFFFFFFFFFFFFFFFFFFFFFFFFFFFFFFFFFFFFFFFFFFFFFFFFFFFFFFFFFFFFFFFFFFFFFFFFFFFFFFFFFFFFFFFFFFFFFFFFFFFFFFFFFFFFFFFFFFFFF
@A00456:223:HMMCCDSXX:3:1278:20202:19069 1:N:0:TGTACCGT+TCTCTAGG
GGGTGATGTCGGAATTATCACCATGGAGGTAATCCTTTTTGGACCTCAGAGTCAACTGCACCGAAGTCGCCACCTCTTTGATGCTGTGGTATTTTCCATCCCTCTGAATATGGAGAACTTTGACCATGTCCTTCCCATAGCCAGTTCGGA
+
FFFFFFFFFFFFFFFFFFFFFFFFFFFFFFFFFFFFFFFFFFFFFFF:FFFFFFFFFFFFFFFFFFFFFFFFFFFFFFFFFFFFFFFFFF,FFFFFFFFFFFFFFFFFFFFFFFFF,FFFFFFFFFFFFFFFFFFFFFFFFFFFFFFFFF
@A00456:223:HMMCCDSXX:3:1278:5900:27618 1:N:0:TGTACCGT+TCTCTAGG
AAAACCCCTTGGTTTTGGACAAATGGTGACAATTGGACACCCAAGGCCAAGATCCAAGTTCTCTAATATTTATAGAAGCATTCTGTAAATGGGCTGAGGAGAGAGCTCATTTGTAAAGTGTTTGCATTGCAAGCATGAGAACCTGCATTT
+
FFF,FFFF::FF:,,,,,FF,,FF:::,FFFFFFFF,F:F:FFF,,FFFF,,,FFF,:F:FFFFF,,F:F,F,:FFFFF,FFFF,FF:FF,F:FF:FFFFF:F,F,F,:FFFFF,,FFFF:FFFF::FF:::FF,FFFFF,,FFFFF,,F
@A00456:223:HMMCCDSXX:3:1301:10059:10081 1:N:0:TGTACCGT+TCTCTAGG
GTTGGAAGTTCAAGCCCCCCTGCCCTCCTCCATGAGGAGCTTCAGCCAGAGATTTTCAAAACACTAGGATGATTTTTTTTTCACATGGTTTTATTACGTTTTTGGTACAACCCAGACATCCCTAGGATGATGACAGTGTTTGATCTCATG
+
FFFFFFFFFFFFFFFFFFFFFFFFFFFFFFFFFFFFFFFFFFF:FFFFFFFFFFFFFFF:FFFFFFFFFFFFFFFFFFFFFFFFFFFFFFFFFFFFFFFF:FFFFFFFFFFFFFFFFFFFFFFFFFFFFFFFFFFFFFFFFFFFFFFFFF
@A00456:223:HMMCCDSXX:3:1301:10050:10504 1:N:0:TGTACCGT+TCTCTAGG
GTTGGAAGTTCAAGCCCCCCTGCCCTCCTCCATGAGGAGCTTCAGCCAGAGATTTTCAAAACACTAGGATGATTTTTTTTTCACATGGTTTTATTACGTTTTTGGTACAACCCAGACATCCCTAGGATGATGACAGTGTTTGATCTCATG
+
FFFFFFFFFFFFFFFFFFFFFFFFFFFFFFFFFFFFFFFFFFFFFFFFFFFFFFFFFFF:FFFFFFFFFFFFFFFFFFFFFFFFFFFF:FFFFFFFF:FFFFFFFFFFFFFFFFFFFFFFFFFFFFFFFFFFFF,FFFFFFFFFFFFFFF
@A00456:223:HMMCCDSXX:3:1301:9227:27524 1:N:0:TGTACCGT+TCTCTAGG
CCAGTTGTGATGCTTGGGATAACTGTGTGCTCACCTGCAAAAATTTCAACTCAGGATACTGATTGCTCTGCTCTGTGTGAAGTAATTGCTCTTCCGTTTCTAGTTTAGCAAGGGGCTTGTAGCTGTGCGCACGTGGAGCCCTGCATTAGC
+
FFFFFFFFFFFFFFFFFFFFF:FFFFFFFFFFFFFFFFFFFFFFFFFFFFFFFFFFFFFFFFFFFFFFFFFFFFFFFFFFFFFFFFFFFFFFFFFFF:FFFFFFFFFFFFFFFFFF:FFFFFFFFFFFFFFFFFFFFFFFFFFFFFFFFF
@A00456:223:HMMCCDSXX:3:1301:24686:29684 1:N:0:TGTACCGT+TCTCTAGG
GTGGGGATGATGTCGGAATTATCACCATGGAGGTAATCCCTTTTGGACCTCAGAGTCAACTGCACCGAAGTCGCCACCTCTTTGATGCTGAGGTATTTTCCATCCCTCTGAATATGGAGAACTTTGACCATGTCCTTCCCATAGCCAGTT
+
::,F,FFFFFF:FFF:FFF:FFFFF,FFFFFFFF:FFFFFF:FFF:FFFF,FFFFFFFFF,FFFF,FF,F:::FFFFF:FF,,:FFF,,F,,F,:FF:F:FFFF,:FFFFFFF:F:,FFFF,F:F,,:,F:FFFFFF:F,F,FFFF::,F
@A00456:223:HMMCCDSXX:3:1302:7392:2174 1:N:0:TGTACCGT+TCTCTAGG
GGAAAGAATGATGAAGTGGAGTTTGTCCGAACTGGCTATGGGAAGGACATGGTCAAAGTTCTCCATATTCAGAGGGATGGAAAATACCACAGCATCAAAGAGGTGGCGACTTCGGTGCAGTTGACTCTGAGGTCCAAAAAGGATTACCTC
+
FFFFFFFFFFFFFFFFFFFFFFFF:FFFFFFFFFFFFFFFFFFFFFFFFFFFFFFFFFFFFFFFFFFFFFFFFFFFFFFFFFFFFFFFFFFFFFFFFFFFFFFFFFFFFFFFFFFFFFFFFFFFFFFFFFFFFFF:FFF,FFFFFFFFFF
@A00456:223:HMMCCDSXX:3:1302:17824:5682 1:N:0:TGTACCGT+TCTCTAGG
TTAGCAAGGGGCTTGTAGCTGTGCGCACGTGGAGCCCTGCATTAGCAGACACCGCAGGCTCCGTGGCCTTTGGCAGATTCCTTTAAAACTGTGATCGGAGAATCACAGCGATATTTCTCCTTGCTGTTCTTGTGCCCTCTGCCTCAGACT
+
FFFFFFFFFFFFFFFFFFFFFFFFFFFFFFFFFFFFFFFFFFFFFFFFFFFFFFFFFFFFFFFFFFFFFFFFFFFFFFFFFFFFFFFFFFFFFFFFFFFFFFFFFFFFFFFFFFFFFFFFFFFFFFFFFFFFFFFFFFFFFFFFFFFFFF
@A00456:223:HMMCCDSXX:3:1302:30987:8375 1:N:0:TGTACCGT+TCTCTAGG
CGTGGCAGCAGCCAGTGCTTTACGACTATTTCCTTAACGATCGGATCCTAAAGACAGAGTCTGAGGCAGAGGGCACAAGAACAGCAAGGAGAAATATCGCTGTGATTCTCCGATCACAGTTTTAAAGGAATCTGCCCAAGGCCACGGAGC
+
FF:FFFFFF,:FF,FF:F::FF:F,F,FF,F:F,F,FFFFFFFFFFFFFFFFFFFF:FFFFFFFFFFFFFFFFFFFFFFFFFFFFFF::F:FFF,FFF:FF,FF,F,F,FF:FFFFFF:,FFFF,FFFF:FFFFFFF:,F:FFFF::FFF
@A00456:223:HMMCCDSXX:3:1302:7383:12461 1:N:0:TGTACCGT+TCTCTAGG
GAGGAAGCTGCCTTCCAGGCTGTGACGTTATGGCTCCAGCCAGTTGTGATGCTTGGGATAACTGTGTGCTCACCTGCAAAAATTTCAACTCAGGATACTGATTGCTCTGCTCTGTGTGAAGTAATTGCTCTTCCGTTTCTAGTTTAGCAA
+
FFFFF:FFFFFFFFFFFFFFFFFFFFFFFFFFFFFFFFFFFFFFFFFFFFFFFFFFFFFFFFFFFFFFFFFFFFFFFFFFFFFFFFFFFFFFFFFFFFFFFFFFFFFFFFFFFFFFFFFFFF::FFFFFFFFFFFFFFF:FFFFFFFFFF
@A00456:223:HMMCCDSXX:3:1302:24135:18145 1:N:0:TGTACCGT+TCTCTAGG
GGCACAAGAACAGCAAGGAGAAATATCGCTGTGATTCTCCGATCACAGTTTTAAAGGAATCTGCCCAAGGCCACGGAGCCTGCGGTGTCTGCTAATGCAGGGCTCCACGTGCGCACAGCTACAAGCCCCTTGCTAAACTAGAAACGGAAG
+
FFFFFFFFFFFFFFFFFFFFFFFFFFFFFFFFFFFFFFFFFFFFFFFFFFFFFFFFFFFFFFFFFFFFFFFFFFFFFFFFFFFFFFFFFFFFFFFFFFFFFFFFFFFFFFFFFFFFFFFFFFFFFFFFFFFFFFFFFFFFFFFFFFFFFF
@A00456:223:HMMCCDSXX:3:1302:12653:19523 1:N:0:TGTACCGT+TCTCTAGG
CCAAAATGGGGCTGATCAACAAGGAAGAGGTTTTGCTGCCTCTGGACAACCCCTACGGCAAAATAACCGGGACGGTGAGGAGGAAGCTGCCTTCCAGGCTGTGACGTTATGGCTCCAGCCAGTTGTGATGCTTGGGATAACTGTGTGCTC
+
FFFFFF:FFFFFFFFFFFFFFFFFFFFFFFFFF:FFFFFFFFFFFFFFFF:FFFFFFFFFF,FFFFFFFFFFF:FFFFFFFFFFFF:FFFFFFFFFFFFFFFFFFFFFFFFFFFFFFFFFFFF:F,FFF:FFFFFFFFFFF:FFFFFFFF
@A00456:223:HMMCCDSXX:3:1302:23900:23156 1:N:0:TGTACCGT+TCTCTAGG
TTTGAACTTCGCCAGGACATGCACTGTGTTCTTGATGGTGTCTGTGGGGATGATGTCGGAATTATCACCATGGAGGTAATCCTTTTTGGACCTCAGAGTCAACTGCACCGAAGTCGCCACCTCTTTGATGCTGTGGTATTTTCCATCCCT
+
FFFFFFFFFFFFFFFFFFFFFFFFFFFFFFFFFFFFFFFF:FFFFFFFFFFFFFFFFFFFFFFFFFFFFFFFFFFFFFFFFFFFFFFFFFFFFF:FFFFFFFFFFFFFFFFFFFFFFFFFFFFFFFFFFFFFFFFFFFFFFFFFFFFFFF
@A00456:223:HMMCCDSXX:3:1302:28971:24017 1:N:0:TGTACCGT+TCTCTAGG
TGTGGGGATGATGTCGGAATTATCACCATGGAGGTAATCCTAATTGGACCTCAGAGACAACTCCACCGAAGACGCCACCTCATTGATGCTGTGGTATATACCATCCCTCTGAATATGTAGAACTTTGACCATGTCCTTACCAAAGCCAGT
+
FF,:,FFF:FFF,FFF,FF::FFFF,FFFFFFF,FFFFFFF,,F:,FF::FFFFFF,FFFFF,,FFFFFF,,:,:F,FFFF,F:FFFFFF,F:F,F:,F,:FFFFF,:,,:FFFFF:,FFF:F:FF:FF,:,FFF,FF,,FFFF,:FFF:
@A00456:223:HMMCCDSXX:3:1302:22797:25535 1:N:0:TGTACCGT+TCTCTAGG
TGTGTGCTCACCTGCAAAAATTTCAACTCAGGATACTGATTGCTCTGCTCTGTGTGAAGTAATTGCTCTTCCGTTTCTAGTTTAGCAAGGGGCTTGTAGCTGTGCGCACGTGGAGCCCTGCATTAGCAGACACCGCAGGCTCCGTGGCCT
+
FFFFFFFFFFFFFFFFFFFFFFFFFFFFFFFFFFFFFFFFFFFFFFFFF:FFFFFFFFFFFFFFFFFFFFFFF:FF:FFFFFFFFF:FFFFFFF:FFFFFFFFFFFFFFFFFFFFFFFFFFFFFFFFFFFFFFFFFFFFFFFFFFFFFFF
@A00456:223:HMMCCDSXX:3:1303:22417:7341 1:N:0:TGTACCGT+TCTCTAGG
GTTTTATTACGTTTTTGGTACAACCCAGACATCCCTAGGATGATGACAGTGTTTGATCTCATGTTCAGATCAACGGATGTGGCAGCAGCCAGTGCTTTACGACTATTTCCTTAACGATCGGATCCTAAAGACAGAGTCTGAGGCAGAGGG
+
FFFFFFFFFFFFFFFFFFFFFFF:FFFFFFFFFFFFFFFFFFFFFFFFFFFFFFFFFFFFFFFFFFFFFFFFFFFFFFFFFFFFFFFFFFFFFFFFFFFFFFFFFFFFFFFFFFFFFFFFFFFFFFFFFFFFFFFFFFFFFFFFFFFFFF
@A00456:223:HMMCCDSXX:3:1303:27471:33974 1:N:0:TGTACCGT+TCTCTAGG
ATGAAGTGGAGTTTGTCCGAACTGGCTATGGGAAGGACATGGTCAAAGTTCTCCATATTCAGAGGGATGGAAAATACCACAGCATCAAAGAGGTGGCGACTTCGGTGCAGTTGACTCTGAGGTCCAAAAAGGATTACCTCCATGGTGATA
+
FFFFF::FFFFFF:FFFFFFFFFFFF:FF,::FFFFFFFF:FFFFFFFFFFFFFFFFFFFFFFFFFFFFFFFFFFF,,FFFFFFFFFFFFFFFFFFF:FFFFFF:FFFFF:FFFFFFFFFFFFFFF:FFFFFFF:FFFFF::FFF:FFFF
@A00456:223:HMMCCDSXX:3:1304:17436:20384 1:N:0:TGTACCGT+TCTCTAGG
GGGAAGGACATGGTCAAAGTTCTCCATATTCAGAGGGATGGAAAATACCACAGCATCAAAGAGGTGGCGACTTCGGTGCAGTTGACTCTGAGGTCCAAAAAGGATTACCTCCATGGTGATAATTCCGACATCATCCCCACAGACACCATC
+
FFFFFFFFFFFFFFFFFFFFFFFFFFFFFFFFFFFFFFFFFFFFFFFFFFFFFFFFFFFFFFFFFFFFFFFFFFFFFFFFFFFFFFFFFFFFFFFFFFFFFFFFFFFFFFFFFFFFFFFFFFFFFFFFFFFFFFFFFFFFFFFFFFFFFF
@A00456:223:HMMCCDSXX:3:1304:17788:20619 1:N:0:TGTACCGT+TCTCTAGG
GGGAAGGACATGGTCAAAGTTCTCCATATTCAGAGGGATGGAAAATACCACAGCATCAAAGAGGTGGCGACTTCGGTGCAGTTGACTCTGAGGTCCAAAAAGGATTACCTCCATGGTGATAATTCCGACATCATCCCCACAGACACCATC
+
FFFFFFFFFFFFFFFFFFFFFFFFFFFFFFFFFFFFFFFFFFFFFFFFFFFFFFFFFFFFFFFFFFFFFFFFFFFFFFFFFFFFFFFFFFFFFFFFFFFFFFFFFFFFFFFFFFFFFFFFFFFFFFFFFFFFFFFFFFFFFFFFFFFFFF
@A00456:223:HMMCCDSXX:3:1304:19678:25927 1:N:0:TGTACCGT+TCTCTAGG
GGGGATGATGTCGGAATTATCACCATGGAGGTAATCCTTTTTGGACCTCAGAGTCAACTGCACCGAAGTCGCCACCTCTTTGATGCTGTGGTATTTTCCATCCCTCTGAATATGGAGAACTTTGACCATGTCCTTCCCATAGCCAGTTCG
+
FFFFFFFFFFFFFFFFFFFFFFFFFFFFFFFFFFFFFFFFFFFFFFFFFFFFFFFFFFFFFFFFFFFFFFFFFFFFFFFFFFFFFFFFFFFFFFFFFFFFFFFFFFFFFFFFFFFFFFFFFFFFFFFFFFFFFFFFFFFFFFFFFFFFFF
@A00456:223:HMMCCDSXX:3:1305:24758:2284 1:N:0:TGTACCGT+TCTCTAGG
CGGAATTATCACCATGGAGGTAATCCTTTTTGGACCTCAGAGTCAACTGCACCGAAGTCGCCACCTCTTTGATGCTGTGGTATTTTCCATCCCTCTGAATATGGAGAACTTTGACCATGTCCTTCCCATAGCCAGTTCGGACAAACTCCA
+
FFFFFFFFFFFFFFFFFFFFFFFFFFFFFFFFFFFFFFFFFFFFFFFFFFFFFFFFFFFFFFFFFFFFFFFFFFFFFFFFFFFF,FFFFFFFFFFFFFFF:FFFFFFFFFFFFFFFFFFFFFFFFFFFFFFFFFFFFFFFFFFF:FFFFF
@A00456:223:HMMCCDSXX:3:1305:31882:5885 1:N:0:TGTACCGT+TCTCTAGG
GATGTCGGAATTATCACCATGGAGGTAATCCTTTTTGGACCTCAGAGTCAACTGCACCGAAGTCGCCACCTCTTTGATGCTGTGGTATTTTCCATCCCTCTGAATATGGAGAACTTTGACCATGTCCTTCCCATAGCCAGTTCGGACAAA
+
FFFFFFFFFFFFFFFFFFFFFFFFFFFFFFFFFFFFFFFFFFFFFFFFFFFFFFFFFFFFFFFFFFFFFFFFFFFFFFFFFF,FFFFFFFFFFFFFFFFFFFFFFFFFFFFFFFFFFFFFFFFFFF:FFFFFFFFFFFFFFFFFFFFF::
@A00456:223:HMMCCDSXX:3:1305:31503:13745 1:N:0:TGTACCGT+TCTCTAGG
TGTCTTGGCTGCATGTGCGTCTGTGCGCCATGTTCGTGTCTGGTGCCATGGTAACCAGTGGAGGGGGTTGGATACCCTGGACCTGGTGTTACAGGTGGTTGTGAGCTACCATGTTAATCCTGGGAGTAGAAGCCAAGTCCTCTGGGTCTC
+
FFFFFFFFFFFFFFFFFFFFFFF:FFFFFFFFFFFFFFFFFFFFFFFFFFFFFFFFFFFFFFFFFFFFFFFFFFFFFFFFFFFFFFFFFFFFFFFFFFFFFFFFFFFFFFFFFFFFFFFFFFFFFFFFFFFFFFFFFFFFFFFFFFFFFF
@A00456:223:HMMCCDSXX:3:1305:31259:25723 1:N:0:TGTACCGT+TCTCTAGG
GATGTCGGAATTATCACCATGGAGGTAATCCTTTTTGGACCTCAGAGTCAACTGCACCGAAGTCGCCACCTCTTTGATGCTGTGGTATTTTCCATCCCTCTGAATATGGAGAACTTTGACCATGTCCTTCCCATAGCCAGTTCGGACAAA
+
FFFFFFFFFFFFFFFFFFFFFFFFFFFFFFFFFFFFFFFFFFFFFFFFFFFFFFFFFFFFFFFFFFFFFFFFFFFFFFFFFFFFFFFFFFFFFFFFFFFFFFFFFFFFFFFFFFFFFFFFF:FFFFFFFFFFFFFFFFFFFFFFFF:,,F
@A00456:223:HMMCCDSXX:3:1305:6262:32941 1:N:0:TGTACCGT+TCTCTAGG
GTCTGTGGGGATGATGTCGGAATTATCACCATGGAGGTAATCCTTTTTGGACCTCAGAGTCAACTGCACCGAAGTCGCCACCTCTTTGATGCTGTGGTATTTTCCATCCCTCTGAATATGGAGAACTTTGACCATGTCCTTCCCATAGCC
+
FFFFFFFFFFFFFFFFFFFFFFFFFFFFFFFFFFFFFFFFFFFFFFFFFFFFFFFFFFFFFFFFFFFFFFFFFFFFFFFFFFFF:FFFF:FFFFFFFFFFFFFFFFFFFFFFFFFFFFFFFFFFFFFFFFFFFFFFFFFFFFFFFFFFFF
@A00456:223:HMMCCDSXX:3:1305:7762:35133 1:N:0:TGTACCGT+TCTCTAGG
TGATCGGATCCTAAAGACAGAGTCTGAGGCAGAGGGCACAAGAACAGCAAGGAGAAATATCGCTGTGATTCTCCGATCACAGTTTTAAAGGAATCTGCCCAAGGCCACGGAGCCTGCGGTGTCTGCTAATGCAGGGCTCCACGTGCGCAC
+
FF:FFFFFFFFFFFFFFFFFFFFFFFFFFFFFFFFFFFFFFFFFFFFFFFFFFFFFFFFFFFFFFFFFFFFFFFFFFFFFFFFFFFFF,FFFFFFFFFFFFFFFFFFFFFFFFFFFFFFFFFFFFFFFFFFFFFFFFFFFFFFFFFFFFF
@A00456:223:HMMCCDSXX:3:1306:28411:7106 1:N:0:TGTACCGT+TCTCTAGG
TCTTGATGGTGTCTGTGGGGATGATGTCGGAATTATCACCATGGAGGTAATCCTTTTTGGACCTCAGAGTCAACTGCACCGAAGTCGCCACCTCTTTGATGCTGTGGTATTTTCCATCCCTCTGAATATGGAGAACTTTGACCATGTCCT
+
FFFFFFFFFFFFFFFFFFFFFFFFFFFFFFFFFFFFFFFFFFFFFFFFFFFFFFFFFFFFFFFFFFFFFFFFFFFFFFFFFFFFFFFFFFFFFFFFFFFFFFFFFFFFFFFFFFFFFFFFFFFFFFFFFFFFFFFFFFFFFFFFFFFFFF
@A00456:223:HMMCCDSXX:3:1306:25789:20415 1:N:0:TGTACCGT+TCTCTAGG
GCTTTACGACTATTTCCTTAGCGATCGGATCCTAAAGACAGAGTCTGAGGCAGAGGGCACAAGAACAGCAAGGAGAAATATCGCTGTGATTCTCCGATCACAGTTTTAAAGGAATCTGCCCAAGGCCACGGAGCCTGCGGTGTCTGCTAA
+
FFFFFFFFFFFFFFFFFFFFFFFFFFFFFFFFFFFFFFFFFFFFFFFFFFFFFFFFFFFFFFFFFFFFFFFFFFFFFFFFFFFFFFFFFFFFFFFFFFFFFFFFFFFFFFFFFFFFFFFFFFFFFFFFFFFFFFFFFFFFFFFFFFFFFF
@A00456:223:HMMCCDSXX:3:1306:32108:22404 1:N:0:TGTACCGT+TCTCTAGG
CGGATGTGGCAGCAGCCAGTGCTTTACGACTATTTCCTTAACGATCGGATCCTAAAGACAGAGTCTGAGGCAGAGGGCACAAGAACAGCAAGGAGAAATATCGCTGTGATTCTCCGATCACAGTTTTAAAGGAATCTGCCCAAGGCCACG
+
FFFFFFFFFFFFFFFFFFFFFFFFFFFFFFFFFFFFFFF,:FFFFFFFFFFFFFFFFFFFFFFFFFFFFFFFFFFFFFFFFFFFFFFFFFFFFFFFFFFFFFFFFFFFFFFFFFFFFFFFFFF:FFFFF::FFFFFFFFFFFFFFFFFFF
@A00456:223:HMMCCDSXX:3:1306:27037:25175 1:N:0:TGTACCGT+TCTCTAGG
GTGTGCTCACCTGCAAAAATTTCAACTCAGGATACTGATTGCTCTGCTCTGTGTGAAGTAATTGCTCTTCCGTTTCTAGTTTAGCAAGGGGCTTGTAGCTGTGCGCACGTGGAGCCCTGCATTAGCAGACACCGCAGGCTCCGTGGCCTT
+
FFFFFFF:FFFFFFFFFFFFFFFFFFFFFFFFFFFFFFFFFFFFFFFFFFFFFFF:FFFFFFFFFFFFFFFFFFFFFFFFFFFFFFFFFF:FFFFFFFFFFFFFFFFFFFFFFFFFFFFFFFFFFFFFFFFF,FFFFFFFFFFFFFFFFF
@A00456:223:HMMCCDSXX:3:1307:12310:1141 1:N:0:TGTACCGT+TCTCTAGG
ATGACGACTATGGAAAGAATGATGAAGTGGAGTTTGTCCGAACTGGCTATGGGAAGGACATGGTCAAAGTTCTCCATATTCAGAGGGATGGAAAATACCACAGCATCAAAGAGGTGGCGACTTCGGTGCAGTTGACTCTGAGGTCCAAAA
+
FFFFFFFFFFFFFFFFFFFFFFFFFFFFFFFFFFFFFFFFFFFFFFFFFFFFFFFFFFFFFFFFFFFFFFFFFFFFFFFFFFFFFFFFFFFFFFFFFFFFFFFFFFFFFFFFFFFFFFFFFFFFFFFFFFFFFF:FFFFFFFFFFFFFFF
@A00456:223:HMMCCDSXX:3:1307:27380:1564 1:N:0:TGTACCGT+TCTCTAGG
GCTTTACGACTATTTCCTTAACGATCGGATCCTAAAGACAGAGTCTGAGGCAGAGGGCACAAGAACAGCAAGGAGAAATATCGCTGTGATTCTCCGATCACAGTTTTAAAGGAATCTGCCCAAGGCCACGGAGCCTGCGGTGTCTGCTAA
+
F,F:FF:FFFFFFFFF:FF,F,FF:F:FFFFFFFFF:FFF,F,FF:FFFFFFFF,F:FFFFF:FF:F,FFFFFFFFFFFFFF,FF:,F:F:FFFFF:F,FFFFFFFFFFFFFFF:FFF,FFFFF:FF:FFFFFFFFFFFF:FFFF:FFFF
@A00456:223:HMMCCDSXX:3:1307:10276:2347 1:N:0:TGTACCGT+TCTCTAGG
GTGGTTTATTATGCAAAATGCCTTTAAGTTAGATGATGCATGTTAGCTCAGCACTGGCAGTCCCCCGAGAAACCAGTCTCTCTGATCATAGTACTGTTCTACCAATGTCTTGCCCTTTCAACAATTAAATAAATACCTGTCCAGTGTGGG
+
FFFFFFFFFFFF:FFFFFFFFFFFFFFFFFF:FFFFFFFFFFFFFFFF:FFFFFFF:FFFFF,F:FFFFFFF:FF,FFF:FFF,:FFFFFFFFFFFFFFFFFFFFFFFFFFFFFFFFFFFFFFFFFFFFFFFFFFF,FFFFFFF,FFFF,
@A00456:223:HMMCCDSXX:3:1307:2338:17816 1:N:0:TGTACCGT+TCTCTAGG
AGGACATGGTCAAAGTTCTCCATATTCAGAGGGATGGAAAATACCACAGCATCAAAGAGGTGGCGACTTCGGTGCAGTTGACTCTGAGGTCCAAAAAGGATTACCTCCATGGTGATAATTCCGACATCATCCCCACAGACACCATCAAGA
+
FFFFFFFFFFFFFFFFFFFFFFFFFFFFFFFFFFFFFFFFFFFFFFFFFFFFFFFFFFFFFFFFFFFFFFFFFFFFFFFFFFFFFFFFFFFFFFFFFFFFFFFFFFFFFFFFFFFFFF:FFFFFFFFFFFFFFFFFFFFFFFFFFFFFFF
@A00456:223:HMMCCDSXX:3:1307:22761:20118 1:N:0:TGTACCGT+TCTCTAGG
CAAGAACAGCAAGGAGAAATATCGCTGTGATTCTCCGATCACAGTTTTAAAGGAATCTGCCCAAGGCCACGGAGCCTGCGGTGTCTGCTAATGCAGGGCTCCACGTGCGCACAGCTACAAGCCCCTTGCTAAACTAGAAACGGAAGAGCA
+
FFFFFFFFFFFFFFFFFFFFFFFFFFFFFFFFFFFFFFFFFFFFFFFFFF:FFFFFFFFFFFFFFFFFFFFFFFFFFFFFFFFFFFFFFFFFFFFFFFFFFFFFFFFFFFFFFFFFFFFFFFFFFFFFFFFFFFFFFFFFFFFFFFFFFF
@A00456:223:HMMCCDSXX:3:1307:23972:27727 1:N:0:TGTACCGT+TCTCTAGG
TGGGGATGATGTCGGAATTATCACCATGGAGGTAATCCTTTTTGGACCTCAGAGTCAACTGCACCGAAGTCGCCACCTCTTTGATGCTGTGGTATTTTCCATCCCTCTGAATATGGAGAACTTTGACCATGTCCTTCCCATAGCCAGTTC
+
:FFFFFFFFFFFFFFFFFFFFFFFFFFFFFFFFFFFFFFFFFFFFFF:FFFF:FFFFFFFFFFFFFFFFFFFFFFFFFFFFFFF,FFFFFFFFFFFFFFFFFF:FFFFFFFFFFFFFFFFFFF:FFFFFFFFFFFFFFFFFFF,FFF,FF
@A00456:223:HMMCCDSXX:3:1308:4300:1830 1:N:0:TGTACCGT+TCTCTAGG
GTTTGGTACAACCCAGACATCCCTAGGATGATGACAGTGTTTGATCTCATGTTCAGATCAACGGATGTGGCAGCAGCCAGTGCTTTACGACTATTTCCTTAACGATCGGATCCTAAAGACAGAGTCTGAGGCAGAGGGCACAAGAACAGC
+
FFFFFFFFFFFFFFFFFFFFFFFFFFFFFFFFFFFFFFFFFFFFFFFFFFFFFFFFFFFFFFFFFFFFFFFFFFFFFFFFFFFFFFFFFFFFFFFFFFFFF:FFFFFFFFFFFFFF:F:FFFFFFFFFFFFFFFFFFFFFFFFFFFFFFF
@A00456:223:HMMCCDSXX:3:1308:26964:15655 1:N:0:TGTACCGT+TCTCTAGG
GGGGATGATGTCGGAATTATCACCATGGAGGTAATCCTTTTTGGACCTCAGAGTCAACTGCACCGAAGTCGCCACCTCTTTGATGCTGTGGTATTTTCCATCCCTCTGAATATGGAGAACTTTGACCATGTCCTTCCCATAGCCAGTTCG
+
FFFFFFFFFFFFFFFFFFFFFFFFFFFFFFFFFFFFFFFFFFFFFFFFFFFFFFFFFFFFFFFFFFFFFFFFFFFFFFFFFFFFFFFFFFFFFFFFFFFFFFFFFFFFFFFFFFFFFFFFFFFFFFFFFFFFFFFFFFFFFFFFFFFFFF
@A00456:223:HMMCCDSXX:3:1308:14859:29074 1:N:0:TGTACCGT+TCTCTAGG
GTTTAGCAAGGGGCTTGTAGCTGTGCGCACGTGGAGCCCTGCATTAGCAGACACCGCAGGCTCCGTGGCCTTGGGCAGATTCCTTTAAAACTGTGATCGGAGAATCACAGCGATATTTCTCCTTGCTGTTCTTGTGCCCTCTGCCTCAGA
+
FFFFFFFFFFFFFF:FFFFFFFFFFFFFFFFFFFFFFFFFFFFFFFFFFFFFFFFFFFFFFFFFFFFFFFFFFFFFFFFFFFFFFFFFFFFFFFFFFFFFFFFFFFFFFFFFFF,FFFFFFFFFFFFFFFFFFFFFFFFFFFFFFFFFFF
@A00456:223:HMMCCDSXX:3:1308:24948:36276 1:N:0:TGTACCGT+TCTCTAGG
GGGGCACAAGAACAGCAAGGAGAAATATCGCTGTGATTCTCCGATCACAGTTTTAAAGGAATCTGCCCAAGGCCACGGAGCCTGCGGTGTCTGCTAATGCAGGGCTCCACGTGCGCACAGCTACAAGCCCCTTGCTAAACTAGAAACGGA
+
,:FFFFFFF,FFFFFF::FFFFFFFFFFF:FFFFFFF,FFFFFFFFFFF:F:FFFFFFFFFFFFF:FFFFFFFFFFFFFFFFFFFFF:FFFFFFFFF,FFFFFFFFFF:FF:FFFFFFF:FFFFFFFFFFFF,F:FFFFFFFFFFFF::F
@A00456:223:HMMCCDSXX:3:1309:14136:6120 1:N:0:TGTACCGT+TCTCTAGG
TGATTGCTCTGCTCTGTGTGAAGTAATTGCTCTTCCGTTTCTAGTTTAGCAAGGGGCTTGTAGCTGTGCGCACGTGGAGCCCTGCATTAGCAGACACCGCAGGCTCCGTGGCCTTGGGCAGATTCCTTTAAAACTGTGATCGGAGAATCA
+
FFFFFFFFFFFFFFFFFFFFFFFFFFFFFFFFFFFFFF:FFFFFFFFFFFFFFFFFFFFFFFFFFFFFFFFFFFFFFFFFFFFFFFFFFFFFFFFFFFFFFFFFFFFFFFFFFFFFFFFFFFFFFFFFFFFFFFFFFFFFFFFFFF:FFF
@A00456:223:HMMCCDSXX:3:1309:7563:14465 1:N:0:TGTACCGT+TCTCTAGG
CGACTATGGAAAGAATGATGAAGTGGAGTTTGTCCGAACTGGCTATGGGAAGGACATGGTCAAAGTTCTCCATATTCAGAGGGATGGAAAATACCACAGCATCAAAGAGGTGGCGACTTCGGTGCAGTTGACTCTGAGGTCCAAAAAGGA
+
F,FFFFFFFFFF:FFFFFFFFFFFF:FF,:FFFFFFFFFFFFFF,FFF:FFFFFFFFFF:FFF::F:FFFFFFF:FFFFF:FFF:FFF:FFFFF:FFFFFF:FFFFF,F:::FFFFF:FFFFFF,FF,FF:FFFFFFF:FFFFFFFFF,F
@A00456:223:HMMCCDSXX:3:1309:27462:22561 1:N:0:TGTACCGT+TCTCTAGG
GTTTTGCTGCCTCTGGACAACCCCTACGGCAAAATAACCGGGACGGTGAGGAGGAAGCTGCCTTCCAGGCTGTGACGTTATGGCTCCAGCCAGTTGTGATGCTTGGGATAACTGTGTGCTCACCTGCAAAAATTTCAACTCAGGATACTG
+
FFFFFFFFFFFFFFFFFFFFFFFFFFFFFFFFFFFFFFFFFFFFFFFFFFFFFFFFFFFFFFFFFFFFFFFFFFFFFFFFFFFFFFFFFFFFFFFFFFFFFFFFFFFFFFFFFFFFFFFFFFFFFFFFFFFFFFFFFFFFFFFFFFFFFF
@A00456:223:HMMCCDSXX:3:1309:1398:31250 1:N:0:TGTACCGT+TCTCTAGG
GTGCTCACCTGCAAAAATTTCAACTCAGGATACTGATTGCTCTGCTCTGTGTGAAGTAATTGCTCTTCCGTTTCTAGTTTAGCAAGGGGCTTGTAGCTGTGCGCACGTGGAGCCCTGCATTAGCAGACACCGCAGGCTCCGTGGCCTTGG
+
FFFF,FFFFFFFFFFFFFFFFFFFFFFFFFFFFFFFFFFFFFFFFFFFFFFFF:FF:FFFFFFFF,FFFFF,FFFFFFFFFFFFFFFFFFFFFFFFFFFFFFFFFFFFFFFFFFFFFFFFFFFFFFFFFF,FFFFFF:FFF:FFFF:FFF
@A00456:223:HMMCCDSXX:3:1310:26594:1110 1:N:0:TGTACCGT+TCTCTAGG
TCCGTTTCTAGTTTAGCAAGGGGCTTGTAGCTGTGCGCACGTGGAGCCCTGCATTAGCAGACACCGCAGGCTCCGTGGCCTTGGGCAGATTCCTTTAAAACTGTGATCGGAGAATCACAGCGATATTTCTCCTTGCTGTTCTTGTGCCCT
+
FFFFFFFF:FF:FFFFFFFFFFFFFFFFFFF:FFFFF:FFFFFFFFFFFFFFFFFFFFF:FFFFFFFFFFFFFFF:FFFFFFF,FFFFFFFFFFFFFFFFFFF:FFFFFFFFFFFFFFFFFFFFFFF:FFFFFFFFFFFFFFFFFFFFFF
@A00456:223:HMMCCDSXX:3:1310:19316:1125 1:N:0:TGTACCGT+TCTCTAGG
TGACGACTATGGAAAGAATGATGAAGTGGAGTTTGTCCGAACTGGCTATGGGAAGGACATGGTCAAAGTTCTCCATATTCAGAGGGATGGAAAATACCACAGCATCAAAGAGGTGGCGACTTCGGTGCAGTTGACTCTGAGGTCCAAAAA
+
FFFFFFFFFFFFFFFFFFFFFFFFFFFFFFFFFFFFFFF:FFFFFFFFFFFFFFFFFFFFFFFFFFFFFFFFFFFFFFFFFFFFFFFFFFFFFFFFFFFFFFFFFFFFFFFFFFFFFFFFFFFFFFFFFFFFFFFFFFFFFFFFFFFFF:
@A00456:223:HMMCCDSXX:3:1310:32172:18599 1:N:0:TGTACCGT+TCTCTAGG
GCGTTTTTGGTACAACCCAGACATCCCTAGGATGATGACAGTGTTTGATCTCATGTTCAGATCAACGGATGTGGCAGCAGCCAGTGCTTTACGACTATTTCCTTAACGATCGGATCCTAAAGACAGAGTCTGAGGCAGAGGGCACAAGAA
+
FFFFFFFFFFFFFFFFFFFFFFFFFFFFFFFFFFFFFFFFFFFFFFFFFFFFFFFFFFFFFFFFFFFFFFFFFFFFFFFFFFFFFFFFFFFFFFFFFFFFFFFFFFFFFFFFFFFFFFFFFFFFFFFFFFFF:FFFFFFFFFFFFFFFFF
@A00456:223:HMMCCDSXX:3:1311:1787:26099 1:N:0:TGTACCGT+TCTCTAGG
GTTTTGCTGCCTCTGGACAACCCCTACGGCAAAATAACCGGGACGGTGAGGAGGAAGCTGCCTTCCAGGCTGTGACGTTATGGCTCCAGCCAGTTGTGATGCTTGGGATAACTGTGTGCTCACCTGCAAAAATTTCAACTCAGGATACTG
+
FFFFFFFFFFFFFFFFFFFFFFFFFFFFFFFFFFFFFFFFFFFFFFFFFFFFFFFFFFFFFFFFFFFFFFFFFFFFFFFFFFFFFFFFFFFFFFFFFFFFFFFFFFFFFFFFFFFFFFFFFFFFFFFFFFFFFFFFFFFFFFFFFFFFFF
@A00456:223:HMMCCDSXX:3:1312:11650:1752 1:N:0:TGTACCGT+TCTCTAGG
GTGGCAGCAGCCAGTGCTTTACGACTATTTCCTTAACGATCGGATCCTAAAGACAGAGTCTGAGGCAGAGGGCACAAGAACAGCAAGGAGAAATATCGCTGTGATTCTCCGATCACAGTTTTAAAGGAATCTGCCCAAGGCCACGGAGCC
+
FFFFFFFFFFFFFFFFFFFFFFFFFFFFFFFFFF::FFFFFFFFFFFFFFFFFFFF:FFFFFFFFFFFFFFFFFFFF:FFFFFFFFFFFFFFFFFFFFFF:FFFFFFFFFFFFFFFFFFFFFFFFFFFFFFFFFFFFFFFFF:FF,FFFF
@A00456:223:HMMCCDSXX:3:1312:10836:2378 1:N:0:TGTACCGT+TCTCTAGG
GTGGCAGCAGCCAGTGCTTTACGACTATTTCCTTAACGATCGGATCCTAAAGACAGAGTCTGAGGCAGAGGGCACAAGAACAGCAAGGAGAAATATCGCTGTGATTCTCCGATCACAGTTTTAAAGGAATCTGCCCAAGGCCACGGAGCC
+
FFFFFFFFFFFFFFFFFFFFFFFFFFFFFFFFFFFFFFFFFFFFFFFFFFFFFFFFFFFFFF:FFFFF:FFFFFFFFFFFFFFFFFFFFFFFFFFFFFFFFFFFFFFFFFFFFFFFFFFFF:FFFFFFFFFFFFFFFFFFFFFFFFFFFF
@A00456:223:HMMCCDSXX:3:1312:7030:8907 1:N:0:TGTACCGT+TCTCTAGG
AAAAAATCATCCTAGTGTTTTGAAAATCTCTGGCTGAAGCTCCTCATGGAGGAGGGCAGGGGGGCTTGAACTTCCAACCCCAGCTGAGGAGTGATTTGCATTTGATTGAGGCTCCAAGAGGAAAGACAGTTTTGTTTGAAGGGTGAGTCT
+
FFFFFFFFFFFFF,F,FFFFFFFFFFFFFFFFFFFFFFFFFFFFFFFFFFFFFFFFFFFFFFFFFFFFFFFFFFFFFFFFFFFFFFFFF:FFFFFFFFFFFFFFFFFFFFFFFFFFFFFFFFFFFFFFFFFFFFFFFFFFFFFFFFFFFF
@A00456:223:HMMCCDSXX:3:1312:9435:30076 1:N:0:TGTACCGT+TCTCTAGG
AAAGAATGATGAAGTGGAGTTTGTCCGAACTGGCTATGGGAAGGACATGGTCAAAGTTCTCCATATTCAGAGGGATGGAAAATACCACAGCATCAAAGAGGTGGCGACTTCGGTGCAGTTGACTCTGAGGTCCAAAAAGGATTACCTCCA
+
FFFFFFFFFFFFFFFFFFFFFFFFFFFFFFFFFFFFFFFFFFFFFFFFFFFFFFFFFFFFFFFFFFFFFFFFFFFFFFFFFFFFFFFFFFFFFFFFFFFFFFFFFFFFFFFFFFFFFFFFFFFFFFFFFFFFFFFFFFFFFFFFFFFFFF
@A00456:223:HMMCCDSXX:3:1312:24189:32894 1:N:0:TGTACCGT+TCTCTAGG
GTTTTATTACGTTTTTGGTACAACCCAGACATCCCTAGGATGATGACAGTGTTTGATCTCATGTTCAGATCAACGGATGTGGCAGCAGCCAGTGCTTTACGACTATTTCCTTAACGATCGGATCCTAAAGACAGAGTCTGAGGCAGAGGG
+
FFFFFFFFFFFFFFFFFFFFFFFFFFFFFFFFFFFFFFFFFFFFFFFFFFFFFFFFFFFFFFFFFFFFFFFFFFFFFFFFFFFFFFFFFF:FFFFFFFFFFFFFFFFFFFFFFFFF:FFFFFFFFFFFFFFFFFFFFFFFFFFFFFFFFF
@A00456:223:HMMCCDSXX:3:1313:18240:1830 1:N:0:TGTACCGT+TCTCTAGG
GAGAAATATCGCTGTGATTCTCCGATCACAGTTTTAAAGGAATCTGCCCAAGGCCACGGAGCCTGCGGTGTCTGCTAATGCAGGGCTCCACGTGCGCACAGCTACAAGCCCCTTGCTAAACTAGAAACGGAAGAGCAATTACTTCACACA
+
FFFFFFFFFFFFFFFFFFFFFFFFFFFFFFFFFFFFFFFFFFFFFFFFFFFFFFFFFFFFFFFFF:FFFFFFFFFFFFFFFFFFFFFFFFFFFFFFFFFFFFFFFFFFFFFFFFFFFFFFFFFFFFFFFFF:FFFFFFFF:FFFFFFFFF
@A00456:223:HMMCCDSXX:3:1313:18213:1814 1:N:0:TGTACCGT+TCTCTAGG
GAGAAATATCGCTGTGATTCTCCGATCACAGTTTTAAAGGAATCTGCCCAAGGCCACGGAGCCTGCGGTGTCTGCTAATGCAGGGCTCCACGTGCGCACAGCTACAAGCCCCTTGCTAAACTAGAAACGGAAGAGCACTTACTTCACACA
+
FFFFFFFFFFFFFFFFFFFFFFFFFFFFFFFFFFFFFFFFF:FFFFFFFFFFFFFFFFFFFFFFFFFFFFFFFFFFFFFFFFFFFFFFF:FFFFFFFFFFFFFFFFFFFFFFFFFFF:FFFFFFFFFFFFFFFFFFF,FFFFFFFFFFFF
@A00456:223:HMMCCDSXX:3:1313:7292:4507 1:N:0:TGTACCGT+TCTCTAGG
GGATCCTAAAGACAGAGTCTGAGGCAGAGGGCACAAGAACAGCAAGGAGAAATATCGCTGTGATTCTCCGATCACAGTTTTAAAGGAATCTGCCCAAGGCCACGGAGCCTGCGGTGTCTGCTAATGCAGGGCTCCACGTGCGCACAGCTA
+
FFFFFFFFFFFFFFFFFFFFFFFFFFFFFFFFFFFFFFFFFFFFFFFFFFFFFFFFFFFFFFFFFFFFFFFFFFFFFFFFFFFFFFFFFFFFFFFFFFFFFFFFFFFFFFFFFFFFFFFFFFFFFFFFFFFFFFFFFFFFFFFFFFFFFF
@A00456:223:HMMCCDSXX:3:1314:23854:19820 1:N:0:TGTACCGT+TCTCTAGG
GATGCTTGGGATAACTGTGTGCTCACCTGCAAAAATTTCAACTCAGGATACTGATTGCTCTGCTCTGTGTGAAGTAATTGCTCTTCCGTTTCTAGTTTAGCAAGGGGCTTGTAGCTGTGCGCACGTGGAGCCCTGCATTAGCAGACACCG
+
FFFFFFFFFFFFFFFFFFFFFFFFFFFFFFFFFFFFFFFFFFFFFFFFFFFFFFFFFFFFFFFFFFFFFFFFFFFFFFFFFFFFFFFFFFFFFFFFFFFFFFFFFFFFFFFFFFFFFFFFFFFFFFFFFFFFFFFFFFFFFFFFFFFFFF
@A00456:223:HMMCCDSXX:3:1314:25364:20212 1:N:0:TGTACCGT+TCTCTAGG
GATAATAGTCACCTCCCATCCCAGTTCATCCCAGATCTTCCTCACCCACCCAACTTCATGGTCTTTCTCGCTCTCCCGAGGCCAGCTTGGGTTCATGTGACCCCTTCTAGATGTGCCCTTCAGTCTGATCCACAGACCAGGAGACTCACC
+
FFFFFFFFFFFFFFFFFFFFFFFFFFFFFFFFFFFFFFFFFFFFFFFFFFFFFF:FFFFFFFFFFFFFFFFFFFFFFFFFFFFFFFFFFFFFFFFFFFFFFFFFFFFFFFFFFFFFFFFFFFFFFFFFFFFFFFFFFFFFFFFFFFFFFF
@A00456:223:HMMCCDSXX:3:1314:23113:27837 1:N:0:TGTACCGT+TCTCTAGG
GTCGGAATTATCACCATGGAGGTAATCCTTTTTGGACCTCAGAGTCAACTGCACCGAAGTCGCCACCTCTTTGATGCTGTGGTATTTTCCATCCCTCTGAATATGGAGAACTTTGACCATGTCCTTCCCATAGCCAGTTCGGACAAACTC
+
FFFFFF:,:FFF:FFF:FFFFF:F:F:FFFFFFFFFFFFFF,F,,FFFFFFFF:FFFFFFFFFF::F:F,:FF:F:FFFFFFFFFFFFFFFF:FFFFF,FFFFFFFF,FFF:FFFFFFFFFFFFFFFFFFFF:FFF:,,FF:FFFFF,:F
@A00456:223:HMMCCDSXX:3:1314:28366:30232 1:N:0:TGTACCGT+TCTCTAGG
CAAATGCTCTCCATTGTAGCCGGAGCCTGATGTGCTGGTGTTGAGAGAAACATCACACTGAAGGTGCCAGGCAGGGGAGAGCTGCAGGCCTCAGAAGGGAACTGCTTAACTTTCGAGCTCGGATCTGTCATCTCCAAGTGGGGGGATGAT
+
FFFFFFFFFFFFF:FFFFFFFFFFFFFFFFFFFFFFFFFFFFFFFFFFFFFFFFFFFFFFFFFFFFFFFFFFFFFFFFFFFFFFFFFFFFFFFFFFFFFFFFFFFFFFFFFFFFFFFFFFFFFFFFFFFFFFFFFFFFFFFFFFFFFFFF
@A00456:223:HMMCCDSXX:3:1314:12418:32456 1:N:0:TGTACCGT+TCTCTAGG
CTGTGTTCTTGATGGTGTCTGTGGGGATGATGTCGGAATTATCACCATGGAGGTAATCCTTTTTGGACCTCAGAGTCAACTGCACCGAAGTCGCCACCTCTTTGATGCTGTGGTATTTTCCATCCCTCTGAATATGGAGAACTTTGACCA
+
FFFFFFFFFFFFFFFFFFFFFFFFFFFFFFFFFFFFFFFFFFFFFFFFFFFFFF:FFFFFFFFFFFFFFFFFFFFFFFFFFFFFFFFFFFFFFFFFFFFFFFFFFFFFFFFFFF:FFFFFFFFFF:FFFFFFFFFFFFFF:FFFFFFFFF
@A00456:223:HMMCCDSXX:3:1314:25798:33771 1:N:0:TGTACCGT+TCTCTAGG
CAGTGTTTGATCTCATGTTCAGATCAACGGATGTGGCAGCAGCCAGTGCTTTACGACTATTTCCTTAACGATCGGATCCTAAAGACAGAGTCTGAGGCAGAGGGCACAAGAACAGCAAGGAGAAATATCGCTGTGATTCTCCGATCACAG
+
FFFFFFFFFFFFFFFFFFFFFFFFFFFFFFFFFFFFFFFFFFFFFFFFFFFFFFFFFFFFFFFFFF,:FFFFFFFFFFFFFFFFFFFFFFFFFFFFFFFFFFFFFFFFFFFFFFFFFFFFFFFF:FFFFFFFFFFFFFFFFFFFFFFFFF
@A00456:223:HMMCCDSXX:3:1315:12653:3897 1:N:0:TGTACCGT+TCTCTAGG
GTGGGGATGATGTCGGAATTATCACCATGGAGGTAATCCTTTTTGGACCTCAGAGTCAACTGCACCGAAGTCGCCACCTCTTTGATGCTGTGGTATTTTCCATCCCTCTGAATATGGAGAACTTTGACCATGTCCTTCCCATAGCCAGTT
+
FFFFFFFFFFFFFFFFFFFFFFFFFFFFFFFFFFFFFFFFFFFFFFFFFFFFFFFFFFFFFFFFFFFFFFFFFFFFFFFFFFFFFFFFFFFFFFFFFFFFFFFFFFFFFFFFFFFFFFFFFFFFFFFFFFFFFFFFFFFFFFFFFFFFFF
@A00456:223:HMMCCDSXX:3:1315:22083:33505 1:N:0:TGTACCGT+TCTCTAGG
GGATGATGTCGGAATTATCACCATGGAGGTAATCCTTTTTGGACCTCAGAGTCAACTGCACCGAAGTCGCCACCTCTTTGATGCTGTGGTATTTTCCATCCCTCTGAATATGGAGAACTTTGACCATGTCCTTCCCATAGCCAGTTCGGA
+
:FF:FFFFFFFFFFF:FFFF:FF:FFFFFFF,F:FFFFFFFFFFFFFF:FFFFFFF:FFF:F:FFF:FF:FF:FFFF,FF:FF:FFFFFFFFF,FFFFFF:FFFFFFF:FF:FFFFFF:FFFFF:FFFFF,FF::FFFFFFFFFF:F,FF
@A00456:223:HMMCCDSXX:3:1316:16089:3396 1:N:0:TGTACCGT+TCTCTAGG
CGGGCGCAAGAACAGCAAGGAGAAATATCGCTGTGATTCTCCGATCACAGTTTTAAAGGAATCTGCCCAAGGCCACGGAGCCTGCGGTGTCTGCTAATGCAGGGCTCCACGTGCGCACAGCTCCAAGCCCCTTGCTAAACTAGAAACGGA
+
FFFFFFFFFFFFFFFFFFFFFFFFFFFFFFFFFFFFFFFFFFFFFFFFFFFFFFFFFFFFFFFFFFFFFFFFFFFFFFFFFFFFFFFFFFFFFFFFFFFFFFFFFFFFFF:FFFFFFFFFFF,FFFFFFFFFFFFF,FFFFFF:FFFFFF
@A00456:223:HMMCCDSXX:3:1316:15881:14372 1:N:0:TGTACCGT+TCTCTAGG
CCAAAATGGGGCTGATCAACAAGGAAGAGGTTTTGCTGCCTCTGGACAACCCCTACGGCAAAATAACCGGGACGGTGAGGAGGAAGCTGCCTTCCAGGCTGTGACGTTATGGCTCCAGCCAGTTGTGATGCTTGGGATAACTGTGTGCCC
+
FFFFFFFFFFFFFFFFFFFFFFFFFFFFFFFFFFFFFFFFFFFFFFFFFFFFFFFFFFFFFFFFFFFFFFFFFFFFFFFFFFFFFFFFFFFFFFFFFFFFFFFFFFFFFFFFFFFFFFFFFFFFFFFFFFFFFFFFFFFFFFFFFFFFFF
@A00456:223:HMMCCDSXX:3:1316:13512:15217 1:N:0:TGTACCGT+TCTCTAGG
CTTGGGCAGATTCCTTTAAAACTGTGATCGGAGAATCACAGCGATATTTCTCCTTGCTGTTCTTGTGCCCTCTGCCTCAGACTCTGTCTTTAGGATCCGATCGTTAAGGAAATAGTCGTAAAGCACTGGCTGCTGCCACATCCGTTGATC
+
FFFFFFFFFFFFFFFFFFFFFFFFFFFFFFFFFFFFFFFFFFFFFFFFFFFFFFFFFFFFFFFFFFFFFFFFFFFFFFFFFFFFFFFFFFFFFFFFFFFFFFFFFFFFFFFFFFFFFFFFFFF:FFFFFFFF:FFFFFFFFFFFFFFFFF
@A00456:223:HMMCCDSXX:3:1316:12924:15702 1:N:0:TGTACCGT+TCTCTAGG
CTTGGGCAGATTCCTTTAAAACTGTGATCGGAGAATCACAGCGATATTTCTCCTTGCTGTTCTTGTGCCCTCTGCCTCAGACTCTGTCTTTAGGATCCGATCGTTAAGGAAATAGTCGTAAAGCACTGGCTGCTGCCACATCCGTTGATC
+
FFFFFFFFFFFFFFFFFFFFFFFFFFFFFFFFFFFFFFFFFFFFFFFFFFFFFFFFFFFFFFFFFFFFFFFFFFFFFFFFFFFFFFFFFFFFFFFFFFFFFFFFFFFFFFFFFFFFFFFFFFFFFFFFFFFFFFFFFFFFFFFFFFFFFF
@A00456:223:HMMCCDSXX:3:1317:31747:10003 1:N:0:TGTACCGT+TCTCTAGG
CACAGCGATATTTCTCCTTGCTGTTCTTGTGCCCTCTGCCTCAGACTCTGTCTTTAGGATCCGATCGTTAAGGAAATAGTCGTAAAGCACTGGCTGCTGCCACATCCGTTGATCTGAACATGAGATCAAACACTGTCATCATCCTAGGGA
+
FFFFFFFFFFFF:FFFFFFFFFFFFFFFFFFFFFFFFFFFFF:FF:FFFFFFFFFFFFFFFFFFFFFFFFFFFFFFFFFFFFFFFFFFFFFFFFFFFFFFFFFFFFFFFFF:FFFFFFFFFFFFFFFFFFFFFFFFFFFFFFFFFFFFFF
@A00456:223:HMMCCDSXX:3:1317:16839:10394 1:N:0:TGTACCGT+TCTCTAGG
TGGCACAAGAACAGCAAGGAGAAATATCGCTGTGATTCTCCGATCACAGTTTTAAAGGAATCTGCCCAAGGCCACGGAGCCTGCGGTGTCTGCTAATGCAGGGCTCCACGTGCGCACAGCTACAAGCCCCTTGCTAAACTAGAAACGGAA
+
FFFFFFFFFFFF:FFFFFFFFFFFFFFFF:FFFFFFFFFFFFFFFFFFFFFFFFFFFFFFFF:FFFFFFFFFFFFFFFFFFF:FFFFFFFF:FFFFFFFFFFFFFFFFFFFFFFFFFFFFFFFFFFFFFFFFFFFFFFFFFFFFFFF:FF
@A00456:223:HMMCCDSXX:3:1317:12717:11584 1:N:0:TGTACCGT+TCTCTAGG
CGGGCACCTGAAGAATCTGTCGGCTTAGTTTTACCAACCCCACCCAGTGGAGGTAGGCAAGGCAGAGGAAGCAATAAGGAGGATGCTATGGTGCTAACTAAGAAGGAGGAGTCAAGCTGGTCCAGGCGATGCTTCTCTTAATTCAACATA
+
FF::FF:FFFFF:F:FFFFFFFFFF:FFF::FFF:FFF,:FFFFFF:F,FFF:FFFFFF:FFFFFFFFFFFFF:FFFF,F:FFF::F:FFFF:F,FFF:FFFFF,:FF,FF:FFF,FFFFFFFFF,FFFF,FF,FFF,FFFF:FFFFF:F
@A00456:223:HMMCCDSXX:3:1317:15619:26193 1:N:0:TGTACCGT+TCTCTAGG
CCTGAGTTGAAATTTTTGCAGGTGAGCACACAGTTATCCCAAGCATCACAACTGGCTGGAGCCATAACGTCACAGCCTGGAAGGCAGCTTCCTCCTCACCGTCCCGGTTATTTTGCCGTAGGGGTTGTCCAGAGGCAGCAAAACCTCTTC
+
F,FFFFFFFFF:F:FF,:FFFFFFFF:FFF:FFFFFFFFFFFF,FFFFFFFF:F:FFFFFF:,FFFFFFF,F:F,FFFFFFFF:FFF:FFFFFFF:FF:F:FFFFFFF:::F,::FF:FF,:F:FFFFFFFFFFFFFFFFFFFFF:FFFF
@A00456:223:HMMCCDSXX:3:1317:1696:28385 1:N:0:TGTACCGT+TCTCTAGG
CGGCAGTGTTTGATCTCATGTTCAGATCAACGGATGTGGCAGCAGCCAGTGCTTTACGACTATTTCCTTCACGATCGGATCCTAAAGACAGAGTCTGAGGCAGAGGGCACAAGAACAGCAAGGAGAAATATCGCTGTGATTCTCCGATCA
+
F:F:FF,:FFFFFFFFFFFF:FFFFFFFFFF:FF,:FFFF::FF:FFFFFF,F:FFF:FFF,FFFFFFF,FFF:,F:FFFFFFFFFFFFFFF,FFF:FFFFFFFF:FF:FF::FFFFFFF:,FFFFFF:F,FF,FFF:FFFFFFFFFFFF
@A00456:223:HMMCCDSXX:3:1317:15980:29074 1:N:0:TGTACCGT+TCTCTAGG
ACCGGTCACAGTTTTAAAGGAATCTGCCCAAGGCCACGGAGCCTGCGGTGTCTGCTAATGCAGGGCTCCACGTGCGCACAGCTACAAGCCCCTTGCTAAACTAGAAACGGAAGAGCAATTACTTCACACAGAGCAGAGCAATCAGTATCC
+
FFFFFFFFFFFF:FFFF:FFFFFFFFFFFFFFFFFFFFFFFFFFFFFFFFFFFFFFFFFFFFFFFFFFFFFFFFFFFFFFFFFFFFFFFFFFF:FFFFFFFFFFFFFFFFFFFFFFF:F:FFFFFFFFFFFFFFFFFFFFFFFFFFFFF:
@A00456:223:HMMCCDSXX:3:1317:13684:29763 1:N:0:TGTACCGT+TCTCTAGG
ATCACAGCGATATTTCTCCTTGCTGTTCTTGTGCCCTCTGCCTCAGACTCTGTCTTTAGGATCCGATCGTTAAGGAAATAGTCGTAAAGCACTGGCTGCTGCCACATCCGTTGATCTGAACATGAGATCAAACACTGTCATCATCCTAGG
+
FFFFFFFFFFFFFFFFFFFFFFFFFFFFFFFFFFFFFFFFFFFFFFFFF:FFF:,FF:FF:FFFFF:FFFF,,FFFFFF:FFFFFFFFFFFFFFFFFFFFFFFFFFFFFFFFFFFFFFFF:FFFFFFFFFFFFFFFFFFFFFFFF:FF:F
@A00456:223:HMMCCDSXX:3:1317:23556:33082 1:N:0:TGTACCGT+TCTCTAGG
CTGAGGTCTCTGTAAAGGATACACCAAGAACAAACCATATAGTGAGTTGTAGAGCAGCATCAGGATCCACATCATCCAAGACTCAGAAACTTTCCCTGAACCAAAATTCAGGGAAACAGGAAGGAGTTGAGTCCACCAAGTGAAACTCAT
+
FFFFFFFFFFFFFFFFFFFFFFFFFFFFFFFFFFFFFFFFFFFFFFFFFFFFFFFFFFFFFFFFFFFFFFFFFFFFFFFFFFFFFFFFFFFFFFFFFFFFFFFFFFFFFFFFFFFFFFFFFFFFFFFFFFFFFFFFFFFFFFFFFFFFFF
@A00456:223:HMMCCDSXX:3:1318:14877:11443 1:N:0:TGTACCGT+TCTCTAGG
GGGAAAATCTGTTCAACCTAAAAACACCGGCCGCCGCCACAGCGCTGTAGTTTTGTTGAGAATCCCTTTGAGTTCCTTCAACCTACCACAGACTTAAACTTCAAGTTCAGGCCACTTCCATGCCTTGATGGAAGGATAATTAGACACAGG
+
FFFFFFFFFFFFFFFFFFFFFFFFFFFFFFFFFFFFFFFFFFFFFFFFFFFFFFFFFFFFFFFFFFFFFFFFFFFFFFFFFFFFFFFFFFFFFFFFF:FFFF,,FFFFFFFFFFFFFFFFFFFFFFFFFFFFFFFFFFFFFFFFFFF:FF
@A00456:223:HMMCCDSXX:3:1318:16984:13025 1:N:0:TGTACCGT+TCTCTAGG
GCTTGTAGCTGTGCGCACGTGGAGCCCTGCATTAGCAGACACCGCAGGCTCCGTGGCCTTGGGCAGATTCCTTTAAAACTGTGATCGGAGAATCACAGCGATATTTCTCCTTGCTGTTCTTGTGCCCTCTGCCTCAGACTCTGTCTTTAG
+
FFFFFFFFFFFFFFFFFFFFFFFFFFFFFFFFFFFFFFFFFFFFFFFFFFFFFFFFFFFFFFFFFFFFFFFFFFFFFFFFFFFFFFFFFFF:FFFFFFFFFFFFFFFFFFFFFFFFFFFFFFFFFFFFFFFFFFFFFFFFFFFFFFFFFF
@A00456:223:HMMCCDSXX:3:1318:19976:13354 1:N:0:TGTACCGT+TCTCTAGG
GGAGGAAGCTGCCTTCCAGGCTGTGACGTTATGGCTCCAGCCAGTTGTGATGCTTGGGATAACTGTGTGCTCACCTGCAAAAATTTCAACTCAGGATACTGATTGCTCTGCTCTGTGTGAAGTAATTGCTCTTCCGTTTCTAGTTTAGCA
+
FFFFFFFFFFFFFFFFFFFFFFFFFFFFFFFFFFFFFFFFFFFFFFFFFFFFFFFFFFFFFFFFFFFFFFFFFFFFFFFFFFFFFFFFFFFFFFFFFFFFFFFFF:FFFFFFFFFFFFFFFFFFFFFFFFFFFFFFFFFFFFFFFFFFFF
@A00456:223:HMMCCDSXX:3:1318:6497:26240 1:N:0:TGTACCGT+TCTCTAGG
GTGTGCTCACCTGCAAAAATTTCAACTCAGGATACTGATTGCTCTGCTCTGTGTGAAGTAATTGCTCTTCCGTTTCTAGTTTAGCAAGGGGCTTGTAGCTGTGCGCACGTGGAGCCCTGCATTAGCAGACACCGCAGGCTCCGTGGCCTT
+
FFFFFFFFFFFFFFFFFFFFFFFFFFFFFFFFFFFFFFFFFFFFFFFFFFFFFFFFFFFFFFFFFFFFFFFFFFFFFFFFFFFFFFFFFFFFFFFFFFFFFFFFFFFFFFFFFFFFFFFFFFFFFFFFFFFFFFFFFFFFFFFFFFFFFF
@A00456:223:HMMCCDSXX:3:1319:23176:18897 1:N:0:TGTACCGT+TCTCTAGG
TGAGGAGGAAGCTGCCTTCCAGGCTGTGACGTTATGGCTCCAGCCAGTTGTGATGCTTGGGATAACTGTGTGCTCACCTGCAAAAATTTCAACTCAGGATACTGATTGCTCTGCTCTGTGTGAAGTAATTGCTCTTCCGTTTCTAGTTTA
+
FFFFFFFFFFFFFFFFFFFFFFFFFFFFFFFFFFFFFFFFFFFFFFFFFFFFFFFFFFFFFFFFFFFFFFFFFFFFFFFFFFFFFFFFFFFFFFFFFFFFFFFFFFFFFFFFFFFFFFFFFFFFFFFFFFFFFFFFFFFFFFF:FFFFFF
@A00456:223:HMMCCDSXX:3:1319:21676:26850 1:N:0:TGTACCGT+TCTCTAGG
GTTTTTGGTACAACCCAGACATCCCTAGGATGATGACAGTGTTTGATCTCATGTTCAGATCAACGGATGTGGCAGCAGCCAGTGCTTTACGACTATTTCCTTAACGATCGGATCCTAAAGACAGAGTCTGAGGCAGAGGGCACAAGAACA
+
FF,:FF,:FF:FFF:FFFFFFF:FF:FFFFFFFFFFFFFFFFFFFFFFFF:FFFFFFFFFFFFFFFFFFFFFFFFFFFFFFFFF:F:FF:FFF:FFFFF,FFFFF::FFF,FFFFFFFF:FFF:FFFFFFFFFFFFFFFF,FFFFFFFFF
@A00456:223:HMMCCDSXX:3:1319:6352:36855 1:N:0:TGTACCGT+TCTCTAGG
GTGGAGTTTGTCCGAACTGGCTATGGGAAGGACATGGTCAAAGTTCTCCATATTCAGAGGGATGGAAAATACCACAGCATCAAAGAGGTGGCGACTTCGGTGCAGTTGACTCTGAGGTCCAAAAAGGATTACCTCCATGGTGATAATTCC
+
FFFFFFFFFFFFFFFFFFFFFF,FFFFF:FFFFFFFFFFFF:FFFFFFFFFFFFFFFFFFFFFFFFFFFFFFFFFFFFFFFFF:FFFFFF:FFFFFFFFFFFFFFFFFFFFFFFFFFFFFFFFFFFFFFFFFFFFFFFFFFFFF:FFFFF
@A00456:223:HMMCCDSXX:3:1320:7762:4664 1:N:0:TGTACCGT+TCTCTAGG
GGTGATGTCGGAATTATCACCATGGAGGTAATCCTTTTTGGACCTCAGAGTCAACTGCACCGAAGTCGCCACCTCTTTGATGCTGTGGTATTTTCCATCCCTCTGAATATGGAGAACTTTGACCATGTCCTTCCCATAGCCAGTTCGGAC
+
FFFFFFFFFFFF:FFFFFFFF:FFFFFFFFFFFFFFFFFFFFFFFFFFFFFFFFFFFFFFFFFFFFFFFFFFFFFFFFFFFFFFFFFFFFFFFFFFFFFFFFFFFFFFFFFFFFFFFFFFFFFFFFFFFFFFFFFFFFFFFFFFFFFFFF
@A00456:223:HMMCCDSXX:3:1320:30626:21277 1:N:0:TGTACCGT+TCTCTAGG
GTGGAGTTTGTCCGAACTGGCTATGGGAAGGACATGGTCAAAGTTCTCCATATTCAGAGGGATGGAAAATACCACAGCATCAAAGAGGTGGCGACTTCGGTGCAGTTGACTCTGAGGTCCAAAAAGGATTACCTCCATGGTGATAATTCC
+
FFFFFFFFFFFFFFFFFFFFFFFFFFFFFFFFFFFFFFFFFFFFFFFFFFFFFFFFFFFFFFFFFFFFFFFFFFF:FFFFFFFFFFFFFFFFFFFFFFFFFFFFFFFFFFFFFFFFFFFFFFFFFFFFFFFFFFFFFFFFFFFFFFFFFF
@A00456:223:HMMCCDSXX:3:1321:25726:12790 1:N:0:TGTACCGT+TCTCTAGG
GTGGCAGCAGCCAGTGCTTTACGACTATTTCCTTAACGATCGGATCCTAAAGACAGAGTCTGAGGCAGAGGGCACAAGAACAGCAAGGAGAAATATCGCTGTGATTCTCCGATCACAGTTTTAAAGGAATCTGCCCAAGGCCACGGAGCC
+
FFFFFFFFFFFFFFFFFF:FFFFFFFFFFFFFF::,FFFFFFFFFFFFFFFFFF:FFF:FFF:FFFFFFFFFFFFFFFFFFFFFFFFFFFFFFFFFFFFFFFFFFFFFFFFFFFFFFFF:FFFF:FFFFFFFFFFFFFFFFFFFFFFFFF
@A00456:223:HMMCCDSXX:3:1321:19117:14309 1:N:0:TGTACCGT+TCTCTAGG
ATTTCAACTCAGGATACTGATTGCTCTGCTCTGTGTGAAGTAATTGCTCTTCCGTTTCTAGTTTAGCAAGGGGCTTGTAGCTGTGCGCACGTGGAGCCCTGCATTAGCAGACACCGCAGGCTCCGTGGCCTTGGGCAGATTCCTTTAAAA
+
FFFFFFFFFFFFFFFFFFFFFFFFFFFFFFFFFFFFFFFFFFFFFFFFFFFFFFFFFFFFFFFFFFFFFFFFFFFFFFFFFFFFFFFFFFFFFFFFFFFFFFFFFFFFFFFFFFFFFFFFFFFFFFFFFFFFFFFFFFFFFFFFFFFFFF
@A00456:223:HMMCCDSXX:3:1321:6686:19398 1:N:0:TGTACCGT+TCTCTAGG
GCACACAGTAGGATAGCTAACTTAAGTCTCAAGTGACCTCAGGTGCATTATTAACTCTGGCTATGAGGTCTAGTGCAAGTCCTAGCTTCTTAGAACGTCAGGGATTTTTTAATGACATGATATTGCCACAGGCATTAAGCTAGCACTTGG
+
FFFFFFFFFFFFFFFFFFFFFFFFFFFFFFFFFFFFFFFFFFFFFFFFFFFFFFFFFFFFFFFFFFFFFFFFFFFFFFFFFFFFFFFFFFFFFFFFFFFFFFFFFFFFFFFFFFFFFFFFFFFFFFFFFFFFFFFFFFFFFFFFFFFFFF
@A00456:223:HMMCCDSXX:3:1321:31855:23281 1:N:0:TGTACCGT+TCTCTAGG
AGTGGAGTTTGTCCGAACTGGCTATGGGAAGGACATGGTCAAAGTTCTCCATATTCAGAGGGATGGAAAATACCACAGCATCAAAGAGGTGGCGACTTCGGTGCAGTTGACTCTGAGGTCCAAAAAGGATTACCTCCATGGTGATAATTC
+
FFFFFFFFFFFFFFFFFFFFFFFFFFFFFFFFFFFFFFFFF:,FFFFFFFFFFFFFFFFFFFFFFFFFFFFFFFFFFFFFFFFF,F:FFFFFFFFFFFFFFFFFFFFFFFFFFFFFFFFFFFFFFFFFFFFFFFFFFFFFFFFFFFFFFF
@A00456:223:HMMCCDSXX:3:1321:9146:32017 1:N:0:TGTACCGT+TCTCTAGG
GAGGGCACAAGAACAGCAAGGAGAAATATCGCTGTGATTCTCCGATCACAGTTTTAAAGGAATCTGCCCAAGGCCACGGAGCCTGCGGTGTCTGCTAATGCAGGGCTCCACGTGCGCACAGCTACAAGCCCCTTGCTAAACTAGAAACGG
+
FFFFFFFFFFFFF:FF:FFFFFFFFFFFFFFFFFFFFFFFFFFFFFFFFFFF:FFFFFFFFFFFFFFFFFFFFFFFFFFFFFF::FFF,FFF:FFFFFFFFFFFFFFFFFFFFFFFFFF,FFFFFF,FFFFFF:FFF,,FF:,FF,FFF:
@A00456:223:HMMCCDSXX:3:1322:25418:4773 1:N:0:TGTACCGT+TCTCTAGG
ATTCACTCTGGAATCAAAGACCTCAAGGTCTTGAAAACAACCCAGTCTGGATTTGAAGGATTCATCAAGGACCAGTTCACTACTCTCCCCGAGGTGAAGGACCGATGCTTTGCCACTCAAGTGTACTGCAAGTGGCGCTACCAGAATCGG
+
FFFFFFFFFFFFF:FFFFFFFFFFFF:FFF:F:FFFFFFFFFFFFFFFFF:FFFFFFFFFFF:FFFFFFFFFFFFFFFFFFFFFFFFF:FFFFFFFFFFFFFFFFFF:FFFFFFFFFF:FFF:FFFF:FFFFFFFFFFFFFFFFFFFFFF
@A00456:223:HMMCCDSXX:3:1322:8820:9940 1:N:0:TGTACCGT+TCTCTAGG
TGGCTCCAGCCAGTTGTGATGCTTGGGATAACTGTGTGCTCACCTGCAAAAATTTCAACTCAGGATACTGATTGCTCTGCTCTGTGTGAAGTAATTGCTCTTCCGTTTCTAGTTTAGCAAGGGGCTTGTAGCTGTGCGCACGTGGAGCCC
+
FFFFFFFFFFFFFFFFFFFFFFFFFFFFFFFFFFFFFFFFFFFFFFFFFFFFFFFFFFFFFFFFFFFFFFFFFFFFFFFFFFFFFFFFFFFFFFFFFF,FFFFFFFFFFFFFFFFFFFFFFFFFFFFFFFFFFFFFFFFFFFFFFFFFFF
@A00456:223:HMMCCDSXX:3:1322:8567:11443 1:N:0:TGTACCGT+TCTCTAGG
CAGGGCTCCACGTGCGCACAGCTACAAGCCCCTTGCTAAACTAGAAACGGAAGAGCAATTACTTCACACAGAGCAGAGCAATCAGTATCCTGAGTTGAAATTTTTGCAGGTGAGCACACAGTTATCCCAAGCATCACAACTGGCTGGAGC
+
FFFFFFFFFFFFFFFFFFFFFFFFFFFFFFFFFFFFFFFFFFFFFFFFFFFFFFFFF,FFFFFFFFFFFFFFFFFFFFFFFFFFFFFFFFFFFFFFFFFFFFFFFFFFFFFFFFFFFFFFFFFFFFFFFFFFFFFFFFFFFFFFFFFFFF
@A00456:223:HMMCCDSXX:3:1322:17879:19961 1:N:0:TGTACCGT+TCTCTAGG
GTGGGGATGATGTCGGAATTATCACCATGGAGGTAATCCTTTTTGGACCTCAGAGTCAACTTCACAGAAGTCGCCACCTCTTTGATGCTGTGGTATTTTCCATCCCTCTGAATATGGAGAACTTTGACAATGTCATTCCAATAGCCAGTT
+
,FF:,FFFFF,:F:F,FFF:FFFF:FFF,,F,:F:FFF,:FFFF,FF,F,F:,FFFFFF,F,:FF,,FF,FF:FFFF,FF,,F:FF,,F,F:,,FF,,F,FF,F,FF,,,FF,FF::FFFF,,FF,:F,FF,FF,,F,,,F,FF,FFF,F
@A00456:223:HMMCCDSXX:3:1322:9507:26663 1:N:0:TGTACCGT+TCTCTAGG
GAAGTAATTGCTCTTCCGTTTCTAGTTTAGCAAGGGGCTTGTAGCTGTGCGCACGTGGAGCCCTGCATTAGCAGACACCGCAGGCTCCGTGGCCTTGGGCAGATTCCTTTAAAACTGTGATCGGAGAATCACAGCGATATTTCTCCTTGC
+
FFFFFFFFFFFFFFFFFFFFFFFFFFFFFFFFFFFFFFFFFFFFFFFFFFFFFFFFFFFFFFFFFFFFFFFFFFFFFFFFFFFFFFFFFFFFFFFFFFFFFFFFFFFFFFFFFFFFFFFFFFFFFFFFFFFFFFFFFFFFFFFFFFFFFF
@A00456:223:HMMCCDSXX:3:1323:32253:5368 1:N:0:TGTACCGT+TCTCTAGG
GGAAGAGCAATTACTTCACACAGAGCAGAGCAATCAGTATCCTGAGTTGAAATTTTTGCAGGTGAGCACACAGTTATCCCAAGCATCACAACTGGCTGGAGCCATAACGTCACAGCCTGGAAGGCAGCTTCCTCCTCACCGTCCCGGTTA
+
FFFFFFFFFFFFFFFFFFFFFFFFFFFFFFFFFFFFFFFFFFFFFFFFFFFFFFFFFFFFFFFFFFFFFFFFFFFFFFFFFFFFFFFFFFFFFFFFFFFFFFFFFFFFFFFFFFFFFFFFFFFFFFFFFFFFFFFFFFFFFFFFFFFFF:
@A00456:223:HMMCCDSXX:3:1323:29514:7764 1:N:0:TGTACCGT+TCTCTAGG
GTACAACCCAGACATCCCTAGGATGATGACAGTGTTTGATCTCATGTTCAGATCAACGGATGTGGCAGCAGCCAGTGCTTTACGACTATTTCCTTAACGATCGGATCCTAAAGACAGAGTCTGAGGCAGAGGGCACAAGAACAGCAAGGA
+
FFFFFFFFFFFFF:FFFFFFFFFFFFFFFFFFFFFFFFFFFFFFFFFFFFFFFFFFFFFFFFFFFFFFFFFFF:FFFF:FFFFFFFFFFFFFFFFFFFFFFFFFFFFFF:FFFFFFFFFFFFFFFFFFFFFFFFFFFFFFFFFFFFFFFF
@A00456:223:HMMCCDSXX:3:1324:26964:10739 1:N:0:TGTACCGT+TCTCTAGG
GGTTTTATTACGTTTTTGGTACAACCCAGACATCCCTAGGATGATGACAGTGTTTGATCTCATGTTCAGATCAACGGATGTGGCAGCAGCCAGTGCTTTACGACTATTTCCTTAACGATCGGATCCTAAAGACAGAGTCTGAGGCAGAGG
+
FFFFFFFFFFFFFFFFFFFFFFFFFFFFFFFFFFFFFFFFFFFFFFFFFFFFFFFFFFFFFFFFFFFFFFFFFFFFFFFFFFFFFFFFFFFFFFFFFFFFF:FFFFFFFFFFFFFFFFFFFFFFFFFFFFF:FFFFFFFFFFFFFFFFFF
@A00456:223:HMMCCDSXX:3:1324:3794:26819 1:N:0:TGTACCGT+TCTCTAGG
GTTCTTGATGGTGTCTGTGGGGATGATGTCGGAATTATCACCATGGAGGTAATCCTTTTTGGACCTCAGAGTCAACTGCACCGAAGTCGCCACCTCTTTGATGCTGTGGTATTTTCCATCCCTCTGAATATGGAGAACTTTGACCATGTC
+
FFFFFFFFFFFFFFFFFFFFFFFFFFFFFFFFFFFFFFFFFFFFFFFFFFFFFFFFFFFFFFFFFFFFFFFFFFFFFF:FFFFF:FFFFFFFFFFFFFFFFFFFFFFFFFFFFFFFFFFFFFFFFFFFFFFFFF:FFFFFFFFF:FFFFF
@A00456:223:HMMCCDSXX:3:1324:3595:26882 1:N:0:TGTACCGT+TCTCTAGG
GTTCTTGATGGTGTCTGTGGGGATGATGTCGGAATTATCACCATGGAGGTAATCCTTTTTGGACCTCAGAGTCAACTGCACCGAAGTCGCCACCTCTTTGATGCTGTGGTATTTTCCATCCCTCTGAATATGGAGAACTTTGACCATGTC
+
FFFFFFFFFFFFFFFFFFFFFFFFFFFFF:FFF:FFFFF:FFFFFFFFFFFFFFFFFFFFFF:FFFFFFFFFFFFFFFFFFFFFFFFFFFFFFFFFFFFFFFFFFFFFFFFFFFFFFFFFFFFFFFFFFFFFFFFF:FFFFFFFF:FFFF
@A00456:223:HMMCCDSXX:3:1324:17002:27837 1:N:0:TGTACCGT+TCTCTAGG
GTGGAGTTTGTCCGAACTGGCTATGGGAAGGACATGGTCAAAGTTCTCAATATTCAGAGGGATGGAAAATACCACAGCATCAAAGAGGTGGCGACTTCGGTGCAGTTGACTCTGAGGTCCAAAAAGGATTTCCTCCATGGTGATCATTCC
+
,FF,F:::F,F:,FF:FF,,FF:F:FFF,:,FFF,,:FFFF::,,FFF,,,F,FF:F:,FF:F::FFFF,FFFF:F:,:,:FFF:FF,F::FFFF:FFFF,FFFF,,FFFF:FF,F,,:FF,:,F,FFFF,FF,F:,,F,:FF:,F:,FF
@A00456:223:HMMCCDSXX:3:1324:16866:28009 1:N:0:TGTACCGT+TCTCTAGG
GTGGAGTTTGTCCGAACTGGCTATGGGAAGGACATGGTCAAAGTTCTCCATATTCAGAGGGATGGAAAATACCACAGCATCAAAGAGGTGGCGACTTCGGTGCAGTTGACTCTGAGGTCCAAAAAGGATTACCTCCATGGTGATAATTCC
+
FFFFFFFFFFFFFFFFFFFFFFFFFFFFFFFFFFFFFFFFFFFFFFFFFFFFFFFFFFFFFFFFFFFFFFFFFFFFFFFFFFFFFFFFFFFFFFFFFFFFFFFFFFFFFFFFFFFFFFFFFFFF:FFFFFFF:FFFFFFFFFFFFFFFFF
@A00456:223:HMMCCDSXX:3:1324:16821:33098 1:N:0:TGTACCGT+TCTCTAGG
CAAAATGGGGCTGATCAACAAGGAAGAGGTTTTGCTGCCTCTGGACAACCCCTACGGCAAAATAACCGGGACGGTGAGGAGGAAGCTGCCTTCCAGGCTGTGACGTTATGGCTCCAGCCAGTTGTGATGCTTGGGATAACTGTGTGCTCA
+
FFFFFFFFFFFFFFFFFFFFFFFFFFFFFFFFFFFFFFFFFFFFFFFFFFFFFFFFFFFFFFFFFFFFFF:FFFFFFFFFFFFFFFFFFFFFFFFFFFFFFFFFFFFFFFFFFFFFFFFFFFFFFFFFFFFFFFFFFFFFFFFFFFFFFF
@A00456:223:HMMCCDSXX:3:1325:1859:10567 1:N:0:TGTACCGT+TCTCTAGG
GTACAACCCAGACATCCCTAGGATGATGACAGTGTTTGATCTCATGTTCAGATCAACGGATGTGGCAGCAGCCAGTGCTTTACGACTATTTCCTTAACGATCGGATCCTAAAGACAGAGTCTGAGGCAGAGGGCACAAGAACAGCAAGGA
+
FFFFFFFFFFFFFFFFFFFFFFFFFFFF:FFFFFFFFFFFFFFFFFFFFFFF:FFFFFFFFFFFFFFFFFFFFFFFFFFFFFFFFFF:FFFFFFF:FFFFFFFFFFFFFFFFFFF:FFFFF:FFFFFFFFFFFF:FFFFFFFFFFF:FFF
@A00456:223:HMMCCDSXX:3:1325:3658:11459 1:N:0:TGTACCGT+TCTCTAGG
GGGGATGATGTCGGAATTATCACCATGGAGGTAATCCTTTTTGGACCTCAGAGTCAACTGCACCGAAGTCGCCACCTCTTTGATGCTGTGGTATTTTCCATCCCTCTGAATATGGAGAACTTTGACCATGTCCTTCCCATAGCCAGTTCG
+
FFFFFFFFFFFFFFFFFFFFFFFFFFFFFFFFFFFFFFFFFFFFFFFFFFFFFFFFFFFFFFFFFFFFFFFFFFFFFFFFFFFFFFFFFFFFFFFFFFFFFFFFFFFFFFFFFFF:FFFFFFFFFFFFFFFFFFFFFFFFFFFFFFFFFF
@A00456:223:HMMCCDSXX:3:1325:1099:13636 1:N:0:TGTACCGT+TCTCTAGG
CAGAATTATCACCATGGAGGTAATCCTTTTTGGACCTCAGAGTCAACTGCACCGAAGTCGCCACCTCTTTGATGCTGTGGTATTTTCCATCCCTCTGAATATGGAGAACTTTGACCATGTCCTTCCCATAGCCAGTTCGGACAAACTCCA
+
FFFFFFFFFFFFFFFFFFFFF,FFFFF:FFFFF:FFFFFFFFFFFFFFFFFFFFFFFFFFFFFFF:FFFFFFFFFFFFFFFFFFFFFFFFFFFFFFFFFFFFFFFFFFF:FFFFFFFFFFFF::FFF:FFF:FFFFFFFFFF:,:::FF:
@A00456:223:HMMCCDSXX:3:1325:1154:13730 1:N:0:TGTACCGT+TCTCTAGG
CAGAATTATCACCATGGAGGTAATCCTTTTTGGACCTCAGAGTCAACTGCACCGAAGTCGCCACCTCTTTGATGCTGTGGTATTTTCCATCCCTCTGAATATGGAGAACTTTGACCATGTCCTTCCCATAGCCCGTTCGGACACACTCCA
+
FFFFFFFFFFFFFFFFFFFFFFFFFFFFFFFFFFFFFFFFFFFFFFFFFFFFFFF:F:FFFFFFF:F,FFFF:FFFFFFFFF:FF:FF,FFFFFFFFFFFFFFFFFF:F:FFFFFFFFFFFFFFF:FFFFFFF,FF:FFF,FF,,FF:FF
@A00456:223:HMMCCDSXX:3:1325:26368:15154 1:N:0:TGTACCGT+TCTCTAGG
TGACGACTATGGAAAGAATGATGAAGTGGAGTTTGTCCGAACTGGCTATGGGAAGGACATGGTCAAAGTTCTCCATATTCAGAGGGATGGAAAATACCACAGCATCAAAGAGGTGGCGACTTCGGTGCAGTTGACTCTGAGGTCCAAAAA
+
FFFFFFFFFFFFFFFFFFFFFFFFFFFFFFFFFFFFFFFFFFFFFFFFFFFF,FFFFFFFFFFFFFFFFFFFFFFFFFFFFFFFFFFFFFFFFFFFFFFFFFFFFFFFFFFFFFFFFFFFFFFFFFFFFFFFFFFFFFFFFFFFFFFFFF
@A00456:223:HMMCCDSXX:3:1325:20961:16939 1:N:0:TGTACCGT+TCTCTAGG
GTTTTTGGTACAACCCAGACATCCCTAGGATGATGACAGTGTTTGATCTCATGTTCAGATCAACGGATGTGGCAGCAGCCAGTGCTTTACGACTATTTCCTTAACGATCGGATCCTAAAGACAGAGTCTGAGGCAGAGGGCACAAGAACA
+
FFFFFFFFFFFFFFFFFFFFFFFFFFFFFFFFFFFFFFFFFFFFFFFFFFFFFFFFFFFFFFFFFFFFFFFFFFFFFFFFFFFFFFFFFFFFFFFFFFFFFF,FFFFFFFFFFFFFFFFFFFFFFFFFFFFFFFFFFFFFFFFFFFFFFF
@A00456:223:HMMCCDSXX:3:1325:15854:33301 1:N:0:TGTACCGT+TCTCTAGG
AACACTGTCATCATCCTAGGGATGTCTGGGTTGTACCAAAAACGTAATAAAACCATGTGAAAAAAAAATCATCCTAGTGTTTTGAAAATCTCTGGCTGAAGCTCCTCATGGAGGAGGGCAGGGGGGCTTGAACTTCCAACCCCAGCTGAG
+
FFFFF:FFFFFFFFF:FFFFFFFFFFFFFFFFFFFFFFFFFFFFFFFFFFFFFFFFFFFFFFF:FFFFFFFFFFFFFFFFFFFFFFFFFFFFFFFFFFFFFFFFFFFFFFFFFFFFFFFFFFFFFFFFFFFFFFFFF:FFFFF,FFFFFF
@A00456:223:HMMCCDSXX:3:1325:7310:33285 1:N:0:TGTACCGT+TCTCTAGG
GGTTGATATTGTCCCAAATTGACGAGGAGACTGAAGGGAGATGGGGCAGAAATGTGCTTTCACTGTTTTTAAAGTCTCTTACCTCTTCCTTGTTGATCAGCCCCATTTTGGACATGTCGATGTTAAAGTAGTGAATGTTTGGAAGGCTGA
+
FFFFFFFFFFFFFFFFFFFFFFFFFFFFFFFFFFFFFFFFFFFFFFFFFFFFFFFFFFFFFFFFFFFFFFFFFFFFFFFFFFFFFFFFFFFFFFFFFFFFFFFFFFFFFFFFFFFFFFFFFFFFF,FFFFFFFFFFFFFFFFFFFFFFFF
@A00456:223:HMMCCDSXX:3:1326:24822:7811 1:N:0:TGTACCGT+TCTCTAGG
GGGCACAAGAACAGCAAGGAGAAATATCGCTGTGATTCTCCGATCACAGTTTTAAAGGAATCTGCCCAAGGCCACGGAGCCTGCGGTGTCTGCTAATGCAGGGCTCCACGTGCGCACAGCTACAAGCCCCTTGCTAAACTAGAAACGGAA
+
FFFFFFFFF:FFFFFFFFFFFFFFFFFFFFFFFFFFFFFFFFFFFFFFFFFFFFFFFFF:FFFFFFFFFFFFFFFFFFFFFFFFFFFFFFFFFFFFFFFFFFFFFFFFFFFFFFFFFFFFFFFFFFFFFFFFFFFFFFFF:FFFFFFF:F
@A00456:223:HMMCCDSXX:3:1326:32036:21684 1:N:0:TGTACCGT+TCTCTAGG
TGCAAAAATTTCAACTCAGGATACTGATTGCTCTGCTCTGTGTGAAGTAATTGCTCTTCCGTTTCTAGTTTAGCAAGGGGCTTGTAGCTGTGCGCACGTGGAGCCCTGCATTAGCAGACACCGCAGGCTCCGTGGCCTTGGGCAGATTCC
+
FFFFFFFFFFFFFFFFFFFFFFFFFFFFFFFFFFFFFFFFFFFFFFFFFFFFFFFFFFFFFF:FFFFFFFFFFFFFFFFF::FFFFFFFFFFFFFFFFFFFFFFFFFFFFFFFFFFFFFFFFFFFFFFFF:FFFFF:FFFFFFFFF,FFF
@A00456:223:HMMCCDSXX:3:1326:15447:26396 1:N:0:TGTACCGT+TCTCTAGG
CTATGAGAAGAGGTAGCTGCTTAGTGTTTGTTTAATGCAGTGTTGTGTGTGTGTGTGTGTGTGTGTGTGTGTGTGTGTGTGTGTGTGTGATTTTAGAAATACAGAAAAAGAATCAATACAAAAAAAAAACATAAAATGGTTTTCTGGGCA
+
FFFFFFFFFFFFFFFFFFFFFFFFFFFFFFFFFFFFFFFFFFFFFFFFFFFFFFFFF:F:FFF:FFFFFFFFFFFFFFFFFFFFFFFF,FFFFFF:,,,,F,F,FF,FF,F,,,,,,:,,FFFF,,F,,,:,F:F:,,,FFFF,FF,,F,
@A00456:223:HMMCCDSXX:3:1327:12075:35462 1:N:0:TGTACCGT+TCTCTAGG
GGCAAAATAACCGGGACGGTGAGGAGGAAGCTGCCTTCCAGGCTGTGACGTTATGGCTCCAGCCAGTTGTGATGCTTGGGATAACTGTGTGCTCACCTGCAAAAATTTCAACTCAGGATACTGATTGCTCTGCTCTGTGTGAAGTAATTG
+
FFFFFFFFFFFFFFF:FFFFFFFFFFFF,FFFFFFFFFFFFFFFFFFFFFFFFFFFFFFFFFFFFFFFFFFFFFFFFFFFFFFFFFFFFFFFFFFFFFFFFFFFFFFFF:FFFFFFFFFFFFFFFFFFFFFFFFFFFFFFFFFFFFFFFF
@A00456:223:HMMCCDSXX:3:1328:15329:8907 1:N:0:TGTACCGT+TCTCTAGG
GGCTTCTCCAGGCAGACACTTCCTTTTTGTGACCAGCACAGTGCAAATCACTTAGTCAGCAGAAACATTTCTTCTCTCCTGCCAAGGCCTTCTACACTACCTTGGGAAGAGTTGCATTTTGGACTATCTCTGTTCCATGCCTCTAAATCC
+
FFFFFFFFFFFFFFFFFFFFFFFFFFFFFFFFFFFFFFFFFFFFFFFFFFFFFFFFFFFFFFFFFFFFFFFFFFFFFFFFFFFFFFFFFFFFFFFFFFFFFFFFFFFFFFFFFFFFFFFFFFF:FFFFFFFFFFFFFFF:FFFFFFFFFF
@A00456:223:HMMCCDSXX:3:1328:6587:18505 1:N:0:TGTACCGT+TCTCTAGG
CGCCCCCTAGGCTCTGGTCTTGACTAGCTATTCATTTGATAGGAATTAGAATGTGTTCTGTGGTTTATTATGCAAAATGCCTTTAAGTTAGATGATGCATGTTAGCTCAGCACTGGCAGTCCCCCGAGAAACCAGTCTCTCTGATCATAG
+
:FFFFFFFFFFFFFFFFFFFFFFFFF:FF:FFFFF,FFFF:FF:FFFFFFFFFFFF:FFFFFFFFF,FFFFFFFFFFFFFFF:FFFFFFFFFFFFFFFFF:FFFFFFF:FFFFFFFFFFFFFFFFFFFFF:FFFFFFFFFFFFFFFFFFF
@A00456:223:HMMCCDSXX:3:1328:13422:32753 1:N:0:TGTACCGT+TCTCTAGG
GTATATTCTCTCTAGCTCCCAGTCTTTCCCCTTCAAGTCCTTCGCCGCCAACCTTCCAGCCCCTACTCAACCCCTATTGTGCTGGTTATACTTATTGAAGGTCACACAAAATGATCTCCAATAAGCTGCCAGTCCGTGCAACTCTACCTC
+
FFFF:FFFFFFFFFFFFFFFFFFFFF:FFFFFFFFFFFFFFFFFFFFF:FFFFFFFFFFFFFFFFFFFFFFFFFFFF,FFFFFFFFFFFFFF:FFFFFFFFFFFFFF:FFFFFFFFFFFFF:FFFFFFFFFFFFFFFFFFFFFFF:F:FF
@A00456:223:HMMCCDSXX:3:1328:31015:35164 1:N:0:TGTACCGT+TCTCTAGG
GTGTCTGTGGGGATGATGTCGGAATTATCACCATGGAGGTAATCCTTTTTGGACCTCAGAGTCAACTGCACCGAAGTCGCCACCTCTTTGATGCTGTGGTATTTTCCATCCCTCTGAATATGGAGAACTTTGACCATGTCCTTCCCATAG
+
FFFFFFFFFFFFFFFFFF:FFFF,FFFFFFFFFFFFFFFFF:FFFFFFFFFFFFFFFFFFFFFFFFFFFFF:FFFF:FFFFFFFFFFF:FFFFFFFFFFFFFFFFF:FFFF:,F,FFFFFF:FFFFFFFF:FFFFFFFFFFF:F::FFF,
@A00456:223:HMMCCDSXX:3:1329:14733:2613 1:N:0:TGTACCGT+TCTCTAGG
CTTGATGGTGTCTGTGGGGATGATGTCGGAATTATCACCATGGAGGTAATCCTTTTTGGACCTCAGAGTCAACTGCACCGAAGTCGCCACCTCTTTGATGCTGTGGTATTTTCCATCCCTCTGAATATGGAGAACTTTGACCATGTCCTT
+
FFFFFFFFFFFFFF:FFFFFFFFFFFFFFFFFFFFFFFFFFFFFFFFFFFFFFFFFFFFFFFFFFFFFFFFFFFFFFFFFFFFFFFFFFFFFFFFFFFFFFFFFFFFFFFFFFFFFF:FFFFFFFFFFFFFFFFFFFFFFFFFFFFFFFF
@A00456:223:HMMCCDSXX:3:1329:5683:22545 1:N:0:TGTACCGT+TCTCTAGG
AGGGCACAAGAACAGCAAGGAGAAATATCGCTGTGATTCTCCGATCACAGTTTTAAAGGAATCTGCCCAAGGCCACGGAGCCTGCGGTGTCTGCTAATGCAGGGCTCCACGTGCGCACAGCTACAAGCCCCTTGCTAAACTAGAAACGGA
+
:F:FFF,FFFFFFFFFFFFFFFFFFF:FF:FFF::F,FFFFF:FFFF,FF:,FFFFFFFF,FFFFFFFFFFFFFFFF:FF:FFFF:FFFFFFFFFFFFFFFFF:FFFFFF:FFFFFFFFFFFF:FF:FF:FFFFFF,FFFFF:FFFF:FF
@A00456:223:HMMCCDSXX:3:1329:30590:25942 1:N:0:TGTACCGT+TCTCTAGG
CAGGTGAGCACACAGTTATCCCAAGCATCACAACTGGCTGGAGCCATAACGTCACAGCCTGGAAGGCAGCTTCCTCCTCACCGTCCCGGTTATTTTGCCGTAGGGGTTGTCCAGAGGCAGCAAAACCTCTTCCTTGTTGATCAGCCCCAT
+
FFFFFFFFFFFFFFFFFFFFFFFFFFFFFFFFFFFFFFFFFFFFFFFFFFFFFFFFFFFFFFFFFFFFFFFFFFFFFFFFFFFFFFFFFFF:FFFFFFFFFFFFFFFFFFFFFFFFFFFFFFFFFFFFFFFFFFFFFFFFFFFFFFFFFF
@A00456:223:HMMCCDSXX:3:1329:16541:27790 1:N:0:TGTACCGT+TCTCTAGG
GTAATTGCTCTTCCGTTTCTAGTTTAGCAAGGGGCTTGTAGCTGTGCGCACGTGGAGCCCTGCATTAGCAGACACCGCAGGCTCCGTGGCCTTGGGCAGATTCCTTTAAAACTGTGATCGGAGAATCACAGCGATATTTCTCCTTGCTGT
+
FFFFFFFFFFFFFFFFFFFF:FFFFF:FFFFFFFFFFFFFFFFFFFFFFFFFFFFFFFFFFFFFFFFFFFFFFFFFFFFFFFFFFFFFFFFFFFFFFFFFFFFFFFFFFFFF:FFFFFFFFFFFFFFFFFFFFFFFFFFFFFFFFFFFFF
@A00456:223:HMMCCDSXX:3:1330:3197:2581 1:N:0:TGTACCGT+TCTCTAGG
CTGTGGGGATGATGTCGGAATTATCACCATGGAGGTAATCCTTTTTGGACCTCAGAGTCAACTGCACCGAAGTCGCCACCTCTTTGATGCTGTGGTATTTTCCATCCCTCTGAATATGGAGAACTTTGACCATGTCCTTCCCATAGCCAG
+
FFFFFFFFFFFFFFFFFFFFFFFFFFFFFFFFFFFFFFFFFFFFFFFFFFFFFFFFFFFFFFFFFFFFFFFFFFFFFFFFFFFFFFFFFFFFFFFFFFFFFFFFFFFFFFFFFFFFFFFFFFFFFFFFFFFFFFFFFFFFFFFFFFFF:F
@A00456:223:HMMCCDSXX:3:1330:31024:11757 1:N:0:TGTACCGT+TCTCTAGG
CTCAGGAAGCTGGCTCAGGGTCAGCACTTGTATGTCATAGAGGGTCTTCTGCACGGAAGGTGAGTATTCACCTCTGTCATAGGGCCCAGCAAATTTCTTCAGGACAATGTCCCGGACAGCGCCCCAGGTAGCCTCGAAATCCACGTCCCG
+
FFFFFFFFFFFFFFFFFFFFFFFFFFFFFFFFFFFFFFFFFFFFFFFFFFFFFFFFFFFFFFFFFFFFFFFFFFFFFFFFFFFFFFFFFFFFFFFFFFFFFFFFFFFFFFFFFFFFFFFFFFFFFFFFFFFFFFFFFFFFFFFFFFFFFF
@A00456:223:HMMCCDSXX:3:1330:17517:12289 1:N:0:TGTACCGT+TCTCTAGG
CTCTTCCGGTTCTAGTTTAGCAAGGGGCTTGTAGCTGTGCGCACGTGGAGCCCTGCATTAGCAGACACCGCAGGCTCCGTGGCCTTGGGCAGATTCCTTTAAAACTGTGATCGGAGAATCACAGCGATATTTCTCCTTGCTGTTCTAGTG
+
FFF:FFFF,FF:FFFF:FF:F,FFF:F::FFFF,FFFFFF:,FFFF:,FFFF,FFFFFFFFFFFFFF,FFFF::FFFF:F,FFFF::FFFFFFFF:FFFFFFFFF,::FFFF:FFFFF:FFFFFFFFFFFFFFFFFFF,FF,F:,F,F:F
@A00456:223:HMMCCDSXX:3:1330:25183:33677 1:N:0:TGTACCGT+TCTCTAGG
CTTAACGATCGGATCCTAAAGACAGAGTCTGAGGCAGAGGGCACAAGAACAGCAAGGAGAAATATCGCTGTGATTCTCCGATCACAGTTTTAAAGGAATCTGCCCAAGGCCACGGAGCCTGCGGTGTCTGCTAATGCAGGGCTCCACGTG
+
F,,FFFF:FF::FFFF:FFFFFFFFFFFFFFF:FF,FFFFFF:F:FFFFFFFFF,FFFFFF:,:,F:FFF,F:FFFFFFFFFFFFFFFF,FFFFFF,FFFF,FFF:FFFFFFFFFFFFF:FFFF:FFFF,F::FFFFFF,FFFFFFFFFF
@A00456:223:HMMCCDSXX:3:1331:22932:12085 1:N:0:TGTACCGT+TCTCTAGG
GTGGGGATGATGTCGGAATTATCACCATGGAGGTAATCCTTTTTGGACCTCAGAGTCAACTGCACCGAAGTCGCCACCTCTTTGATGCTGTGGTATTTTCCATCCCTCTGAATATGGAGAACTTTGACCATGTCCTTCCCATAGCCAGTT
+
FFFFFFFFFFFFFFFFFFFFFFFFFFFFFFFFFFFFFFFFFFFFFFFFFFFFFFFFFF:FFFFFFFFFFFFFFFFFFFFFFFFFFFFFFFFFFFFFFFFFFFFFFFFFFFFFFFFFFFFFFFFFFFFFFFFFFFFFFFFFFFFFFFFFFF
@A00456:223:HMMCCDSXX:3:1331:15438:25254 1:N:0:TGTACCGT+TCTCTAGG
GCGCAAGAACAGCAAGGAGAAATATCGCTGTGATTCTCCGATCACAGTTTTAAAGGAATCTGCCCAAGGCCACGGAGCCTGCGGTGTCTGCTAATGCAGGGCTCCACGTGCGCACAGCTACAAGCCCCTTGCTAAACTAGAAACGGAAGA
+
FFFFFFFFFFFFFFFFFFFFFFFFFFFFFFFFFFFFFFFFFFFFFFFFFFFFF:FFFFFFFFFFFFFFFFFFFFFFFFFFFFFFFFFFFFFFFFFFFFFFFFFFFFFFFFFFFFFFFFF:FFFFFFFFFFFFFFFFFFFFFFFFFFFFFF
@A00456:223:HMMCCDSXX:3:1332:25852:3646 1:N:0:TGTACCGT+TCTCTAGG
GTACTTAGCCAGCAGTGGGGAGATGGAGCTGGGCAGGTCCCTGCAGCTCACGACAGCCAGCATAGCTGAAGCAGTAGCAAAGTTCAGATCAATATCAGAGACCTGGTCTTCAGAATCAAAAGCTTGGAGAGCAACTGACAAAGGCACCTA
+
FFFFFFFFFFFFFFF:FFFFFFF:FFFFF:FFFF:FFFFFFFFFFFFFFFFFFFF:FF:FFFFFFFFFFFFFFF,FFFFF:FFFFFFF:F,FFFFFFF:FFF:F:FF:FFFFFFFFFFFFFFF:FFFFFFFFFFFFFFFFF:FFFFFFFF
@A00456:223:HMMCCDSXX:3:1332:11107:7545 1:N:0:TGTACCGT+TCTCTAGG
GTTTGTCCGAACTGGCTATGGGAAGGACATGGTCAAAGTTCTCCATATTCAGAGGGATGGAAAATACCACAGCATCAAAGAGGTGGCGACTTCGGTGCAGTTGACTCTGAGGTCCAAAAAGGATTACCTCCATGGTGATAATTCCGACAT
+
FFFFFFFFFFFFFFFFFFFFFFFFFFFFFFFFFFFF,FFFFFFFFFFFFFFFFFFFFFFFFFFFFFFFFFFFFFFFFFFFFFFFFFFFFFFFFFFFFFFFFFFFFFFFFFFFFFFFFFFFFFFF:FFFFFFFFFFFFFFFFFFFFFFFFF
@A00456:223:HMMCCDSXX:3:1333:31376:6449 1:N:0:TGTACCGT+TCTCTAGG
TCTAGGTTTAGACAGCAGGGTCATGAGTTCAAGGTCAGACAGGGTTGTATAGTCAGTGAGTCCCCGACCTCAAAATAAACAAAACAAGCGAATCAGCTGAAACGTTTAAATAAGATGTTTTTGATCGTGAGCATTTCTCTCTCTCTCTCT
+
FFFFFFFFFFFFF:FFFFFFFFFFFFFFFFFFFFFFFFFFFFFFFFFFFFFFFFFFFFFFFFFFFFFFFFFFFFFFFFFFFFFFFFFFFFFFFFFFFFFFFFFFFFFFF,FFFFFFFFFFFFFFFF:FFFFFFFFFFF:F:FFFFFFFFF
@A00456:223:HMMCCDSXX:3:1334:21124:9862 1:N:0:TGTACCGT+TCTCTAGG
ATTTCAACTCAGGATACTGATTGCTCTGCTCTGTGTGAAGTAATTGCTCTTCCGTTTCTAGTTTAGCAAGGGGCTTGTAGCTGTGCGCACGTGGAGCCCTGCATTAGCAGACACCGCAGGCTCCGTGGCCTTGGGCAGATTCCTTTAAAA
+
FFFFFFFFFFFFFFFFFFFFFFFFFFFFFFFFFFFFFFFFFF:FFFFFFFFFFFFFFFFFF:FFFFFFFFFFFFFFFFFFFFFFFFFFFFFFFFFFFFFFFFFFFFFFFFFFFFFFFFFFFFFFFFFFFFFFFFFFFFFFFFFFFFFFF:
@A00456:223:HMMCCDSXX:3:1334:27453:14434 1:N:0:TGTACCGT+TCTCTAGG
GTTCTGTCATCTAATTTTCCACCCACTGGGACTGATGTCATCTTTCCTACTCCTCATGACAACTCTATGATCTGCCCCCCTCCCCAAAAAATCAGTAGCTTAAATGAACAGACTCATCAATGTGAAAGAAGCTGTCCAAAGTCACTCGAG
+
F,FFFFFFFFFFFFFFFFFFFFFFFFFFFFFFFFFFFFFFFFFFFFFFFFFFFFFFFFFFFFFFFFFFFFFFFF:FFFFFFFFFFFFFFFFFFFFFFFFFFFFFFF:FFFFFFFFFFFFF:FFFFFFFFF:FFFFFFFFFFFFFFFFFFF
@A00456:223:HMMCCDSXX:3:1334:13187:28776 1:N:0:TGTACCGT+TCTCTAGG
GGCAGCAGCCAGTGCTTTACGACTATTTCCTTAACGATCGGATCCTAAAGACAGAGTCTGAGGCAGAGGGCACAAGAACAGCAAGGAGAAATATCGCTGTGATTCTCCGATCACAGTTTTAAAGGAATCTGCCCAAGGCCACGGAGCCTG
+
FFFFFFFFFFFFFFFFFFFFFFFFFFFFFFFFFFFFFFFFFFFFFFFFFFFFFFFFFFFFFFFFFFFFFFFFFFFFFFFFFFFFFFFFFFFFFFFFFFFFFFFFFFFFFFFFFFFFFFFFFFFFFFFFFFFFFFFFFFFFFFFFFFFFFF
@A00456:223:HMMCCDSXX:3:1334:5782:28667 1:N:0:TGTACCGT+TCTCTAGG
CTCGAAATCCACGTCCCGATTCTGGTAGCGCCACTTGCAGTACACTTGAGTGGCAAAGCATCGGTCCTTCACCTCGGGGAGAGTAGTGAACTGGTCCTTGATGAATCCTTCAAATCCAGACTGGGTTGTTTTCAAGACCTTGAGGTCTTT
+
FFFFFFFFFFFFFFFFFFF,FFFFFFFFFFFFFFFFFFFFFFFFFFFFFFFFFFFFFFFFFFFFFFFFFFFFFFFFFFFFFFFFFFFFFFFFFFFFFFFFFFFFFFFFFFFFFFFFFFFFFFFFFFFFFFFFFFFFFFFFFFFFFFFFFF
@A00456:223:HMMCCDSXX:3:1334:20473:34068 1:N:0:TGTACCGT+TCTCTAGG
GTTCAAAGGGGTATAATCATTCTTAGATGCTTGCTACTTCTTGAGGCAAATTCAGTGCGAGCTTGTGTGGGGGCGGAACTTGCTTTTTTTAAGCTCTCATTTCCTTTAACCTATTTTTGTGTATATGCCATTTTTAAATTTTTTCCTTTC
+
FFFFFFFFFF:FFFFFFFFFFFFFFFFFFFFFFFFFFFFFFFFFFFFFFFFFFFFFFFFFFFFFFFFFFFFFFFFFFFFFFFFFFFFFFFFFFFFFFFFFFFFFFFFFFFFFFFFFFFFFFFFFFFFFFFFFFFFFFFFFFFFF:F:FFF
@A00456:223:HMMCCDSXX:3:1335:28926:2707 1:N:0:TGTACCGT+TCTCTAGG
CAACAAGGAAGAGGTTTTGCTGCCTCTGGACAACCCCTACGGCAAAATAACCGGGACGGTGAGGAGGAAGCTGCCTTCCAGGCTGTGACGTTATGGCTCCAGCCAGTTGTGATGCTTGGGATAACTGTGTGCTCACCTGCAAAAATTTCA
+
FFFFFFFFFFFFFFFFFFFFFFFFFFFFFFFFFFFFFFFFFFFFFFFFFFFFFFFFFFFFFFFFFFFFFFFFFFFFFFFFFFFFFFFFFFFFFFFFFFFFFFFFFFFFFFFFFFFFFFFFFFFFFFFFFFFFFFFFFFFFFFFFFFFFFF
@A00456:223:HMMCCDSXX:3:1335:23204:5509 1:N:0:TGTACCGT+TCTCTAGG
GAAAGAATGATGAAGTGGAGTTTGTCCGAACTGGCTATGGGAAGGACATGGTCAAAGTTCTCCATATTCAGAGGGATGGAAAATACCACAGCATCAAAGAGGTGGCGACTTCGGTGCAGTTGACTCTGAGGTCCAAAAAGGATTACCTCC
+
FFFFFFFFFFFF:FFFFFFFFFFFFFFFFFFFFFFFFFFFFFFFFFFFFFFFFFFFFFFFFFFFFFFFFFFFFFFFFFFFFFFFFFFFFFFFFFFFFFFFFFFFFFFFFFFFFFFFFFFFFFFFFFFFFFFFFFFFF:FFFFFFFFFFFF
@A00456:223:HMMCCDSXX:3:1335:19244:11083 1:N:0:TGTACCGT+TCTCTAGG
GTGGCAGCAGCCAGTGCTTTACGACTATTTCCTTAACGATCGGATCCTAAAGACAGAGTCTGAGGCAGAGGGCACAAGAACAGCAAGGAGAAATATCGCTGTGATTCTCCGATCACAGTTTTAAAGGAATCTGCCCAAGGCCACGGAGCC
+
FFFFFFFFFFFFFFFFFFFFFFFFFFFFFFFFFF:FFFFFFFFFFFFFFFFFFFFFFFFFFFFFFFFFFFFFFFFFFFFFFFFFF,FFFFFFFFFFFFFFFFFFFFFFFFFFFFFFFFFFFFFF:FFF,FFFFFFFFFFFFFFFFFFFFF
@A00456:223:HMMCCDSXX:3:1335:29803:17190 1:N:0:TGTACCGT+TCTCTAGG
TGCAAAAATTTCAACTCAGGATACTGATTGCTCTGCTCTGTGTGAAGTAATTGCTCTTCCGTTTCTAGTTTAGCAAGGGGCTTGTAGCTGTGCGCACGTGGAGCCCTGCATTAGCAGACACCGCAGGCTCCGTGGCCTTGGGCAGATTCC
+
FFFFFFFFFFFFFFFFFFFFFFFFFFFFFFFFFFFFFFFFFFFFF:FFFFFFFFFFFFFFFFFFFFFFFFFFFFFFFFFFFFFFFFFFFFFFFFFFFFFFFFFFFFFFFFFFFFFFFFFFFFFFFFFFFFFFFFFFFFFFFFFFFFFFFF
@A00456:223:HMMCCDSXX:3:1335:32289:18020 1:N:0:TGTACCGT+TCTCTAGG
GGCAGCAGCCAGTGCTTTACGACTATTTCCTTAACGATCGGATCCTAAAGACAGAGTCTGAGGCAGAGGGCACAAGAACAGCAAGGAGAAATATCGCTGTGATTCTCCGATCACAGTTTTAAAGGAATCTGCCCAAGGCCACGGAGCCTG
+
FFFFFFFFFFFFFFFFFFFFFFFFFFFFFF:F:FFFFFFFFFFFFFFF:FFFFFFFFFFFFFFFFFFFFFFFFFFFFFFFFFFFFFFFF:FFFFFFFFFFFFFFFFFFFFFFFFFFFFFFF:FFFFFFFFFFFFFFFFFFFFFFFFFFFF
@A00456:223:HMMCCDSXX:3:1335:13322:24283 1:N:0:TGTACCGT+TCTCTAGG
GGGGCTTGTAGCTGTGCGCACGTGGAGCCCTGCATTAGCAGACACCGCAGGCTCCGTGGCCTTGGGCAGATTCCTTTAAAACTGTGATCGGAGAATCACAGCGATATTTCTCCTTGCTGTTCTTGTGCCCTCTGCCTCAGACTCTGTCTT
+
FFFFFFFFFFFFFFFFFFFFFFFFFFFFFFFFFFFFFFFFFFFFFFFFFFFFFFFFFFFFFFFFFFFFFFFFFFFFFFFFFFFFFFFFFFFFFF:FFFFFFFFFFFFFFFFFFFFFFFFFFFFFFFFFFFFFFFFFFFFFFFFFFFFFFF
@A00456:223:HMMCCDSXX:3:1335:3016:26099 1:N:0:TGTACCGT+TCTCTAGG
CGGGCACAAGAACAGCAAGGAGAAATATCGCTGTGATTCTCCGATCACAGTTTTAAAGGAATCTGCCCAAGGCCACGGAGCCTGCGGTGTCTGCTAATGCAGGGCTCCACGTGCGCACAGCTACAAGCCCCTTGCTAAACTAGAAACGGA
+
F:FFFF,FFFFF:F:FFFFFF:FFFFFF:FFF,FFFF:FFFF,FFF:,FFF:FFFFFFFFFFFFFFF:FFFF,F:FFFFF::FFFF:F,FFFFF:FFF:FF::,:,FFF:FF,:FFFFFFFF:FF:FF::F:F,FFFFFF,FFF,FFF,F
@A00456:223:HMMCCDSXX:3:1335:23457:28181 1:N:0:TGTACCGT+TCTCTAGG
GGAAAGAATGATGAAGTGGAGTTTGTCCGAACTGGCTATGGGAAGGACATGGTCAAAGTTCTCCATATTCAGAGGGATGGAAAATACCACAGCATCAAAGAGGTGGCGACTTCGGTGCAGTTGACTCTGAGGTCCAAAAAGGATTACCTC
+
FFFFFFFFFFFFFFFFFFFFFFFFFFFFFFFFFFFFFFFFFFFFFFFF:FFFFFFFFFFFFFFFFFFFFFFFFFFFFFFFFFFFFFFFFFFFFFFFFFFFFFFFFFFFFFFFFFFFFFFFFFFFFFFFFFFFFFFFFFFFFFFFFFFFFF
@A00456:223:HMMCCDSXX:3:1335:1624:33176 1:N:0:TGTACCGT+TCTCTAGG
TCTTGATGGTGTCTGTGGGGATGATGTCGGAATTATCACCATGGAGGTAATCCTTTTTGGACCTCAGAGTCAACTGCACCGAAGTCGCCACCTCTTTGATGCTGTGGTATTTTCCATCCCTCTGAATATGGAGAACTTTGACCATGTCCT
+
FF:F:FF::::FFFFFFFFFFFFFFFFFF,FF:FFFFFFFFFFFFF:F,:,FFF:F,:FFFF,:FF,F:,FFFFF,FFFF:FF::FFF:FF:FF,FFFFF,F:F:FFFF,F:F:FFFFFFFFF,FFFFFFFFFFFFF,FFFF,FFF,FFF
@A00456:223:HMMCCDSXX:3:1336:10592:9064 1:N:0:TGTACCGT+TCTCTAGG
AGTGGAGTTTGTCCGAACTGGCTATGGGAAGGACATGGTCAAAGTTCTCCATATTCAGAGGGATGGAAAATACCACAGCATCAAAGAGGTGGCGACTTCGGTGCAGTTGACTCTGAGGTCCAAAAAGGATTACCTCCATGGTGATAATTC
+
FFFFFFFFFFFFFFFFFFFFFFFFFFFFFFFFFFFFFFFFFFFFFFFFFFFFFFFFFFFFFFFFFFFFFFFFFFFFFFFFFFFFFFFFFFFFFFFFFFFFFFFFFFFFFFFFFFFFFFFFFFFFF:FFFFFFFFFFFFFFFFFFFFFFFF
@A00456:223:HMMCCDSXX:3:1336:5430:9079 1:N:0:TGTACCGT+TCTCTAGG
GGGGGTCTTCTGCACGGAAGGTGAGTATTCACCTCTGTCATAGGGCCCAGCAAATTTCTTCAGGACAATGTCCCGGACAGCGCCCCTAGAACACGAGGGTGGAGATTGGGGGAGCTCATAGGATTTGTTAAGAATGCATTATAAAGCTAG
+
FFFFFFFFFFFFFFFFFFFFFFFFFFFFFFFFFFFFFFFFFFFFFFFFFFFFFFFFFFFFFFFFFFFFFFFFFFFFFFFFFFFFFFFFFFFFFFFFFFFFFFFF:FFFFFFFFFFFFF,FFFFFFFFFFFFFFFFFFFFFFFFFFFFFFF
@A00456:223:HMMCCDSXX:3:1336:5782:9157 1:N:0:TGTACCGT+TCTCTAGG
GGGGGTCTTCTGCACGGAAGGTGAGTATTCACCTCTGTCATAGGGCCCAGCAAATTTCTTCAGGACAATGTCCCGGACAGCGCCCCTAGAACACGAGGGTGGAGATTGGGGGAGCTCATAGGATTTGTTAAGAATGCATTATAAAGCTAG
+
FFFFFFFFFFFFFFFFFFFFFFFFFFFFFFFFFFFFFFFFFFFFFFFFFFFFFFFFFFFFFFFFFFF,FFFFFFFFFFFFFFFFFFFFFFFFFFFFFFFFFFFFF:FFFFFFFFFFFFFFFFF:FFFFFFFFFFFFFFFFFFFFFFFFFF
@A00456:223:HMMCCDSXX:3:1336:24325:19539 1:N:0:TGTACCGT+TCTCTAGG
TTGGTCTTTCTCGCTCTCCCGAGGCCAGCTTGGGTTCATGTGACCCCTTCTAGATGTGCCCTTCAGTCTGATCCACAGACCAGGAGACTCACCCTTCAAACAAAACTGTCTTTCCTCTTGGAGCCTCAATCAAATGCAAATCACTCCTCA
+
FFFFFFFFFFFFFFFFFFFFFFFFFFFFFFFFFFFFFFFFFFFFFFFFFFFF:FFFFFFFFFFFFFFFFFFFF:FFFFFFFFFFFFFFFFFFFFFFFFFFFFF:FFFFFFFFFFFFFFFFFFFFFFFFFFFFFFFF:FFFF:FFFFFFFF
@A00456:223:HMMCCDSXX:3:1336:15266:27806 1:N:0:TGTACCGT+TCTCTAGG
GACGTTATGGCTCCAGCCAGTTGTGATGCTTGGGATAACTGTGTGCTCACCTGCAAAAATTTCAACTCAGGATACTGATTGCTCTGCTCTGTGTGAAGTAATTGCTCTTCCGTTTCTAGTTTAGCAAGGGGCTTGTAGCTGTGCGCACGT
+
FFFFFFFFFFFFFFFFFFFFFFFFFFFFFFFFFFFFFFFFFFFFFFFFFFFFFFFFFF:FFFFFFFFFFFFFFFFFFFFFFFFFFFFFFFFFFFFFFFFF:FFFFFFFFFFFFFFFFFFFFFFFFFFFFFFFFFFF:FFFFFFFFFFFFF
@A00456:223:HMMCCDSXX:3:1336:14479:27978 1:N:0:TGTACCGT+TCTCTAGG
GACGTTATGGCTCCAGCCAGTTGTGATGCTTGGGATAACTGTGTGCTCACCTGCAAAAATTTCAACTCAGGATACTGATTGCTCTGCTCTGTGTGAAGTAATTGCTCTTCCGTTTCTAGTTTAGCAAGGGGCTTGTAGCTGTGCGCACGT
+
FFFFFFFFFFFFFFFFFFFFFFFFFFFFFFFFFFFFFFFFFFFFFFFFFFFFFFFFFFFFFFFFFFFFFFFFFFFFFFFFFFFFFFFFFFFFFFFFFFFFFFFFFFFFFFFFFFFFFFFFFFFFFFFFFFFF,FFFFFFFFFFFFFFFFF
@A00456:223:HMMCCDSXX:3:1336:29478:30185 1:N:0:TGTACCGT+TCTCTAGG
GGGCAGATTCCTTTAAAACTGTGATCGGAGAATCACAGCGATATTTCTCCTTGCTGTTCTTGTGCCCTCTGCCTCAGACTCTGTCTTTAGGATCCGATCGTTAAGGAAATAGTCGTAAAGCACTGGCTGCTGCCACATCCGTTGATCTGA
+
FFFFFFFFFFFFFFFFFFFFFFFFFFFFFFFFFFFFFFFFFFFFFFFFFFFFFFFFFFFFFFFFFFFFFFFFFFFFFFFFFFFFFF:FFFFFFFFFFFFFFFF:FFFFFFFFFFFFFFFFFFFFFFFFFFFFFFFFFFFFFFFFFFFFFF
@A00456:223:HMMCCDSXX:3:1336:14507:31219 1:N:0:TGTACCGT+TCTCTAGG
GAACTTAGCACATTCTCAATCCCATTCTTCAACTCCCTTTCAAAGACTATAAATGATGGGACATCTGCCTGAGGAGAGCTGATGAAGATCAAATCCATATAGGGGAAGTGCTGGTGTCGTTCATTCACGAGCTATCCTCTGAGCAAGCAG
+
FFFFFFFFFFFFFFFFFFFFFFFFFFFFFFFFFFFFFFFFFFFFFFFFFFFF:FFFFFFFFFFFFFFFFFFFFFFFFFF:FFFFF:FFFFFFFFFFFFFFFFFFFFFFFFFFFFFFFFFFFFFFFFFFFFFFFFFFFFFFFFFFF,FFFF
@A00456:223:HMMCCDSXX:3:1337:28366:5932 1:N:0:TGTACCGT+TCTCTAGG
CTGAGGCAGAGGGCACAAGAACAGCAAGGAGAAATATCGCTGTGATTCTCCGATCACAGTTTTAAAGGAATCTGCCCAAGGCCACGGAGCCTGCGGTGTCTGCTAATGCAGGGCTCCACGTGCGCACAGCTACAAGCCCCTTGCTAAACT
+
FFFFFFFFFFFFFFFFFFFFFFFFFFFFFFFFFFFFFFFFFFFFFFFFFFFFFFFFFFFFFFFFFFFFFFFFFFFFFFFFFFFFFFFFFFFFFFFFFFFFFFFFFFFFFFFFFFFFFFFFFFFFFFFFFFFFFFFFFFFFFFFFFFFFFF
@A00456:223:HMMCCDSXX:3:1337:30463:9314 1:N:0:TGTACCGT+TCTCTAGG
GTGGTGTCTGTGGGGATGATGTCGGAATTATCACCATGGAGGTAATCCTTTTTGGACCTCAGAGTCAACTGCACCGAAGTCGCCACCTCTTTGATGCTGTGGTATTTTCCATCCCTCTGAATATGGAGAACTTTGACCATGTCCTTCCCA
+
FFFFFFFFFFFFFFFFFFFFFFFFFFFFFFFFFFFFFFFFFFFFFFFFFFFFFFFFFFFFFFFFFFFFFFFFFFFFFFFFFFFFFFFFFFFFFFFFFFFFFFFFFFFFFFFFFFFFFFFFFFFFFFFFFFFFFFFFFFFFFFFFFFFFFF
@A00456:223:HMMCCDSXX:3:1337:13304:25974 1:N:0:TGTACCGT+TCTCTAGG
CCTGGGGCAGCTTACAGGGATCCTGGAGCAAAGAGGAGACTAGGAGACTTAGAGGCCTGTCAACTCAATTCTTAGTTCTTTAGGACAGCACCCCATCCCCCCGTGGGGTGTGTGTGTGTGTGTGTGTGTGTGTGTGTGTGTGTGTAAATG
+
FFFFFFFFFFFFFFFFFFFFFFFFFFFFFFFFFFFFFFFFFFFFFFFFFFFFFFFFFFFFFFFFFFFFFFF:FFFFFFFFFFFFFFFFFFFFFFFFFFFFFFFFFFFFFFFFFFFFFF:FFFFFFFFFFFFFFFFFFFFFFFFFFF,:,,
@A00456:223:HMMCCDSXX:3:1337:9064:31845 1:N:0:TGTACCGT+TCTCTAGG
CGACTATGGAAAGAATGATGAAGTGGAGTTTGTCCGAACTGGCTATGGGAAGGACATGGTCAAAGTTCTCCATATTCAGAGGGATGGAAAATACCACAGCATCAAAGAGGTGGCGACTTCGGTGCAGTTGACTCTGAGGTCCAAAAAGGA
+
FFFFFFFFFFFFF:FFFFFFFFFFFFFFFFFFFFFFFFFFFFFFFFFFFFFFFFFFFFFFFFFFFFFFFFFFFFFFFFFFFFFFFFFFFF:FFFFFFFFFFFFFFFFFFFFFFF:FFFFFFFFFFFFFFFFFFFFFFFFFFFFFFFFFFF
@A00456:223:HMMCCDSXX:3:1337:9317:32033 1:N:0:TGTACCGT+TCTCTAGG
CGACTATGGAAAGAATGATGAAGTGGAGTTTGTCCGAACTGGCTATGGGAAGGACATGGTCAAAGTTCTCCATATTCAGAGGGATGGAAAATACCACAGCATCAAAGAGGTGGCGACTTCGGTGCAGTTGACTCTGAGGTCCAAAAAGGA
+
F:FFFFF:FFFFFFFFFFFFFFFFFFFFFFFF:FFFFFFFFFFFFFFFFFFFFFFFFFFFFFFFFF:FFFFFFFFFFFFFFFFFFFFFFFFFFFFFFFFFFFFFF,FFFFFFFFFFFFFF:FFFFFFFFFFFFFFFF:FFFFFFFF:FFF
@A00456:223:HMMCCDSXX:3:1338:32570:18537 1:N:0:TGTACCGT+TCTCTAGG
TCAACAAGGAAGAGGTTTTGCAGCCTCTGGACAACCCCTACGGCAAAATAACCGGGACGGTGAGGAGGAAGCTGCCTACCAGGCTGTGACGTTATGGCTCCAGCCAGTTGTGATGCTTGGGATAACTGTGTGCTCACCTGCAAAAATTTC
+
FFFFFFFF,FFFFFF:FF:FF,FFFFFFF:,FFFFF,:FF:F,FFFFF:FF,::FFFFF,FFFFFFFFF,FF:FFFF,FF,FFFF:F:FF,FFF,:FF:FFFFF,:,FF,F,F::F,FF,:FFFFFF,::,:F,:FF:FFFF:FFFFF,F
@A00456:223:HMMCCDSXX:3:1338:7003:22639 1:N:0:TGTACCGT+TCTCTAGG
GATTGCTCTGCTCTGTGTGAAGTAATTGCTCTTCCGTTTCTAGTTTAGCAAGGGGCTTGTAGCTGTGCGCACGTGGAGCCCTGCATTAGCAGACACCGCAGGCTCCGTGGCCTTGGGCAGATTCCTTTAAAACTGTGATCGGAGAATCAC
+
FFFFFFFFFFFFFFFFFFFFFFFFFFFFFFFFFFFFFFFFFFFFFFFFFFFFFFFFFFFFFFFFFFFFFFFFFFFFFFFFFFFFFFFFFFFFFFFFFFFFFFFFFFFFFFFFFFFFFFFFFFFFFFFFFFFFFFFFFFFFFFFFFFFFFF
@A00456:223:HMMCCDSXX:3:1338:15890:26913 1:N:0:TGTACCGT+TCTCTAGG
GCCCATTACCATGACGACTATGGAAAGAATGATGAAGTGGAGTTTGTCCGAACTGGCTATGGGAAGGACATGGTCAAAGTTCTCCATATTCAGAGGGATGGAAAATACCACAGCATCAAAGAGGTGGCGACTTCGGTGCAGTTGACTCTG
+
FFFFFFFFFFFFFFFFFFFFFFFFFFFFFFFFFFFFFFFFFFFFFFFFFFFFFFFFFFFFFFFFFFFFFFFFFFFFFFFFFFFFFFFFFFFFFFFFFFFFFF,FFFFFFFFFFFFFFFFFFFFFFFFFFFFFFFFFFFFFFFFFFFFFFF
@A00456:223:HMMCCDSXX:3:1339:1524:15530 1:N:0:TGTACCGT+TCTCTAGG
GTGTGGCAGCAGCCAGTGCTTTACGACTATTTCCTTAACGATCGGATCCTAAAGACAGAGTCTGAGGCAGAGGGCACAAGAACAGCAAGGAGAAATATCGCTGTGATTCTCCGATCACAGTTTTAAAGGAATCTGCCCAAGGCCACGGAG
+
FFFFFFFFFFFFFFFFFFFFFFFFFFFFFFFFFFFF,,FF:FFFF:FFFFFFFFFFFFFFFFFFFFFFFFFFFFFFFFFFFFFFFFFFFFFFFFFFFFFFFFFFFFFFFFFFFFFFFFFFFFFFFFFFFFFFFFFFFFFFFFFFFFFFFF
@A00456:223:HMMCCDSXX:3:1339:15393:24893 1:N:0:TGTACCGT+TCTCTAGG
GGGGATGATGTCGGAATTATCACCATGGAGGTAATCCTTTTTGGACCTCAGAGTCAACTGCACCGAAGTCGCCACCTCTTTGATGCTGTGGTATTTTCCATCCCTCTGAATATGGAGAACTTTGACCATGTCCTTCCCATAGCCAGTTCG
+
FFFFFFFFFFFFFFFFFFFFFFFFFFFFFFFFFFFFFFFFFFFFFFFFFFFFFFFFFFFFFFFFFFFFFFFFFFFFFFFFFFFFFFFFFFFFFFFFFFFFFFFFFFFFFFFFFFFFFFFFFFFFFFFFFFFFFFFFFFFFFFFFFFFFFF
@A00456:223:HMMCCDSXX:3:1339:26702:27665 1:N:0:TGTACCGT+TCTCTAGG
GGGCACAAGAACAGCAAGGAGAAATATCGCTGTGATTCTCCGATCACAGTTTTAAAGGAATCTGCCCAAGGCCACGGAGCCTGCGGTGTCTGCTAATGCAGGGCTCCACGTGCGCACAGCTACAAGCCCCTTGCTAAACTAGAAACGGAA
+
FFFFFFFFFFFFFFFFFFFFFFFFFF:FFFFFFFFFF:FFFFFFF,F,FFFFFFFFFFFFFFFFFFFFFFFFFFFFFFFFFFFFFFFFFFFFFFFFFFF,FFFFFFFFFFFFFFFFFFF:FFFFFFFFFFFFFFFFFFFF,FFFFFF:F,
@A00456:223:HMMCCDSXX:3:1339:23592:30013 1:N:0:TGTACCGT+TCTCTAGG
CTCCTCATGGAGGAGGGCAGGGGGGCTTGAACTTCCAACCCCAGCTGAGGAGTGATTTGCATTTGATTGAGGCTCCAAGAGGAAAGACAGTTTTGTTTGAAGGGTGAGTCTCCTGGTCTGTGGATCAGACTGAAGGGCACATCTAGAAGG
+
FFFFFFFFFFFFFFFFFFFFFFFFFFFFFFFFFFFF:FFFFFFFFFFFFF:FFFFFFFFFFF:FFFFFFFFFFFFFFFFFFFFFFFFFFFFFFFFFFFFFFFFFFFFFFFFFFFFFFFFFFFFFFFFFFFFFFFFFFFFFFFFFFFFFFF
@A00456:223:HMMCCDSXX:3:1339:16984:30530 1:N:0:TGTACCGT+TCTCTAGG
GCACTGTGTTCTTGATGGTGTCTGTGGGGATGATGTCGGAATTATCACCATGGAGGTAATCCTTTTTGGACCTCAGAGTCAACTGCACCGAAGTCGCCACCTCTTTGATGCTGTGGTATTTTCCATCCCTCTGAATATGGAGAACTTTGA
+
FFFFFFFFFFFFFFFFFFFFFFFFFFFFFFFFFFFFFFFFFFFFFFFFFFFFFFFFFFFFFFFFFFFFFFFFFFFFFFFFFFFFFFFFFFFFFFFFFFFFFFFFFFFFFFFFFFFFFFFFFFFFFFFFFFFFFFFFFFFFFFFFFFFFFF
@A00456:223:HMMCCDSXX:3:1339:29668:32174 1:N:0:TGTACCGT+TCTCTAGG
GTCTGTGGGGATGATGTCGGAATTATCACCATGGAGGTAATCCTTTTTGGACCTCAGAGTCAACTGCACCGAAGTCGCCACCTCTTTGATGCTGTGGTATTTTCCATCCCTCTGAATATGGAGAACTTTGACCATGTCCTTCCCATAGCC
+
FFFFFFFFFFFFFFFFFFFFFFFFFFFFFFFFFFFFFFFFFFFFFFFFFFFFFFFFFFFFFFFFFFFFFFFFFFFFFFFFFFFFFFFFFFFFFFFFFFFFFF:FFFFFFFFFFFFFFFFFFFFFFFFFFFFFFFFFFFFFFFFFFFFFFF
@A00456:223:HMMCCDSXX:3:1339:9950:32690 1:N:0:TGTACCGT+TCTCTAGG
TTCAGAGTGTAGCTATGGACAATGATTGATGTGCAAAATGCATCATCAGAAAAGGTCACCAAATTCTAGAAAAAACCAGGATTGTATAATGCATTTAGGAACACCCATATCTTAACGTCTTACAAATAAGATGCTTCTTGGCGGCCGGTG
+
FFFFFFFFFFFFFFFFFFFFFFFFFFFFFFFFFFFFFFFFFFFFFFFFFFFFFFFFFFFFFFFFFFFFFFFFFFFFFFFFFF:FFFFFFFFFFFFFFFFFFFFFFFFFFFFFFFFFFFFFFFFFFFFFFFFFFFFFFFFFFFFFFFFFFF
@A00456:223:HMMCCDSXX:3:1340:29423:28401 1:N:0:TGTACCGT+TCTCTAGG
ATGACGACTATGGAAAGAATGATGAAGTGGAGTTTGTCCGAACTGGCTATGGGAAGGACATGGTCAAAGTTCTCCATATTCAGAGGGATGGAAAATACCACAGCATCAAAGAGGTGGCGACTTCGGTGCAGTTGACTCTGAGGTCCAAAA
+
FFFFFFFFFFFFFFFFFFFFFFFF:FFFFFFFFFFFFFFFFFFFFFFFFFFFFFFFFFFFFFFFFFF::FFFFFFFFFFFFF,FFFFFFFFFF,:FF:FFFFFFFFFFFFFFFFFFFFFFFFFFFFFFFFFFFFFFFFFFFFFFFFFFFF
@A00456:223:HMMCCDSXX:3:1341:3992:7498 1:N:0:TGTACCGT+TCTCTAGG
GTGTTCTTGATGGTGTCTGTGGGGATGATGTCGGAATTATCACCATGGAGGTAATCCTTTTTGGACCTCAGAGTCAACTGCACCGAAGTCGCCACCTCTTTGATGCTGTGGTATTTTCCATCCCTCTGAATATGGAGAACTTTGACCATG
+
FFFFFFFFFFFFFFFFFFFFFFFFFFFFFFFFFFFFFFFF:FFFFFFFFFFFFFFFFFFFFFFFFFFFFFFFFFFFFFFFFFFFFFFFFFFFFFFFFFFFFFFFFFFFFFFFFFFFFFFFFFFFFFFFFFFFFFFFFF:FFFFFFFFFFF
@A00456:223:HMMCCDSXX:3:1341:11080:9345 1:N:0:TGTACCGT+TCTCTAGG
GATGGTGTCTGTGGGGATGATGTCGGAATTATCACCATGGAGGTAATCCTTTTTGGACCTCAGAGTCAACTGCACCGAAGTCGCCACCTCTTTGATGCTGTGGTATTTTCCATCCCTCTGAATATGGAGAACTTTGACCATGTCCTTCCC
+
FFFFFFFFFFFFFFFFFFFFFFFFFFFFFFFFFFFFFFFFFFFFFFFFFFFFFFFFFFFFFFFFFFFFFFFF:FFFFFFFFFFFFFFFFFFF:FFFFFFFFFFFFFFFFFFFFFFFFFFFFFFFFFFFFFFFFFFFFFFFFFFFFFFFFF
@A00456:223:HMMCCDSXX:3:1341:20464:14606 1:N:0:TGTACCGT+TCTCTAGG
GGTGTCTGTGGGGATGATGTCGGAATTATCACCATGGAGGTAATCCTTTTTGGACCTCAGAGTCAACTGCACCGAAGTCGCCACCTCTTTGATGCTGTGGTATTTTCCATCCCTCTGAATATGGAGAACTTTGACCATGTCCTTCCCATA
+
FFFFFFFFFFFFFFFFFFFFFFFFFFFFFFFFFFFFFFFFFF:FFF:FFFFFFFFFFFFFFFFFFFFFFFFFFFFFFFFFFFFFFFFFFFFFFFFFFFFFF:FFFFFFFFFFFFFFFFFFFFFFFFFFFFFFFFFFFFFFFFFFFFFFFF
@A00456:223:HMMCCDSXX:3:1341:12337:17722 1:N:0:TGTACCGT+TCTCTAGG
ACTGTGTGCTCACCTGCAAAAATTTCAACTCAGGATACTGATTGCTCTGCTCTGTGTGAAGTAATTGCTCTTCCGTTTCTAGTTTAGCAAGGGGCTTGTAGCTGTGCGCACGTGGAGCCCTGCATTAGCAGACACCGCAGGCTCCGTGGC
+
FFFFFFFFFFFFFFFFFFFFFFFFFFFFFFFFFFFFFFFFFFFFFFFFFFFFFFFFFFFFFFFFFFFFFFFFFFF,FFFFFFFFFFFFFFFFFFFFFFFFFFFFFFFFFFFFFFFFFFFFFFFFFFFFFFFFFFFFFFFFFFFFFFFFFF
@A00456:223:HMMCCDSXX:3:1341:26205:31845 1:N:0:TGTACCGT+TCTCTAGG
CACAGCGCTGTAGTTTTGTTGAGAATCCCTTTGAGTTCCTTCAACCTACCACAGACTTAAACTTCAAGTTCAGGCCACTTCCATGCCTTGATGGAAGGATAATTAGACACAGGGTGTATGTTTCAAGGCATAAATGATAGATGTAAAGAA
+
FFFFFFFFFFFFFFFFFFFFFFFFFFFFFFFFFFFFFFFFFFFFFFFFFFFFFFFFFFFFFFFFFFFFFFFFFFFFFFFFFFFFFFFFFFFFFFFFFFFFFFFFFFFFFFFFFFFFFFFFFFFFFFF:FFFFFFFFFFFFFFFFFFFFFF
@A00456:223:HMMCCDSXX:3:1341:1823:32550 1:N:0:TGTACCGT+TCTCTAGG
AGAAGATTGATGTGAAGTAAGTGAATTCAGGTCCCTGTGTGCACTGGATGCAAACGTGTGTACACAGGGCTCTGTGTGTGAGACCATTTCCACTCAGCCCCTCTTTTGAGAGTACAGGTGGACATTCTCTTTGTGGCAAAGTCCAATTCC
+
FFFFFFFFFFFFFFFFFFFFFFFFFFFFFFFFFFFFFFFFFFFFFFFFFFFFFFFFFFFFFFFFFFFFFF:FFFFFFFFFFFFF:,FFFFF:FFFFFFFFFFFF:FFFFFFFFFFFFFFFFFF:FFFFFFFFFFFFFF:FFFFFFFFFFF
@A00456:223:HMMCCDSXX:3:1341:20555:33896 1:N:0:TGTACCGT+TCTCTAGG
GATTGCTCTGCTCTGTGTGAAGTAATTGCTCTTCCGTTTCTAGTTTAGCAAGGGGCCTGTAGCTGTGCGCACGTGGAGCCCTGCATTAGCAGACACCGCAGGCTCCGTGGCCTTGGGCAGATTCCTTTAAAACTGTGATCGGAGAATCAC
+
FFFFFFFFFFFFFFFFFFFFFF:FFFFFFFFFFFFFFFFFFFFFFFFFFFFFFFFFFFFFFFFFFFFFFFFFFFFFFFFFFFFFFFFFFFFFFFFFFFFFFFFFFFFFFFFFFFFFFFFFFFFFFFFFFFFFFFFFFFFFFFFFFFFFFF
@A00456:223:HMMCCDSXX:3:1342:1985:13291 1:N:0:TGTACCGT+TCTCTAGG
GCTTGGGATAACTGTGTGCTCACCTGCAAAAATTTCAACTCAGGATACTGATTGCTCTGCTCTGTGTGAAGTAATTGCTCTTCCGTTTCTAGTTTAGCAAGGGGCTTGTAGCTGTGCGCACGTGGAGCCCTGCATTAGCAGACACCGCAG
+
FFFFFFFFFFFFFFFFFFF:F,FFFFF:FFFFFFFFFFFFFFFFFFFFFFFFFFFFFFFFFFFFFFFFFFFFFFFFFFFFFFFFFFFFF:FFFFFFFFFFFFFFFFFFFFFFFFFFFFFFFFFFFFFFFFFFFFFFFFFFFFFFFFFFFF
@A00456:223:HMMCCDSXX:3:1342:15835:20369 1:N:0:TGTACCGT+TCTCTAGG
GGTGTCTGTGGGGATGATGTCGGAATTATCACCATGGAGGTAATCCTTTTTGGACCTCAGAGTCAACTGCACCGAATTCGCCACCTCTTTGATGCTGTGGTATTTTCCATCCCTCTGAATATGGAGAACTTTGACCATGTCCTTCCCATA
+
F,,,:F:,FFF,:FF,FF,F,::FF:,FFFF,FFF,,FFF,FF,,:F,,:F,:FF:F,FFF,,FFF,::FF:,,FF,,F,FFFFFFFF,FFFF::F,FF,,FFFFF,FF,,,,::,:FF,F,,,F:F:FFFF,F::FF,,,FF,,,FFFF
@A00456:223:HMMCCDSXX:3:1342:7238:20760 1:N:0:TGTACCGT+TCTCTAGG
AGCTCCTCATGGAGGAGGGCAGGGGGGCTTGAACTTCCAACCCCAGCTGAGGAGTGATTTGCATTTGATTGAGGCTCCAAGAGGAAAGACAGTTTTGTTTGAAGGGTGAGTCTCCTGGTCTGTGGATCAGACTGAAGGGCACATCTAGAA
+
FFFFFFFFFFFFFFFFFFFFFFFFFFFFFFFFFFFFFFFFFFFFFFFFFFFFFFFFFFFFFFFFFFFFFFFFFFFFFFFFFFFFFFFFFFFFFFFFFFFFFFFFFFFFFFFFFFFFFFFFFFFFFFFFFFFFFFFFFFFFFFFFFFFFFF
@A00456:223:HMMCCDSXX:3:1342:15835:34679 1:N:0:TGTACCGT+TCTCTAGG
GACAATTTTGATCACCAGATGCTTAGTCATGGAAGTGGAGCTCCCCGCTGCGCTGTTCTCTAAAACGGCGCAGATGTCTTCTCCATTTTTTCTTCCCTCCCTGCCTTTTTCTTTTTCCTCAATCTCAGCCTCTTTTCTCCCTCCCTTCCT
+
FFFFF:FFFFFFFFFFFFFFFFFFFFFFFFFFFFFFFFFFFFFFFFFFFFFFFFFFFFFFFFFFFFFFFFFFFFFFF,FFFFFFFFFFFFF,FFFFFFFFFFFFFFFFFFFFFFFFFFFFFFFFFFFFFFFFFFFFFFFFFFFFFFFF:F
@A00456:223:HMMCCDSXX:3:1342:2844:35978 1:N:0:TGTACCGT+TCTCTAGG
CTGTGTTCTTGATGGTGTCTGTGGGGATGATGTCGGAATTATCACCATGGAGGTAATCCTTTTTGGACCTCAGAGTCAACTGCACCGAAGTCGCCACCTCTTTGATGCTGTGGTATTTTCCATCCCTCTGAATATGGAGAACTTTGACCA
+
FFFFFFFFFFFFFFFFFFFFFFFFFFFFFFFFFFFFF:FFFFFFFFFFFFFFFFFFFFFFFFFFFFFFFFFFFFFFFFFFFF:FFFFFFFFFFFFFFFFFFF:FFFFFFFFFFFFFFFFFFFFFFFFFFFFFFFFFFFFF:FF:FFFFF:
@A00456:223:HMMCCDSXX:3:1343:6524:10222 1:N:0:TGTACCGT+TCTCTAGG
ATCAACAAGGAAGAGGTTTTGCTGCCTCTGGACAACCCCTACGGCAAAATAACCGGGACGGTGAGGAGGAAGCTGCCTTCCAGGCTGTGACGTTATGGCTCCAGCCAGTTGTGATGCTTGGGATAACTGTGTGCTCACCTGCAAAAATCT
+
FFFFFFFFFFFFFFFFFFFFFFFFFFFFFFFFFFFFFFFFFFFFFFFFF:FFFFFFFFFFFFFFFFFFFFFFFFFFFFFFFFFFFFFFFFFFFFFFFFFFF:FFFFFFFFFFFFFFFFFFFFFFFFFFFFFFFFFFFFFFFFFFFFFFFF
@A00456:223:HMMCCDSXX:3:1343:4191:15984 1:N:0:TGTACCGT+TCTCTAGG
GCACAAGAACAGCAAGGAGAAATATCGCTGTGATTCTCCGATCACAGTTTTAAAGGAATCTGCCCAAGGCCACGGAGCCTGCGGTGTCTGCTAATGCAGGGCTCCACGTGCGCACAGCTACAAGCCCCTTGCTAAACTAGAAACGGAAGA
+
FFFFFFFFFFFFFFFFFFFFFFFFFFFFFFFFFFFFFFFFFFFFFFFFFFFFFFFFFFFFFFFFFFFFFFFFFFFFFFFFFFFFFFFFFFFFFFFFFFFFFFFFFFFFFFFFFFFFFFFFFFFFFFFFFFFFFFFFFFFFFFFFFFFFFF
@A00456:223:HMMCCDSXX:3:1343:32362:34303 1:N:0:TGTACCGT+TCTCTAGG
GTTTGTCCGAACTGGCTATGGGAAGGACATGGTCAAAGTTCTCCATATACAGAGGGATGGAAAATACCACAGCATCAAAGAGGTGGCGACTTCGGTGCAGTTGACTCTGAGGTCCAAAAAGGATTACCTCCATGGTGATAATTCCGACAT
+
FFFFFFFFFFFFFFFFFFFFFFFFFFFF,FFFFFFFFFFFFFFFFFFF:FFFFFFFFFFFF,FFFFFFFFFFFFFFFFFFFFFFFFFFFFFFFFFFFFFFFFFFFFFFFFFFFFFFFFFFFFFFFFFFFFFF:FFFFFFFFFFFFFFFFF
@A00456:223:HMMCCDSXX:3:1344:21811:21073 1:N:0:TGTACCGT+TCTCTAGG
GTGTTCTTGATGGTGTCTGTGGGGATGATGTCGGAATTATCACCATGGAGGTAATCCTTTTTGGACCTCAGAGTCAACTGCACCGAAGTCGCCACCTCTTTGATGCTGTGGTATTTTCCATCCCTCTGAATATGGAGAACTTTGACCATG
+
FFFFFFFFFFFFFFFFFFFFFFFFF::F::FFFFFFFFFFF,FFF:FFFFFFF:FFFF,,FFFFFFFFFFFFFFFFFFF:FFFFFFFF,FFFF:FF:FFF,FF,FFFFFFFFFFFFFFFFFFFFFFFFF:FF:FFFFFFFFFFFFFFF:F
@A00456:223:HMMCCDSXX:3:1344:3025:34569 1:N:0:TGTACCGT+TCTCTAGG
CAGTGTTTGATCTCATGTTCAGATCAACGGATGTGGCAGCAGCCAGTGCTTTACGACTATTTCCTTAACGATCGGATCCTAAAGACAGAGTCTGAGGCAGAGGGCACAAGAACAGCAAGGAGAAATATCGCTGTGATTCTCCGATCACAG
+
FFFFFFFFF:FFFFFFFFFFFFFFFFFFFFFFFFFFFFFFFFFFFFFFFFFFFFFFFFFFFFFFFFFFFFFFFFFFFFFFFFFFFFFFFFFFFFFFFFFFFFFFFFFFFFFFFFFFFFFFFFFFFFFFFFFFFFFFFFFFFFFFFFFFFF
@A00456:223:HMMCCDSXX:3:1344:3622:35853 1:N:0:TGTACCGT+TCTCTAGG
CAGTGCTTTACGACTATTTCCTTAACGATCGGATCCTAAAGACAGAGTCTGAGGCAGAGGGCACAAGAACAGCAAGGAGAAATATCGCTGTGATTCTCCGATCACAGTTTTAAAGGAATCTGCCCAAGGCCACGGAGCCTGCGGTGTCTG
+
FFFFFFFFFFFF:FF:FFFFFFFF,FFFFFFFFFFFFFFFFFF:FFFFFFFFFFFFFFFFFF:FFFFFFFFFFFFFFFFF:FFFFFFFFFFFFFFFFFFFFFFFFFFFFFFFFFFFFFFFFFFFF:FFFFF:FFFFFFFFFFFFFFFFFF
@A00456:223:HMMCCDSXX:3:1345:16821:6668 1:N:0:TGTACCGT+TCTCTAGG
GAAGGACATGGTCAAAGTTCTCCATATTCAGAGGGATGGAAAATACCACAGCATCAAAGAGGTGGCGACTTCGGTGCAGTTGACTCTGAGGTCCAAAAAGGATTACCTCCATGGTGATAATTCCGACATCATCCCCACAGACACCATCAA
+
FFFF:F,F::FF,FFF,F::FF:F,F,FF:FF:,:F,FFFF:F,F,FF,FF:FFFFFFFFF,,:FFFF,F:FFFFF,FFFFFFFFFFFFFFFFFFFFF,FFFFFFFFFFFFFFFFF:FFFFFFFFFFFFFFFFFFFFFFFFFFFFFFFFF
@A00456:223:HMMCCDSXX:3:1345:13729:15562 1:N:0:TGTACCGT+TCTCTAGG
CTGCCCAAGGCCACGGAGCCTGCGGTGTCTGCTAATGCAGGGCTCCACGTGCGCACAGCTACAAGCCCCTTGCTAAACTAGAAACGGAAGAGCAATTACTTCACACAGAGCAGAGCAATCAGTATCCTGAGTTGAAATTTTTGCAGGTGA
+
FFFFFFFFFFFFFFFFFFFFFFFFFFFFFFFFFFFFFFFFFFFFFFFFFFFFFFFFFFFFFFFFFFFFFFFFFFFFFFFFFFFFFFFFFFFFFFFFFFFFFFFFFFFFFFFFFFFFF:FFFFFFFFFFFFFFFFFFFFFFFFFFFFFFFF
@A00456:223:HMMCCDSXX:3:1345:10827:19586 1:N:0:TGTACCGT+TCTCTAGG
GCCCCAGGTAGCCTCGAAATCCACGTCCCGATTCTGGTAGCGCCACTTGCAGTACACTTGAGTGGCAAAGCATCGGTCCTTCACCTCGGGGAGAGTAGTGAACTGGTCCTTGATGAATCCTTCAAATCCAGACTGGGTTGTTTTCAAGAC
+
FFFFFFFFFFFFFFFFFFFFFFFFFFFFFFFFFFFFFFFFFFFFFFFFFFFFFFFFFFFFFFFFFFFFFFFFFFFFFFFFFFFFFFFFFFFFFFFFFFFFFFFFFFFFFFFFFFFFFFFFFFFFFFFFFFFFFFFFFFFFFFFFFFFFFF
@A00456:223:HMMCCDSXX:3:1345:12057:20525 1:N:0:TGTACCGT+TCTCTAGG
CGACTATTTCCTTAACGATCGGATCCTAAAGACAGAGTCTGAGGCAGAGGGCACAAGAACAGCAAGGAGAAATATCGCTGTGATTCTCCGATCACAGTTTTAAAGGAATCTGCCCAAGGCCACGGAGCCTGCGGTGTCTGCTAATGCAGG
+
FFFFFFFFFFFF::FFFFFFFFFFFFFFFFFFFFFFFFFFFFFFFFFFFFFFFFFFFFFFFFFFFFFFFFFFFFFFFFFFFFFFFFFFFFFFFFFFFFFFFFFFFFF:FFFFFFFFFFFFF:FFFFFFFFFFFFFFFFFFFFFFFFFFFF
@A00456:223:HMMCCDSXX:3:1345:10746:35603 1:N:0:TGTACCGT+TCTCTAGG
GGTGTCTGTGGGGATGATGTCGGAATTATCACCAAGGAGGTAATCCTTTTTGGACCTCAGAGTCAACTGAACCGAAGTCGCAAAATCTTTGATGCTGAGGTATTTTCCATCCCTCTGAATATGGAGAAATTTGACCATGTACTTACCATA
+
,FFF:FF:FFF,:F,:FFF,::::FFFFFFFF:F,,:FF,FF:F:F,FFF,F:F,FF,F:F:,FFFFF,,F,:FFF,FFFF,:,,FF,,:,FF,FF:,:,,F,F::FFF:FF:,:F:FFFFF:FF:F:,:,:FF,FFF,:,FFF,FFF,F
@A00456:223:HMMCCDSXX:3:1346:12156:17722 1:N:0:TGTACCGT+TCTCTAGG
CCAGGTAGCCTCGAAATCCACGTCCCGATTCTGGTAGCGCCACTTGCAGTACACTTGAGTGGCAAAGCATCGGTCCTTCACCTCGGGGAGAGTAGTGAACTGGTCCTTGATGAATCCTTCAAATCCAGACTGGGTTGTTTTCAAGACCTT
+
FFF,FFFFFFFFFFFFFFFFFFFFFFFFFFFFFFFFFFFFFFFFFFFFFFFFFFFFFFFFF:FFFFF:FFFFFFFF:FFFFFFFFFFFFFFFFFFFFFFFFFFFFFFFFFFFFFFFFFFFFFFFFF:F,:FFFFFFFFFFFFFFFFF:::
@A00456:223:HMMCCDSXX:3:1346:17282:32800 1:N:0:TGTACCGT+TCTCTAGG
GTGACGTTATGGCTCCAGCCAGTTGTGATGCTTGGGATAACTGTGTGCTCACCTGCAAAAATTTCAACTCAGGATACTGATTGCTCTGCTCTGTGTGAAGTAATTGCTCTTCCGTTTCTAGTTTAGCAAGGGGCTTGTAGCTGTGCGCAC
+
FFFFFFFFFFFFFFFFFFFFFFFFFFFFFFFFFFFFFFFFFFFFFFFFFFFFFFFFFFFFFFFFFFFFFFFFFFFFFFFFFFFFFFFFFFFFFFFFFFFFFFFFFFFFFFFFFFFFFFFFFFFFFFFFFFFFFFFFFFFFFFFFFFFFFF
@A00456:223:HMMCCDSXX:3:1347:13530:8108 1:N:0:TGTACCGT+TCTCTAGG
ATGGTCTTTCTCGCTCTCCCGAGGCCAGCTTGGGTTCATGTGACCCCTTCTAGATGTGCCCTTCAGTCTGATCCACAGACCAGGAGACTCACCCTTCAAACAAAACTGTCTTTCCTCTTGGAGCCTCAATCAAATGCAAATCACTCCTCA
+
FFFFFFFFFFFFFFFFFFFFFFFFFFFFFFFFFFFFFFFFFFFFFFFFFFFFFFFFFFFFFFFFFFFFFFFFFFFFFFFFFFFFFFFFFFFFFFFFFFFFFFFFFFFFFFFFFFFFFFFFFFFFFFFFFFFFFFFFFFFFFFFFFFFFFF
@A00456:223:HMMCCDSXX:3:1347:4309:8422 1:N:0:TGTACCGT+TCTCTAGG
CGGAATTATCACCATGGAGGTAATCCTTTTTGGACCTCAGAGTCAACTGCACCGAAGTCGCCACCTCTTTGATGCTGTGGTATTTTCCATCCCTCTGAATATGGAGAACTTTGACCATGTCCTTCCCATAGCCAGTTCGGACAAACTCCA
+
FFFFFFFFFFFFFFFFFFFFFFFFFFFFFFFFFFFFFF:FFFFFFFFFFFFFFFFFFFFFFFFFFFFFFFFFFFFFFFFFFFFFFFFFFFFFFFFFFFFFFFFFFFFFFFFFFFFFFFFFFFFFFFFFFFFFFFFFFFFFFFF,:FFFFF
@A00456:223:HMMCCDSXX:3:1347:13928:9987 1:N:0:TGTACCGT+TCTCTAGG
ATGGTCTTTCTCGCTCTCCCGAGGCCAGCTTGGGTTCATGTGACCCCTTCTAGATGTGCCCTTCAGTCTGATCCACAGACCAGGAGACTCACCCTTCAAACAAAACTGTCTTTCCTCTTGGAGCCTCAATCAAATGCAAATCACTCCTCA
+
FFFFFFFFFFFFFFFFFFFFFFFFFFFFFFFFFFFFFFFFFFFFFFFFFFFFFFFFFFFFFFFFFFFFFFFFFFFFFFFFFFFFFFFFFF:FFFFFFFFFFFFFFFFFFFFFFF:FFFFFFFFFFFFFFFFFFFFFFFFFFFFFFFFFFF
@A00456:223:HMMCCDSXX:3:1347:4661:14951 1:N:0:TGTACCGT+TCTCTAGG
GATCAACAAGGAAGAGGTTTTGCTGCCTCTGGACAACCCCTACGGCAAAATAACCGGGACGGTGAGGAGGAAGCTGCCTTCCAGGCTGTGGCGTTATGGCTCCAGCCAGTTGTGATGCTTGGGATAACTGTGTGCTCACCTGCAAAAATT
+
FFFFFFFFFFFFFFFFFFFFFFFFFFF:FFFFFFFFFFFFFFFFFFFFFFFFFFFFFFFFFFFFFFFFFFFFFFFFFFFFFFFFFFFFFFFFFFFFFFFFFFFFFFFFFFFFFFFFFFFFFFFFFFFFFFFFFFFFFFFFFFFFFFFFFF
@A00456:223:HMMCCDSXX:3:1347:31548:20588 1:N:0:TGTACCGT+TCTCTAGG
GCTGTGGCAGCAGCCAGTGCTTTACGACTATTTCCTTAACGATCGGATCCTAAAGACAGAGTCTGAGGCAGAGGGCACAAGAACAGCAAGGAGAAATATCGCTGTGATTCTCCGATCACAGTTTTAAAGGAATCTGCCCAAGGCCACGGA
+
FFFFFFFFFFFFFFFFFFFFFFFFFFFFFFFFFFFFFFFFFFFFFFFFFFFFFFFFFFFFFFFFFFFFFFFFFFFFFFFFFFFFFFFFFFFFFFFFFFFFFFFFFFFFFFFFFFFFFFFFFFFFFFF:FFFFFF:FFFFFFFFFFFFFFF
@A00456:223:HMMCCDSXX:3:1347:12427:29403 1:N:0:TGTACCGT+TCTCTAGG
GTGTCTGTGGGGATGATGTCGGAATTATCACCATGGAGGTAATCCTTTTTGGACCTCAGAGTCAACTGCACCGAAGTCGCCACCTCTTTGATGCTGTGGTATTTTCCATCCCTCTGAATATGGAGAACTTTGACCATGTCCTTCCCATAG
+
FFFFFFFFFFFFFFFFFFFFFFFFFFFFFFFFFFFFFFFFFFFFFFFFFFFFFFFFFFFFFFFFFFFFFFFFFFFFFFFFF:FFFFFFFFFFFFFFFFFFFFFFFFFFFFFFFFFFFFFFFFFFFFFFFFFFFFFFFFFFFFFFFFFFFF
@A00456:223:HMMCCDSXX:3:1348:13132:5008 1:N:0:TGTACCGT+TCTCTAGG
GCACAAGAACAGCAAGGAGAAATATCGCTGTGATTCTCCGATCACAGTTTAAAAGGAATCTGCCCAAGGCCACGGAGCCTGCGGTGACTGCTAATGAAGGGCTCCACGTGCGCACAGATACAAGCCCATTGCTAAACTAGAAACTGAAGA
+
:FFFFF,FF,F:FFF,,:,F:FFFFFF,,,,,F:FFF,F,F,FF:F:,F:,:FF,,FFFF,FFFFF:,FF,F,:,FFFFFF:F:FF,,F,:FFF,,,FFFFF,F,FFFFFFFFFFF:,FFFF:,,F:,,FFFFFFFFF,,,,,,,:FF,:
@A00456:223:HMMCCDSXX:3:1348:13376:11788 1:N:0:TGTACCGT+TCTCTAGG
GGGATGATGTCGGAATTATCACCATGGAGGTAATCCTTTTTGGACCTCAGAGTCAACTGCACCGAAGTCGCCACCTCTTTGATGCTGTGGTATTTTCCATCCCTCTGAATATGGAGAACTTTGACCATGTCCTTCCCATAGCCAGTTCGG
+
FFFFFFFFFFFFFFFFFFFFFFFFFFFFFFF:FFFFFFF:FFFFFFFFFFFFFFFFFFFFFFFFF:FFFFFFFFFFFFFFFFFFFFFFFFFFFFFFFFFFFFFFFFFFFFFFFFFFFFF:FFFFFFFFFFFFFFFFFFFFFFF:FFFFFF
@A00456:223:HMMCCDSXX:3:1348:8901:22983 1:N:0:TGTACCGT+TCTCTAGG
GTGAAAAAAAAATCATCCTAGTGTTTTGAAAATCTCTGGCTGAAGCTCCTCATGGAGGAGGGCAGGGGGGCTTGAACTTCCAACCCCAGCTGAGGAGTGATTTGCATTTGATTGAGGCTCCAAGAGGAAAGACAGTTTTGTTTGAAGGGT
+
FFFFFFFFFFFFFFFFFFFFFFF,FFFFFFFFFFFF:FFFFFFFFFFFFFFFFFFFFFFFF:FFFFFFFFFFFFFFFFFFFFFFFFFFFFFFFFFFFFFFFFFFFFFFFFFFFFFFFFFF:FFFFFFFFFFFFF::FFFFF:FFFF:F,F
@A00456:223:HMMCCDSXX:3:1348:30337:26694 1:N:0:TGTACCGT+TCTCTAGG
GCCTCAGGTAGCCTCGAAATCCACGTCCCGATTCTGGTAGCGCCACTTGCAGTACACTTGAGTGGCAAAGCATCGGTCCTTCACCTCGGGGAGAGTAGTGAACTGGTCCTTGATGAATCCTTCAAATCCAGACTGGGTTGTTTTCAAGAC
+
FFFFFFFFFFFFFFFFFFFFFFFFFFFFFFFFFFFFFFFFFFFFFFFFFFFFFFFFFFFFFFFFFFFFFFFFFFFFFFFFFFFFFFFFFFFFFFFFFFFFFFFFFFFFFFFFFFFFFFFFFFFFFFFFFFFFFFFFFFFFFFFFFFFFFF
@A00456:223:HMMCCDSXX:3:1348:4508:29340 1:N:0:TGTACCGT+TCTCTAGG
GAAGTGGAGTTTGTCCGAACTGGCTATGGGAAGGACATGGTCAAAGTTCTCCATATTCAGAGGGATGGAAAATACCACAGCATCAAAGAGGTGGCGACTTCGGTGCAGTTGACTCTGAGGTCCAAAAAGGATTACCTCCATGGTGATAAT
+
FFFFFFFFFFFFFFFFFFFFFFFFFFFFFFFFFFFFFFFFFFFFFFFFFFFFFFFFFFFFFFFFFFFFFFFFFFFFFFFFFFFFFFFFFFFFFFFFFFFFFFFFFFFFFFFFFFFFFFFFFFFFFFFFFFFFFFFFFFFFFFFFFFFFFF
@A00456:223:HMMCCDSXX:3:1348:13593:31391 1:N:0:TGTACCGT+TCTCTAGG
CAACAATGGCACTTTCTGCTACAAATGCACATTCTAGAAGTGATAGAGATCAAAGAAACGCATGTGTTAAATTTAGTCTGAAATCTTCCTGTGACCTTGACTTGCCCGTTATTCCAATGTGAGGTAACAAGTTAATTTGCCCAGAAGCTT
+
FFFFFFFFFFFFFFFFFFFFFFFFFFFF:FF:FFFFFFFFFFFF:FFFFFFFFFFFFFFFFFFFFFFFFFFFFFFFFFFFFFFFFFFFFFFFFFFFFFFFFFFFFFFFFFFFFFFFFFFFFFFFFFF:FFFFFFFFFFFFFFFFFFFFFF
@A00456:223:HMMCCDSXX:3:1349:9489:10535 1:N:0:TGTACCGT+TCTCTAGG
GTCGGAATTATCACCATGGAGGTAATCCTTTTTGGACCTCAGAGTCAACTGCACCGAAGTCGCCACCTCTTTGATGCTGTGGTATTTTCCATCCCTCTGAATATGGAGAACTTTGACCATGTCCTTCCCATAGCCAGTTCGGACAAACTC
+
FFFFFFFFFFFFFFFFFFFFFFFFFF,FF,FFFFFFFFFFFFFFFFFFFFFFFFFFFFFF:FFFFF,:FFF,FFFF,FFFF:FF:FFFFFFFFFFFFF:FFFFFFFFFFF:FFFFF:F:F::FFFFF,FF:F:FFFF,FFFFFFFFFFFF
@A00456:223:HMMCCDSXX:3:1349:30237:10708 1:N:0:TGTACCGT+TCTCTAGG
CTTTTTTATTTCCTTTTCAACAATTCAAAGCCCCTGTCTTTGCTCACACATCGGGCACACATCAACTTTTCCTTCAGTCTGTCACGTTCTAGACTCCTCTTGGTCTATCAGCAGACTTGTAAAATCTGCTCAGAAAGAAAGCCGTGGTTA
+
FF:FFFFFFFFFF,FFFFFFFFFFFFFFFFFF:FFFFFFF,FFFFFFFFFFFFFFFFFFFFFFFFFFFFFFFFFFFFFFFFFFFFFFFFFFFFFFFFFFFFFFFFFFFFFFFFFFFF:FFFFFFFF::FFFFFFF:FFFF,FFFFFFFFF
@A00456:223:HMMCCDSXX:3:1349:30246:20087 1:N:0:TGTACCGT+TCTCTAGG
GGGGGCTTGAACTTCCAACCCCAGCTGAGGAGTGATTTGCATTTGATTGAGACTCCAAGAGGAAAGACAGTTTTGTTTGAAGGGTGAGTCTCCTGGTCTGTGGATCAGACTGAAGGGCACATCTAGAAGGGGTCACATGAACCCAAGCTG
+
FFFFFFFFFFFFFFFFFFFFFFFFFFFFFFFFFFFFFFFFFFFFFFFFFFFFFFFFFFFFFFFFFFFF:F:FFFF:FFFFFFFFFFFFFFFFFFFFFFFFFFFFFFFFFFFFFFFFFFFFFFFFFFFFFFFFFFFFFFFFFFFFFFFFFF
@A00456:223:HMMCCDSXX:3:1349:12029:33755 1:N:0:TGTACCGT+TCTCTAGG
GGTGCAACCCAGACATCCCTAGGATGATGACAGTGTTTGATCTCATGTTCAGATCAACGGATGTGGCAGCAGCCAGTGCTTTACGACTATTTCCTTAACGATCGGATCCTAAAGACAGAGTCTGAGGCAGAGGGCACAAGAACAGCAAGG
+
FFFFFFFFFFFFFFFFFFFFFFFFFFFFFFFFFFFFFFFFFFFFFFFFFFFFFFFFFFFFFFFFFFFFFFFFFFFFFFFFFFFFFFFFFFFFFFFFFFFFFFFFFFFFFFFFFFFFFFFFFFFFFFFFFFFFFFFFFFFFFFFFFFFFFF
@A00456:223:HMMCCDSXX:3:1349:6045:34632 1:N:0:TGTACCGT+TCTCTAGG
CAGTTGTGATGCTTGGGATAACTGTGTGCTCACCTGCAAAAATTTCAACTCAGGATACTGATTGCTCTGCTCTGTGTGAAGTAATTGCTCTTCCGTTTCTAGTTTAGCAAGGGGCTTGTAGCTGTGCGCACGTGGAGCCCTGCATTAGCA
+
FFFFFFFFFFFFFFFFFFFFFFFFFFFFFFFFFFFFFFFFFFFFFFFFFFFFFFFFFFFFFFFFFFFFFFFFFFFFFFFFFFFFFFFFFFFFFFFFFFFFFFFFFFFFFFFFFFFFFFFFFFFFFFFFFFFFFFFFFFFFFFFFFFFFFF
@A00456:223:HMMCCDSXX:3:1350:23737:5713 1:N:0:TGTACCGT+TCTCTAGG
CGTTATGGCTCCAGCCAGTTGTGATGCTTGGGATAACTGTGTGCTCACCTGCAAAAATTTCAACTCAGGATACTGATTGCTCTGCTCTGTGTGAAGTAATTGCTCTTCCGTTTCTAGTTTAGCAAGGGGCTTGTAGCTGTGCGCACGTGG
+
FFFFFFFFFF:FFFFFFFFFFFFFFFFFFFFFF:FFFF:FFFFFFFFFFFFFFFFFFFFFFFFFFFFFFFFFFFFFFFFFFFFFFFFFFFFFFFFFFFFFFFF:FFFFFFFFFFFFFFFFFFFFFFFFFFFFFFFFFFF,F,FFFFFFFF
@A00456:223:HMMCCDSXX:3:1350:1597:17159 1:N:0:TGTACCGT+TCTCTAGG
CTTAAACACAGGATGGAGCTGGTGAGATGATGGTTCAGTTAAGAGACCCAGAGGACTTGGCTTCTACTCCCAGGATTAACATGGTAGCTCACAACCACCTGTAACACCAGGTCCAGGGTATCCAACCCCCTCCACTGGTTACCATGGCAC
+
FFFFFFFFFFFFFFFFFFFFFFFFFFFFFFFFFFFFFFFFFFFFFFFFFFFFFFFFFFFFFFFFFFFFFFFFFFFFFFFFFFFFFFFFFFFFFFFFFFFFFFFFFFFFFFFFFFFFFFF:FFFFFFFFFFFFFFFFFFFFFFFFFFFFFF
@A00456:223:HMMCCDSXX:3:1350:21730:26850 1:N:0:TGTACCGT+TCTCTAGG
GGGGGCTATTGGAGCTTTGGCAAAAGGGCCAAGTTTGTTTCCAGCGTCCATGTCTAGTTGGCTATAACTGCCTGTCACCTCCAGCTACAAGGTGATCCAAGCCTCTGCACCCCCGCACACTCGCACTCGCAGTTACACACAATTAAAAAT
+
FFF:FFFFFFFFFFFFFFFFFF:FFFFFFFFFFFFFFFFFFFFFFFFFFFFFFFFFFFFFFFFF:FFFFFFFFFFFFFFFFFFFFFFFFFFF:FFFFFFFFFFFFFFFFFFFFFFFFFFF:F:FFFFFFF:FF,FFFFFFFFFFFFFFFF
@A00456:223:HMMCCDSXX:3:1351:15501:19539 1:N:0:TGTACCGT+TCTCTAGG
GTTTTATTACGTTTTTGGTACAACCCAGACATCCCTAGGATGATGACAGTGTTTGATCTCATGTTCAGATCAACGGATGTGGCAGCAGCCAGTGCTTTACGACTATTTCCTTAACGATCGGATCCTAAAGACAGAGTCTGAGGCAGAGGG
+
FFFFFFFFFFFFFFFFFFFFFFFFFFFFF:FFFFFFFFFFFFFFFFFFFFFFFFFFFFFFFFFFF:FFFFFFFFFFFFFFFFFFFFFFFFFFFFFFFFFFFFFFFFFFFFFFFFFFFFFFFFFFFFFFFFFFFFFFFFFF:FFFFFFFFF
@A00456:223:HMMCCDSXX:3:1351:4056:22764 1:N:0:TGTACCGT+TCTCTAGG
TTGCTAAACTAGAAACGGAAGAGCAATTACTTCACACAGAGCAGAGCAATCAGTATCCTGAGTTGAAATTTTTGCAGGTGAGCACACAGTAATCCCAAGCATCACAACTGGCTGGAGCCATAACGTCACAGCCTGGAAGGCAGCTTCCTC
+
FFFFFFFFFFFFFFFFFFFFFFFFFFFFFFFFFFFFFFFFFFFFFFFFFFF:FFFFFFFFFFFFFFFFFFFFFFFFFFFFFFFFFFFFFF,FFFFFFFFFFFFFFFFFFFFFFFFFFFFFFFFFFFFFFFFFFFFFFFFFFFFFFFFFFF
@A00456:223:HMMCCDSXX:3:1351:6470:33426 1:N:0:TGTACCGT+TCTCTAGG
AAAGAATGATGAAGTGGAGTTTGTCCGAACTGGCTATGGGAAGGACATGGTCAAAGTTCTCCATATTCAGAGGGATGGAAAATACCACAGCATCAAAGAGGTGGCGACTTCGGTGCAGTTGACTCTGAGGTCCAAAAAGGATTACCTCCA
+
:FFF:FF:FF:FFFFFF:F::FFF:F:FFFF,FF:FFFFF:F::FFFFF:FF:FFFF::,FFF:FFFFFF:F,:FFF,FFFFFFF:F,F:FFFFFF:F:FFF::F,F,,FF:FFFFFFFFF:,FFF:FF,::F,FFFF:FF,F:,F:F,F
@A00456:223:HMMCCDSXX:3:1352:11541:3004 1:N:0:TGTACCGT+TCTCTAGG
GTCCGAACTGGCTATGGGAAGGACATGGTCAAAGTTCTCCATATTCAGAGGGATGGAAAATACCACAGCATCAAAGAGGTGGCGACTTCGGTGCAGTTGACTCTGAGGTCCAAAAAGGATTACCTCCATGGTGATAATTCCGACATCATC
+
FFFFFFFFFFFFFFFFFFFFFFFFFFFFFFFFFFFFFFFFFFFFFFFFFFFFFFFFFFFFFFFFFFFFFFFFFFFFFFFFFFFFFFFFFFFFFFFFFFFFFFFFFFFFFFFFFFFFFFFFFFFFFFFFFFFFFFFFFFFFFFFFFFFFFF
@A00456:223:HMMCCDSXX:3:1352:23312:8484 1:N:0:TGTACCGT+TCTCTAGG
GTACAACCCAGACATCCCTAGGATGATGACAGTGTTTGATCTCATGTTCAGATCAACGGATGTGGCAGCAGCCAGTGCTTTACGACTATTTCCTTAACGATCGGATCCTAAAGACAGAGTCTGAGGCAGAGGGCACAAGAACAGCAAGGA
+
FFFFFFFFFFFFFFFFFFFFFFFFF:FFFFFFFFFFFF:FFFFFFFFFFFFFFFFFFFFFFFFFFFFFFFFFFFFFFFFFFFFFFFFFFFFFFFFF:FFFFFFFFFFFFFFFFFFFFFFFFFF:FFFFFFFFFFFFFFFFFFFFFFFFFF
@A00456:223:HMMCCDSXX:3:1352:22037:14888 1:N:0:TGTACCGT+TCTCTAGG
CTAAAGACAGAGTCTGAGGCAGAGGGCACAAGAACAGCAAGGAGAAATATCGCTGTGATTCTCCGATCACAGTTTTAAAGGAATCTGCCCAAGGCCACGGAGCCTGCGGTGTCTGCTAATGCAGGGCTCCACGTGCGCACAGCTACAAGC
+
FFFFFFFFFFFFFFFFFFFFFFFFFFFFFFFFFFFFFFFFFFFFFFFFFFFFFFFFFFFFFFFFFFFFFFFFFFFFFFFFFFFFFFFFFFFFFFFFFFFFFFFFFFFFFFFFFFFFFFFFFFFFFFFFFFFFFFFFFFFFFFFFFFFFFF
@A00456:223:HMMCCDSXX:3:1352:22715:17628 1:N:0:TGTACCGT+TCTCTAGG
GTACAACCCAGACATCCCTAGGATGATGACAGTGTTTGATCTCATGTTCAGATCAACGGATGTGGCAGCAGCCAGTGCTTTACGACTATTTCCTTAACGATCGGATCCTAAAGACAGAGTCTGAGGCAGAGGGCACAAGAACAGCAAGGA
+
FFFFFFFFFFFFFFFFFFFFFFFFFFFFFF:FFFFFFFFFFFFFFFFFFFFFFFFFFFFFFFFFFFFFFFFFFFFFFFFFFFFFFFFFFFFFFFFF:FFFFFFFFFFFFFFFFFFFFFFFFFFFFFFFFFFFFFFFFFFFFFFFFFFFFF
@A00456:223:HMMCCDSXX:3:1352:20039:23703 1:N:0:TGTACCGT+TCTCTAGG
AGCAGAGAGGTGAAAGCTGGGGCTCAGTTTGCCTTCACCTTTTTATTTATTCTGCAATCCCAGGAGATGGGATGGGCACGCCCACCTCCAGGGTGGGTCTTCCCACTGTGGAGACGCTCAAGCAGACACGCCTAAGGATTGGCTGTTTCT
+
FFFFFFFFFFFFFFFFFFFFFFFFFFFFFFFFFFFFFFFFFFFFFFFFFFFFFFFFFFFFFFFFFFFFFFFFFFFFFFFFFFFFFFFFFFFFFFFFFFFFFFFFFFFFFFFFFFFFFFFFFFFFFFFFFFFFFFFFFFFFFFFFFFFFFF
@A00456:223:HMMCCDSXX:3:1352:19614:23813 1:N:0:TGTACCGT+TCTCTAGG
AGCAGAGAGGTGAAAGCTGGGGCTCAGTTTGCCTTCACCTTTTTATTTATTCTGCAATCCCAGGAGATGGGATGGGCACGCCCACCTCCAGGGTGGGTCTTCCCACTGTGGAGACGCTCAAGCAGACACGCCTAAGGATTGGCTGTTTCT
+
FFFFFFFFFFFFFFFFFFFFFFFFFFFFFFFFFFFFFFFFFFFFFFFFFFFFFFFFFFFFFFFFFFFFFFFFFFFFFFFFFFFFFFFFFFFFFFFFFFFFFFFFFFFFFFFFFFFFFFFFFFFFFFFFFFFFFFFFFFFFFFFFFFFFFF
@A00456:223:HMMCCDSXX:3:1352:19886:23813 1:N:0:TGTACCGT+TCTCTAGG
AGCAGAGAGGTGAAAGCTGGGGCTCAGTTTGCCTTCACCTTTTTATTTATTCTGCAATCCCAGGAGATGGGATGGGCACGCCCACCTCCAGGGTGGGTCTTCCCACTGTGGAGACGCTCAAGCAGACACGCCTAAGGATTGGCTGTTTCT
+
FFFFFFFFFFFFFFFFF:FFFFFFFFFFFFFFFFFFFFFFFFFFFF,FFFFFFFFFFFFFFFFFFFFFFFFFFFFFFFFFFFFFFFFFFFFFFFFFF:FFFFFFFFFFFFF:FFFFFFFFFFFFFFFFFFFFFFFFFFFFFFFFFFFFFF
@A00456:223:HMMCCDSXX:3:1352:32208:31845 1:N:0:TGTACCGT+TCTCTAGG
GTTTAGCAAGGGGCTTGTAGCTGTGCGCACGTGGAGCCCTGCATTAGCAGACACCGCAGGCTCCGTGGCCTTGGGCAGATTCCTTTAAAACTGTGATCGGAGAATCACAGCGATATTTCTCCTTGCTGTTCTTGTGCCCTCTGCCTCAGA
+
FFFFFFFFFFFFFFFFFFFFFFFFFFFFFFFFFFFFFFFFFFFFFFFFFFFFFFFFFFFFFFFFFFFFFFFFFFFFFFFFFFFFFFFFFFFFFFFFFFFFFFFFFFFFFFFFFFFFFFFFFFFFFFFFFFFFFFFFFFFFFFFFFFFFFF
@A00456:223:HMMCCDSXX:3:1352:31593:35258 1:N:0:TGTACCGT+TCTCTAGG
GGAGGGCACAAGAACAGCAAGGAGAAATATCGCTGTGATTCTCCGATCACAGTTTTAAAGGAATCTGCCCAAGTCCCCGGAGCCTGCGGTGTCTGCTAATGCAGGGCTCCACGTGCGCACAGCTACAAGCCCCTTGCTAAACTAGAAACG
+
F:FFFFFFFFF:FFFFFFFFF:FFFF,,,FF,F,:F:F,,F,,,:FFFFFFFF:,F,::,:FFFFF,FFFFFF,F,,F,FF:FFFFFF:F:F,F:FFF:,F::,,,F,F:FFF,,F:,F::FFFFFFF:FF:FFFFFFFFF:F:FFF:F,
@A00456:223:HMMCCDSXX:3:1353:15230:5822 1:N:0:TGTACCGT+TCTCTAGG
GTGGGGATGATGTCGGAATTATCACCATGGAGGTAATCCTTTTTGGACCTCAGAGTCAACTGCACCGAAGTCGCCACCTCTTTGATGCTGTGGTATTTTCCATCCCTCTGAATATGGAGAACTTTGACCATGTCCTTCCCATAGCCAGTT
+
FFFFFFFFFFFFFFFFFFFFFFFFFFFFFFFFFFFFFFFFFFFFFFFFFFFFFFFFFFFFFFFFFFFFFFFFFFFFFFFFFFFFFFFFFFFFFFFF:FFFFFFFFFFFFFFFFFFFFFFFFFFFFFFFFFFFFFFFFF:FFFFFFFFFFF
@A00456:223:HMMCCDSXX:3:1353:22833:11788 1:N:0:TGTACCGT+TCTCTAGG
GATTGCTCTGCTCTGTGTGAAGTAATTGCTCTTCCGTTTCTAGTTTAGCAAGGGGCTTGTAGCTGTGCGCACGTGGAGCCCTGCATTAGCAGACACCGCAGGCTCCGTGGCCTTGGGCAGATTCCTTTAAAACTGTGGTCGGAGAATCAC
+
FFFFFFFFFFFFFFFFFFFFFFFFFFFFFFFFFFFFFFFFFFFFFFFFFFFFFFFFFFFFFFFFFFFFFFFFFFFFFFFFFFFFFFFFFFFFFFFFFFFFFFFFFFFFFFFFFFFFFFFFFFFFFFFFFFFFFFFFFFFFFFFFFFFFFF
@A00456:223:HMMCCDSXX:3:1353:16568:18912 1:N:0:TGTACCGT+TCTCTAGG
AGCAAAGTTCAGATCAATATCAGAGACCTGGTCTTCAGAATCAAAAGCTTGGAGAGCAACTGACAAAGGCACCTAAGGTTGACCTCTGTGCTACACACACACAAACACACACACACACACACACACACACACACTCAAACATGCTCACAC
+
FFFFFFFFFFFFFFFFFFFFFFFFFFFFFFFFFFFFFFFFFFFFFFFFFFFFFFFFFFFFFFFFFFFFFFFFFFFFFFFFFFFFFFFFFFFFFFFFFFFFFFFFFFFFFFFFFFFFFFFFFFFFFFFFFFFFFF:FFFFFFFFFFFFFFF
@A00456:223:HMMCCDSXX:3:1354:23502:1360 1:N:0:TGTACCGT+TCTCTAGG
TCTGGGCAATCATAGAGGTGGGCCTCAGAATCCTCATGCTACTGATGAGAACCCACTAAAGAACTGTGACTCATTTGTTCATCATCATGCCATTAACTAACAGAGCTCAAACTCAAACACAGTTTATTCCACCCCCTAGGCTCTGGTCTT
+
FFFFFFFFFFFFFFFFFFFFFFFFFFFFFFFFFFFFFFFFFFFFFFFFFFFFFFFFFFFFFF:FFFFFFFFFFFFFFFFFFFFFFFFFFFFFFFFFFFFFFFFFFFFFFF:FFFFFFFFFFFFFFFFFFFFFFFFFFFFFFFFFFFFFFF
@A00456:223:HMMCCDSXX:3:1354:4761:22232 1:N:0:TGTACCGT+TCTCTAGG
AAAGAATGATGAAGTGGAGTTTGTCCGAACTGGCTATGGGAAGGACATGGTCAAAGTTCTCCATATTCAGAGGGATGGAAAATACCACAGCATCAAAGAGGTGGCGACTTCGGTGCAGTTGACTCTGAGGTCCAAAAAGGATTACCTCCA
+
FFFFFFFFFFFFFFFFFFFFFFFFFFFFFFFFFFFFFFFFFFFFFFFFFFFFFFFFFFFFFFFFFFFFFFFFFFFFFFFFFFFFFFFFFFFFFFFFFFFFFFFFFFFFFFFFFFFFFFFFFFFFFFFFFFFFFFFFFFFFFFFFFFFFFF
@A00456:223:HMMCCDSXX:3:1355:28592:4288 1:N:0:TGTACCGT+TCTCTAGG
GGCACAAGAACAGCAAGGAGAAATATCGCTGTGATTCTCCGATCACAGTTTTAAAGGAATCTGCCCAAGGCCACGGAGCCTGCGGTGTCTGCTAATGCAGGGCTCCACGTGCGCACAGCTACAAGCCCCTTGCTAAACTAGAAACGGAAG
+
FFFFF:FFFFFFFFFFFFFFFFFFFFFFFFFFFFFFFFFFFFFFFFFFF:FFFFFFFFFFFFFFFFFFFFF:FFFFFFFFFFFFFFFFFFFFFFFFF:FFFFF:FFFFFFFFFFFFFFFFFFFFFFFFFFFFFF:F:FFFFF:FFFFF:F
@A00456:223:HMMCCDSXX:3:1355:11812:5697 1:N:0:TGTACCGT+TCTCTAGG
GAGGAAGCTGCCTTCCAGGCTGTGACGTTATGGCTCCAGCCAGTTGTGATGCTTGGGATAACTGTGTGCTCACCTGCAAAAATTTCAACTCAGGATACTGATTGCTCTGCTCTGTGTGAAGTAATTGCTCTTCCGTTTCTAGTTTAGCAA
+
,FFFFFFFFFFFFFFFFFFFFFFFFFFF:FFFFFFFFFFFFFFFFFFFFFFFFFFFFFFFFFFFFFFFFFFFFFFFFFFFFFFFFFFFFFFFFFFFFFFFFFFFFFFFFFFFFFFFFFFFFFFFFFFFFFFFFFFFFFFFFFFFFFFFFF
@A00456:223:HMMCCDSXX:3:1355:28863:7357 1:N:0:TGTACCGT+TCTCTAGG
GGCACAAGAACAGCAAGGAGAAATATCGCTGTGATTCTCCGATCACAGTTTTAAAGGAATCTGCCCAAGGCCACGGAGCCTGCGGTGTCTGCTAATGCAGGGCTCCACGTGCGCACAGCTACAAGCCCCTTGCTAAACTAGAAACGGAAG
+
FFFFFFFFFFFFFFFFFFFFFF:FF:FFFFFFFFFFFFFFFFFFFFFFF,FFFFFFFFFFFFFFFFFFFFFFFFFFFFFFFFFFFFFFFFFFFFFFFFFFFFFFFFFFFFFFFFFFFFFFFFFFFFFFFFFFFFFFFFF:FFFFFFFFFF
@A00456:223:HMMCCDSXX:3:1355:4291:30624 1:N:0:TGTACCGT+TCTCTAGG
TGGAGTTTGTCCGAACTGGCTATGGGAAGGACATGGTCAAAGTTCTCCATATTCAGAGGGATGGAAAATACCACAGCATCAAAGAGGTGGCGACTTCGGTGCAGTTGACTCTGAGGTCCAAAAAGGATTACCTCCATGGTGATAATTCCG
+
FFFF::F:F::FFFFFFFFF:FFFFFF:FFFFFFFFFFF:FFFFFFFFFFFFFFFFFF:FFFFFF:FFFF:FFFF::FFFFF:F:FFFFFFFFFFFF:FFFFFFFFFFFFF,FFFFFFFFFFF:,FFFFFFFFF,:FFF,:FFFFFFF::
@A00456:223:HMMCCDSXX:3:1356:18159:2503 1:N:0:TGTACCGT+TCTCTAGG
CCAGAATCGGGACGTGGATTTCGAGGCTACCTGGGGCGCTGTCCGGGACATTGTCCTGAAGACATTTGCTGGGCCCTATGACAGAGGTGAATACTCACCTTCCGTGCAGAAGACCCTCTATGACATACAAGTGCTGACCCTGAGCCAGCT
+
:FFFFFFFFFFFFFFFFFFFFFFFFFFF:FFFFFFFFFFFFFFFFFFFFFFFFFFF,F,,FF,F:FFFFFFFFFFFFFFFFFFFFFFFFF:FFFFFFFFFFFFFFFF:FFFFFFFFFFFFFFFFFFFFFFFFFFFFFFFFFFFFFFFFFF
@A00456:223:HMMCCDSXX:3:1356:27073:3975 1:N:0:TGTACCGT+TCTCTAGG
GGAAGGACATGGTCAAAGTTCTCCATATTCAGAGGGATGGAAAATACCACAGCATCAAAGAGGTGGCGACTTCGGTGCAGTTGACTCTGAGGTCCAAAAAGGATTACCTCCATGGTGATAATTCCGACATCATCCCCACAGACACCATCA
+
FFFFFFFFFFFFFFFFFFFFFFFFFFFFFFFFFFFFFFF:FFFFFFFFFFFFFFFFFFFFFFFFFFFFFFFFFFFFFFFF:FFFFFFFFFFFFFFFFFF,FFFFFFFFFFFFFFFFFFFFFFFFFFFFFFFFFFFFFFFFFFFFFFFFFF
@A00456:223:HMMCCDSXX:3:1356:9344:6402 1:N:0:TGTACCGT+TCTCTAGG
GTCAGCTAATGCAGGGCTCCACGTGCGCACAGCTACAAGCCCCTTGCTAAACTAGAAACGGAAGAGCAATTACTTCACACAGAGCAGAGCAATCAGTATCCTGAGTTGAAATTTTTGCAGGTGAGCACACAGTTATCCCAAGCATCACAA
+
FFF:FFFFFFFFFFFFFFFFFFFFFFFFFFFFFFFFFFFFFFFFFFFFFFFFFFFFFFFFFFFFFFF:FFFFFFFFFFFFFFFFFFFFFFFF:FFFFFFFFFF:FFFFFFFFFFFFFFFFFFFFFFFFFFFFFFFFFFFFFFFFFFFFFF
@A00456:223:HMMCCDSXX:3:1356:31819:19398 1:N:0:TGTACCGT+TCTCTAGG
GTTGTGATGCTTGGGATAACTGTGTGCTCACCTGCAAAAATTTCAACTCAGGATACTGATTGCTCTGCTCTGTGTGAAGTAATTGCTCTTCCGTTTCTAGTTTAGCAAGGGGCTTGTAGCTGTGCGCACGTGGAGCCCTGCATTAGCAGA
+
FFFFFFFFFFFFFFFFFFFFFFFFFFFFFFFFFFFFFFFFFFFFFFFFFFFFFFFFFFFFFFFFFFFFFF,FFFFFFFFFFFFFFFFFFFFFFFFFFFFFFFFFFFFFFFFFFF:FFFFFFFFFFFFFFFFFFFFFFFFFFFFFFFFFFF
@A00456:223:HMMCCDSXX:3:1356:18783:30827 1:N:0:TGTACCGT+TCTCTAGG
TGGAGCCCTGCATTAGCAGACACCGCAGGCTCCGTGGCCTTGGGCAGATTCCTTTAAAACTGTGATCGGAGAATCACAGCGATATTTCTCCTTGCTGTTCTTGTGCCCTCTGCCTCAGACTCTGTCTTTAGGATCCGATCGTTAAGGAAA
+
FFFFFFFFFFFFFFFFFFFFFFFFFFFFFFFFFFFFFFFFFFFFFFFFFFFFFFFFFFFFFFFFFFFFFFFFFFFFF:FFFFFFFFFFFFFFFFFFFFFFFFFFFFFFFFFFFFFFFFFFFFFFFFF,FFFFFFFFFFFFFFFFFFFFFF
@A00456:223:HMMCCDSXX:3:1356:23194:34021 1:N:0:TGTACCGT+TCTCTAGG
GTTTGATCTCATGTTCAGATCAACGGATGTGGCAGCAGCCAGTGCTTTACGACTATTTCCTTAACGATCGGATCCTAAAGACAGAGTCTGAGGCAGAGGGCACAAGAACAGCAAGGAGAAATATCGCTGTGATTCTCCGATCACAGTTTT
+
FFFFFFFFFFFFFFFFFFFFFFF:FFFFFFFFFFFFFFFF:FFFFF:FFFFFFF::FFFFF,FFF:FFFFFFFFFFFFFFFFFFFFFFFFFFFFFFFFFFFFFFFFFFFFFFF:FFFFFFFFFFFFFFFFFFFFFFFFF:FFFFFFF:FF
@A00456:223:HMMCCDSXX:3:1356:13774:35869 1:N:0:TGTACCGT+TCTCTAGG
GTGTGGATGATGTCGGAATTATCACCATGGAGGTAATCCATTTTGGACCTCAGAGTCAACTGCACCGAAGTCGCCACCTCTTTGATGCTGTGGTATTTTCCATCCCTCTGAATATGGAGAACTTTGACCATGTCCTTCCCATAGCCAGAT
+
FF:,F:::FFFF:F,,FFF,FFFFFFFF::FFF,FFFFF,F,FF:FFFF,:F:FFF:FF:FF,FFFFFF,FF,FFF,:FFF,,,F,::FFFF::FF:,FFFF:F,,,F,FFF,F,FFFFFFFF,,FFFFFFF:FFFF:,:F,F,,:FF,F
@A00456:223:HMMCCDSXX:3:1357:7337:1861 1:N:0:TGTACCGT+TCTCTAGG
GATTGCTCTGCTCTGTGTGAAGTAATTGCTCTTCCGTTTCTAGTTTAGCAAGGGGCTTGTAGCTGTGCGCACGTGGAGCCCTGCATTAGCAGACACCGCAGGCTCCGTGGCCTTGGGCAGATTCCTTTAAAACTGTGATCGGAGAATCAC
+
FFFFFFFFFFFFFFFFFFFFFFFFFFFFFFFFFFFFFFFFFFFFFFFFFFFFFFFFFFFFFFFFFFFFFFFFFFFFFFFFFFFFFFFFFFFFFFFFFFFFFFFFFFFFFFFFFFFFFFFFFFFFFFFFF:FFFFFFFFFFFFFFFFFFFF
@A00456:223:HMMCCDSXX:3:1357:17390:20181 1:N:0:TGTACCGT+TCTCTAGG
CGTTATGGCTCCAGCCAGTTGTGATGCTTGGGATAACTGTGTGCTCACCTGCAAAAATTTCAACTCAGGATACTGATTGCTCTGCTCTGTGTGAAGTAATTGCTCTTCCGTTTCTAGTTTAGCAAGGGGCTTGTAGCTGTGCGCACGTGG
+
FFFFFFFFFFFFFFFFFFFFFFFFFFFFFFFFFFFFFFFFFFFFFF:FFFFFFFFFFFFFFFFFFFFFFFFFFFFFF:FFFFFFFFFFFFFFFFFFFFFFFFFFFFFFFFFFFFFFFFFFFFFFFFFFFFFFFFFFFFFFFFFFFFFFFF
@A00456:223:HMMCCDSXX:3:1357:30644:22216 1:N:0:TGTACCGT+TCTCTAGG
TCAGGATACTGATTGCTCTGCTCTGTGTGAAGTAATTGCTCTTCCGTTTCTAGTTTAGCAAGGGGCTTGTAGCTGTGCGCACGTGGAGCCCTGCATTAGCAGACACCGCAGGCTCCGTGGCCTTGGGCAGATTCCTTTAAAACTGTGATC
+
FFFFFFFFFFFFFFFFFFFFFFFFFFFFFFFFFFFFFFFFFFFFFFFFFFFFFFFFFFFFFFFFFFFFFFFFFFFFFFFFFFFFFFFFFFFFFFFFFFFFFFFFFFFFFFFFFFFFFFFFFFFFFFFFFFF:FFFFFFFFFFFFFFFFFF
@A00456:223:HMMCCDSXX:3:1357:24406:24189 1:N:0:TGTACCGT+TCTCTAGG
GTTTAGCAAGGGGCTTGTAGCTGTGCGCACGTGGAGCCCTGCATTAGCAGACACCGCAGGCTCCGTGGCCTTGGGCAGATTCCTTTAAAACTGTGATCGGAGAATCACAGCGATATTTCTCCTTGCTGTTCTTGTGCCCTCTGCCTCAGA
+
FFFFFFFFFFFFFF,FFFFFFFF:F:FFFFFFFFFFFFFFFFFFFFFFFFFFFFFFFFFFFFFFFFFFFFFFFFFFFFFFFFFFFFFFFFFFFFFFFFFFFFF:FFFFFFFFFFFFFFFFFFFFFFFFFFFFFFFFFFFFFFFFFFFFFF
@A00456:223:HMMCCDSXX:3:1357:29505:24439 1:N:0:TGTACCGT+TCTCTAGG
GTGGAGTTTGTCCGAACTGGCTATGGGAAGGACATGGTCAAAGTTCTCCATATTCAGAGGGATGGAAAATACCACAGCATCAAAGAGGTGGCGACTTCGGTGCAGTTGACTCTGAGGTCCAAAAAGGATTACCTCCATGGTGATAATTCC
+
FFFFFFFFFFFFFFFFFFFFFFFFFFFFFFFFFFFFFFFFFFFFFFFFFFFFFFFFFFFFFFFFFFFFFFFFFFFFFFFFFFFFFFFFFFFFFFFFFFFFFFFFFFFFFFFFFFFFFFFFFFFFFFFFFFFFFFFFFFFFFFFFFFFFFF
@A00456:223:HMMCCDSXX:3:1358:3369:11898 1:N:0:TGTACCGT+TCTCTAGG
GCTTGGGATAACTGTGTGCTCACCTGCAAAAATTTCAACTCAGGATACTGATTGCTCTGCTCTGTGTGAAGTAATTGCTCTTCCGTTTCTAGTTTAGCAAGGGGCTTGTAGCTGTGCGCACGTGGAGCCCTGCATTAGCAGACACCGCAG
+
FFFFFFFFFFFFFFFFFFFFFFFFFFFFFFFFFFFFFFFFFFFFFFFFFFFFFFFFFFFFFFFFFFFFFFFFFFFFFFFFF:FFFF:FFFFFFFFFFFF:FFFF::FFFFFFFF:FFFFFFF:FFFFFFFFFFFFFFFFFFFFFFF:FFF
@A00456:223:HMMCCDSXX:3:1358:30689:16501 1:N:0:TGTACCGT+TCTCTAGG
GGAGCAGGTGAGGAACGGACCTCCCATCATTCACTCTGGAATCAAAGACCTCAAGGTCTTGAAAACAACCCAGTCTGGATTTGAAGGATTCATCAAGGACCAGTTCACTACTCTCCCCGAGGTGAAGGACCGATGCTTTGCCACTCAAGT
+
FFFFFFFFFFFFFFFFFFFFFFFFFFFFFFFFFFFFFFFFFFFFFF:FFFFFFFFFFFFFFFFFFFFFFFFFFFFFFFFFFFFFFFFFFFFFFFFFFFFFFFFFF:FFFF,FFFFFFFFFFFFFFFFFFFFFFFFFFFFFFFFFFFFFFF
@A00456:223:HMMCCDSXX:3:1358:22842:28275 1:N:0:TGTACCGT+TCTCTAGG
GGCAGAGGGCACAAGAACAGCAAGGAGAAATATCGCTGTGATTCTCCGATCACAGTTTTAAAGGAATCTGCCCAAGGCCACGGAGCCTGCGGTGTCTGCTAATGCAGGGCTCCACGTGCGCACAGCTACAAGCCCCTTGCTAAACTAGAA
+
FFFFFFFFFFFFFFFFFFFFFFFFFFFFFFFFFFFFFFFFFFFFFFFFFFFFFFFFFFFFFFFFFFFFFFFFFFFFFFFFFFFFFFFFFFFFFFFFFFFFFFFFFFFFFFFFFFFFFFFFFFFFFFFFFFFFFFFFFFFFFFFFFFFFFF
@A00456:223:HMMCCDSXX:3:1358:18484:31751 1:N:0:TGTACCGT+TCTCTAGG
GGAGAATCACAGCGATATTTCTCCTTGCTGTTCTTGTGCCCTCTGCCTCAGACTCTGTCTTTAGGATCCGATCGTTAAGGAAATAGTCGTAAAGCACTGGCTGCTGCCACATCCGTTGATCTGAACATGAGATCAAACACTGTCATCATC
+
FFFFFFFFFFFFFFFFFFFFFFFFFFFFFFFFFFFFFFFFFFFFFFFFFFFFFFFFFFFF:FFFFFFFFFFFFFFFFFFFFFFFFFFFFFF,FFFFFFFFFFFFFFFFFFFFFFFFFFFFFFFFFF,FFFFFFFFFFFFFFFFFFFFFFF
@A00456:223:HMMCCDSXX:3:1358:31250:35728 1:N:0:TGTACCGT+TCTCTAGG
CGTGGAGCAGGTGAGGAACGGACCTCCCATCATTCACTCTGGAATCAAAGACCTCAAGGTCTTGAAAACAACCCAGTCTGGATTTGAAGGATTCATCAAGGACCAGTTCACTACTCTCCCCGAGGTGAAGGACCGATGCTTTGCCACTCA
+
FFFFFFFFFFFFFFFFF:FFFFFFFFFFFFFFFFFFFFFFFFFFFFFFFFFFFFFFFFFFFFFFFFFFFFFFFFFFFFFFFFFFFFFFFFFFFFFFFFFFFFFFFFFFFFFFFFFFFFFFFFFFFFFFFFFFFFFFFFFFFF:FFFFFFF
@A00456:223:HMMCCDSXX:3:1359:25961:3521 1:N:0:TGTACCGT+TCTCTAGG
GTTTGTCCGAACTGGCTATGGGAAGGACATGGTCAAAGTTCTCCATATTCAGAGGGATGGAAAATACCACAGCATCAAAGAGGTGGCGACTTCGGTGCAGTTGACTCTGAGGTCCAAAAAGGATTACCTCCGTGGTGATAATTCCGACAT
+
FFFFFFFFFFFFFFFFFFFFFFFFFFFFFFFFFFFFFFFFFFFFFFFFFFFFFFFFFFFFFFFFFFFFFFFFFFFFF:FFFFFFFFFFFFFFFFFFFFFFFFFFFFFFFFFFFFFFFFFFFFFFFFFFFFF,FFFFFFFFFFFFFFFFFF
@A00456:223:HMMCCDSXX:3:1360:26675:23077 1:N:0:TGTACCGT+TCTCTAGG
GAAGTGGAGTTTGTCCGAACTGGCTATGGGAAGGACATGGTCAAAGTTCTCCATATTCAGAGGGATGGAAAATACCACAGCATCAAAGAGGTGGCGACTTCGGTGCAGTTGACTCTGAGGTCCAAAAAGGATTACCTCCATGGTGATAAT
+
FFFFFFFFFFFFFFFFFFFFFFFFFFFFFFFFFFFFFFFFFFFFFFFFFFFFFFFFFFFFFFFFFFFFFFFFFFFFFFFFFFFFFF:FFFFFFFFFFFFFFFFFFFFFFFFFFFFFFFFFFFFFFFFFFFFFFFFFFFFFFFFFFFFFFF
@A00456:223:HMMCCDSXX:3:1360:5204:24940 1:N:0:TGTACCGT+TCTCTAGG
CGCGCCCCAGGTAGCCTCGAAATCCACGTCCCGATTCTGGTAGCGCCACTTGCAGTACACTTGAGTGGCAAAGCATCGGTCCTTCACCTCGGGGAGAGTAGTGAACTGGTCCTTGATGAATCCTTCAAATCCAGACTGGGTTGTTTTCAA
+
FFFFFFFFFFFFFFFFFFFFFFFFFFFFFFFFFFFFFFFFFFFFFFFFFFFFFFFFFFFFFFFFFFFFFFFFFFFFFFFFFFFFFFFFFFFFFFFFFFFFFFFFFFFFFFFFFFFFFFFFFFFFFFFFFFFFFFFFFFFFFFFFFFFFFF
@A00456:223:HMMCCDSXX:3:1360:22435:28948 1:N:0:TGTACCGT+TCTCTAGG
GGAGAATCACAGCGATATTTCTCCTTGCTGTTCTTGTGCCCTCTGCCTCAGACTCTGTCTTTAGGATCCGATCGTTAAGGAAATAGTCGTAAAGCACTGGCTGCTGCCACATCCGTTGATCTGAACATGAGATCAAACACTGTCATCATC
+
FFFFFFFFFFFFFFFFFFFFFFFFFFFFFFFFFFFFFFFFFFFFFFF:FFFF:FFFFFFF:FFFFFFFFF,FFF:::F:FFFFFFFFFFFFFFFFFFFFFFFFFFFFFFFFFFFFFFFFFFFFFFFFFFFFFFFFF:FFFFFFFFFFFFF
@A00456:223:HMMCCDSXX:3:1361:14977:18537 1:N:0:TGTACCGT+TCTCTAGG
CTGATTGCTCTGCTCTGTGTGAAGTAATTGCTCTTCCGTTTCTAGTTTAGCAAGGGGCTTGTAGCTGTGCGCACGTGGAGCCCTGCATTAGCAGACACCGCAGGCTCCGTGGCCTTGGGCAGATTCCTTTAAAACTGTGATCGGAGAATC
+
FFFFFFFFFFFFFFF:FFFFFFF:FF:FFFF::F:F:FFFFFFFFFFFFFFFFF,FFFFFFFFFFFFFFFFFFFFFFFF:FFFFFFFFFFF:FF:FFFFFFFFFFFFFFFFFFFFFFFFFF:FFFF:FFFFFFFFFFFFFFF:FFFFFFF
@A00456:223:HMMCCDSXX:3:1361:5041:25942 1:N:0:TGTACCGT+TCTCTAGG
ACATACATTTACACATACACACATTCACACACACATTCTCTCACACACTCACACACACTGTCACATACACATACATTCGCACAATCACATGCTACACACAGAGACTCATACACATACACTTAGACACACATTCACACACATACTACACAC
+
FFFFFF:FFFFFFFFFFFFFFFFFFFFFFFFFFFFFFFFFFFFFFFFFFFFFFFFFFFFFFFFFFFFFFFFFFFFFFFFFFFFFFFFFFFFFFFFFFFFFFFFFFFFFFFFFFFFFFFFFFFFFFFFFFFFFFFFFFFFFFFFFFFFFFF
@A00456:223:HMMCCDSXX:3:1361:4598:26678 1:N:0:TGTACCGT+TCTCTAGG
TTTTATTGAAGGTTCTAACGGTTTTAATCACACAACGTGTTTGGTTTACGGAATGACACTAAGCCCCTAAAGCTTCAAGGATGGAGCCATGACCTGGAGAGGGTCTGTGTTTGGGAGTCACCCTTACGTGTCTGCATGCGTGGTAAAAGA
+
FFFFFFFFFFFF:FFFFFFFF:FFFFFFFFFFFFFFF:FFFFFFFFFFFFFFFFFFFFFFFFFFFFFFFFFFFFFFFFFFFFFFFFFF:FFFFF,FFFFF:FFFFFFFFFFFFFFFFFFFFFFFFFFFFFFFFFFFFFFFFFFFF:FFFF
@A00456:223:HMMCCDSXX:3:1362:27019:11083 1:N:0:TGTACCGT+TCTCTAGG
GAAGCTGCCTTCCAGGCTGTGACGTTATGGCTCCAGCCAGTTGTGATGCTTGGGATAACTGTGTGCTCACCTGCAAAAATTTCAACTCAGGATACTGATTGCTCTGCTCTGTGTGAAGTAATTGCTCTTCCGTTTCTAGTTTAGCAAGGG
+
FFFFFFFFFFFFFFFFFFFFFFFFFFFFFFFFFFFFFFFFFFFFFFFFFFFFFF:FFFFFFFFFFFFFFFFFFFFFFFFFFFFFFFFFFFFFFFFFFFFFFFFFFFFFFFFFFFF:FFFFFFFFFFFFFFFFFFFFFFFFFFFFFFFFFF
@A00456:223:HMMCCDSXX:3:1362:2790:32064 1:N:0:TGTACCGT+TCTCTAGG
AGGGGCACAAGAACAGCAAGGAGAAATATCGCTGTGATTCTCCGATCACAGTTTTAAAGGAATCTGCCCAAGGCCACGGAGCCTGCGGTGTCTGCTAATGCAGGGCTCCACGTGCGCACAGCTACAAGCCCCTTGCTAAACTAGAAACGG
+
FFFFFFFFFFFFFFFFF:FFFFFFF:FFFFFFFFFFFFFFFFFFFFFFFFFFFFFFFFFFF:FFFFFFFFFFFFFFFFFFFFFFFFFFFFFFFFFFFFFFFFFFFFFFFFFFFFFFFFFFFFFFFF,FFFFFFFFFFFFFFFFFFFFFFF
@A00456:223:HMMCCDSXX:3:1362:20383:32440 1:N:0:TGTACCGT+TCTCTAGG
GGAGGAAGCTGCCTTCCAGGCTGTGACGTTATGGCTCCAGCCAGTTGTGATGCTTGGGATAACTGTGTGCTCACCTGCAAAAATTTCAACTCAGGATACTGATTGCTCTGCTCTGTGTGAAGTAATTGCTCTTCCGTTTCTAGTTTAGCA
+
FFFFFF:FFFFFFFFFFFFFFFFFFFFFFFFFFFFFFFFFFFFFFFFFFFFFFFFFFF:F:FFFFFFFFFFFFFFFFFFFFFFFFFFFFFFFFFFFFFFFFFFFFFF:FFFFFFFFFFFFFFFFF,FFFFFFFFFFFFF:FFFFFFFFFF
@A00456:223:HMMCCDSXX:3:1362:4399:34100 1:N:0:TGTACCGT+TCTCTAGG
GTTTGTCCGAACTGGCTATGGGAAGGACATGGTCAAAGTTCTCCATATTCAGAGGGATGGAAAATACCACAGCATCAAAGAGGTGGCGACTTCGGTGCAGTTGACTCTGAGGTCCAAAAAGGATTACCTCCATGGTGATAATTCCGACAT
+
FFFFFFFFFFFFFFFFFFFFFFF:FFFF:FFFFFFFFFFFFFFFFFFFFFFFFFFFFFFFFFFFFFFFFFFFFFFFFFFFFFFFFFFFFFFFFFFFFFFFFFFFFFFFFFFFFFFFFFFFFFFFFFFFFFFFFFFFFFFFFFFFFFFFFF
@A00456:223:HMMCCDSXX:3:1362:23791:36996 1:N:0:TGTACCGT+TCTCTAGG
GTTCTTGATGGTGTCTGTGGGGATGATGTCGGAATTATCACCATGGAGGTAATCCTTTTTGGACCTCAGAGTCAACTGCACCGAAGTCGCCACCTCTTTGATGCTGTGGTATTTTCCATCCCTCTGAATATGGAGAACTTTGACCATGTC
+
FFFFFFFFFFFFFFFFFFFFFFFFFFFFFFFFFFFFFFFFFFFFFFFFFFFFFFFFFFFFFFFFFFFFFFFFFFFFFFFFFFFFFFFFFFFFFFFFFFFFFFFFFFFFFFFFFFFFFFFF:FFFFFFFFFFFFFFF:FFFFFFFFFFFFF
@A00456:223:HMMCCDSXX:3:1363:32904:2487 1:N:0:TGTACCGT+TCTCTAGG
GTTTGGAAGGCTGATTTCCATGTCTTCTATCTCAGGAAGCTGGCTCAGGGTCAGCACTTGTATGTCATAGAGGGTCTTCTGCACGGAAGGTGAGTATTCACCTCTGTCATAGGGCCCAGCAAATTTCTTCAGGACAATGTCCCGGACAGC
+
FFFFFFFFFFFFFFFFFFFFFFFFFFFFFFFFFFFFFFFFFFFFFFFFFFFFFFFFFFFFFFFFFFFFFFFFFFFFFFFFFFFFFFF:FFFFFFFFFFFFFFFFFFFFFFFFFFFFFFFFFFFFFFFFFFFFFFFFFFFFFFFFFFFFFF
@A00456:223:HMMCCDSXX:3:1363:4707:4038 1:N:0:TGTACCGT+TCTCTAGG
CTCGAAATCCACGTCCCGATTCTGGTAGCGCCACTTGCAGTACACTTGAGTGGCAAAGCATCGGTCCTTCACCTCGGGGAGAGTAGTGAACTGGTCCTTGATGAATCCTTCAAATCCAGACTGGGTTGTTTTCAAGACCTTGAGGTCTTT
+
FFF:FFFF,F:F:F,F:FFF:F::FFF,FFFFFFFFFFFFF,FFFFFFFFF:,F,FF,F::FF:FF:FF:FFFFFFFFFFFFF:FFFFFFFFF:FF,:F,FF:FFFFFFFFF:FF,F::F,FFFFFFFF,FFFFF:FF,FF:FFFFF:,F
@A00456:223:HMMCCDSXX:3:1363:29261:9549 1:N:0:TGTACCGT+TCTCTAGG
GTGTGAAGTAATTGCTCTTCCGTTTCTAGTTTAGCAAGGGGCTTGTAGCTGTGCGCACGTGGAGCCCTGCATTAGCAGACACCGCAGGCTCCGTGGCCTTGGGCAGATTCCTTTAAAACTGTGATCGGAGAATCACAGCGATATTTCTCC
+
F:FFFFFFFFFFFFFFFFFFFFFFFFFFFFFFFFFFFFFFFFFFFFFFFFFFFFFFFFFFFFFFFFFFFFFFFFFFFFFFFFFFFFFFFFFFFFFFFFFFFFFFFFFFFFFFFFFFFFF:FFFFFFFFFFFFFFFFFFFFFFFFFF:FFF
@A00456:223:HMMCCDSXX:3:1363:18267:23703 1:N:0:TGTACCGT+TCTCTAGG
AGAATGATGAAGTGGAGTTTGTCCGAACTGGCTATGGGAAGGACATGGTCAAAGTTCTCCATATTCAGAGGGATGGAAAATACCACAGCATCAAAGAGGTGGCGACTTCGGTGCAGTTGACTCTGAGGTCCAAAAAGGATTACCTCCATG
+
FFFFFFFFFFF:FFFFF:FFFFFFFFF::FFFF:FFF::FFFFFFFF:FF:F:FFFFFFFFFFFFFF:FFFFFFFF:F:FFFFFFFFFFFFFFFFF,FF:FF,FFFF:FFFF:FFFFFFF:FFFFFF:FFFFF:FFFFFFFFFFFF:FFF
@A00456:223:HMMCCDSXX:3:1363:30834:27837 1:N:0:TGTACCGT+TCTCTAGG
AGGGCACAAGAACAGCAAGGAGAAATATCGCTGTGATTCTCCGATCACAGTTTTAAAGGAATCTGCCCAAGGCCACGGAGCCTGCGGTGTCTGCTAATGCAGGGCTCCACGTGCGCACAGCTACAAGCCCCTTGCTAAACTAGAAACGGA
+
FFFFFFFFFFFFFFFFFFFFFFFFFFFFFFFFFFFFFFFFFFFFFFFFFFFFFFFF:FFFFFFFFFFFFFFFFFFFFFFFFFFFFFFFFFFFFFFFFFFFFFFFFFFFFFFFFFFFFFFFFFFFFFFFFFFFFFFFFFFFFFFFFFFFFF
@A00456:223:HMMCCDSXX:3:1363:6072:27884 1:N:0:TGTACCGT+TCTCTAGG
CCTTGACTTGCCCGTTATTCCAATGTGAGGTAACAAGTTAATTTGCCCAGAAGCTTCTTTTCCTAACTAACGAAGTAAATTAAATGAATAAAATGGAGCAAGCTTTTCTGTAAACCTGGAAAATTTAGGGTAGAAAGGAAAAAATTTAAA
+
FFFFFFFFFFFFFFFFFFFFFFFFFFFFFFFFFFFFFFFFFFFFFFFFFFFFFFFFFFFFFFFFFFFFF,FFFFFFFFFFFFFFFFFFF:FFFFFFFFFFFFFFFFFFFFFFFFFFFFFFFFFFFFFFFFF:FFFFFFF:FFFFFFF::F
@A00456:223:HMMCCDSXX:3:1363:27543:29684 1:N:0:TGTACCGT+TCTCTAGG
GTGGAGTTTGTCCGAACTGGCTATGGGAAGGACATGGTCAAAGTTCTCCATATTCAGAGGGATGGAAAATACCACAGCATCAAAGAGGTGGCGACTTCGGTGCAGTTGACTCTGAGGTCCAAAAAGGATTACCTCCATGGTGATAATTCC
+
FFFFFFFFFFFFFFFFFFFFFFFFFFFFFFFFFFFFFFFFFFFFFFFFFFFFFFFFFFFFFFFFFFFFFFFFFFFFFFFFFFFFFFFFFFFFFFFFFFFFFFF:FFFFFFFFFFFFFFFFFFFF:FFFFFFFFFFFF:FFFFFFFFFFFF
@A00456:223:HMMCCDSXX:3:1363:8938:30185 1:N:0:TGTACCGT+TCTCTAGG
GTAATTGCTCTTCCGTTTCTAGTTTAGCAAGGGGCTTGTAGCTGTGCGCACGTGGAGCCCTGCATTAGCAGACACCGCAGGCTCCGTGGCCTTGGGCAGATTCCTTTAAAACTGTGATCGGAGAATCACAGCGATATTTCTCCTTGCTGT
+
FFFFFFFFFFFFFFF:FFFFFFFFFFFFFFFFFFFFFFFFFFFFFFFFFFFFFFFFFFFFFFFFFFFFFFFFFFFFFFFFFFFFFFFFFFFFFFFFFFFFFFFFFFFFFFFFFFFFFFFFFFFFFFFFFFFFFFFFFFFFFFFFFFFFFF
@A00456:223:HMMCCDSXX:3:1363:21947:34115 1:N:0:TGTACCGT+TCTCTAGG
GTGGAGTTTGTCCGAACTGGCTATGGGAAGGACATGGTCAAAGTTCTCCATATTCAGAGGGATGGAAAATACCACAGCATCAAAGAGGTGGCGACTTCGGTGCAGTTGACTCTGAGGTCCAAAAAGGATTACCTCCATGGTGATAATTCC
+
FFFFFFFFFFFFFFFFFFFFFFFFFFFFFFFFFFFFFFFFFFFFFFFFFFFFFFFFFFFFFFFFFFFFFFFFFFFFFFFFFFFFFFFFFFFFFFFFFFFFFFFFFFFFFFFFFFFFFFFFFFFF:FFFFFFFFFFFFFFFFFFFFFFFFF
@A00456:223:HMMCCDSXX:3:1363:23095:36886 1:N:0:TGTACCGT+TCTCTAGG
CCAAGTTGAAGTAAAGCTGAGTTAGCCCTCTGCCTGGTGACGTCATCTCTTTCACTCCCAGAATCTCTCAGCATGGACTTTGAAGATTCTTGGGGGTGCAGAATGGATCCACAGAGGCAGACCCTTTAATTCAGTGGCTCTCACCCTTCC
+
FFFFFFFFFFFFFFFFFFFFFFFFFFFFFFFFFFFFFFFFFFFFFFFFFFFFFFFFFFFFFFFFFFFFFFFFFFFFFFFF:FFFFFFFFFFFFFFFFFFFFFFFFFFFFFFFFFFFFFFFFFFFFFFFFFFFFFFFFFFFFFFFFFFFFF
@A00456:223:HMMCCDSXX:3:1364:2311:1642 1:N:0:TGTACCGT+TCTCTAGG
AATTGCTCTTCCGTTTCTAGTTTAGCAAGGGGCTTGTAGCTGTGCGCACGTGGAGCCCTGCATTAGCAGACACCGCAGGCTCCGTGGCCTTGGGCAGAGTCCTTTAAAACTGTGATCGGAGAATCACAGCGATATTTCTCCTTGCTGTTC
+
FFFFFFF:FF::FFFF:F,:FFFFF:FFF,F,F,::,,FFFFF:FF::F:FFFF:,:FFFFF,FFF:FFFFFFF,FF:FFFFFFFF,FFF,FFFFFFF,,FFF,FFFFFFFF,FFFFF,FFFFFFFFFFFF:FF,FF:FFFF,FF,F:F:
@A00456:223:HMMCCDSXX:3:1364:25464:4476 1:N:0:TGTACCGT+TCTCTAGG
CTTGGGATAACTGTGTGCTCACCTGCAAAAATTTCAACTCAGGATACTGATTGCTCTGCTCTGTGTGAAGTAATTGCTCTTCCGTTTCTAGTTTAGCAAGGGGCTTGTAGCTGTGCGCACGTGGAGCCCTGCATTAGCAGACACCGCAGG
+
FFFFFFFFFFFFFFFFFFFFFFFFFFFFFFFFFFFF:FFFFFFFFFFFFFFFFFFFFFFFFFFFFFF:FFFFFFFFFFFFFFFFFFFFFFFFFFFFFFFFFFFFFFFFFFFFFFFFFFFFFFFFFFFFFFFFFFFFFFFFFFFFFFFFFF
@A00456:223:HMMCCDSXX:3:1364:27190:8656 1:N:0:TGTACCGT+TCTCTAGG
CTTTCTCGCTCTCCCGAGGCCAGCTTGGGTTCATGTGACCCCTTCTAGATGTGCCCTTCAGTCTGATCCACAGACCAGGAGACTCACCCTTCAAACAAAACTGTCTTTCCTCTTGGAGCCTCAATCAAATGCAAATCACTCCTCAGCTGG
+
FFFFFFFFFFFFFFFFFFFFFFFFFFFFFFFFFFFFFFFFFFFFFFFFFFFFFFFFFFFFFFFFFFFFFFFFFFFFFFFFFFFFFFFFFFFFFFFFFFFFFFFFFFFFFFFFFFFFFFFFFFFFFFFFFFFFFFFFFFFFFFFFFFFFFF
@A00456:223:HMMCCDSXX:3:1364:1931:18991 1:N:0:TGTACCGT+TCTCTAGG
AGCAGACACCGCAGGCTCCGTGGCCTTGGGCAGATTCCTTTAAAACTGTGATCGGAGAATCACAGCGATATTTCTCCTTGCTGTTCTTGTGCCCTCTGCCTCAGACTCTGTCTTTAGGATCCGATCGTTAAGGAAATAGTCGTAAAGCAC
+
FFFFFFFFFFFFFFFFFFFF:FFFFFFFFFFFFF:FFFFFFFFFFFFFFFFFFFFFFFFFFFF:FFFFFFFFFFFFFFFFFFFFFFFFFFFFFFFFFFFFFFFFFFFF,F:F::::FFFFFFFFFFFF:FFFFFF:FFFFFFFFFFFFFF
@A00456:223:HMMCCDSXX:3:1364:12192:28401 1:N:0:TGTACCGT+TCTCTAGG
CAGGATACTGATTGCTCTGCTCTGTGTGAAGTAATTGCTCTTCCGTTTCTAGTTTAGCAAGGGGCTTGTAGCTGTGCGCACGTGGAGCCCTGCATTAGCAGACACCGCAGGCTCCGTGGCCTTGGGCAGATTCCTTTAAAACTGTGATCG
+
FFFFFFFFFFFFFFFFFFFFFFFFFFFFFFFFFFFFFFFFFFFFFFFFFFFFFFFFFFFFFFFFFFFFFFFFFFFFFFFFFFFFFFFFFFFFFFFFFFFFFFFFFFFFFFFFFFFFFFFFFFFFFFFFFFFFFFFFFFFFFFFFFFFFFF
@A00456:223:HMMCCDSXX:3:1364:13937:32769 1:N:0:TGTACCGT+TCTCTAGG
TGGAGCCCTGCATTAGCAGACACCGCAGGCTCCGTGGCCTTGGGCAGATTCCTTTAAAACTGTGATCGGAGAATCACAGCGATATTTCTCCTTGCTGTTCTTGTGCCCTCTGCCTCAGACTCTGTCTTTAGGATCCGATCGTTAAGGAAA
+
FFFFFFFFFFFFFFFFFFFFFFFFFFFFFFFFFFFFFFFFFFFFFFFFFFFFFFFFFFFFFFFFFFFFFFFFFFFFFFFFFFFFFFFFFFFFFFFFFFFFFFFFFFFFFFFFFFFF:FFFFFFFFF:FFFFFFFFFFFFFFFFFFFFFFF
@A00456:223:HMMCCDSXX:3:1365:3730:12900 1:N:0:TGTACCGT+TCTCTAGG
TTTGAATGTTGGTTTCTCAGCTGCTCACTATGTTGGGAGCCTCTGTCATATTTAAGGGTTGGCACCTAGCTGGCAGAAGGGGGTGACAAGCCCTTGGTTCTGACCCTGCTCTCAAGCTCCTGGTCTGCTTCCACATTCACAAATCTGCCT
+
FFFFFFFFFF,FFFFFFFFFFFFFFFFFFFFFFFFFFFFFFFFFFFFFFFFFFFFFFFFFFFFFFFFFFFFFF:FFFFFFFFFFFFFFFFFFFFFFFFFFFFFFFFFFFFFFFF:FFFFFFFFFFFFFFFFFFFFFFFFFFFFFFFFFFF
@A00456:223:HMMCCDSXX:3:1365:25183:13260 1:N:0:TGTACCGT+TCTCTAGG
CAGTGTTTGATCTCATGTTCAGATCAACGGATGTGGCAGCAGCCAGTGCTTTACGACTATTTCCTTAACGATCGGATCCTAAAGACAGAGTCTGAGGCAGAGGGCACAAGAACAGCAAGGAGAAATATCGCTGTGATTCTCCGATCACAG
+
FFFFFFFFFFFFFFFFFFFFFFFFFFFFFFFFFFFFFFFFFFFFFFFFFFFFFFFFFFFFFFFFFFFFFFFFFFFFFFFFFFFFFFFFFFFFFFFFFFFFFFFFFFFFFFFFFFFFFFFFFFFFFFFFFFFFFFFFFFFFFFFFFFFFFF
@A00456:223:HMMCCDSXX:3:1365:13087:22060 1:N:0:TGTACCGT+TCTCTAGG
GCCCATTACCATGACGACTATGGAAAGAATGATGAAGTGGAGTTTGTCCGAACTGGCTATGGGAAGGACATGGTCAAAGTTCTCCATATTCAGAGGGATGGAAAATACCACAGCATCAAAGAGGTGGCGACTTCGGTGCAGTTGACTCTG
+
FFFFFFFFFFFFFFFFFF:FFFFF,FFFFFFFFFFFFFFFFFFFFF:FFFFFFFFFFFFFFFFFFFFFFFFFFFF:FFFFFFFFF:FFFFFFFFFFFFFFFFFFFFFFFFFFFFFFFFFFF:F:FFFFFFFFFFF:FFFFFFFFFFFFFF
@A00456:223:HMMCCDSXX:3:1365:15655:25880 1:N:0:TGTACCGT+TCTCTAGG
GCCCCTTGCTAAACTAGAAACGGAAGAGCAATTACTTCACACAGAGCAGAGCAATCAGTATCCTGAGTTGAAATTTTTGCAGGTGAGCACACAGTTATCCCAAGCATCACAACTGGCTGGAGCCATAACGTCACAGCCTGGAAGGCAGCT
+
FFFFFFFFFFFFFFFFFFFFFFFFFFF:FFFFFFFFFFFFFFFFFFFFFFFFFFFFFFFFFFFFFFFFFFFFFFFFFFFFFFFFFFFFFFFFFFFFFFFFFF:FFFFFFFFFFFFFFFFFFFFFFFFFFFFFFFFFFFFFFFFFFFFFFF
@A00456:223:HMMCCDSXX:3:1366:1841:5776 1:N:0:TGTACCGT+TCTCTAGG
GTGGGAATGATGTCGGAATTATCACCATGGAGGTAATCCTTTTTGGACCTCAGAGTCAACTGCACCGAAGTCGCCACCTCTTTGATGCTGTGGTATTTTCCATCCCTCTGAATATGGAGAACTTTGACCATGTCCTTCCCATAGCCAGTT
+
FFFFFFFFFFFFF:FFFFFFFFFFFFFFFFFFFFF:FFFFFFFFFFFFFFFFFFFFFFFFFFFFFFFFFFFFFFFFFFFFFFFFFFFFFFFFFFFFFFFFFFFFFFFFFFFFFFFFFFFFFFFFFF:FFFFFFFFFFFFFFFFFFFFFF,
@A00456:223:HMMCCDSXX:3:1366:6614:23876 1:N:0:TGTACCGT+TCTCTAGG
GTCTTTCTCGCTCTCCCGAGGCCAGCTTGGGTTCATGTGACCCCTTCTAGATGTGCCCTTCAGTCTGATCCACAGACCAGGAGACTCACCCTTCAAACAAAACTGTCTTTCCTCTTGGAGCCTCAATCAAATGCAAATCACTCCTCAGCT
+
FFFFFFFFFFFFFFFFFFFFFFFFFFFFFFFFFFFFFFFFFFFFFFFFFFFFFFFFFFFFFFFFFFFFFFFFFFFFFFFFFFFFFFFFFFFFFFFF:FFFFFFFFFF:FFFFFFFFFFFFFFFFFFFFFFFFFFFFFFFFFFFFFFFFFF
@A00456:223:HMMCCDSXX:3:1366:3540:24565 1:N:0:TGTACCGT+TCTCTAGG
GGGCACAAGAACAGCAAGGAGAAATATCGCTGTGATTCTCCGATCACAGTTTTAAAGGAATCTGCCCAAGGCCACGGAGCCTGCGGTGTCTGCTAATGCAGGGCTCCACGTGCGCACAGCTACAAGCCCCTTGCTAAACTAGAAACGGAA
+
FFFFFFFFFFFFFFFFFFFFFFFFFFFFFFFFFFFFFFFFFFFFFFFFFF:FFFFFFFFFFFFFFFFFFFFFF:FFFFFFFFFFFFFFFFFFFFFFFFF:FFFFFFFFFFFFFFFFFFFFFFFFFFFFFFFFFFFFFFFFFFFFFFFFF:
@A00456:223:HMMCCDSXX:3:1366:31105:36010 1:N:0:TGTACCGT+TCTCTAGG
GGTGTCTGCTAATGCAGGGCTCCACGTGCGCACAGCTACAAGCCCCTTGATAAACTAGAAACGGAAGAGCAATTACTTCACACAGAGCAGAGCAATCAGTATCCTGAGTTGAAATTTTTGCAGGTGAGCACACAGTTATCCCAAGCATCA
+
FFFFFFFFFFFFFFFFFFFFFFFFFFFFFFFFFFFFFFFFFFFFFFFFFFFFFFFFFFFFFFFFFFFFFFFFFFFFFFFFFFFFFFFFFFFFFFFFFFFFFFFFFFFFFFFFFFFFFFFFFFFFFFFFFFFFFFFFFFFFFFFFFFFFFF
@A00456:223:HMMCCDSXX:3:1367:8305:3223 1:N:0:TGTACCGT+TCTCTAGG
GTCTTTCTCGCTCTCCCGAGGCCAGCTTGGGTTCATGTGACCCCTTCTAGATGTGCCCTTCAGTCTGATCCACAGACCAGGAGACTCACCCTTCAAACAAAACTGTCTTTCCTCTTGGAGCCTCAATCAAATGCAAATCACTCCTCAGCT
+
FFFFFFFFFFFFFFFFFFFFFFFFFFFFFFFFFFFFFFFFFFFFFFFFFFFFFFFFFFFFFFFFFFFFFFFFFFFFFFFFFFFFFFFFFFFFFFFF:FFFFFFFFFFFFFFFFFFFFFFFFFFFFFFFFFFFFFFFFFFFFFFFFFFFFF
@A00456:223:HMMCCDSXX:3:1367:14868:11334 1:N:0:TGTACCGT+TCTCTAGG
GGGACAGGATAAATGTGGAGACGGGAAACAGGCATGACATAGACATTTACTGTTAAGGGCCAAGTACATGTGACCCCCGAGGAGGGAAGCATTTTCCCATGTGCAGGCATAAGGTGGAAATGGGTCAAGAGGACATTTGTAGACTTGTTT
+
FFFFFFFFFFFFF:FFFFFFFFFFFFFFFFFFFFFFFFF:FFFFF,FFFFFF:FFFFFFFFFFFFFFFFF:FFFFFFFFFF,FFFFFFFF:FF:FF:FFFFFFFFFFFFFFFF:,FFFFF::FFFFFFFFFFF::FF,FFFFFFF,FFF:
@A00456:223:HMMCCDSXX:3:1367:26494:27242 1:N:0:TGTACCGT+TCTCTAGG
AATAACCGGGACGGTGAGGAGGAAGCTGCCTTCCAGGCTGTGACGTTATGGCTCCAGCCAGTTGTGATGCTTGGGATAACTGTGTGCTCACCTGCAAAAATTTCAACTCAGGATACTGATTGCTCTGCTCTGTGTGAAGTAATTGCTCTT
+
FFFFFFFFFFFFFFFFFFFFFFFFFFFFFFFFFFFFFFFFFFFFFFFFFFFFFFFFFFFFFFFFFFFFFFFFFFFFFFFFFFFFFFFFFFFFFFFFFFFFFFFFFFFFFFFFFFFFFFFFFF:FFFFFFFFFFFFFFFFFFFFFFFFFFF
@A00456:223:HMMCCDSXX:3:1367:31340:29215 1:N:0:TGTACCGT+TCTCTAGG
GGTCTTTCTCGCTCTCCCGAGGCCAGCTTGGGTTCATGTGACCCCTTCTAGATGTGCCCTTCAGTCTGATCCACAGACCAGGAGACTCACCCTTCAAACAAAACTGTCTTTCCTCTTGGAGCCTCAATCAAATGCAAATCACTCCTCAGC
+
FFFFFFFFFFFFFFFFFFFFFFFFFFFFFFFFFFFFFFFFFFFFFFFFFFFFFFFFFFFFFFFFFFFFFFFFFFFFFFFFFFFFFFFFFFFFFFFFF:FFFFFFFFFFFFFFFFF:FFFFFFFFFFFFFFF:FFFFFFFFFFFFFFFFFF
@A00456:223:HMMCCDSXX:3:1368:31033:1658 1:N:0:TGTACCGT+TCTCTAGG
GGTCTTTCTCGCTCTCCCGAGGCCAGCTTGGGTTCATGTGACCCCTTCTAGATGTGCCCTTCAGTCTGATCCACAGACCAGGAGACTCACCCTTCAAACAAAACTGTCTTTCCTCTTGGAGCCTCAATCAAATGCAAATCACTCCTCAGC
+
,,F,::,,FFFF,FFFFFFFFFF::FF,F:FFFFFFFFF:FFFF::FFFFFF,:FFFFF:FFFFFFFF:FFFFFFFFFFFFFFFFF:F,FFFFFFFFFF:FFFFF,,:FFFF,,F,FF,FF,FFFFFF::F:F,FFFFFFFFFFFFFF,,
@A00456:223:HMMCCDSXX:3:1368:32452:2926 1:N:0:TGTACCGT+TCTCTAGG
CGCACTGTGTTCTTGATGGTGTCTGTGGGGATGATGTCGGAATTATCACCATGGAGGTAATCCTTTTTGGACCTCAGAGTCAACTGCACCGAAGTCGCCACCTCTTTGATGCTGTGGTATTTTCCATCCCTCTGAATATGGAGAACTTTG
+
FFFFFFFFFFFFFFFFFFFFFFFFFFFFFFFFFFFFFFFFFFFFFFFFFFFFFFFFFFFFFFF:FFFFFFFFFFFFFFFFFFFFFFFFFFFFFFFFFFFFFFFFFF:FFFFFFFFFFFFFFFFFFFFFFFFFFFFFFFFFFFFFFFF:FF
@A00456:223:HMMCCDSXX:3:1368:15808:9017 1:N:0:TGTACCGT+TCTCTAGG
ACAAGAACAGCAAGGAGAAATCGCTGTGATTCTCCGATCACAGTTTTAAAGGAATCTGCCCAAGGCCACGGAGCCTGCGGTGTCTGCTAATGCAGGGCTCCACGTGCGCACAGCTACAAGCCCCTTGCTAAACTAGAAACGGAAGAGCAA
+
FFFFFFFFF:FFFFFFFFF:FFFFFFFFFFFFFFFFFFFFFFFFFFFFFFFFFFFFFFFFFFFFFFFFFFFFFFFFFFFFFFFFFFFF:FFFFFFFFFFFFFFFFFFFFFFFFFF:FFFFFFFFFFFFFFFFFFFFFFFF:FF:FFFFFF
@A00456:223:HMMCCDSXX:3:1368:26666:11005 1:N:0:TGTACCGT+TCTCTAGG
GGGGATGATGTCGGAATTATCACCATGGAGGTAATCCTTTTTGGACCTCAGAGTCAACTGCACCGAAGTCGCCACCTCTTTGATGCTGTGGTATTTTCCATCCCTCTGAATATGGAGAACTTTGACCATGTCCTTCCCATAGCCAGTTCG
+
FFFFFFFFFFFFFFFFFFFFFFFFFFFFFFFF:FFFFF:FFFFFFFFFFFFFFFFFFFFFFFFFFFFFFFFFFFFFFFFFFFFFFFFFFFFFFFFFFFFFFFFFFFFFFFFFFFFFFFFFFFFFFFFFFFFFFFFFFFFFFFFFFFFFFF
@A00456:223:HMMCCDSXX:3:1368:3161:14512 1:N:0:TGTACCGT+TCTCTAGG
ATCTGGACAGCGCCCCAGGTAGCCTCGAAATCCACGTCCCGATTCTGGTAGCGCCACTTGCAGTACACTTGAGTGGCAAAGCATCGGTCCTTCACCTCGGGGAGAGTAGTGAACTGGTCCTTGATGAATCCTTCAAATCCAGACTGGGTT
+
FFFFFFFFFFFFFFFFFFFFFFFFFFFFFFFFFFFFFFFFFFFFF:F:,F:F:FFFFFFFFF:FFFFFFFFFFFFF:FFFFFFFFFFFFFFFFFFFFFFFFFFFFFFFFFFFFFFFFFFFFFFFFFFFFFFFFFFFFFF:FFFFFFFFFF
@A00456:223:HMMCCDSXX:3:1368:3812:19742 1:N:0:TGTACCGT+TCTCTAGG
CCTGGTACAACCCAGACATCCCTAGGATGATGACAGTGTTTGATCTCATGTTCAGATCAACGGATGTGGCAGCAGCCAGTGCTTTACGACTATTTCCTTAACGATCGGATCCTAAAGACAGAGTCTGAGGCAGAGGGCACAAGAACAGCA
+
FF:,FFF,F,FFF,,F:FF,,F,F,,F:,F,:FFFF,F:FF,FFFFFFFFF,FF:FF:FFF,:F::FFFFFFF:FFFF:F:,F:,FF,F:FF,:,:F,F,F,,FFF:F:FFFFFFF:FFFFF:F:FFF:FF:::,::,FFFF:FF,F:,F
@A00456:223:HMMCCDSXX:3:1368:32226:26741 1:N:0:TGTACCGT+TCTCTAGG
GTGAGGAGGAAGCTGCCTTCCAGGCTGTGACGTTATGGCTCCAGCCAGTTGTGATGCTTGGGATAACTGTGTGCTCACCTGCAAAAATTTCAACTCAGGATACTGATTGCTCTGCTCTGTGTGAAGTAATTGCTCTTCCGTTTCTAGTTT
+
FFFFFFFF:FF:FFFFF:FFFFFFFFFFFFFFFFFFFFFFFFFFFFFFFFFF:FFFFFFFFFFF:FFFF:FFFFFFFFFFFFFFFFF::FFFFFFF:FFFF:FFFFFFFFFFFFFFFF:FFFFFFFFFFFFFF:FFFF:FFFFFFFF:FF
@A00456:223:HMMCCDSXX:3:1368:22318:31031 1:N:0:TGTACCGT+TCTCTAGG
GCAAAGAGGAGACTAGGAGACTTAGAGGCCTGTCAACTCAATTCTTAGTTCTTTAGGACAGCACCCCATCCCCCCGTGGGGTGTGTGTGTGTGTGTGTGTGTGTGTGTGTGTGTGTGTACATGCACGCATGCACTTGTATGCACATGCAT
+
FFFFFFFFFFFFFFFFFFFFFFF,FFFFFFFFFFFFFFFFFFFF:FFFFFFF:FFFFFF:FFFFFFFFFFFFFFFFFFFFFFFFFFF:F,F:FFFFFFFFFFFFF:FFFFFFFFFFFFFFF:FF,F:FF,FF,,,FFF,::FFFF:FFFF
@A00456:223:HMMCCDSXX:3:1369:5511:5932 1:N:0:TGTACCGT+TCTCTAGG
GTGGGGATGATGTCGGAATTATCACCATGGAGGTAATCCTTTTTGGACCTCAGAGTCAACTGCACCGAAGTCGCCACCTCTTTGATGCTGTGGTATTTTCCATCCCTCTGAATATGGAGAACTTTGACCATGTCCTTCCCATAGCCAGTT
+
FFFFFF:FFF:F:FFFFF,F:FF,FFFFF:FF:FFFFFFFFFFFFFFFFFFFFFFF:FFFFFFFFFFFF:FFFF:FFF:FFFFFFFFFFFFFF:FF,:FFFFFF,FFF,FFFFFFF:FFFFFFF:,FF,FFFFFFFFFF:FFFF,FFFF:
@A00456:223:HMMCCDSXX:3:1369:20039:14747 1:N:0:TGTACCGT+TCTCTAGG
GGTGTCTGTGGGGATGATGTCGGAATTATCACCATGGAGGTAATCCTTTTTGGACCTCAGAGTCAACTGCACCGAAGTCGCCACCTCTTTGATGCTGTGGTATTTTCCATCCCTCTGAATATGGAGAACTTTGACCATGTCCTTCCCATA
+
FFFFFFFFFFFFFFFFFFFFFFFFFFFFFFFFFFFFFFFFFFFFFFFF:FFFFFFFFFFFFFFFFFFFFFFFFFFFFFFFFFFFFFFFFFFFFFFFFFFFFFFFFFFFFFFFFFF:FFFFFFFFFFFFFF:FFFFFFFFFFFF:FFFF:F
@A00456:223:HMMCCDSXX:3:1369:29469:20838 1:N:0:TGTACCGT+TCTCTAGG
CGACTATGGAAAGAATGATGAAGTGGAGTTTGTCCGAACTGGCTATGGGAAGGACATGGTCAAAGTTCTCCATATTCAGAGGGATGGAAAATACCACAGCATCAAAGAGGTGGCGACTTCGGTGCAGTTGACTCTGAGGTCCAAAAAGGA
+
FFFFFFFFFFFFFFFFFFFFFFFFFFFFFFFFFFFFFFFFFFFFFFFFFFFFFFFFFFFFFFFFFFFFFFFFFFFFFFFFFFFFFFFFFFFFFFFFFFFFFFFFFFFFFFFFFFFFFFFFFFFFFFFFFFFFFFFFFFFFFFFFFFFFFF
@A00456:223:HMMCCDSXX:3:1369:17924:27806 1:N:0:TGTACCGT+TCTCTAGG
GTTCAGATCAACGGATGTGGCAGCAGCCAGTGCTTTACGACTATTTCCTTAACGATCGGATCCTAAAGACAGAGTCTGAGGCAGAGGGCACAAGAACAGCAAGGAGAAATATCGCTGTGATTCTCCGATCACAGTTTTAAAGGAATCTGC
+
FFFFFFFFFFFFFFFFFFFFFFFF:FFFFFFFFFFFFFFFFFFFFFFFFF,,FFFFFFFFFFF:FFFFFFFFFF:FF:FFFFFFFFFFFFFF:FFFFFFFFFFF:FF,,F,FFFFF:FFFFFFFFFFFFF:FFFFFFFFFFFFFFFFFFF
@A00456:223:HMMCCDSXX:3:1369:24903:35039 1:N:0:TGTACCGT+TCTCTAGG
ATTGCTCTTCCGTTTCTAGTTTAGCAAGGGGCTTGTAGCTGTGCGCACGTGGAGCCCTGCATTAGCAGACACCGCAGGCTCCGTGGCCTTGGGCAGATTCCTTTAAAACTGTGATCGGAGAATCACAGCGATATTTCTCCTTGCTGTTCT
+
FFFFFFFFFFFFFFFFFFFFFFFFFFFFFFFFFFFFFFFFFFFFFFFFFFFFFFFFFFFFFFFFFFFFFFFFFFFFFFFFFFFFFFFFFFFFFFFFFFFFFFFFFFFFFFFFFFFFFFFFFFFFFFFFFFFFFFFFFFFFFFFFFFFFFF
@A00456:223:HMMCCDSXX:3:1369:17128:36573 1:N:0:TGTACCGT+TCTCTAGG
AAGTGGAGTTTGTCCGAACTGGCTATGGGAAGGACATGGTCAAAGTTCTCCATATTCAGAGGGATGGAAAATACCACAGCATCAAAGAGGTGGCGACTTCGGTGCAGTTGACTCTGAGGTCCAAAAAGGATTACCTCCATGGTGATAATT
+
F:F:FFFFFF::F:F,FFFFF:FFF:FFFF:FFFFFFFFFFFF:FFFFF::FFFFF,FF,:FFFF::FFFFFFFFFFFF,F:FFFFFFF,F:FFF:FFFFFFF,FFFFFFFFFFFFFFFFFFFFFFFF,FFFFF,FFFFF:FFFFFFFF:
@A00456:223:HMMCCDSXX:3:1370:5240:3427 1:N:0:TGTACCGT+TCTCTAGG
CTACGGCAAAATAACCGGGACGGTGAGGAGGAAGCTGCCTTCCAGGCTGTGACGTTATGGCTCCAGCCAGTTGTGATGCTTGGGATAACTGTGTGCTCACCTGCAAAAATTTCAACTCAGGATACTGATTGCTCTGCTCTGTGTGAAGTA
+
FFFFFFFFFFFFFFFFFFFFFFFFFFFFFFFFFFFFFFFFFFFFFFFFFFFFFFFFFFFFFFFFFFFFFFFFFFFFFFFFFFFFFFFFFFFFFFFFFFFFFFFFFFFFFFFFFFFFFFFFFFFF:FFFFFFFFFFFFFFFFFFFFFFFFF
@A00456:223:HMMCCDSXX:3:1370:27371:19586 1:N:0:TGTACCGT+TCTCTAGG
GATTGCTCTGCTCTGTGTGAAGTAATTGCTCTTCCGTTTCTAGTTTAGCAAGGGGCTTGTAGCTGTGCGCACGTGGAGCCCTGCATTAGCAGACACCGCAGGCTCCGTGGCCTTGGGCAGATTCCTTTAAAACTGTGATCGGAGAATCAC
+
FFFFFFFFFFFFFFFFFFFFFFFFFFFFFFFFFFFFFFFFFFFFFFFFFFFFFFFFFFFFFFFFFFFFFFFFFFFFFFFFFFFFFFFFFFFFFFFFFFFFFFFFFFF:FF:F:FFFFFFFFFFFFFFFFFFFFFFFFFFFFFFFFFFFFF
@A00456:223:HMMCCDSXX:3:1370:27444:20024 1:N:0:TGTACCGT+TCTCTAGG
GATTGCTCTGCTCTGTGTGAAGTAATTGCTCTTCCGTTTCTAGTTTAGCAAGGGGCTTGTAGCTGTGCGCACGTGGAGCCCTGCATTAGCAGACACCGCAGGCTCCGTGGCCTTGGGCAGATTCCTTTAAAACTGTGATCGGAGAATCAC
+
,F,:FFF:FFF:F:,F,::FFF,FFFF:FFF,FFFFFFF,F:FFF:FFFFFF:F:F:FF,:,FF,:FF:FFF,FFFFFF,,FFF:FFF::FF:FF:FF,F:,FFFFFF:FF,FFF,FFFFF:F,,::FFFFFFFF:,FFFFF:FFF:FFF
@A00456:223:HMMCCDSXX:3:1371:14452:15029 1:N:0:TGTACCGT+TCTCTAGG
AGGTAAAGGAGGATGCTACTACCCCAAATTACCCTCTGACTTCCCCAAGAGGGGTGTGACACCCGCAGTGCTCTTCTCAATTCTGACACACACACACACACACACACACACACACACACACACACACACGTACACACGCAGATATATACA
+
FFFFFFFFFFFFFFFFFFFFFFFFFFFFFFFFFFFFFFFFFFFFFFFFFFFFFFFFFFFFFFFFFFFFFFFFFFFFFFFFFFFFFFFFFFFFFFFFFFFFFFFFFFFFFFFFFFFFFFFFFFFFFFFFF:,FFFFFFFFFFFFFFFFFFF
@A00456:223:HMMCCDSXX:3:1371:32958:17237 1:N:0:TGTACCGT+TCTCTAGG
GTGGAGTTTGTCCGAACTGGCTATGGGAAGGACATGGTCAAAGTTCTCCATATTCAGAGGGATGGAAAATACCACAGCATCAAAGAGGTGGCGACTTCGGTGCAGTTGACTCTGAGGTCCAAAAAGGATTACCTCCATGGTGATAATTCC
+
FFFFFFFFFFFFFFFFFFFFFFFFFFFFFFFFFFFFFFFFFFFFFFFFFFFFFFFFFFFFFFFFFFFFFFFFFFFFFFFFFFFFFFFFFFFFFFFFFFFFFFFFFFFFFFFFFFFFFFFFFFFFFFFFFFFFFFFFFFFF:FFFFFFFFF
@A00456:223:HMMCCDSXX:3:1372:16658:3662 1:N:0:TGTACCGT+TCTCTAGG
CAGAGGGCACAAGAACAGCAAGGAGAAATATCGCTGTGATTCTCCGATCACAGTTTTAAAGGAATCTGCCCAAGGCCACGGAGCCTGCGGTGTCTGCTAATGCAGGGCTCCACGTGCGCACAGCTACAAGCCCCTTGCTAAACTAGAAAC
+
FFFFFFFFFFFFFFFFFFFFFFFFFFFFFFFFFFFFFFF:FFFFFFFFFFFFFFFFFFFFFFFFFFFFFFFFFFFFFFFFFFFFF:FFFF:FFFFFFFFFFFFFFFFFFFFFFFFFFFFFFFFFFFFFFFFFFFFFFFF:FFFFFFF:FF
@A00456:223:HMMCCDSXX:3:1372:30617:6386 1:N:0:TGTACCGT+TCTCTAGG
GGTGTCTGTGGGGATGATGTCGGAATTATCACCATGGAGGTAATCCTTTTTGGACCTCAGAGTCAACTGCACCGAAGTCGCCACCTCTTTGATGCTGTGGTATTTTCCATCCCTCTGAATATGGAGAACTTTGACCATGTCCTTCCCATA
+
FFFFFFFFFFFFFFFFFFFFFFFFFFFFFFFFFFFFFFFFFFFFFFFFFFFFFFFFFFFFFFFFFFFFFFFFFFFFFFFFFFFFFFFFFFFFFFFFFFFFF:FFFFFFFFFFFFFFFF:FFFFFFFF:FFFFFFFFFFFFFFFFFFFFFF
@A00456:223:HMMCCDSXX:3:1372:23809:7028 1:N:0:TGTACCGT+TCTCTAGG
CCTACGGCAAAATAACCGGTACGGTGAGGAGGAAGCTGCCTTCCAGGCTGTGACGTTATGGCTCCAGCCAGTTGTGATGCTTGGGATAACTGTGTGCTCACCTGCAAAAATTTCAACTCAGGATACTGATTGCTCTGCTCTGTGTGAAGT
+
FFFFFFFFFFF,FFFFFFF:FFFFFF,FFFFFFF:FF:F:F:FFFFFFFFFFFFFFFFFFFFFFFFF,FFFFFFFFFF:FFFFFFFFFFFFF:::FFFFFFFFF:FFFFF,FFFFFFFFFF,FFFFFFFF:FFFFF:FFFFF:F:FFF:F
@A00456:223:HMMCCDSXX:3:1372:18069:25520 1:N:0:TGTACCGT+TCTCTAGG
CAAAGAGGAGACTAGGAGACTTAGAGGCCTGTCAACTCAATTCTTAGTTCTTTAGGACAGCACCCCATCCCCCCGTGGGGTGTGTGTGTGTGTGTGTGTGTGTGTGTGTGTGTGTGTACATGCACGCATGCACTTGTATGCACATGCATG
+
FFFFF:FFFFFFF:FFFFFFFFFFFFFFFFFFFFFFFFF::FFFF:FFFFFFFFFFFFFFFFFFFFFFFFFFFFFFFFFFFFFFFFFFFFFFFFFFFFFFFFFFFFFFFFFFFFFFFFFF,FFFF:FFFFFFFFFFFFFFFFFFFF:FFF
@A00456:223:HMMCCDSXX:3:1372:19000:26193 1:N:0:TGTACCGT+TCTCTAGG
CCCCTTCAAACAAAACTGTCTTTCCTCTTGGAGCCTCAATCAAATGCAAATCACTCCTCAGCTGGGGTTGGAAGTTCAAGCCCCCCTGCCCTCCTCCATGAGGAGCTTCAGCCAGAGATTTTCAAAACACTAGGATGATTTTTTTTTCAC
+
FFFFFFFFFFFFFFFFFFFFFFFFFFFFFFFFFFFFFFFFFFFFFFFFFFFFFFFFFFFFFF:FFFFFFFFF:FFFFFFFFFFFFFFFFFFFFFFFFFFFFFFFFFFFFFFFF,FFFF:FFFFFFF,F:FFFFFFFFFFFFFFFFFFF:F
@A00456:223:HMMCCDSXX:3:1372:5159:32690 1:N:0:TGTACCGT+TCTCTAGG
GCCTCGAAATCCACGTCCCGATTCTGGTAGCGCCACTTGCAGTACACTTGAGTGGCAAAGCATCGGTCCTTCACCTCGGGGAGAGTAGTGAACTGGTCCTTGATGAATCCTTCAAATCCAGACTGGGTTGTTTTCAAGACCTTGAGGTCT
+
FFFFFFFFFFFFFFFFFFFFFFFFFFFFFFFFFFFFFFFFFFFFFFFFFFFFFFFFFFFFFFFFFFFFFFFFFFFFFFFFFFFFFFFFFFFFFFFFFFFFFFFFFFFFFFFFFFFFFFFFFFFFFFFFFFFFFFFFFFFF:FFFFFFFFF
@A00456:223:HMMCCDSXX:3:1373:23267:6496 1:N:0:TGTACCGT+TCTCTAGG
GGGGTTTTGGGTTATTGCACTTATGTGTAAATGTGTATATGTGTGTGACATATGTATATATCTGCGTGTGTACGTGTGTGTGTGTGTGTGTGTGTGTGTGTGTGTGTGTGTGTGTGACAGAAATGAGAAGATCACAGCGCTAGTCACACC
+
FFFFFFFFFFFFFFFFFFFFFFFFFFFFFFFFFFFFFFFFFFFFFFFFFFFFFFFFFFFFFFFFFFFFFFFFFFFFFFFFFFFFFFFFFFFFFFFFFFFFFFFFF,,FF,FFF,F,,,FFFF,,:F::F,F:FFF,,F,,,,,:FFFF,,
@A00456:223:HMMCCDSXX:3:1373:18249:6731 1:N:0:TGTACCGT+TCTCTAGG
TGCTACTACCCCAAATTACCCTCTGACTTCCCCAAGAGGGGTGTGACACCCGCAGTGCTCTTCTCAATTCTGACACACACACACACACACACACACACACACACACACACACACAACAACACACTCAGATATAAAAATATATCACACACA
+
:FFFFFFFFFFFFFFFFFFFFFFFFFFFFF:FFFFFFFFFFFFFFFFFFFFFFFFFFFFFFFFF:FFF,FFFFFFFFFFFFFFFFFFFFFFFFFFFFFFF,FFFFFFFFFFFFF:,,,FFFFFF,FF,FFFFF,F,F,FF,:FFFFFF:F
@A00456:223:HMMCCDSXX:3:1373:28366:15953 1:N:0:TGTACCGT+TCTCTAGG
GGGCACAAGAACAGCAAGGAGAAATATCGCTGTGATTCTCCGATCACAGTTTTAAAGGAATCTGCCCAAGGCCACGGAGCCTGCGGTGTCTGCTAATGCAGGGCTCCACGTGCGCACAGCTACAAGCCCCTTGCTAAACTAGAAACGGAA
+
FFFFFFFFFFFFFFFFFFFFFFFFFF:FFFFFFFFFFFFFFFFFFFFFFFFFFFFFFFFFFFFFFFFFFFFFFFFFFFFFFFFFFFFFFFFFFFFFFFFFFFFFFFFFFFFFFFFFFFFFFFFFFFFFFFFFFFFFFFFFFFFFFFFFFF
@A00456:223:HMMCCDSXX:3:1373:16360:22623 1:N:0:TGTACCGT+TCTCTAGG
CCCCGCCTGTGTGGCTTCACTTGCTGGAACTCATTCCAGGGCCAGATCTGCAATGCCTATATTTTGATATTTTCGAAGCTATTTAAGGTCCTACCATCAGAGAACACAATGGCCAGAGGTTAGTGGTAGATCGGTATATTCTGATTAAAT
+
FFFFFFFFFFFFFFF:FFFFFFFFFFFFFFFFFFFFFFFF:FFFFFFFFFFFFFF:FFFFFFFFFF:FFFFFFFFFFFFFFFFFFF:FFFFFFFFFFFFFFFFFFFFFFF:FFFFFFF:F:FFFFFFFFFF::FFFFFFFFFFFFFFFFF
@A00456:223:HMMCCDSXX:3:1373:26042:23766 1:N:0:TGTACCGT+TCTCTAGG
GGGCACAAGAACAGCAAGGAGAAATATCGCTGTGATTCTCCGATCACAGTTTTAAAGGAATCTGCCCAAGGCCACGGAGCCTGCGGTGTCTGCTAATGCAGGGCTCCACGTGCGCACAGCTACAAGCCCCTTGCTAAACTAGAAACGGAA
+
FFFFFFFFFFFFFFFFFFFFFFFFFFFFFFFFFFFFFFFFFFF:FFFFFFFFFFFFFFFFFFFFFFFFFFFFFFFFFFFFFFFFFFFFFFFFFFFFFFFFFFFFFFFFFFFFFFFFFFFFFFFFFFFFFFFFFFFF,FFFFFFF::FFFF
@A00456:223:HMMCCDSXX:3:1373:29695:28808 1:N:0:TGTACCGT+TCTCTAGG
CTGCGGTGTCTGCTAATGCAGGGCTCCACGTGCGCACAGCTACAAGCCCCTTGCTAAACTAGAAACGGAAGAGCAATTACTTCACACAGAGCAGAGCAATCAGTATCCTGAGTTGAAATTTTTGCAGGTGAGCACACAGTTATCCCAAGC
+
FFFFFFFFFFFFFFFFFFFFFFFFFFFFFFFFFFFFFFFFFFFFFFFFFFFFFFFFFFFFFFFFFFFFFFFFFFFFFFFFFFFFFFFFFFFFFFFFFFFFFFFFFFFFFFFFFFFFFFFFFFFFF:FFFFFFFFFFFFFFFFFFFFFFFF
@A00456:223:HMMCCDSXX:3:1374:28248:7889 1:N:0:TGTACCGT+TCTCTAGG
ATGGCCCATTACCATGACGACTATGGAAAGAATGATGAAGTGGAGTTTGTCCGAACTGGTTATGGGAAGGACATGGTCAAAGTTCTCCATATTCAGAGGGATGGAAAATACCACAGCATCAAAGAGGTGGCGACTTCGGTGCAGTTGACT
+
FFFFFFFFFFFFFFFFFF:FFFF,FFFFFF:FFFFFFFF:FF:F:::FFFFFFFF:F,FFFF:FFFFFFFFFFFF::F:FF:FFFFFFFFFFFFFFF:FFFFFFFFFF,FFFFFFFFFFFFFF:F:FFFFFFFFFFFFFFFFFFFFFFFF
@A00456:223:HMMCCDSXX:3:1375:3287:11162 1:N:0:TGTACCGT+TCTCTAGG
CGTGGAGCCCTGCATTAGCAGACACCGCAGGCTCCGTGGCCTTGGGCAGATTCCTTTAAAACTGTGATCGGAGAATCACAGCGATATTTCTCCTTGCTGTTCTTGTGCCCTCTGCCTCAGACTCTGTCTTTAGGATCCGATCGTTAAGGA
+
F:FFFFFFFFFFFFF:FFFFFFFFFFFFFFFF:FFF:FFFFFF,:FFFFFFFFFFFFFFFFFF:,FFFFFFFFFFFFF:FFFFFFFFFFFFFFFF:FFF:FFF:,F::F:FF,F:FFF:F:FFFFF::FFFF,FFFF::FFFF,FFF,FF
@A00456:223:HMMCCDSXX:3:1375:4237:36479 1:N:0:TGTACCGT+TCTCTAGG
GTAATCCTTTTTGGACCTCAGAGTCAACTGCACCGAAGTCGCCACCTCTTTGATGCTGTGGTATTTTCCATCCCTCTGAATATGGAGAACTTTGACCATGTCCTTCCCATAGCCAGTTCGGACAAACTCCACTTCATCATTCTTTCCATA
+
FFFFFFFFFFFFFFFFFFFFFFFFFFFFFFFFFFFFFFFFFFFFFFFFFFFFFFFFFFFFFFFFFFFFFFFFFFFFFFFFFFFFFFFFFFFFFFFFFFFFFFFFFFFFFFFFFFFFFFFFFFFFF,FFFFFFFFFFFFFFFFFFFFFFFF
@A00456:223:HMMCCDSXX:3:1376:31448:2785 1:N:0:TGTACCGT+TCTCTAGG
CTCTGTGTGAAGTAATTGCTCTTCCGTTTCTAGTTTAGCAAGGGGCTTGTAGCTGTGCGCACGTGGAGCCCTGCATTAGCAGACACCGCAGGCTCCGTGGCCTTGGGCAGATTCCTTTAAAACTGTGATCGGAGAATCACAGCGATATTT
+
FFFFFFFFFFFFFFFFFFFFFFFFFFFFFFFFFFFFFFFFFFFFFFFFFFFFFFFFFFFFFFFFFFFFFFFFFFFFFFFFFFFFFFFFFFFFFFFFF:FFFFFFFFFFFFFFFFFFFFFFFFFFFFFFFFFFFF:FFFFFFFFFFFFFFF
@A00456:223:HMMCCDSXX:3:1376:15383:6370 1:N:0:TGTACCGT+TCTCTAGG
GTGGAAGGTGATGGGTACATTTAGAGGACACTGCTCACCAGAGGGCCAAGTGCTAGCTTAATGCCTGTGGCAATATCATGTCATTAAAAAATCCCTGACGTTCTAAGAAGCTAGGACTTGCACTAGACCTCATAGCCAGAGTTAATAATG
+
FFFFFFFFFFFFFFFFFFFFFFFFFFFFFFFFFFFFFFFFFFFFFFFFFFFFFFFFFFFFFFFFFFFFFFFFFFFFFFFFFFFFFFFFFFFFFFFFFFFFFFFFF:FFFFFFFFFFFFFFFFFFFFFFFFFFFF:FFFFFFFFFFFFFFF
@A00456:223:HMMCCDSXX:3:1376:10402:18411 1:N:0:TGTACCGT+TCTCTAGG
CAACAAGGAAGAGGTTTTGCTGCCTCTGGACAACCCCTACGGCAAAATAACCGGGACGGTGAGGAGGAAGCTGCCTTCCAGGCTGTGACGTTATGGTTCCAGCCAGTTGTGATGCTTGGGATAACTGTGTGCTCACCTGCAAAAATTTCA
+
FFFFFFFFFFFFFF:FFFFFFFF:FFFFFFFFFFFFFFFFFFFFFFFFFFFFFFFFFFFFFFFFFFFFFFFFFFFFFFFFFFFFFFFFFFFFFFFFFFFFFFFFFFFFFFFFFFFFFFFFFFFFFFFFFFFFFFF:FFFFFFFF:FFFFF
@A00456:223:HMMCCDSXX:3:1376:2754:29371 1:N:0:TGTACCGT+TCTCTAGG
TGGGGATGATGTCGGAATTATCACCATGGAGGTAATCCTTTTTGGACCTCAGAGTCAACTGCACCGAAGTCGCCACCTCTTTGATGCTGTGGTATTTTCCATCCCTCTGAATATGGAGAACTTTGACCATGTCCTTCCCATAGCCAGTTC
+
FFFFFFFFFFFFFFFFFFFFFFFFFFFFFFFFFFFFFFFFFFFFFFFFFFFFFFFFFFFFFFFFFFFFFFFFFFFFFFFFFFFFFFFFFFFFFFFFFFFFFFFFFFFFFFFFFFFFFFFFFFFFFFFFFFFFFFFFFFFFFFFFFFF:FF
@A00456:223:HMMCCDSXX:3:1377:32407:12336 1:N:0:TGTACCGT+TCTCTAGG
GTCTGCTAATGCAGGGCTCCACGTGCGCACAGCTACAAGCCCCTTGCTAAACTAGAAACGGAAGAGCAATTACTTCACACAGAGCAGAGCAATCAGTATCCTGAGTTGAAATTTTTGCAGGTGAGCACACAGTTATCCCAAGCATCACAA
+
FFFFFFFFFFFFFFFFFFFFFFFFFFFFFFFFFFFFFFFFFFFFFFFFFFFFFFFFFFFFFFFFFFFFFFFFFFFFFFFFFFFFFFFFFFFFFFFFFFFFFFFFFFFFFFFFFFFFFFFFFFFFFFFFFFFFFFFFFFFFFFFFFFFFFF
@A00456:223:HMMCCDSXX:3:1377:7102:17425 1:N:0:TGTACCGT+TCTCTAGG
GTTTTATTACGTTTTTGGTACAACCCAGACATCCCTAGGATGATGACAGTGTTTGATCTCATGTTCAGATCAACGGATGTGGCAGCAGCCAGTGCTTTACGACTATTTCCTTAACGATCGGATCCTAAAGACAGAGTCTGAGGCAGAGGG
+
FFFFFFFFFFFFFFFFFFFFFFFFFFFFFFFFFFFFFFFFFFFFFFFFFFFFFFFFFFFFFFFFFFFFFFFFFFFFFFFFFFFFFFFFFFFFFFFFFFFFFFFFFFFFFFFFFFFFFFFFFFFFFFFFFFFFFFFFFFFFFFFFFFFFFF
@A00456:223:HMMCCDSXX:3:1377:28999:26537 1:N:0:TGTACCGT+TCTCTAGG
CCTGGGGCAGCTTACAGGGATCCTGGAGCAAAGAGGAGACTAGGAGACTTAGAGGCCTGTCAACTCAATTCTTAGTTCTTTAGGACAGCACCCCATCCCCCCGTGGGGTGTGTGTGTGTGTGTGTGTGTGTGTGTGTGTGTGTACATGCA
+
FFFFFF:FFFF,FFF:F:FFFFFFFFF:FFFFF:FFFFF:FFFFFFFFFFFF:FFF:FFFFFFFF:FFFF,:FF,FF:F:,F,FF:FFFFFF,FF,FFFFFFFFFFFFFFFFFFFF,F:F:FF,,,:FFFFFFF:FFFFF:F,FF:,F:F
@A00456:223:HMMCCDSXX:3:1377:9968:29058 1:N:0:TGTACCGT+TCTCTAGG
GGGGGGAGATAACCTGGAAAACACCACCTGGAGTTGTTCTCTGACCTCCACATGCATGTGCATACAAGTGCATGCGTGCATGTACACACACACACACACACACACACACACACACACACCCCACGGGGGGATGGGGTGCTGTCCTAAAGA
+
FFFFFFFFFFFFFFFFFFFFFFFFFFFFFFFFFFFFFFFFFFFFFFFFFFFFFFFFFFFFFFFFFFFFFFFFFFFFFFFFFFFFFFFFFFFFFFFFFFFFFFFFFFFFFFFFFFFFFFFFFFFFFFFFFFFFFFFFFFFFFFFFFFFFFF
@A00456:223:HMMCCDSXX:3:1377:4589:33113 1:N:0:TGTACCGT+TCTCTAGG
GAGGAAGCTGCCTTCCAGGCTGTGACGTTATGGCTCCAGCCAGTTGTGATGCTTGGGATAACTGTGTGCTCACCTGCAAAAATTTCAACTCAGGATACTGATTGCTCTGCTCTGTGTGAAGTAATTGCTCTTCCGTTTCTAGTTTAGCAA
+
FFFFF,F:FFF,:FFFFFFFFF:,FF::FF:FFF:,FFFF:FF,F,F,F:FF:FFFFF:F:FFFFF,FF:FFF:,FFF,FFFFFFFFFFFFFFFFFFFF::F:,F,F,,FFF,FF,::FFFFFF::FFFFF,FF:,F,FFFF:,FFFF,F
@A00456:223:HMMCCDSXX:3:1378:32868:7498 1:N:0:TGTACCGT+TCTCTAGG
GGTGTCTGCTAATGCAGGGCTCCACGTGCGCACAGCTACAAGCCCCTTGCTAAACTAGAAACGGAAGAGCAATTACTTCACACAGAGCAGAGCAATCAGTATCCTGAGTTGAAATTTTTGCAGGTGAGCACACAGTTATCCCAAGCATCA
+
FFFFFFFFFFFFFFFFFFFFFFFFFFFFFFFFFFFFFFFFFFFFFFFFFFF:FFFFFFFFFFFFFFFFFFFFFFFFFFFFFFFFFFFFFFFFFFFFFFFFFFFFFFFFFFFFFFFFFFFFFFFFFFFFFFFFFFFF:FFFFFFFFFFFFF
@A00456:223:HMMCCDSXX:3:1378:2474:21997 1:N:0:TGTACCGT+TCTCTAGG
GTGGATACCGATCTTCCCAGCCCTTGGGAGCCGATGCAGAAGGGCTGTCATGAGCTTGAAGCTTGCCCAGGCTAAACTCTGAGGCTTATTTTAAACAAACACAACACAACAAAAAATACTTTAAGACAGAGGCTTATAATTCTAGGTTTA
+
FFFF:FFFFFFFFFFFFF:FFFFFFFFFFFFFFFFFFFFFFFFFFFFFFFFFFFFFFFFFFFFFFFFFFFFFFFFFFFFFFFFFFFFFFFFFFFFFF:FFFFFFFFFFFFFFFFFFFFFFFFFFF:FFFFFFFFFFFFFFFFFFFFFFFF
@A00456:223:HMMCCDSXX:3:1378:31873:25661 1:N:0:TGTACCGT+TCTCTAGG
GCCCTGCATTAGCAGACACCGCAGGCTCCGTGGCCTTGGGCAGATTCCTTTAAAACTGTGATCGGAGAATCACAGCGATATTTCTCCTTGCTGTTCTTGTGCCCTCTGCCTCAGACTCTGTCTTTAGGATCCGATCGTTAAGGAAATAGT
+
FFFFFFFFFFFFFFFFFFFFFFFFFFFFFFFFFFFFFFFFFFFFFFFFFFFFFFFFFFFFFFFFFFFFFFFFFFFFFFFFFFFFFFFFFFFFFFFFFFFFFFFFFFFFFFFFFF:FFFFFFFFFFFFFFFFFFFFF:FFFFFFFFFFFFF
@A00456:223:HMMCCDSXX:3:1401:7301:4398 1:N:0:TGTACCGT+TCTCTAGG
CGGGGACTCACTGACTATACAACCCTGTCTGACCTTGAACTCATGACCCTGCTGTCTAAACCTAGAATTATAAGCCTCTGTCTTAAAGTATTTTTTGTTGTGTTGTGTTTGTTTAAAATAAGCCTCAGAGTTTAGCCTGGGCAAGCTTCA
+
:FFFFFFFFFFFFFFFFFFFFFFFFFFFFFFFFFFFFFFFFFFFFFFFFFFFFFFFFFFFFFFFFFFFFFFFFFFFFFFFFFF:FFFFFFFFFFFFFFFF,FFFF:FFFFFFFFFFFFFFFFFFFFFFFFFFFFFFFFFFFF:FFFFFFF
@A00456:223:HMMCCDSXX:3:1401:10619:6887 1:N:0:TGTACCGT+TCTCTAGG
GATTGCTCTGCTCTGTGTGAAGTAATTGCTCTTCCGTTTCTAGTTTAGCAAGGGGCTTGTAGCTGTGCGCACGTGGAGCCCTGCATTAGCAGACACCGCAGGCTCCGTGGCCTTGGGCAGATTCCTTTAAAACTGTGATCGGAGAATCAC
+
FFFFFFFFFFFFFFFFFFFFFFFFFFFFFFFFFFFFFFFFFFFFFFFFFFFFFFFFFFFFFFFFFFFFFFFFFFFFFFFFFFFFFFFFFFFFFFFFFFFFFFFFFFFFFFFFFFFFFFFFFFFFFFFFFFFFFFFFFFFFFFFFFFFF:F
@A00456:223:HMMCCDSXX:3:1401:4408:9283 1:N:0:TGTACCGT+TCTCTAGG
GTGTGAAGTAATTGCTCTTCCGTTTCTAGTTTAGCAAGGGGCTTGTAGCTGTGCGCACGTGGAGCCCTGCATTAGCAGACACCGCAGGCTCCGTGGCCTTGGGCAGATTCCTTTAAAACTGTGATCGGAGAATCACAGCGATATTTCTCC
+
FFFFFFFFFFFFFFFFFFFFFFFFFFFFFFFFFFFFFFFF::FFFFFFFFFFFFFFFFFFFFFFFFFFFFFFFFFFFFFFFFFFFFFFFFFFFFFFFFFFFFFFFFFFFFFFFFFFFFFFFFFFFFFFFFFFFFFFFFFFFFFF:FFFFF
@A00456:223:HMMCCDSXX:3:1401:8847:32628 1:N:0:TGTACCGT+TCTCTAGG
GATTGCTCTGCTCTGTGTGAAGTAATTGCTCTTCCGTTTCTAGTTTAGCAAGGGGCTTGTAGCTGTGCGCACGTGGAGCCCTGCATTAGCAGACACCGCAGGCTCCGTGGCCTTGGGCAGATTCCTTTAAAACTGTGATCGGAGAATCAC
+
FFFFFFFFFFFFFFFFFFFFFFFFFF:FFFFFFFFFFFFFFFFFFFFFFFFFFFFFFFFFFFFFFFFFFFFFFFFFFFFFFFFFFFFFFFFFFFFFFFFFFFFFFFFFFFFFFFFFFFFFF:FFFFFFFFFFFFFFFFFFFFFFFFFFFF
@A00456:223:HMMCCDSXX:3:1402:10529:7106 1:N:0:TGTACCGT+TCTCTAGG
ATGAAGTGGAGTTTGTCCGAACTGGCTATGGGAAGGACATGGTCAAAGTTCTCCATATTCAGAGGGATGGAAAATACCACAGCATCAAAGAGGTGGCGACTTCGGTGCAGTTGACTCTGAGGTCCAAAAAGGATTACCTCCATGGTGATA
+
FFFFFFFFFFFFFFFFFFFFFFFFFFF:FFFFFFFFFFFFFFFFFFFFFFFFFFFFFFFFFFFFFFFFFFF:FFFFFFFFFFFFFFFFFFFFFFFFFFFFFFFFFFFFFFFFFFFFFFFFFFFFFFFFFFFFFFFFFF:FFFFFFFFFFF
@A00456:223:HMMCCDSXX:3:1402:10484:11036 1:N:0:TGTACCGT+TCTCTAGG
ATGAAGTGGAGTTTGTCCGAACTGGCTATGGGAAGGACATGGTCAAAGTTCTCCATATTCAGAGGGATGGAAAATACCACAGCATCAAAGAGGTGGCGACTTCGGTGCAGTTGACTCTGAGGTCCAAAAAGGATTACCTCCATGGTGATA
+
FFFFFFFFFFFFFFFFFFFFFFFFFFFFFFFFFFFFFFFFFFFFFFFFFFFFFFFFFFFFFFFFFFFFFFFFFFFFFFFFFFFFFFFFFFFFFFFFFFFFFFFFFFFFFFFFFFFFFFF:FFFFFFFFF,FFFFFFFFFFFFFFFFFFFF
@A00456:223:HMMCCDSXX:3:1402:20998:16939 1:N:0:TGTACCGT+TCTCTAGG
GGGCACAAGAACAGCAAGGAGAAATATCGCTGTGATTCTCCGATCACAGTTTTAAAGGAATCTGCCCAAGGCCACGGAGCCTGCGGTGTCTGCTAATGCAGGGCTCCACGTGCGCACAGCTACAAGCCCCTTGCTAAACTAGAAACGGAA
+
FFFFFFFFFFFFFFFFFFFFFFFFFFFFFFFFFFFFFFFFFFFFFFFFFFFFFFFFFFFFFFFFFFFFFFFFFFFFFFFFFFFFFFFFFFFFFFFFFFFFFFFF:FFFFFFFFFFFF:FFF:FFFFFFFFFFFFFFFFFFFFFFFFFFFF
@A00456:223:HMMCCDSXX:3:1402:30653:17159 1:N:0:TGTACCGT+TCTCTAGG
GGATGATGTCGGAATTATCACCATGGAGGTAATCCTTTTTTGGACCTCAGAGTCAACTGCACCGAAGTCGCCACCTCTTTGATGCTGTGGTATTTTCCATCCCTCTGAATATGGAGAACTTTGACCATGTCCTTCCCATAGCCAGTTCGG
+
FFFFFFFFFFFFFFFFFFFFFFFFFFFFFFFFFFFFFFFFFFFFFFFFFFFFFFFFFFFFFFFFFFFFFFFFFFFFFFFFFFFFFFFFFFFFFFFFFFFFFFFFFFFFFFFFFFFFFFFFFFFFFFFFFFFFFFFFFFFFFFFFFFFFFF
@A00456:223:HMMCCDSXX:3:1402:31024:17080 1:N:0:TGTACCGT+TCTCTAGG
GGATGATGTCGGAATTATCACCATGGAGGTAATCCTTTTTTGGACCTCAGAGTCAACTGCACCGAAGTCGCCACCTCTTTGATGCTGTGGTATTTTCCATCCCTCTGAATATGGAGAACTTTGACCATGTCCTTCCCATAGCCAGTTCGG
+
FFFFFFFFFFFFFFFFFFFFFFFFFFFFFF:FFFFFFFFFFFFFFFFFFFFFFFFFFFFFFFFFFFFFFFFFFFFFFFFFFFFFFFFFFFFFFFFFFFFFFFFFFFFFFFFFFFFFFFFFFFFFFFFFFFFFFFFFFFFFFFFFFFFFFF
@A00456:223:HMMCCDSXX:3:1402:28583:35211 1:N:0:TGTACCGT+TCTCTAGG
GGTGTCTGTGGGGATGATGTCGGAATTATCACCATGGAGGTAATCCTTTTTGGACCTCAGAGTCAACTGCACCGAAGTCGCCACCTCTTTGATGCTGTGGTATTTTCCATCCCTCTGAATATGGAGAACTTTGACCATGTCCTTCCCATA
+
FFFFFFFFFFFFFFFFFFFFFFFFFFFFFFFFFFFFFFFFFFFFFFFFFFFFFFFFFFFFFFFFFFFFFFFFFFFFFFFFFFFFFFFFFFFFFFFFFFFFFFFFFFFFFFFFFFFFFFFFFFFFFFFFFFFFFFFFFFFFFFFFFFFFFF
@A00456:223:HMMCCDSXX:3:1403:8458:3740 1:N:0:TGTACCGT+TCTCTAGG
GAGAGTGGAAGACACTTGAGAAGTGACATCTGCTGTTGTTCAAAAGCTTGTTATAGCAAGTGAGAAGACAGCAGAACATGGGAAAATCTGTTCAACCTAAAAACACCGGCCGCCGCCACAGCGCTGTAGTTTTGTTGAGAATCCCTTTGA
+
FFFFFFFFFFFFFFF:FFFFFFFFFFFFFFFFFFFFFFFFFFFFFFFFFFFFFFFFFFFFFFFFFFFFFFFFFFFFFFFFFFFFFFFFFFFFFFFFFFFFFF:FFFFFFFFFFFFFFFFFFFFFFFFFFFFFFFFFFFFFFFFFFFFFFF
@A00456:223:HMMCCDSXX:3:1403:30346:3630 1:N:0:TGTACCGT+TCTCTAGG
CGACTATGGAAAGAATGATGAAGTGGAGTTTGTCCGAACTGGCTATGGGAAGGACATGGTCAAAGTTCTCCATATTCAGAGGGATGGAAAATACCACAGCATCAAAGAGGTGGCGACTTCGGTGCAGTTGACTCTGAGGTCCAAAAAGGA
+
FFFFFFFFFFFFF:FFFFFFFFFFFFFFFFFFFFFFFFFFFFFFFFFFFFFFFFFFFFFFFFFFFFFFFFFFF:F:FFFFFFFFFFFFFFFF:FFFFFFFFFFFFFFFFFFFFFFFFFFFFFFFFFFFFFFFFF:FFFFFFFFFFFFFFF
@A00456:223:HMMCCDSXX:3:1403:27850:13777 1:N:0:TGTACCGT+TCTCTAGG
CAAAAATTTCAACTCAGGATACTGATTGCTCTGCTCTGTGTGAAGTAATTGCTCTTCCGTTTCTAGTTTAGCAAGGGGCTTGTAGCTGTGCGCACGTGGAGCCCTGCATTAGCAGACACCGCAGGCTCCGTGGCCTTGGGCAGATTCCTT
+
FFFFFFFFFFFFFFFFFFFF:FFFFFFFFFFFFFFFFFFFFFFFFFFFFFFFFFFFFFF,FFFFFFFFFFFFFFFFFFFFFFFFFFFFFFFFFFFFFFFFFFFFFFFFFFFFFFFFFFFFFFFFFFFFFF:FFFFFFFFFFFFFFFFFFF
@A00456:223:HMMCCDSXX:3:1403:3251:15890 1:N:0:TGTACCGT+TCTCTAGG
TTCAGTATCCTGAGTTGAAATTTTTGCAGGTGAGCACACAGTTATCCCAAGCATCACAACTGGCTGGAGCCATAACGTCACAGCCTGGAAGGCAGCTTCCTCCTCACCGTCCCGGTTATTTTGCCGTAGGGGTTGTCCAGAGGCAGCAAA
+
FFFFFFFFFFFFFFFFFFFFFFFFFF:FFFFFFFFFFFFFFFFFFFFFFFFFFFFFFFFFFFFFFFFFFFFFFFFFFFFFFFFFFFFFFFFFFFFFFFFFFFFFFFFFFFFFFFFFF:FFFFFFFFFFFFFFFFFFFFFFFFFFFFFFFF
@A00456:223:HMMCCDSXX:3:1403:7518:19586 1:N:0:TGTACCGT+TCTCTAGG
CTGTGGGGATGATGTCGGAATTATCACCATGGAGGTAATCCTTTTTGGACCTCAGAGTCAACTGCACCGAAGTCGCCACCTCTTTGATGCTGTGGTATTTTCCATCCCTCTGAATATGGAGAACTTTGACCATGTCCTTCCCATAGCCAG
+
FFFFFFFFFFFFFFFFFFFFFFFFFFFFFFFFFFFFFFFFFFFFFFFFFFFFFFFFFFFFFFFFFFFFFFFFFFFFFFFFFFFF:FFFFFFFFFFFFFFFFFFFFFFFFFFFFFFFFFFFFFFFFFFFFF:FFFFFFFFFFFFFFFFFFF
@A00456:223:HMMCCDSXX:3:1403:7464:19930 1:N:0:TGTACCGT+TCTCTAGG
CTGTGGGGATGATGTCGGAATTATCACCATGGAGGTAATCCTTTTTGGACCTCAGAGTCAACTGCACCGAAGTCGCCACCTCTTTGATGCTGTGGTATTTTCCATCCCTCTGAATATGGAGAACTTTGACCATGTCCTTCCCATAGCCAG
+
:FFFFFFFFFFFFFFFFFFFFFFFFFFFFFFFFFFFFFFFFFFFFFFFFFFFFFFFFFFFFFFFFFFFFFFFFFFFFFFFFFFFFFFFFFFFFFFFFFFFFFFFFFFFFFFFFFFFFFFFFFFFFFFFFFFFFFFFFFFFFFFFFFFFFF
@A00456:223:HMMCCDSXX:3:1403:25473:30859 1:N:0:TGTACCGT+TCTCTAGG
ATGATGAAGTGGAGTTTGTCCGAACTGGCTATGGGAAGGACATGGTCAAAGTTCTCCATATTCAGAGGGATGGAAAATACCACAGCATCAAAGAGGTGGCGACTTCGGTGCAGTTGACTCTGAGGTCCAAAAAGGATTACCTCCATGGTG
+
FFFFFFFFFFFFFFFFFFFFFFFFFFFFFFFFFFFFFFFFFFFFFFFFF:FFFFFFFFFFFFFFFFFFFFFFFFFFFFFFFFFFFFFFFFFFFFFFFFFFFFFFFFFFFFFFFFFFFFFFFFFFFFFFFFFF:FFFFFFFFFFFFFFFFF
@A00456:223:HMMCCDSXX:3:1403:28519:34475 1:N:0:TGTACCGT+TCTCTAGG
GGGCTGATCAACAAGGAAGAGGTTTTGCTGCCTCTGGACAACCCCTACGGCAAAATAACCGGGACGGTGAGGAGGAAGCTGCCTTCCAGGCTGTGACGTTATGGCTCCAGCCAGTTGTGATGCTTGGGATAACTGTGTGCTCACCTGCAA
+
FFFFFFFFFFFFFF::FFFF:FFFFFFF:FFFFFFFFFFF:FFFF,FF,,FF:FFFFFFFFFFFFFF,:FFFFF:FFFFFFFFFFFFF:FFFFF,FFF,FFFFFFFFFFFFFFF,:F,FFFF:F,FFF:FF,FFFFFFFF:F,FF:FFFF
@A00456:223:HMMCCDSXX:3:1404:30770:2143 1:N:0:TGTACCGT+TCTCTAGG
GACATGGTCAAAGTTCTCCATATTCAGAGGGATGGAAAATACCACAGCATCAAAGAGGTGGCGACTTCGGTGCAGTTGACTCTGAGGTCCAAAAAGGATTACCTCCATGGTGATAATTCCGACATCATCCCCACAGACACCATCAAGAAC
+
FFFFFFFFFFF:FFFFFFFFFFFFFFFFFFFFFFFFFFFFFFFFFFFFFFFFFFFFFFFFFFFFFFFFFFFFFFFFFFFFFFFFFFFFFFFFFFFFFFFFFFFFFFFFFFFFFFFFFFFFFFFFFFFFFFFFFFFFFFFFFFFFFFFFFF
@A00456:223:HMMCCDSXX:3:1404:17635:12712 1:N:0:TGTACCGT+TCTCTAGG
AGTGGGCACAAGAACAGCAAGGAGAAATATCGCTGTGATTCTCCGATCACAGTTTTAAAGGAATCTGCCCAAGGCCACGGAGCCTGCGGTGTCTGCTAATGCAGGGCTCCACGTGCGCACAGCTACAAGCCCCTTGCTAAACTAGAAACG
+
FFF:FFFFFFFFFFFFFFFFFFFFFFFFFFFFFFFFFFFFF:FFFFFFFFFFFFFFFF:FFFFFFFFFFFFFFFFFFFFFFFFFFFFFFFFFFFFFFFFF:FFFFFFFFFFFFFFFFFFFFFFF:FFFFFFFFFFFFFFFFFFFFFFFF,
@A00456:223:HMMCCDSXX:3:1404:11333:13573 1:N:0:TGTACCGT+TCTCTAGG
CGCTTGTACGTATGAGTTCTGGGGATCAAATGCAGGTTCTCATGCTTGCAATGCAAACACTTTACAAATGAGCTCTCTCCTCAGCCCATTTACAGAATGCTTCTATAAATATTAGAGAACTTGGAGCTTGGCCTTGGGTGACCAATTGTC
+
FFFFFFFFFFFFFFFF:FFFFFFFFFFFFFFFFFFFFFFFFFFFFFFFFFFFFFFFFFFFFFFFFFFFFFFFFFFFFFFFF:FFFFFFFFFFFFFFFFFFFFFFFFFFFFFFFFFFFFFFFFFFFFFFFFFFFFFFFFFFFFFFFFFFFF
@A00456:223:HMMCCDSXX:3:1404:30770:16391 1:N:0:TGTACCGT+TCTCTAGG
TGACGACTATGGAAAGAATGATGAAGTGGAGTTTGTCCGAACTGGCTATGGGAAGGACATGGTCAAAGTTCTCCATATTCAGAGGGATGGAAAATACCACAGCATCAAAGAGGTGGCGACTTCGGTGCAGTTGACTCTGAGGTCCAAAAA
+
F:FFFFFFFF:FFFFFFFFFFFFFFF:FFF:FF:FFFFFFFF:F:FFFFFFFFFFFFFFFFFFFFFFFFFFFFFFFFFFFFFF:F:FFFFFFFFFFFFFFFFFFFFFFFFFF:FF:,:FFFFFFFFFFFF::FFFFFFFF:,FF,FFFFF
@A00456:223:HMMCCDSXX:3:1404:8938:21699 1:N:0:TGTACCGT+TCTCTAGG
GCCCAAGGCCACGGAGCCTGCGGTGTCTGCTAATGCAGGGCTCCACGTGCGCACAGCTACAAGCCCCTTGCTAAACTAGAAACGGAAGAGCAATTACTTCACACAGAGCAGAGCAATCAGTATCCTGAGTTGAAATTTTTGCAGGTGAGC
+
FFFFFFFFFFFFFFFFFFFFFFFFFFFFFFFFFFFFFFFFFFFF:FFFFFFFFFFFFFFFFF:FFFFFFFFFFFFFFFFFFFFFFFFFFFFFFFFFFFFFFFFFFFFFFFFFFFFFFFFFFFFFFFFFFFFFFFFFFFFFFFFFFFFFFF
@A00456:223:HMMCCDSXX:3:1404:24053:24298 1:N:0:TGTACCGT+TCTCTAGG
AAGACCTCAAGGTCTTGAAAACAACCCAGTCTGGATTTGAAGGATTCATCAAGGACCAGTTCACTACTCTCCCCGAGGTGAAGGACCGATGCTTTGCCACTCAAGTGTACTGCAAGTGGCGCTACCAGAATCGGGACGTGGATTTCGAGG
+
FFFF:FF:FFF:F:,:FF,F:FFFF:FFFFFFFFFFFF:F:F,FFF,FFFFFFFFFF::FFFFFFFF,FFFFFF:FFF:F:F,,FF::FF:FFFF:FFFFFF,FFFFFFFF:FFF,FF,FFFFFFF,FF:FF,:FFFF,F,:FFFF,,,,
@A00456:223:HMMCCDSXX:3:1404:17083:27727 1:N:0:TGTACCGT+TCTCTAGG
CGTTATGGCTCCAGCCAGTTGTGATGCTTGGGATAACTGTGTGCTCACCTGCAAAAATTTCAACTCAGGATACTGATTGCTCTGCTCTGTGTGAAGTAATTGCTCTTCCGTTTCTAGTTTAGCAAGGGGCTTGTAGCTGTGCGCACGTGG
+
F:F:FFFFF:F:FFF,FFF:FFFFFF,FFFFFFF:,FFFFF:::FFFFF,FFFFF:F:FFFFFFFFFFFFFFFFFFFFFFFFFFFFFFF,FFFFFFFFFF:FFFFFFF::,:FFFFFFFFF:FFF:,F:FFFFFF:,FF,F,FFFFF::,
@A00456:223:HMMCCDSXX:3:1404:13711:29183 1:N:0:TGTACCGT+TCTCTAGG
GTCCAAAATGGGGCTGATCAACAAGGAAGAGGTTTTGCTGCCTCTGGACAACCCCTACGGCAAAATAACCGGGACGGTGAGGAGGAAGCTGCCTTCCAGGCTGTGACGTTATGGCTCCAGCCAGTTGTGATGCTTGGGATAACTGTGTGC
+
FFFFFFFFFFFFFFFFFFFFFFFFFFFFFFFFFFFFFFFFFFFFFFFFFFFFFFFFFFFFFFFFFFFFFFFFFFFFFFFFFFFFFFFFFFFFFFFFFFFFFFFFFFFFFFFFFFFFFFFFFFFFFFFFFFFFFFFFFFFF:FFFFFFFFF
@A00456:223:HMMCCDSXX:3:1405:10267:13730 1:N:0:TGTACCGT+TCTCTAGG
GTCCCAGTAAGAGGCTGGTCATAAAAAGTGGGGGGTGGGGGGGGAGATAACCTGGAAAACACCACCTGGAGTTGTTCTCTGACCTCCACATGCATGTGCATACAAGTGCATGCGTGCATGTACACACACACACACACACACACACACACA
+
FFFFFFFFFFF,FFFFFFFFFFFFFFFFFFFFFFFFFFFFFFFFFFFFFFFFFFFFFFFFFFFFFFFFFFFFFFFF:FFFFFFFFFFFFFFFFFFFFFFF,:FFFFFFFFFFFFFFFFFFFFFFF:FFFFFFFFFFFFFFFFFFFFFFFF
@A00456:223:HMMCCDSXX:3:1405:4815:16689 1:N:0:TGTACCGT+TCTCTAGG
CAGTGTTTGATCTCATGTTCAGATCAACGGATGTGGCAGCAGCCAGTGCTTTACGACTATTTCCTTAACGATCGGATCCTAAAGACAGAGTCTGAGGCAGAGGGCACAAGAACAGCAAGGAGAAATATCGCTGTGATTCTCCGATCACAG
+
FFFFFFFFF:FFFFFFFFFFFFFFFFFFFFFFFFFFFFFFFFFFFFFFFFFFFFFFFFFFFFFFFFFFFFFFFFFFFFFFFFFFFFFFFFFFFFFFFFFFFFFFFFFFFFFFFFFFFFFFFFFFFFFFFFFFFFFFFFFFFFFFFFFFFF
@A00456:223:HMMCCDSXX:3:1405:3242:18129 1:N:0:TGTACCGT+TCTCTAGG
AGTGTAAAAACATTATTATGGGAGAAATCAAAAAGTTGTATTAAACCAAAAGGACAATTTTGATCACCAGATGCTTAGTCATGGAAGTGGAGCTCCCCGCTGCGCTGTTCTCTAAAACGGCGCAGATGTATTCTCCATTTTTTCTTCCCT
+
FFFFFFFFFFFFFFFFFFFFFFFFFFFFFFFFFFFFFFFFFFFFFFFFFFFFFFFFFFFFFFFFFFFFFFFFFFFFFFFFFFFFFFFFFFFFFFFFFFFFFFFFFFFFFFFFFFFFFFFFFFFFFFFFFF,FFFFFFFF:FF,,FF,FFF
@A00456:223:HMMCCDSXX:3:1406:16477:21480 1:N:0:TGTACCGT+TCTCTAGG
GGAGTTTGCCCGAACTGGCTATGGGAAGGACATGGTCAAAGTTCTCCATATTCAGAGGGATGGAAAATACCACAGCATCAAAGAGGTGGCGACTTCGGTGCAGTTGACTCTGAGGTCCAAAAAGGATTACCTCCATGGTGATAATTCCGA
+
FFFFFFFFFFFFFFFFFFFFFFFFFFFFFFFFFFFFFFFFFFFFFFFFFFFFFFFFFFFFFFFFFFFFFFFFFFFFFFFFFFFFFFFFFFFFFFFFFFFFFFFFFFFFFFFFFFFFFFFFFFFFFFFFFFFFFFFFFFFFFFFFFFFFFF
@A00456:223:HMMCCDSXX:3:1406:2383:31266 1:N:0:TGTACCGT+TCTCTAGG
CTTAACTGAACCATCATCTCACCAGCTCCATCCCCTTTGAACTTCGCCAGGACATGCACTGTGTTCTTGATGGTGTCTGTGGGGATGATGTCGGAATTATCACCATGGAGGTAATCCTTTTTGGACCTCAGAGTCAACTGCACCGAAGTC
+
FFFFFFFFFFFFFFFFFFFFFFFFFFFFF:FFFFFFFFFFFFFFFFFFFFFFFFFFFFFFFFFFFFFFFFFFFFFFF:FFFFFFFFFFFFFFFFF,FFFFFFFFFFFFFFFFFFFFFFFFFFFFFFFFF:FFFFFF:FFFFFFFFF,FFF
@A00456:223:HMMCCDSXX:3:1406:2275:31109 1:N:0:TGTACCGT+TCTCTAGG
CTTAACTGAACCATCATCTCACCAGCTCCATCCCCTTTGAACTTCGCCAGGACATGCACTGTGTTCTTGATGGTGTCTGTGGGGATGATGTCGGAATTATCACCATGGAGGTAATCCTTTTTGGACCTCAGAGTCAACTGCACCGAAGTC
+
FFFFFFFFFFFFFFFFFFFFFFFFFFFFFFFFFFFFFFFFFFFFFFFFFFFFFFFFFFFFFFFFFFFFFFFFFFFFF:FFFFFFFFFFFFFFFFF:FFFFFFFFFFFFFFFFFFFFFFFFFFFFFFFFFFFFFFFFFFFFFFFFFFFFFF
@A00456:223:HMMCCDSXX:3:1406:18168:35211 1:N:0:TGTACCGT+TCTCTAGG
GGAGTTTGCCCGAACTGGCTATGGGAAGGACATGGTCAAAGTTCTCCATATTCAGAGGGATGGAAAATACCACAGCATCAAAGAGGTGGCGACTTCGGTGCAGTTGACTCTGAGGTCCAAAAAGGATTACCTCCATGGTGATAATTCCGA
+
FFFFFFFFFFFFFFFFFFFFFFFFFFFFFFFFFFFFFFF:FFFFFFFFFFFFFFFFFFFFFFFFFFFFFFFFFFFFFFFFFFFFFFFFFFFFFFFFFFFFFFFFFFFFFFFFFFFFFFFFFFFFFFFFFFFFFFFFFFFFFFFFFFFFFF
@A00456:223:HMMCCDSXX:3:1407:14308:1626 1:N:0:TGTACCGT+TCTCTAGG
GGTGTCTGTGGGGATGATGTCGGAATTATCACCATGGAGGTAATCCTTTTTGGACCTCAGAGTCAACTGCACCGAAGTCGCCACCTCTTTGATGCTGTGGTATTTTCCATCCCTCTGAATATGGAGAACTTTGACCATGTCCTTCCCATA
+
FFFFFFFFFFFFFFFFFFFFFFFFFFFFFFFFFFFFFFFFFFFFFFFFFFFFFFFFFFFFFFFFFFFFFFFFFFFFFFFFFFFFFFFFFFFFFFFFFFFFFFFFFFFFFFFFFFFFFFFFFFFFFFFFFFFFFFFFFFFFFFFFFFFFFF
@A00456:223:HMMCCDSXX:3:1407:15284:4100 1:N:0:TGTACCGT+TCTCTAGG
CCAAAATGGGGCTGATCAACAAGGAAGAGGTTTTGCTGCCTCTGGACAACCCCTACGGCAAAATAACCGGGACGGTGAGGAGGAAGCTGCCTTCCAGGCTGTGACGTTATGGCTCCAGCCAGTTGTGATGTTTGGGATAACTGTGTGCTC
+
:FF,FF,:,:FF:FF,FF,FFFFFFF:F:FFFFFFFF:::F,FF,F:FF,FFF:F:::,FF:F,FF,F,,FFFFF:FF,F::,FFF:F::FFFFF,F,:FFFFF,FFFFFFF:FFFF,:FFFFFFFFFFFFFFF,F:FFFFFF:FF:FFF
@A00456:223:HMMCCDSXX:3:1407:27850:7075 1:N:0:TGTACCGT+TCTCTAGG
TTTGGGAGTCACCCTTACGTGTCTGCATGCGTGGTAAAAGATTGATGCTGAAACACTGTTTGGCCTAAGTATCACTCTATGAGAAGAGGTAGCTGCTTAGTGTTTGTTTAATGCAGTGTTGTGTGTGTGTGTGTGTGTGTGTGTGTGTGT
+
FFFFFFFFFFFFFFFFFFFFFFFFFFFFFFFFFFFFFFFFFFFFFFFFFFFFFFFFFFFFFFFFFFFFFFFFFFFFFFFFFFFFFFFFFFFFFFFFFFFF:FFFFFFFFFFFFFFFFFF:FFFFFFFFFFFFFFFFFFFFFFFFFFFFFF
@A00456:223:HMMCCDSXX:3:1407:26313:10551 1:N:0:TGTACCGT+TCTCTAGG
GGATCCTAAAGACAGAGTCTGAGGCAGAGGGCACAAGAACAGCAAGGAGAAATATCGCTGTGATTCTCCGATCACAGTTTTAAAGGAATCTGCCCAAGGCCACGGAGCCTGCGGTGTCTGCTAATGCAGGGCTCCACGTGCGCACAGCTA
+
FFFFFFFFFFFFFFFFFFFFFFFFFFFFFFFFFFFFFFFFFFFFFFFFFFFFFFFFFFFFFFFFFFFFFFFFFFFFFFFFFFFFFFFFFFFFFFFFFFFFFFFFFFFFFFFFFFFFFFFFFFFFFFFFFFFFFFFFFFFFFFFFFFFFF:
@A00456:223:HMMCCDSXX:3:1407:27290:11772 1:N:0:TGTACCGT+TCTCTAGG
GGCACAAGAACAGCAAGGAGAAATATCGCTGTGATTCTCCGATCACAGTTTTAAAGGAATCTGCCCAAGGCCACGGAGCCTGCGGTGTCTGCTAATGCAGGGCTCCACGTGCGCACAGCTACAAGCCCCTTGCTAAACTAGAAACGGAAG
+
FFFFFFFFFFFFFFFFFFFFFFFFFFFFFFFFFFFFFFFFFFFFFFFFFFFFFFFFFFFFFFFFFFFFFFFFFFFFFFFFFFFFFFFFFFFFFFFFFFFFFFFFFFFFFFFFFFFFFFFFFFFFFFFFFFFFFFFFFFFFFF:FFFFFFF
@A00456:223:HMMCCDSXX:3:1407:31711:15421 1:N:0:TGTACCGT+TCTCTAGG
GTTTTGCTGCCTCTGGACAACCCCTACGGCAAAATAACCGGGACGGTGAGGAGGAAGCTGCCTTCCAGGCTGTGACGTTATGGCTCCAGCCAGTTGTGATGCTTGGGATAACTGTGTGCTCACCTGCAAAAATTTCAACTCAGGATACTG
+
FFFFFFFFFFFFFFFFFFFFFFFFFFFFFFFFFFFFFFFFFFFFFFFFFFFFFFFFFFFFFFFFFFFFFFFFFFFFFFFFFFFFFFFFFFFFFFFFFFFFFFFFFFFFFFFFFFFFFFFFFFFFFFFFFFFFFFFFF:FFFFFFFFFFFF
@A00456:223:HMMCCDSXX:3:1407:28420:23782 1:N:0:TGTACCGT+TCTCTAGG
TCTGTCTTTAGGATCCGATCGTTAAGGAAATAGTCGTAAAGCACTGGCTGCTGCCACATCCGTTGATCTGAACATGAGATCAAACACTGTCATCATCCTAGGGATGTCTGGGTTGTACCAAAAACGTAATAAAACCATGTGAAAAAAAAA
+
FFFFFF:::FFFFFFFFFFFFFFFFF,FFFFF,FFFFFFF:FFFFFF,F:FFFF::FFFFFFF:FFFFFFFFFF:FF,FFFFFFFF::FFFFF,FF:FFFF,,FFF:FFFFFFFFFFFFFFFF:F,FFF:FFFF::FFFF:FFFFFFFFF
@A00456:223:HMMCCDSXX:3:1407:28194:24674 1:N:0:TGTACCGT+TCTCTAGG
GCACAAGAACAGCAAGGAGAAATATCGCTGTGATTCTCCGATCACAGTTTTAAAGGAATCTGCCCAAGGCCACGGAGCCTGCGGTGTCTGCTAATGCAGGGCTCCACGTGCGCACAGCTACAAGCCCCTTGCTAAACTAGAAACGGAAGA
+
FFFFFFFFFFFFFFFFFFFFFFFFFFFFFFFFFFFFFFFFFFFFF:FFFFFFFFFFFFFFFFFFFFFFFFFFFFFFFFFFFFFFFFFFFFFFFFFFFFFFFFFFFFFFFFFFFFFFFFFFFFFFFFFFFFFFFFFFFFFFFFFFFFFFFF
@A00456:223:HMMCCDSXX:3:1408:15872:13949 1:N:0:TGTACCGT+TCTCTAGG
GTGTTCTTGATGGTGTCTGTGGGGATGATGTCGGAATTATCACCATGGAGGTAATCCTTTTTGGACCTCAGAGTCAACTGCACCGAAGTCGCCACCTCTTTGATGCTGTGGTATTTTCCATCCCTCTGAATATGGAGAACTTTGACCATG
+
FFFFFFFFFFFFFFFFFFFFFFFFFFFFFFFFFFFFFFFF:FF:FFFFFFFFFFFFFFFFFFFFFFFFFFFFFFFFFFFFFFFFFFFFFFFFFFFFFFFFFFFFFFFFFF:FFFFFFFFFFFFFFFFFFFFFFFFFFFFFFFFFFFFFFF
@A00456:223:HMMCCDSXX:3:1408:12843:32847 1:N:0:TGTACCGT+TCTCTAGG
ATCAATATCAGAGACCTGGTCTTCAGAATCAAAAGCTTGGAGAGCAACTGACAACGGCACCTAAGGTTGACCTCTGTGCTACACACACACAAACACACACACACACACACACACACACACACTCAAACATGCTCACACATATGCTAGCAC
+
FFFFFFFFFFFFFFFFFFFFFFFFFFFFFFFFF:FFFFFFFFFFFFFFFFFFFFFFFFFFFFFFFFFFFFFFFFFFFFFFFFFFFFFFFFFF:FFFFFFFFFFFFFFFFFFFFFFFFFFFFFFFFFFFFFFFFFFFFFF:FFFFF:FFFF
@A00456:223:HMMCCDSXX:3:1408:30942:35759 1:N:0:TGTACCGT+TCTCTAGG
GTGTGGTAGGTTGAAGGAACTCAAAGGGATTCTCAACAAAACTACAGCGCTGTGGCGGCGGCCGGTGTTTTTAGGTTGAACAGATTTTCCCATGTTCTGCTGTCTTCTCACTTGCTATAACAAGCTTTTGAACAACAGCAGATGTCACTT
+
FFFFFFFFFFFFFFFFFFFFFFFFFFFFFFFFFFFFFFFFFFFFFFFFFFFFFFFFFFFFFFFFFFFFFF:FFFFFFFFFFFFFFFFFFFFFFFFFFFFFFFFFFFFFFFFFFFFFFFFFFFFFFFFFFFFFFFFFFFFFFFFFFFFFFF
@A00456:223:HMMCCDSXX:3:1409:21630:6668 1:N:0:TGTACCGT+TCTCTAGG
CTGGGGCCTGCAGCTCTCCCCTGCCTGGCACCTTCAGTGTGATGTTTCTCTCAACACCAGCACATCAGGCTCCGGCTACAATGGAGAGCATTTGAAATAAGCAAGGGAAAAGAGGACTGGGGTGAGGATCCTTTCCAAGCATTCAAAAGC
+
FFFFFFFFFFFFFFFFFFFFFFFFFFFFFFFFFFFFF:FFFFFFFFFFFFFFFFFFFF,FFFFFFFFFFFFFFFFFFFFFFFFFFFFFFFF:F:FFFFFFFFF:FFFFFFFFFFFFFFFFFFFFFFFFFFFFFFFFFFFFFFFFFF:FFF
@A00456:223:HMMCCDSXX:3:1409:9028:14904 1:N:0:TGTACCGT+TCTCTAGG
AGAGGGCACAAGAACAGCAAGGAGAAATATCGCTGTGATTCTCCGATCACAGTTTTAAAGGAATCTGCCCAAGGCCACGGAGCCTGCGGTGTCTGCTAATGCAGGGCTCCACGTGCGCACAGCTACAAGCCCCTTGCTAAACTAGAAACG
+
FFF,:,,FFFFFFFFF:F:F,FFFFFF:FFFFF:FFFFF:FFFFFFF:FFFFFF:FFFFF,FF:FF:FF:F,F,FFFF,:FFF:,:FFF,:FF,:F,F:F:FFFFF:FFFFF:,,FFF:FF:FFF,F:FFFFFF,FF::FF::FFFFF:F
@A00456:223:HMMCCDSXX:3:1409:5954:16344 1:N:0:TGTACCGT+TCTCTAGG
TTTTAACCTATTTTTGTGTATATGCCATTTTTAAATTTTTTCCTTTCTACCCTAAATTTTCCAGGTTTACAGAAAAGCTTGCTCCATTTTATTCATTTAATTTACTTCGTTAGTTAGGAAAAGAAGCTTCTGGGCAAATTAACTTGTTAC
+
FFFFFFFFFFFFFFFFFFFFFFFFFFFFFFFFFFFFFFFFFFFF:FFFFFFFFFFFFFFFFFFFFFFFFFFFFFFFFFF:FFFFFFFFFFFFFFFFFFFFFFFFFFFFF:FFFFFFFFFFFFFFFFFFFFFFFFFF:FFFFFFFFFFFFF
@A00456:223:HMMCCDSXX:3:1409:18557:18787 1:N:0:TGTACCGT+TCTCTAGG
CCATGTCTTCTATCTCAGGAAGCTGGCTCAGGGTCAGCACTTGTATGTCATAGAGGGTCTTCTGCACGGAAGGTGAGTATTCACCTCTGTCATAGGGCCCAGCAAATTTCTTCAGGACAATGTCCCGGACAGCGCCCCAGGTAGCCTCGA
+
FFFFFFFFFFFFFFFFFFFFFFFFFFFFFFFFFFFFFFFFFFFFFFFFFFFFFFFFFFFFFFFFFFFFFFFFFFFFFFFFFFFFFFFFFFFFFFFFFFFFFFFFFFFFFFFFFFFFFFFFFFFFFFFFFFFFFFFFFFFFFFFFFFFFFF
@A00456:223:HMMCCDSXX:3:1409:15971:34788 1:N:0:TGTACCGT+TCTCTAGG
CTCCTCAGCTGGGGTTGGAAGTTCAAGCCCCCCTGCCCTCCTCCATGAGGAGCTTCAGCCCGAGATTTTCAAAACACTAGGATGATTATTTTTTCACATGGTTTTATTACGTTTTTGGTACAACCCAGACATCCCTAGGCTGATGACAGT
+
FFFF:F::F:FFFFFFFFFF,F,FFF:FF:FFFFFFFFFFFFFF:F,F,FFFFFFFF:FF,FF:F:F,FF:FFFFFFF,FF:FF:FF,FF:FFFF:FFFF:F,,F:,,,FFF::FF::FFFFFF,FFFFFFFFFF,,FF,F:FF,FFFFF
@A00456:223:HMMCCDSXX:3:1410:13783:2472 1:N:0:TGTACCGT+TCTCTAGG
GGGCACAAGAACAGCAAGGAGAAATATCGCTGTGATTCTCCGATCACAGTTTTAAAGGAATCTGCCCAAGGCCACGGAGCCTGCGGTGTCTGCTAATGCAGGGCTCCACGTGCGCACAGCTACAAGCCCCTTGCTAAACTAGAAACGGAA
+
FFFFFFFFFFFFFFFFFFFFFFFFFFFFFFFFFFFFFFFFFFFFF:FFFFFFFFFFFFFFFFFFFFFFFFFFFFFFFFFFFFFFFFFFFFFFFFFFFFFFFFFFFFF:FFFFFFFFFFFFF:FFFFFFFFFFFFF,FFFFFFFFFFFFFF
@A00456:223:HMMCCDSXX:3:1410:4643:12821 1:N:0:TGTACCGT+TCTCTAGG
GGTTTTATTACGTTTTTGGTACAACCCAGACATCCCTAGGATGATGACAGTGTTTGATCTCATGTTCAGATCAACGGATGTGGCAGCAGCCAGTGCTTTACGACTATTTCCTTAACGATCGGATCCTAAAGACAGAGTCTGAGGCAGAGG
+
FFF,,FFFFFFFFFFFFFFFFFFFFFFFFFFFFFFFFFFFFFFFFFFFFF:FFFFFFFFFFFFFFFFFFFFFFFFFFFFFFFFFFFFFFFFFFFFFFFFFFFFFFFFFFFFFFFFFFFFFFF:FFFFFFFFFFFFFFFFFFFF:FFFFFF
@A00456:223:HMMCCDSXX:3:1410:4209:13667 1:N:0:TGTACCGT+TCTCTAGG
GGTTTTATTACGTTTTTGGTACAACCCAGACATCCCTAGGATGATGACAGTGTTTGATCTCATGTTCAGATCAACGGATGTGGCAGCAGCCAGTGCTTTACGACTATTTCCTTAACGATCGGATCCTAAAGACAGAGTCTGAGGCAGAGG
+
FFFFFFFFFFFFFFFFFFFFFFFFFFFFFFFFFFFFFFFFFFFFFFFFFFFFFFFFFFFFFFFF:FFFFFFFFFFFFFFF:FFFFFFFFFFFFFFFFFFFFFFFFFFFFF:F::FFFFFFFFFFFFFFFFFFFFFFFFFFFFFFFFFFFF
@A00456:223:HMMCCDSXX:3:1411:31141:3129 1:N:0:TGTACCGT+TCTCTAGG
GGGAGAAAGTGCTTTGTAAAGGAGGAATAGATCCAGCTCATCCCAGGGTGTAGATGTCTAATGATTAGCATTTCAGCAAAGGAATTCAATCTCCATACTTCTGATAGCTCTGAGTTCAGAAACCAATTGTTCCTTCTCAGAGTTATGATA
+
FFFFFFFFFFFFFFFFFFFFFFFFFFFFFFFFFFFFFFFFFFFFFFFFFFFFFFFFFFFFFFFFFFFFFFFFFFFFFFFFFFFFFFFFFFFFFF:FFFFFFFFFFFFFFFFFFFFFFFFFFFFFFFFFFFFFFFFFFFFFFFFFFFFFFF
@A00456:223:HMMCCDSXX:3:1411:7066:9909 1:N:0:TGTACCGT+TCTCTAGG
GGGCACAAGAACAGCAAGGAGAAATATCGCTGTGATTCTCCGATCACAGTTTTAAAGGAATCTGCCCAAGGCCACGGAGCCTGCGGTGTCTGCTAATGCAGGGCTCCACGTGCGCACAGCTACAAGCCCCTTGCTAAACTAGAAACGGAA
+
FFFFFFFFFFFFFFFFFFFFFFFFFFFFFFFFFFFFFFFFFFFFFFFFFFFFFFFFFFFFFFFFFFFFFFFFFFFFFFFFFFFFFFFFFFFFFFFFFFFFFFFFFFFFFFFFFFFFFFFFF:FFFFFFFFFFFFFFFFFFFFFFFFFFFF
@A00456:223:HMMCCDSXX:3:1411:16884:11600 1:N:0:TGTACCGT+TCTCTAGG
ACTGATTGCTCTGCTCTGTGTGAAGTAATTGCTCTTCCGTTTCTAGTTTAGCAAGGGGCTTGTAGCTGTGCGCACGTGGAGCCCTGCATTAGCAGACACCGCAGGCTCCGTGGCCTTGGGCAGATTCCTTTAAAACTGTGATCGGAGAAT
+
FFFFFFFFFFFFFFFFFFFFFFFFFFFFFFFFFFFFFFFFFFFFFFFFFFFFFFFFFFF:FFFFFFFFFFFFFFFF:FFFFFFFFFFFFFFFFFFFFFFFFFFFFFFFFFFFFFFFFFFFFFFFFFFFFFFFFFFFFFFFFFFFFFFFFF
@A00456:223:HMMCCDSXX:3:1411:14073:13714 1:N:0:TGTACCGT+TCTCTAGG
GTGGGGATGATGTCGGAATTATCACCATGGAGGTAATCCTTTTTGGACCTCAGAGTCAACTGCACCGAAGTCGCCACCTCTTTGATGCTGTGGTATTTTCCATCCCTCTGAATATGGAGAACTTTGACCATGTCCTTCCCATAGCCAGTT
+
FF:FF:FFFFFFFFFFFFFFFFFFFFFFFFFFFFFFFFFFFFFFFFFFFFFFFFFFFF:FFFFFFFFFFFFFFFFFFFFFFFFFFFFFFFFFFFFFFFFFFFFFFFFFFFFFFFFFFF:FFFFFFFFFFFFFFFFFFFFFFFFFFFFFFF
@A00456:223:HMMCCDSXX:3:1411:8305:15562 1:N:0:TGTACCGT+TCTCTAGG
GGGATGATGTCGGAATTATCACCATGGAGGTAATCCTTTTTGGACCTCAGAGTCAACTGCACCGAAGTCGCCACCTCTTTGATGCTGTGGTATTTTCCATCCCTCTGAATATGGAGAACTTTGACCATGTCCTTCCCATAGCCAGTTCGG
+
FFFFFFFFFFFFFFFFFFFFFFFFFFFFFFF:FFFFFFFFFFFFFFFFFFFFFFFFFFFFFFFFFFFFFFFFFFFFFFFFFFFFFFFFFFFFFFFFFFFFFFFFFFFFFFFFFFFFF:FFFFFFFFFFFFFFFFFFFFFFFFFFFFFFFF
@A00456:223:HMMCCDSXX:3:1411:25012:29434 1:N:0:TGTACCGT+TCTCTAGG
GTTTTTGGTACAACCCAGACATCCCTAGGATGATGACAGTGTTTGATCTCATGTTCAGATCAACGGATGTGGCAGCAGCCAGTGCTTTACGACTATTTCCTTAACGATCGGATCCTAAAGACAGAGTCTGAGGCAGAGGGCACAAGAACA
+
F,:::FF,::FFFFFFF:FFFFFFFF:FFFFF,:,:FF:,FFFF:FF:FFF,F,FFF:FFFFF:::F:,FFF,FF:FF,FFFFF:F:FFF:FFFFFFF,,FFFF,FFFF,:FFFF,FFFFFFFFFFFFFFF::FFFFF,:FFFFFFFF,F
@A00456:223:HMMCCDSXX:3:1412:10583:12931 1:N:0:TGTACCGT+TCTCTAGG
GAGGGCACAAGAACAGCAAGGAGAAATATCGCTGTGATTCTCCGATAACAGTTTTAAAGGAATCTGCCCAAGGCCACGGAGCCTGCGGTGTCTGCTAATGCAGGGCTCCACGTGCGCACAGCTACAAGCCCCTTGCTAAACTAGAAACGG
+
FFFFFFFFFFFFFFFFFFFFFFFFFFFFFFFFFFFFFFFFFFFFFFFFFFFFFFFFFFFFFFFFFFFFFFFFFFFFFFFFFFFFFFFFFFFFFFFFFFFFFFFFFFFFFFFFFFFFFFFFFFFFFFFFFFFFFFFFFFFFFFFFFFFFFF
@A00456:223:HMMCCDSXX:3:1412:11957:12837 1:N:0:TGTACCGT+TCTCTAGG
GTAATTGCTCTTCCGTTTCTAGTTTAGCAAGGGGCTTGTAGCTGTGCGCACGTGGAGCCCTGCATTAGCAGACACCGCAGGCTCCGTGGCCTTGGGCAGATTCCTTTAAAACTGTGATCGGAGAATCACAGCGATATTTCTCCTTGCTGT
+
FFFFFFFFFFFFFFFFFFFFFFFFFFFFFFFFFFFFFFFFFFFFFFFFFFFFFFFFFFFFFFFFFFFFFFFFFFFFFFFFFFFFFFFFFFFFFFFFFFFFFFFFFFFFFFFFFFFFFFFFFFFFFFFFFFFFFFFFFFFFFFFFFFFFFF
@A00456:223:HMMCCDSXX:3:1412:4996:13088 1:N:0:TGTACCGT+TCTCTAGG
TCAGGGACTAATTCAGTTCAAATTAGTGATTCAGATCACGGTGGTGCCCGGGCTCAGCTAAGCTCCTGGTTTAGCAGAGCCTCAGGGCTCAGCACTCGTCCTGAAGATCCAATGACACTTACACTAGCAGCCTCTGCCGTGTCTTGTATG
+
FFFFFFFFFFFFFFFFFFFFFFFFFFFFFFFFFFFFFFFFFFFFFFFFFFFFFFFFFFFFFFFFFFFFFFFFFFFFFFFFFFFFFFFFFFFFFFFFFFFFFFFFFFFF:FFFFFFFFFFFFFFFFFFFFFFFFFFFFFFFFFFFFFFFFF
@A00456:223:HMMCCDSXX:3:1412:6686:17769 1:N:0:TGTACCGT+TCTCTAGG
GGGGCTTGTAGCTGTGCGCACGTGGAGCCCTGCATTAGCAGACACCGCAGGCTCCGTGGCCTTGGGCAGATTCCTTTAAAACTGTGATCGGAGAATCACAGCGATATTTCTCCTTGCTGTTCTTGTGCCCTCTGCCTCAGACTCTGTCTT
+
FFFFFFFFFFFFFFF,FFFFFFFFFFFFFFFFFFFFFFFFFFFFFFFFFFFFFFFFFFFFFFFFFFFFFFFFFFFFFFFFFFFFFFFFFFFFFFFFFFFFFFFFFFFFFFFFFFFFFFFFFFFFFFFFFFFFFFFFFFFFFFFFFFFFFF
@A00456:223:HMMCCDSXX:3:1412:26657:23234 1:N:0:TGTACCGT+TCTCTAGG
GGTGTCTGTGGGGATGATGTCGGAATTATCACCATGGAGGTAATCCTTTTTGGACCTCAGAGTCAACTGCACCGAAGTCGCCACCTCTTTGATGCTGTGGTATTTTCCATCCCTCTGAATATGGAGAACTTTGACCATGTCCTTCCCATA
+
FFFFFFFFFFFFFFFFFFFFFFFFFFFFFFFFFFFFFFFFFFFFFFFFFFFFFFFFFFFFFFFFFFFFFFFFFFFFFFFFFFFFFFFFFFFFFFFFFFFFFFFFFFFFFFFFFFFFFFFFFFFFFFFFFFFFFFFFFFFFFFFFFFFFFF
@A00456:223:HMMCCDSXX:3:1412:12328:29168 1:N:0:TGTACCGT+TCTCTAGG
GCTTGGGATAACTGTGTGCTCACCTGCAAAAATTTCAACTCAGGATACTGATTGCTCTGCTCTGTGTGAAGTAATTGCTCTTCCGTTTCTAGTTTAGCAAGGGGCTTGTAGCTGTGCGCACGTGGAGCCCTGCATTAGCAGACACCGCAG
+
FFFFFFFFFFFFFFFFFFFFFFFFFFFFFFF:FFFFFFFFFFFFFFFFFFFFFFFFFFFFFFFFFFFFFF:FFFFFFFFFFFFFFFFFFFFFFFFFFFFFFFFFFFFFFFFFFFFFFFFFFFFFF:FFFFFFFFFFFFFFFFFFFFFFFF
@A00456:223:HMMCCDSXX:3:1413:25988:3724 1:N:0:TGTACCGT+TCTCTAGG
TTCTTGATGGTGTCTGTGGGGATGATGTCGGAATTATCACCATGGAGGTAATCCTTTTTGGACCTCAGAGTCAACTGCACCGAAGTCGCCACCTCTTTGATGCTGTGGTATTTTCCATCCCTCTGAATATGGAGAACTTTGACCATGTCC
+
FFFFFFFFFFFFFF:FFFFFFFFFFFFFFFFFFFFFFFFFFFFFFFFFFFFFFFFFFFFFFFFFFFFFFFFFFFFFFFFFFFFFFFFFFFFFFFFFFFFFFFFFFFFFFFFFFFFFFFFFFFFFFFFFFFFFFFFFFFFFFFFFFFFFFF
@A00456:223:HMMCCDSXX:3:1413:25048:21699 1:N:0:TGTACCGT+TCTCTAGG
TCACTTCTGTGACGTGGAGCAGGTGAGGAACGGACCTCCCATCATTCACTCTGGAATCAAAGACCTCAAGGTCTTGAAAACAACCCAGTCTGGATTTGAAGGATTCATCAAGGACCAGTTCACTACTCTCCCCGAGGTGAAGGACCGATG
+
FFFFFFFFFFFFFFFFFFFFFFFFFFFFFFFFFFFFFFFFFFFFFFFFFFFFFFFFFFFFF:FFFFFFFFFFFFFFFFFFFFFFFFFFFFFFFFFFFFFFFFFFFFFFFFFFFFFFFFFFFFFFFFFFFF:FFFFFFFFFFFFFFFFFFF
@A00456:223:HMMCCDSXX:3:1413:8693:27038 1:N:0:TGTACCGT+TCTCTAGG
GGGATGGATGCAAGCCTGAGGCTCAGTAGACATCTCAGAAACCCTCCTGAGCTGATGTACCCTGAGCTGAGCCTTAGTCTGGCTGTTTTTTTCTGTTTGGAGCTCATTTGTTTTGCCTCTGGAAGACATGGCTAAGTTTGGTTTCAGATT
+
FFFFFFFFFFFFFFFFFFFFFFFFFFFFFFFFFFFFFFFFFFFFFFFFFFFFFFFFFFFFFFFFFFFFFFFFFFFFFFF:FFFFFFFFFFF:FFF:FFFFF:FFFFFFFFFFFFFFFFFFFFFFFFFFFFFFF:FF:FFFFFFFFFFFFF
@A00456:223:HMMCCDSXX:3:1413:15564:30452 1:N:0:TGTACCGT+TCTCTAGG
GAAAATGGCCCATTACCATGACGACTATGGAAAGAATGATGAAGTGGAGTTTGTCCGAACTGGCTATGGGAAGGACATGGTCAAAGTTCTCCATATTCAGAGGGATGGAAAATACCACAGCATCAAAGAGGTGGCGACTTCGGTGCAGTT
+
FF:FFFFFFFFFFFFFFFFFFFFFF:FFFFFFFFFFFFFFFFFFFFFFFFFFFFFFFFFFFFFFFFFFFFFFFFFFFFFFFFFFFFFFFFFFFFFFFFFFFFFFFFFFF:FFFFFFFFFFFFFFFFFFFF:FFFFFFFFFFFFFFFFFFF
@A00456:223:HMMCCDSXX:3:1414:28492:19617 1:N:0:TGTACCGT+TCTCTAGG
CTCGAAATCCACGTCCCGATTCTGGTAGCGCCACTTGCAGTACACTTGAGTGGCAAAGCATCGGTCCTTCACCTCGGGGAGAGTAGTGAACTGGTCCTTGATGAATCCTTCAAATCCAGACTGGGTTGTTTTCAAGACCTTGAGGTCTTT
+
:FF:FFFFFFFFF,FFFF:FFFFFFFFFFFFFFFFFFFFFFFFFFFFFFFFFFFFFFF::F,FFFFFFFFFFFFFF:FFFFF:FFFFFFF,FFFFFFF:FFFFF:FFFFFFFFFFFFFFFF:FFFF,FFF:FFF,FFFFF,FFFFFFFFF
@A00456:223:HMMCCDSXX:3:1414:7817:23547 1:N:0:TGTACCGT+TCTCTAGG
GTGGAGTTTGTCCGAACTGGCTATGGGAAGGACATGGTCAAAGTTCTCCATATTCAGAGGGATGGAAAATACCACAGCATCAAAGAGGTGGCGACTTCGGTGCAGTTGACTCTGAGGTCCAAAAAGGATTACCTCCATGGTGATAATTCC
+
FFFFFFFFFFFFFFFFFFFFFFFFFFFFFFFFFFFFFFFFFFFFFFFFFFFFFFFFFFFFF,FFFFFFFFFFFFFFF,FFFFFFFFFFFFFFFFFFFFFFFF:FFFFFFFFFFFFFFFFFFFFFFFFFFFFFFFFFFFF:FFF:FFFFF,
@A00456:223:HMMCCDSXX:3:1414:30011:25755 1:N:0:TGTACCGT+TCTCTAGG
GGCGGCAGCCAGTGCTTTACGACTATTTCCTTAACGATCGGATCCTAAAGACAGAGTCTGAGGCAGAGGGCACAAGAACAGCAAGGAGAAATATCGCTGTGATTCTCCGATCACAGTTTTAAAGGAATCTGCCCAAGGCCACGGAGCCTG
+
FFFFFFFFFFFFFFFFFFFFFFFFFFFFFFFFFFFFFFFFFFFFFFFFFFFFFFFFFFFFFFFFFFFFFFFFFFFFFFFFFFFFFFFFFFFFFFFFFFFFFFFFFFFFFFFFFFFFFFFFFFFFFFFFFFFFFFFFFFFFFFFFFFFFFF
@A00456:223:HMMCCDSXX:3:1414:4246:27226 1:N:0:TGTACCGT+TCTCTAGG
GTTCTTGATGGTGTCTGTGGGGATGATGTCGGAATTATCACCATGGAGGTAATCCTTTTTGGACCTCAGAGTCAACTGCACCGAAGTCGCCACCTCTTTGATGCTGTGGTATTTTCCATCCCTCTGAATATGGAGAACTTTGACCATGTC
+
FFFFFFFFFFFFFFFFFFFFFFFFFFFFFFFFFFFFFFF:FFFFFFFFFFFFFFFFFFFFFFFFFFFFFFFFFFFFFFFFFFFFFFFFFFFFFFFFFFFFFFFFFFFFFF:FFFFFFFFFFFFFFFFFFFFFFFFFFFFFFFFFFFFFFF
@A00456:223:HMMCCDSXX:3:1414:7129:29403 1:N:0:TGTACCGT+TCTCTAGG
CTGAGACAGCCTTAATTATATCTAGGCTTAATTCAAATAGAAATATTAATGGAGAAAGAAGGAGGAAAGGAAACAGAAATAGGCAAGGCTCAGAGCTGACTAACGCGTCTCTTATGGAGAGAGAAGTGTTTCCGCCATCTTGGCGTCTCT
+
FFFFFFFFFFFFFFFFFFFFFFF:FFFFFFFFFFFF:F:FFF:F:FF:::FFFFFFFF:FFFFFFFFFFFFFFFFFFFFFFFFFFFFFFFFFFFFFFFFFFFFFFFFFFFFFFFFFFFFFFFFFFFFFFFFFFFFFFFFFFFFFFFFFFF
@A00456:223:HMMCCDSXX:3:1414:22083:29778 1:N:0:TGTACCGT+TCTCTAGG
CCCGGACAGCGCCCCAGGTAGCCTCGAAATCCACGTCCCGATTCTGGTAGCGCCACTTGCAGTACACTTGAGTGGCAAAGCATCGGTCCTTCACCTCGGGGAGAGTAGTGAACTGGTCCTTGATGAATCCTTCAAATCCAGACTGGGTTG
+
FFFFFFFFFFFFFFFFFFFFFFFFFFFFFFFFFFFFFFFFFFFFFFFFFFFFFFFFFFFFFFFFFFFFFFFFFFFFFFFFFFFFFFFFFFFFFFFFFFFFFFFFFFFFFFFFFFFFFFFFFFFFFFFFFFFFFFFFFFFFFFFFFFFFFF
@A00456:223:HMMCCDSXX:3:1415:23972:12414 1:N:0:TGTACCGT+TCTCTAGG
GTTTAGCAAGGGGCTTGTAGCTGTGCGCACGTGGAGCCCTGCATTAGCAGACACCGCAGGCTCCGTGGCCTTGGGCAGATTCCTTTAAAACTGTGATCGGAGAATCACAGCGATATTTCTCCTTGCTGTTCTTGTGCCCTCTGCCTCAGA
+
FF:FFFF:FFF:F:FFFFFFFFFFFFFFFFFFFFFF:FFFFFFFFFFFFFFFFFFFFFFFFFFFFFFFFFFFFFFFFFFFFFFFFFFFF:FFFFFFFFFFFFFFFFFFFFFFFFFFFFFFFFFFFFFFFFFFFFFFFF:FFFFFFFFFFF
@A00456:223:HMMCCDSXX:3:1415:24044:12540 1:N:0:TGTACCGT+TCTCTAGG
GTTTAGCAAGGGGCTTGTAGCTGTGCGCACGTGGAGCCCTGCATTAGCAGACACCGCAGGCTCCGTGGCCTTGGGCAGATTCCTTTAAAACTGTGATCGGAGAATCACAGCGATATTTCTCCTTGCTGTTCTTGTGCCCTCTGCCTCAGA
+
F:FFFFFFFFFFFFFFFFFFFFFFFFFFFFFFFFFFFFFFFFFFFFFFFFFFFFFFFFFF:FFFFFFFFFFFFFFFFFFFFFFFFFFFFFFFFFFFFFFFFFFFFFFFFFFFFFFFFFFFFFFFF:FFFFFFFFFFFFFFFFFFFFFFFF
@A00456:223:HMMCCDSXX:3:1415:19397:12790 1:N:0:TGTACCGT+TCTCTAGG
CCTGCAGCAATGACATCCATTTAGTTCTGGAGGGATGGATGCAAGCCTGAGGCTCAGTAGACATCTCAGAAACCCTCCTGAGCTGATGTACCCTGAGCTGAGCCTTAGTCTGGCTGTTTTTTTCTGTTTGGAGCTCATTTGTTTTGCCTC
+
FFFFFFFFFFFFFFFFF:FFFFFFFF:FFFFFFFFFFFFFFFFFFFFFFFFFFFFFFFFFFFFFFFFFFFFFFFFFFFFFFFFFFFFFFFFFFFFFFFFFFFFFFFFFFF:FFFFFFFFFFFFFFFFFFFFFF:FFFFFFFFFFFFFFFF
@A00456:223:HMMCCDSXX:3:1415:10691:16094 1:N:0:TGTACCGT+TCTCTAGG
CATGACGACTATGGAAAGAATGATGAAGTGGAGTTTGTCCGAACTGGCTATGGGAAGGACATGGTCAAAGTTCTCCATATTCAGAGGGATGGAAAATACCACAGCATCAAAGAGGTGGCGACTTCGGTGCAGTTGACTCTGAGGTCCAAA
+
FFFFFFFFFFFFFFFFFFFFFFFFF:FFFFFFFFFFFFFFFFFFFFFFFFFFFFFFFFFFFFFFFFFFFFFFFFFFFFFFFFFFFFFF:FFFFFFFFFFFFFFFFFFFF,FFFFFFFFFFFFFFFFFFFFFFFFFFFFFFFFFFFFFFFF
@A00456:223:HMMCCDSXX:3:1415:24080:20275 1:N:0:TGTACCGT+TCTCTAGG
TCGGAGAATCACAGCGATATTTCTCCTTGCTGTTCTTGTGCCCTCTGCCTCAGACTCTGTCTTTAGGATCCGATCGTTAAGGAAATAGTCGTAAAGCACTGGCTGCTGCCACATCCGTTGATCTGAACATGAGATCAAACACTGTCATCA
+
FFFFFFFFFFFFFFFFFFFFFFFFFFFFFFFFFFFFFFFFFFFFFFFFFFFFFFFFFFFFFFFFFFFFFFFFFFFFFFFFFFFFFFFFFFFFFFFFFFFFFFFFFFFFFFFFFFFFFFFFFFFFFFFFFFFFFFFFFFFFFFFFFFFFFF
@A00456:223:HMMCCDSXX:3:1415:27046:25003 1:N:0:TGTACCGT+TCTCTAGG
GTGGATGATGTCGGAATTATCACCATGGAGGTAATCCTTTTTGGACCTCAGAGTCAACTGCACCGAAGTCGCCACCTCTTTGATGCTGTGGTATTTTCCATCCCTCTGAATATGGAGAACTTTGACCATGTCCTTCCCATAGCCAGTTCG
+
,FFFFFFFFFFFFFFFFFFFFFFFFF:FFFFFFFFFFFF,FFFFFFFFFFFFFFFFFFFFFFFFFFFFFFFFFFFFFFFFFFFFFFFFFF:FFFFFFFFFFFFFFFFFFFFFFFFFFFFFF:FFFFFFFFFFFFFF,FFFFF:FFFFFFF
@A00456:223:HMMCCDSXX:3:1415:22887:26537 1:N:0:TGTACCGT+TCTCTAGG
GAATGATGAAGTGGAGTTTGTCCGAACTGGCTATGGGAAGGACATGGTCAAAGTTCTCCATATTCAGAGGGATGGAAAATACCACAGCATCAAAGAGGTGGCGACTTCGGTGCAGTTGACTCTGAGGTCCAAAAAGGATTACCTCCATGG
+
FFFFFFFFFFFFFFFF:,FFFFFFFFFF:,:FFF,FFFF:F:FFFFFF:FFF:,,FFFFFFFF:FFFF:FFFF:FFFFFFFFFFFFFFFFFFFFFFFFFFF:FFF:,:FFFFFFF,FFFFFFFFFFFFFFFFFFFFFFFFFF,FF:FF,F
@A00456:223:HMMCCDSXX:3:1416:4725:8202 1:N:0:TGTACCGT+TCTCTAGG
GCTTGGGATAACTGTGTGCTCACCTGCAAAAATTTCAACTCAGGATACTGATTGCTCTGCTCTGTGTGAAGTAATTGCTCTTCCGTTTCTAGTTTAGCAAGGGGCTTGTAGCTGTGCGCACGTGGAGCCCTGCATTAGCAGACACCGCAG
+
FFFFFFFFFFFFFFFFFFFFFFFFFFFFFFFFFFFFFFFFFFFFFFFFFFFFFFFFFFFFFFFFFFFFFFFFFFFFFFFFFFFFFFFFFFFFFFFFFFFFFFFFFFFFFFFFFFFFFFFFFFFFFFFFFFFFFFFFFFFFFFFFFFFFFF
@A00456:223:HMMCCDSXX:3:1417:8865:26960 1:N:0:TGTACCGT+TCTCTAGG
GAATTATCACCATGGAGGTAATCCTTTTTGGACCTCAGAGTCAACTGCACCGAAGTCGCCACCTCTTTGATGCTGTGGTATTTTCCATCCCTCTGAATATGGAGAACTTTGACCATGTCCTTCCCATAGCCAGTTCGGACAAACTCCACT
+
FFFFFFFFFFFFFFFFFFFF:FFFFFFFFFFFFFFFFFFFFFFFFFFFFFFFFFFFFFFFFFFFFFFFFFFFFFFFFFFFFFFFFFFFFFFFFFFFFFFFFFFFFFFFFFFFFFFFFFFFFFFFFFFF,FFFFFFFFFFFFF::FF:F:F
@A00456:223:HMMCCDSXX:3:1417:24044:27539 1:N:0:TGTACCGT+TCTCTAGG
GGGGCTTGTAGCTGTGCGCACGTGGAGCCCTGCATTAGCAGACACCGCAGGCTCCGTGGCCTTGGGCAGATTCCTTTAAAACTGTGATCGGAGAATCACAGCGATATTTCTCCTTGCTGTTCTTGTGCCCTCTGCCTCAGACTCTGTCTT
+
FFFFFFFFFFFFFFFFFFFFFFFFFFFFFFFFFFFFFFFFFFFFFFFFFFFFFFFFFFFFFFFFFFFFFFFFFFFFFFFFFFFFFFFFFFFFFFFFFFFFFFFFFFFFFFFFFFFFFFFFFFFFFFFFFFFFFFFFFFFFFFFFFFFFFF
@A00456:223:HMMCCDSXX:3:1417:13051:28385 1:N:0:TGTACCGT+TCTCTAGG
GCACTGTGTTCTTGATGGTGTCTGTGGGGATGATGTCGGAATTATCACCATGGAGGTAATCCTTTTTGGACCTCAGAGTCAACTGCACCGAAGTCGCCACCTCTTTGATGCTGTGGTATTTTCCATCCCTCTGAATATGGAAAACTTAGA
+
FFF,F:F,F:FFFFF:FFFF::,:,FFF:FFFFF:F:FFFFF,,FFFFFF,F,FFF,,FFFFFF:FFFFFFF:FFFF:FFFFFFF:FF:::F:,F::FFFFFF,FF,FFFFFFFF,,:,FFF,FFF:,FFFF:FFFFFF,FFFF:,F,,F
@A00456:223:HMMCCDSXX:3:1417:21106:28401 1:N:0:TGTACCGT+TCTCTAGG
GGGGCTTGTAGCTGTGCGCACGTGGAGCCCACCATTAGCAGACACCGCAGGCTCCGTGGCCTTGGGCAGATTCCTTTAAAACTGTGATCGGAGAATCACAGCGATATTTCTCCTTGCTGTTCTTGTGCCCTCTGCCTCAGACTCTGTCTT
+
F:,,FF:FFF:F,,F::FFFFF:F,FFF:F,,:FF:F,FFFFFFFFFF:F:,:FF,FFFFFF:::,FFFF:FF,,FFFFFF,,:FF:FFFFFFFFF:FFF,F,FFFFFFFFFFFFF:FFFF:FFFFFFFFFFFF,FFFF:FFFFFFFFFF
@A00456:223:HMMCCDSXX:3:1417:1642:34648 1:N:0:TGTACCGT+TCTCTAGG
GTCTGTGGGGATGATGTCGGAATTATCACCATGGAGGTAATCCTTTTTGGACCTCAGAGTCAACTGCACCGAAGTCGCCACCTCTTTGATGCTGTGGTATTTTCCATCCCTCTGAATATGGAGAACTTTGACCATGCCCTTCCCATAGCC
+
FFF:FFFFF:FFFFFFF:FFF,FFFF:F,FFFFFF:FFFFFFFFFFF::,FFFFFFFFFFFFFFFF:F:F:FFFFF,FFF,FF,FFFFF:FFFFFFFFFFFFFFFFFF:,F:FFFF::F:FFFF:FFFFF::FFFF,FFFFFFFF:FF::
@A00456:223:HMMCCDSXX:3:1417:1949:36057 1:N:0:TGTACCGT+TCTCTAGG
GTCTGTGGGGATGATGTCGGAATTATCACCATGGAGGTAATCCTTTTTGGACCTCAGAGTCAACTGCACCGAAGTCGCCACCTCTTTGATGCTGTGGTATTTTCCATCCCTCTGAATATGGAGAACTTTGACCATGTCCTTCCCATAGCC
+
FFFFFFFFFFFFFFFFF:FFFFFFFFFFFFFFFFFFFFF:FFFFFFFFFFFFFFFFFFFFFFFFFFFFFFFF:FFFFFFFFFFFFFFFFFFFFFFFFFFFFFFFFFFFFFFFFFFFFFFFFFFF,FFFFFFFFFFFFFFFFFFFFFFFFF
@A00456:223:HMMCCDSXX:3:1417:6596:36589 1:N:0:TGTACCGT+TCTCTAGG
AAGAACAGCAAGGAGAAATATCGCTGTGATTCTCCGATCACAGTTTTAAAGGAATCTGCCCAAGGCCACGGAGCCTGCGGTGTCTGCTAATGCAGGGCTCCACGTGCGCACAGCTACAAGCCCCTTGCTAAACTAGAAACGGAAGAGCAA
+
FFFFFFFFFFFFFFFFFFFFFFFFFFFFFFFFFFFFFFFFFFFFFFFFFFFFFFFFFFFFFFFFFFFFFFFFFFFFFFFFFFFFFFFFF:FF:FFFFFFFFFFFFFFFFFFFFFFFFFFFFFFFFFFFFFFFFFFFFFFF:FFFFFFFFF
@A00456:223:HMMCCDSXX:3:1418:2519:10582 1:N:0:TGTACCGT+TCTCTAGG
GCCACAGCTACAAGCCCCTTGCTAAACTAGAAACGGAAGAGCAATTACTTCACACAGAGCAGAGCAATCAGTATCCTGAGTTGAAATTTTTGCAGGTGAGCACACAGTTATCCCAAGCATCACAACTGGCTGGAGCCATAACGTCACAGC
+
FFFFFFFFFFFFFFFFFFFFFFFFFFFFFFFFFFFFFFFFFFFFFFFFFFFFFFFFFFFFFFFFFFFFFFFFFFFFFFFFFFFFFFFFFFFFFFFFFFFFFFFFFFFFFFFFFFFFFFFFFFFFFFFFFFFFFFFFFFFFFFFFFFFFFF
@A00456:223:HMMCCDSXX:3:1418:24768:18834 1:N:0:TGTACCGT+TCTCTAGG
TATGGCTCCAGCCAGTTGTGATGCTTGGGATAACTGTGTGCTCACCTGCAAAAATTTCAACTCAGGATACTGATTGCTCTGCTCTGTGTGAAGTAATTGCTCTTCCGTTTCTAGTTTAGCAAGGGGCTTGTAGCTGTGCGCACGTGGAGC
+
FFFFFFFFFFFFFFFFFFFFFFFFFFFFFFFFFFFFFFFFFFFFFFFFF:FFFF:FFFFFFFFFFFFFFFFFFFFFFFFFFFFFFFFFFFFFFFFFFFFFFFFFFFF:FFFFFFF:FFFF,FFFFFFF,FFFFFFFFFFFFFFFFFFFFF
@A00456:223:HMMCCDSXX:3:1418:24560:20384 1:N:0:TGTACCGT+TCTCTAGG
AAAATTTCAACTCAGGATACTGATTGCTCTGCTCTGTGTGAAGTAATTGCTCTTCCGTTTCTAGTTTAGCAAGGGGCTTGTAGCTGTGCGCACGTGGAGCCCTGCATTAGCAGACACCGCAGGCTCCGTGGCCTTGGGCAGATTCCTTTA
+
FFF:FFFFFF:FFFFFFFFFFFF:FFFFFFFFFFFFFFFFFFFFFFFFFFFFFF::FFFF:FFFFFFFFFF:FFFF:FFFFFFFFFFFFFFFFFFFFFFFFFFFFFFFFFFFFFFFFFFFFFFFFFFFFFFFFFFFFFFFFFFFFFFFFF
@A00456:223:HMMCCDSXX:3:1418:27742:23985 1:N:0:TGTACCGT+TCTCTAGG
GGACAGCACCCCATCCCCCCGTGGGGTGTGTGTGTGTGTGTGTGTGTGTGTGTGTGTGTGTGTACATGCACGCATGCACTTGTATGCACATGCATGTGGAGGTCAGAGAACAACTCCAGGTGGGGTTTTCCCGGGTCTCTGGGGGGGCCG
+
FFFFFFFFFFFFFFFFFFFFF:FFFFFF:F:F:F:F:F,FFF:FFFFFFF:F,FFFFFFFFFF:::::F,F,FF:FF,::FFF,F:FFFFFF:,FFFFF:::F:FFF:FFFFFF:F,,FF,FF,:,,,F:,,F,,F,F,:,,:,,,,,,,
@A00456:223:HMMCCDSXX:3:1419:2492:1517 1:N:0:TGTACCGT+TCTCTAGG
TGATGTCGGAATTATCACCATGGAGGTAATCCTTTTTGGACCTCAGAGTCAACTGCACCGAAGTCGCCACCTCTTTGATGCTGTGGTATTTTCCATCCCTCTGAATATGGAGAACTTTGACCATGTCCTTCCCATAGCCAGTTCGGACAA
+
FFFFFFFFFFFFFFFFFFFFFFFFFFFFFFFFFFFFFFFFFFFFFFFFFFFFFFFFFFFFFFFFFFFFFFFFFFFFFFFFFFFFFFFFFFFFFFFFFFFFFFFFFFFFFFFFF:FFFFFFFFFFFFFFFFFFFFFFFFFFFFFFFFFFF:
@A00456:223:HMMCCDSXX:3:1419:20889:14747 1:N:0:TGTACCGT+TCTCTAGG
GTGGTAGCGCCACTTGCAGTACACTTGAGTGGCAAAGCATCGGTCCTTCACCTCGGGGAGAGTAGTGAACTGGTCCTTGATGAATCCTTCAAATCCAGACTGGGTTGTTTTCAAGACCTTGAGGTCTTTGATTCCAGAGTGAATGATGGG
+
F:FFFFFFFFFFFFFFFFFFFFFFFFFFFFFFFFFFFF:FFFFFFFFFFFFFFFFFFFFFFFFFFFFFFFFFFFFFFFFFFFFFFFFFFFFF:FFFFFFFFFFFFFFFFFFF:FFF,FFFFFFFFF::FFFFFFF,F:FFFFFFFFFFFF
@A00456:223:HMMCCDSXX:3:1419:1470:16125 1:N:0:TGTACCGT+TCTCTAGG
TGTCTGTGGGGATGATGTCGGAATTATCACCATGGAGGTAATCCTTTTTGGACCTCAGAGTCAACTGCACCGAAGTCGCCACCTCTTTGATGCTGTGGTATTTTCCATCCCTCTGAATATGGAGAACTTTGACCATGTCCTTCCCATAGC
+
FFFFFFFFFFFFFFFFFFFFFF:FFFFFFF:FFFFFFFFFFFFFFFFFFFFFFFFFFFFFFFFFFFFFFFFFFFFFFFFFFFFFFFFFFFFFFFFFF,FFFFFFFFFFFFFFFFFFFFFFFFFFFFFFFFFFF,:FFFFFFFFFFFFFFF
@A00456:223:HMMCCDSXX:3:1419:8576:23735 1:N:0:TGTACCGT+TCTCTAGG
GTGTCTGTGGGGATGATGTCGGAATTATCACCATGGAGGTAATCCTTTTTGGACCTCAGAGTCAACTGCACCGAAGTCGCCACCTCTTTGATGCTGTGGTATTTTCCATCCCTCTGAATATGGAGAACTTTGACCATGTCCTTCCCATAG
+
FFFFFFFFFFFFFFFFFFFFFFFFFFFFFFFFFFFFFFFFFFFFFFFFFFFFFFFFFFFFFFFFFFFFFFFFFFFFFFFFFFFFFFFFFFFFFFFFFFFFFFFFFFFFFFFFFFFFFFFFFFFFFFFFFF:FFFFFFFFFFFFFFFFFFF
@A00456:223:HMMCCDSXX:3:1419:18050:27555 1:N:0:TGTACCGT+TCTCTAGG
GCCGCAGCGTTCCCACAGAAACAGCCAATCCTTAGGCGTGTCTGCTTGAGCGTCTCCACAGTGGGAAGACCCACCCTGGAGGTGGGCGTGCCCATCCCATCTCCTGGGATTGCAGAATAAATAAAAAGGTGAAGGCAAACTGAGCCCCAG
+
FFF:FFFF:F:FFFFFFFFFFFFFF:FFFFFFFFFFFFFFFFFFFFFFFFFFFFFFFFFFFFFFFFFFFFFFFFFFFFFFFFFFFFFFFFFFFFFFFFFFFFFFFFFFFFFFFFF:FFFFFFFFFFFFF:FFFF:FFFFFFFFFFFFFF,
@A00456:223:HMMCCDSXX:3:1420:17734:1673 1:N:0:TGTACCGT+TCTCTAGG
GTCCCGATTCTGGTAGCGCCACTTGCAGTACACTTGAGTGGCAAAGCATCGGTCCTTCACCTCGGGGAGAGTAGTGAACTGGTCCTTGATGAATCCTTCAAATCCAGACTGGGTTGTTTTCAAGACCTTGAGGTCTTTGATTCCGGAGTG
+
F:FFFFF:FFFFF:FFFFFFFFFFFF:F:F:FFFFFFFFFFFFFFFFFFF:FFFFFFFFFFFFFFFFFFFFFFFFFFFFFFFFFFFF:FF:FFFFFFFFFFFFFFFFFFF:FFFFFFFFFFFF,F,FFFFF:FFF:FF:FFFF::FFFFF
@A00456:223:HMMCCDSXX:3:1420:8458:3803 1:N:0:TGTACCGT+TCTCTAGG
[truncated: 1,069,563 more chars]
