# Supplementary material for: Uricase-deficient rat is generated with CRISPR/Cas9 technique
Source: PeerJ. 2020 Apr 27;8:e8971. doi: 10.7717/peerj.8971 (PMC7192158; doi:10.7717/peerj.8971)
Supplement: Supplemental Information 9 — Raw data of high-throughput sequencing reward (wild type). [file peerj-08-8971-s009.fq]

@A00456:223:HMMCCDSXX:3:1101:2736:4038 2:N:0:TGTACCGT+TCTCTAGG
CTGGTACAACCCAGACATCCCTAGGATGATGACAGTGTTTGATCTCATGTTCAGATCAACGGATGTGGCAGCAGCCAGTGCTTTACGACTATTTCCTTAACGATCGGATCCTAAAGACAGAGTCTGAGGCAGAGGGCACAAGAACAGCAA
+
FFFFFFFFFFFFFFFFFFFFFFFFFFFFFFFFFFFFFFFFFFFFFFFFFFFFFFFFF::FFFFFFFFFFFFFFFFFFFFFFFFFFFFFFFFFFFFFFFFFFFFFFFFFFFFFFFFFFFFFFFFFFFFFFFFFFFFFFFFFFFFFFFFFFF
@A00456:223:HMMCCDSXX:3:1101:13395:7529 2:N:0:TGTACCGT+TCTCTAGG
AAATGGCCCATTACCATGACGACTATGGAAAGAATGATGAAGTGGAGTTTGTCCGAACTGGCTATGGGAAGGACATGGTCAAAGTTCTCCATATTCAGAGGGATGGAAAATACCACAGCATCAAAGAGGTGGCGACTTCGGTGCAGTTGA
+
FFFFFFFFFFFFFFFFFFFFFFFFFFFFFFFFFFFFFFFFFFFFFFFFFFFFFFFFFFFFFFFFFFFFFFFFFFFFFFFFFF:FFFFFFFFFFFFFFFFFFFFFFFFFFFFFFFFFFFFFFFFFFFFFFFFFFFFFFFFFFFFFFFFFFF
@A00456:223:HMMCCDSXX:3:1101:6705:18740 2:N:0:TGTACCGT+TCTCTAGG
GGATGATGTCGGAATTATCACCATGGAGGAAATCCTTTTTGGACCTCAGAGTCAACTGCACCGAAGTCGCCACCTCTTTGATGCAGTGGTATTTTCCAACCCTCTGAAAATGGAGAACATTGACCATGTCCTTCACATAGACAGTTCGGA
+
FFFF,,:FFF:FF,,FFFF:F::FFFFFF,FF,FFF,,FF,FFF:FFFFF:FFFFFFF:F:FFFF,FF:FFF:,,,:F,:FF:F,F,,F,,:F:,:FF,FFFFFFFFF,:F,,FFF:F,FF:FF::F,FF:,:F,,:::F,FF::FF,,F
@A00456:223:HMMCCDSXX:3:1102:12020:3959 2:N:0:TGTACCGT+TCTCTAGG
AGGATACTGTTTGCTCTGCTCTGTGTGAAGTAATTGCTCTTCCGTTTCTAGTTTCGCAAGGGGCTTGTAGCTGTGCGCACGTGGAGCCCTGCATTAGCAGACACCGCAGGCTCCGTGGCCTTGGGCAGATTCCTTTAAAACTGTGATCGG
+
:FFFF,:FF,FFFF:F,:FFFFFFFFFFFFFFFF:FFF:FFFFFFFFFFF:,FF,,FFFFFFFFF,FFFFFF,FF:FFFFFFFFFFFFFFFFFFFFFFFFFFFFF,FFFFFFF:FFF:F:FF,FF,FFFF,FFFFFFFF:FFFF,:F:,F
@A00456:223:HMMCCDSXX:3:1102:10248:5087 2:N:0:TGTACCGT+TCTCTAGG
CCCTACGGCAAAATAACCGGGACGGTGAGGAGGAAGCTGCCTTCCAGGCTGTGACGTTATGGCTCCAGCCAGTTGTGATGCTTGGGATAACTGTGTGCTCACCTGCAAAAATTTCAACTCAGGATACTGATTGCTCTGCTCTGTGTGAAG
+
FFFFFFFFFFFF,FF:FFFFFFFFFFFFFFFFFFFFFFFFFFFFFFFFFFFFFFFFFFFFFFFFFFFFFFFFFFFFFFFFFFFFFFFFFFFFFFFFFFFFFFFFFFFFFF:FFFFFFFFFFFFFFFFFFFFFFFFFFFFF:FFFFFFFFF
@A00456:223:HMMCCDSXX:3:1102:21504:27117 2:N:0:TGTACCGT+TCTCTAGG
GGGCACAAGAACAGCAAGGAGAAATATCGCTGTGATTCTCCGATCACAGTTTTAAAGGAATCTGCCCAAGGCCACGGAGCCTGCGGTGTCTGCTAATGCAGGGCTCCACGTGCGCACAGCTACAAGCCCCTTGCTAAACTAGAAACGGAA
+
FFFFFFFFFFFFFFFFFFFFF:FFFF:FFFFFFFFFFFFFFFFFFFFFFF::FFF,FFFFFFFFFFFFFFFFFFFFFFFFFFFFF:FFFFFFFFFFFFFFFFFFFFFFFFFFFFFFFFFFFFFFFFFFFFFFFFF:FFFF,FFFFFFFFF
@A00456:223:HMMCCDSXX:3:1102:32163:34741 2:N:0:TGTACCGT+TCTCTAGG
CGGGATGATGTCGGAATTATCACCATGGAGGTAATCCTTTTTGGACCTCAGAGTCAACTGCACCGAAGTCGCCACCTCTTTGATGCTGTGGTATTTTCCATCCCTCTGAATATGGAGAACTTTGACCATGTCCTTCCCATAGCCAGTTCG
+
FFFFFFFFFFFFFFFFFFFFFFFFFFFFFFFF:FFFFFFFFFFFFFFFFFFFFFFFFFFFFFFFFFFFFFFFF:FFFFFFFFF:FFFFFFFF:FFFFFFFFFFFFFFFFFFFFFFFFFFFFFFFFFFFFFFFFFFFFFFF:FFFFFFFFF
@A00456:223:HMMCCDSXX:3:1103:12445:2785 2:N:0:TGTACCGT+TCTCTAGG
GATTGCTCTGCTCTGTGTGAAGTAATTGCTCTTCCGTTTCTAGTTTAGCAAGGGGCTTGTAGCTGTGCGCACGTGGAGCCCTGCATTAGCAGACACCGCAGGCTCCGTGGCCTTGGGCAGATTCCTTTAAAACTGTGATCGGAGAATCAC
+
FFFFFFFFFFFFFFFFFFFFFFFFFFFFFFFFFFFFFFFFFFFFFFFFFFFFFFFFFFFFFFFFFFFFFFFFFFFFFFFFFFFFFFFFFFFFFFFFFFFFFFFFFFFFFFFFFFFFFFFFFFFFFFFFFFFFFFFFFFFFFFFFFFFFFF
@A00456:223:HMMCCDSXX:3:1103:5339:15593 2:N:0:TGTACCGT+TCTCTAGG
GGGCACAAGAACAGCAAGGAGAAATATCGCTGTGATTCTCCGATCACAGTTTTAAAGGAATCTGCCCAAGGCCACGGAGCCTGCGGTGTCTGCTAATGCAGGGCTCCACGTGCGCACAGCTACAAGCCCCTTGCTAAACTAGAAACGGAA
+
FFFFFFFFFFFFFFFFFFFFFFFFFFFFFFFFFFFFFFFFFFFFFFFFFFFFFFF,FFFFFFFFFFFFFFFFFFFF:FFFFFFFFFFFFFFFFFFFFFFFFFFFFFFFF:FFFFFFFFFFFFFFFFFFFFFFFFFFFFFFFFFFFFFFFF
@A00456:223:HMMCCDSXX:3:1103:20500:22435 2:N:0:TGTACCGT+TCTCTAGG
GTTTTATTACGTTTTTGGTACAACCCAGACATCCCTAGGATGATGACAGTGTTTGATCTCATGTTCAGATCAACGGATGTGGCAGCAGCCAGTGCTTTACGACTATTTCCTTAACGATCGGATCCTAAAGACAGAGTCTGAGGCAGAGGG
+
FFFFFFFFFFFFFFFFFFFFFFFFFFFFFFFFFFFFFFFFFFFFFFFFFFFFF:FFFFFFFFFFFFFFFFFFFFFFFFFFFFFFFFFFFFFFFFFFFFFFFFFFFFFFFFFFFFFFFFFFFFFFFFFFFFFFFFFFFFFFFFFF,FFFFF
@A00456:223:HMMCCDSXX:3:1103:19217:25473 2:N:0:TGTACCGT+TCTCTAGG
ATGATGAAGTGGAGTTTGTCCGAACTGGCTATGGGAAGGACATGGTCAAAGTTCTCCATATTCAGAGGGATGGAAAATACCACAGCATCAAAGAGGTGGCGACTTCGGTGCAGTTGACTCTGAGGTCCAAAAAGGATTACCTCCATGGTG
+
FFFFFFFFFFFFFFFFFFFFFFFFFFFFFFFFFFFFFFFFF,FFFFFFF:FFFFFF:FFFFFF:FFFFFFFFFFFFFFFFFFFFFFFFF,FFFFFFFFFFFFFFFFFFFFFFFFFFFFFFFFFFFFFFFFFFFFFFFFFFFFFFFFFFFF
@A00456:223:HMMCCDSXX:3:1103:2718:31031 2:N:0:TGTACCGT+TCTCTAGG
GGTGTCTGTGGGGATGATGTCGGAATTATCACCATGGAGGTAATCCTTTTTGGACCTCAGAGTCAACTGCACCGAAGTCGCCACCTCTTTGATGCTGTGGTATTTTCCATCCCTCTGAATATGGAGAACTTTGACCATGTCCTTCCCATA
+
FFFFFF,:FFFFFFFFFF::FFFF,FFFF:FFFFFFFFFFF,FF,FFFF:F:FFFFF:FFF::F:FFF:FFFFFFFFFFFFFFFFFFFFF,:F:FFFFFFFFFFF,FFFF:FFFFFFF:FFFF,FFF:::F:FFFFFF:,F:F::,FFFF
@A00456:223:HMMCCDSXX:3:1103:10158:33270 2:N:0:TGTACCGT+TCTCTAGG
CTCAATCAAATGCAAATCACTCCTCAGCTGGGGTTGGAAGTTCAAGCCCCCCTGCCCTCCTCCATGAGGAGCTTCAGCCAGAGATTTTCAAAACACTAGGATGATTTTTTTTTCACATGGTTTTATTACGTTTTTGGTACAACCCAGACA
+
FFFFFFFFFFFFFFFFFFFFFFFFFFFFFFFFFFFFFFFFFFFFFFFFFFFFFFFFFFFFFFFFFFFFFFFFFFFFFFF,FFFFFFFFFFF:FFFFFFFFFFFFFFFFFFFFFFFFFFFFFFFFFFFFFF,FFFFFFFFFFFFFFFFFF:
@A00456:223:HMMCCDSXX:3:1104:3314:3537 2:N:0:TGTACCGT+TCTCTAGG
CCCTGGAGAGCGTCTGTCTTCTCTCTGACACTGCGGTCCCTTTCCTGCAGGATGTCCTCTGGTTGATCTACAGTGGCTGGTGGTGTCAGTCACCACTGTACCCTGAGAAGATCTTGATGCCCTGAGGGCATAATAAGCCCAGCCAAGACC
+
FFFFFFFFFFF:FF:FFF:FFFFFF:FFFFFFFFFFFFFFFFFFFFFFF:FFFFFFFFFFFF:FFFFFFFFFFFFFFFFFFFFFFFFFFFFFFFFFFFFFFFFFFF,FFFFFFFFFFFFFFFFFFFFFFFFFFFFFFFFFFFFFFFFFF:
@A00456:223:HMMCCDSXX:3:1104:26576:9314 2:N:0:TGTACCGT+TCTCTAGG
GTCGGAATTATCACCATGGAGGTAATCCTTTTTGGACCTCAGAGTCAACTGCACCGAAGTCGCCACCTCTTTGATGCTGTGGTATTTTCCATCCCTCTGAATATGGAGAACTTTGACCATGTCCTTCCCATAGCCAGTTCGGACAAACTC
+
FFF:FFFFFFFFFF:FFFFFFFF:FFFFFFFFFFFFFFFFFFFF:FFFFFFFFFFFFFFFFFFFF:FFFFFF:FFFF:FFFFFFFFFFFFFFFFFFFF:FFFFFFFFFFFFF:F:FFFF:FFFFFFFFFFF:FFFF:FFFF:F:FFFFFF
@A00456:223:HMMCCDSXX:3:1104:21486:34225 2:N:0:TGTACCGT+TCTCTAGG
TGCCCCTTGCTAAACTAGAAACGGAAGAGCAATTACTTCACACAGAGCAGAGCAATCAGTATCCTGAGTTGAAATTTTTGCAGGTGAGCACACAGTTATCCCAAGCATCACAACTGGCTGGAGCCATAACGTCACAGCCTGGAAGGCAGC
+
FFFFFFFFFFFFFFFFFFFFFFFFFFFFFFFFFFFFFFFFFFFFFFFFFFFFFFFFF:FFFFFFFFFFFFFFFFFFFFFFFFFFFFF:FFFFFFFFFFFFFFFFFFFFFFFFFFFFFFFFFFFFFFF:FFFFFFFFFFFFFFFFFFFFFF
@A00456:223:HMMCCDSXX:3:1105:19199:3834 2:N:0:TGTACCGT+TCTCTAGG
GTCGGAATTATCACCATGGAGGTAATCCTTTTTGGACCTCAGAGTCAACTGCACCGAAGTCGCCACCTCTTTGATGCTGTGGTATTTTCCATCCCTCTGAATATGGAGAACTTTGACCATGTCCTTCCCATAGCCAGTTCGGACAAACTC
+
FFFFFFFFFFFFFFFFFFFFFFFFFFFFFFFFFFFFFFFFFFFFFFFFFFFFFFFFFFFFFFFFFFFFFFFFFFFFFFFFFFF,FFFFFFFFFFFFFFFFFFFFFFFFFFFFFFFFFFFFFFFFFFFFFFFFFFFFFFFFFFFFFFFFFF
@A00456:223:HMMCCDSXX:3:1105:7554:27790 2:N:0:TGTACCGT+TCTCTAGG
GAGGAAGCTGCCTTCCAGGCTGTGACGTTATGGCTCCAGCCAGTTGTGATGCTTGGGATAACTGTGTGCTCACCTGCAAAAATTTCAACTCAGGATACTGATTGCTCTGCTCTGTGTGAAGTAATTGCTCTTCCGTTTCTAGTTTAGCAA
+
FFFFF:FFFFFFFFF:FFFFFFFFFF:FFFFF::FFFFFFFFFFFFFFFFFFFFF:FFFFFFFFFFFFFFFFFFFFFFFFFFFFFFFF:FF:FFFF::FFFFFFFFFFF:F:FFFFFF:FF:FFFFF:FFFFF,FFFFFFFFFFFFF:FF
@A00456:223:HMMCCDSXX:3:1105:25843:32252 2:N:0:TGTACCGT+TCTCTAGG
GGAAAGAATGATGAAGTGGAGTTTGTCCGAACTGGCTATGGGAAGGACATGGTCAAAGTTCTCCATATTCAGAGGGATGGAAAATACCACAGCATCAAAGAGGTGGCGACTTCGGTGCAGTTGACTCTGAGGTCCAAAAAGGATTACCTC
+
FFFFFFFF:FFFFFFFFFFFFF,FFFFFFFFFFFFFFFFFFFFFFFFFFFFFFFFF,FFFFFFFFFFFFFFFFFFFFFFFFFFFFFFFFFFFFFFFFFFFFFFFFFFFFFFFFFFFFFFFFFFFFFFFF:FFFFFFF:FFFFFFFFFFFF
@A00456:223:HMMCCDSXX:3:1106:15863:17033 2:N:0:TGTACCGT+TCTCTAGG
GGCGGATCTAGAATGCTCAGCTTTGCCATTCAAAGTTCCCTCAGATCAAGTCCCTGTGCCCTTCCTACCACAGCATTCTCCGTGCCCATGGAGACAGTGCCTCTGGAGAAGCCCCTTTCCCTCTTCCTATCTTGATTTTCTCATCTTTGA
+
FFFFF:FFFFFFFFFFFFFFFFFFFFFFFFFFFFFFFFFFFFFFFFF:FFFFFFFFFFFFFFFFFFFFFFFFFFFFFFFFFFFFFFFFFFFFFFFFFFFFFFFFFFFFFFFFFFFFFFF:FFFFFFFF:FFF,FFFFFFFFF,F:FFFFF
@A00456:223:HMMCCDSXX:3:1107:12943:9909 2:N:0:TGTACCGT+TCTCTAGG
TTGGTGTCTGTGGGGATGATGTCGGAATTATCACCATGGAGGTAATCCTTTTTGGACCTCAGAGTCAACTGCACCGAAGTCGCCACCTCTTTGATGCTGTGGTATTTTCCATCCCTCTGAATATGGAGAACTTTGACCATGTCCTTCCCA
+
FFFFFFFFFFFFFFFFFFFFFFFFFFFFFFFFFFFFFFFFFFFFFFFFFFFFFFFFFFFFFFFFFFFFFFFFFFFFFFFFFFFFFFFFFFFFFFFFFFFFFFFFFFFFFFFFFFFFFFFFFFFFFFFF:FFFF:F:FFFFFFFFFFFFFF
@A00456:223:HMMCCDSXX:3:1107:8847:19445 2:N:0:TGTACCGT+TCTCTAGG
GCACAAGAACAGCAAGGAGAAATATCGCTGTGATTCTCCGATCACAGTTTTAAAGGAATCTGCCCAAGGCCACGGAGCCTGCGGTGTCTGCTAATGCAGGGCTCCACGTGCGCACAGCTACAAGCCCCTTGCTAAACTAGAAACGGAAGA
+
FFFFFFFFFFFFFFFFFFFFF:F:FFFFFFFFFFFFFFFFFFFFFFFFFFFFFFFFFFFFFFFFFFFFFFFFFFFFFFFFFFFFFFFFFFFFFFFFFFFFFFFFFFFFFFFFFFFFFFFFFFFFFFFFFFFFFFFFFF,FFFFFFFFFFF
@A00456:223:HMMCCDSXX:3:1107:12626:23891 2:N:0:TGTACCGT+TCTCTAGG
CTGAAATCTTCCTGTGACCTTGACTTGCCCGTTATTCCAATGTGAGGTAACAAGTTAATTTGCCCAGAAGCTTCTTTTCCTAACTAACGAAGTAAATTAAATGAATAAAATGGAGCAAGCTTTTCTGTAAACCTGGAAAATTTAGGGTAG
+
FFFFFFFFFFFFFFFFFFFFFFFFFFFFFFFFFFFFFFFFFFFFFFFFF:FFFFFFFFFFFFFFFFFFFFFFFFFFFFFFFFFFFFFFFFFFFFFFFFFFFFFFFFFFFFFFFFFFFFFFFFFFFFFFFFF:FFFFFFFFFFFFFFFFFF
@A00456:223:HMMCCDSXX:3:1107:19741:25316 2:N:0:TGTACCGT+TCTCTAGG
AATTGCTCTTCCGTTTCTAGTTTAGCAAGGGGCTTGTAGCTGTGCGCACGTGGAGCCCTGCATTAGCAGACACCGCAGGCTCCGTGGCCTTGGGCAGATTCCTTTAAAACTGTGATCGGAGAATCACAGCGATATTTCTCCTTGCTGTTC
+
FFFFFFFFFFFFFFFFFFFFFFFFFFFFFFFFFFFFFFFFFFFFFFFFFFFFFFFFFFFFFFFFFFFFFFFFFFFFFFFFFFFFFFFFFFFFFFFFFFFFFFFFFFFFFFFFFFFFFFFFFFFFFFFFFFFFFFFFFFFFFFFFFFFFFF
@A00456:223:HMMCCDSXX:3:1108:9227:28839 2:N:0:TGTACCGT+TCTCTAGG
AAGTGGAGTTTGTCCGAACTGGCTATGGGAAGGACATGGTCAAAGTTCTCCATATTCAGAGGGATGGAAAATACCACAGCATCAAAGAGGTGGCGACTTCGGTGCAGTTGACTCTGAGGTCCAAAAAGGATTACCTCCATGGTGATAATT
+
F:FFFFFFFFFFFFFFFFFFFFFFFFFFFFFFFFFFFFFFFFF:FFFFFFFFFFFFFFFFFFFFFFFFFFFFFFFFFFFFFFFFFFFFFFFFFFFFFFFFFFFFFFFFFFFFFFFFFFFFFFFFFFFFFFFFFFFFFFFFFFFFFFFFFF
@A00456:223:HMMCCDSXX:3:1109:25473:8625 2:N:0:TGTACCGT+TCTCTAGG
TGTGGGGATGATGTCGGAATTATCACCATGGAGGTAATCCTTTTTGGACCTCAGAGTCAACTGCACCGAAGTCGCCACCTCTTTGATGCTGTGGTATTTTCCATCCCTCTGAATATGGAGAACTTTGACCATGTCCTTCCCATAGCCAGT
+
FFFFFFFFFFFFFFFFFFFFFFFFFFFFFFFFFFFFFFFFFFFFFFFFFFFFFFFFFFFFFFFFFFFFFFFFFFFFFFFFF,FFFFFFFFFFFFFFFFFFFFFFFFFFFFFFFFFFFFFFFFFFFFFFFFFFFFFFFFFFFFFFFFFFFF
@A00456:223:HMMCCDSXX:3:1109:7663:20932 2:N:0:TGTACCGT+TCTCTAGG
GGGCGCAAGAACAGCAAGGAGAAATATCGCTGTGATTCTCCGATCACAGTTTTAAAGGAATCTGCCCAAGGCCACGGAGCCTGCGGTGTCTGCTAATGCAGGGCTCCACGTGCGCACAGCTACAAGCCCCTTGCTAAACTAGAAACGGAA
+
FFFFFFFFFFFFFFFFFFFFFFFFFFFFFFFFFF:FFFFFFFFFFFFFFFFFFFFFFFF,FFFFFFFFFFFFFFFFFFFFFFFFFFFFFFFFFFFFFFFFFFFFFFFFFFFFFFFFFFFFFFFFFFFFFFFFFFF,FFFFFFFFFFFF:F
@A00456:223:HMMCCDSXX:3:1109:15546:30827 2:N:0:TGTACCGT+TCTCTAGG
CTGGACAACCCCTACGGCAAAATAACCGGGACGGTGAGGAGGAAGCTGCCTTCCAGGCTGTGACGTTATGGCTCCAGCCAGTTGTGATGCTTGGGATAACTGTGTGCTCACCTGCAAAAATTTCAACTCAGGATACTGATTGCTCTGCTC
+
:F,,FFFF:FFFFFFFF:FF:FFF,,FF::F:FFFFFF:FFFFFF,FFFFFFFFFF,:FFFFF:FFFFFFF,FFFF:FFFF,F:F,FFF::FFFFFFFF,FFFFFFFF:FFFFFFFF,FFF,FFFFFFFFFFFFFFFFF:F:FFFFFFFF
@A00456:223:HMMCCDSXX:3:1109:21531:36057 2:N:0:TGTACCGT+TCTCTAGG
GAAAGAATGATGAAGTGGAGTTTGTCCGAACTGGCTATGGGAAGGACATGGTCAAAGTTCTCCATATTCAGAGGGATGGAAAATACAACAGCATCAAAGAGGTGGCGACTTCGGTGCAGTTGACTCTGAGGTCCAAAAAGGATTACCTCC
+
,FF:::F,:F,:F::FF:FFFFF,,,F::FFFF,FFFF:F,F,,FFF,FF,,F:F,,FFFF:FFF,FFF:,F,FFF,F:FFF:F:,,F:F,FFFFFFF,:F:FF,F:F:FFF,F,F,::,::FFFFF:FF:,FF:FFFF,:F,FF:,F,,
@A00456:223:HMMCCDSXX:3:1110:2772:4726 2:N:0:TGTACCGT+TCTCTAGG
AGAACAGCAAGGAGAAATATCGCTGTGATTCTCCGATCACAGTTTTAAAGGAATCTGCCCAAGGCCACGGAGCCTGCGGTGTCTGCTAATGCAGGGCTCCACGTGCGCACAGCTACAAGCCCCTTGCTAAACTAGAAACGGAAGAGCAAT
+
FFFFFFFFFFFFFF:FFFFFFFFFFFFFFFFFFFFFFFFFFFFFFFFFFFF::FFFFFFFFFFFFFFFFFFFFFFFFFFFFFFFFFF:FFFFFFFFFFFFFFFFFFFFFFFFFFFFFFFFFFFFFFFFFFFFFFFFFFFFFF,FFF:F,:
@A00456:223:HMMCCDSXX:3:1110:13277:7607 2:N:0:TGTACCGT+TCTCTAGG
AGGATGATGTCGGAATTATCACCATGGAGGTAATCCTTTTTGGACCTCAGAGTCAACTGCACCGAAGTCGCCACCTCTTTGATGCTGTGGTATTTTCCATCCCTCTGAATATGGAGAACTTTGACCATGTCCTTCCCATAGCCAGTTCGG
+
FFFFFFFFFFFFFFFFFFFFFFFFFFFFFFFFFFFFF:FFFFFFFFFFFFFFFFFFFFFFFFFFFFFFFFFFFFFFFFFFFFFFFFFFFFFFFFFFFFFFFFFFFFFFFFFFFFFFFFFFFFFFFFFFFFFFFFFFFFFF:FFFFFFFFF
@A00456:223:HMMCCDSXX:3:1110:15863:10708 2:N:0:TGTACCGT+TCTCTAGG
GGCAGAGGGCACAAGAACAGCAAGGAGAAATATCGCTGTGATTCTCCGATCACAGTTTTAAAGGAATCTGCCCAAGGCCACGGAGCCTGCGGTGTCTGCTAATGCAGGGCTCCACGTGCGCACAGCTACAAGCCCCTTGCTAAACTAGAA
+
FFFFFFFFFFFFFFFFFFFFF:FFFFFFFFFFFFFFFFFFFFFFFFFFFFFFFFFFFFFFF,FFF,FFFFFFFFFFFFFFFFFFFFFFFFFFFFFFFFFF:FFFFFFFFFFFFFFFFFFFFFFFFFFFFF:FFFFFFFFFF:FFFF:FFF
@A00456:223:HMMCCDSXX:3:1110:24867:14309 2:N:0:TGTACCGT+TCTCTAGG
CGGAATTATCACCATGGAGGTAATCCTTTTTGGACCTCAGAGTCAACTGCACCGAAGTCGCCACCTCTTTGATGCTGTGGTATTTTCCATCCCTCTGAATATGGAGAACTTTGACCATGTCCTTCCCATAGCCAGTTCGGACAAACTCCA
+
FFFFFFFFFFFFFFFFFFFFF,FFFFFFFFFFFFFFFFFFFFFFFFFFFFFFFFFFFFFFFFFFFFFFFFFFFFFFFFFFFFFFFFFFFF:FFFFFFFFFFFFFFFFFFFFFFFFFFFFFFFFFFFFFFFFFFFFFFFFFFFFFFFFFFF
@A00456:223:HMMCCDSXX:3:1110:5855:22842 2:N:0:TGTACCGT+TCTCTAGG
GTCACATTGTCACGGGGAAACTCCTCTGCAGGACAATGACTTAAGTCTAGCAGAGCCTGCTTTTTCAGAAAGTAGAGGAATTTTGAGAGTTTTGTGTGGGGTTTTGGGTTATTGCACTTATGTGTAAATGTGTATATGTGTGTGACATAT
+
FF,F,FF:FFFFFF:FFFFFF:FFFFFFFFFFFFFFFFFFFFFFFFFF::FFFFFFFFFFF:FFFFFFFF:FFFFFFFF:FF:FFFFFFFFFFFFF:,FFFFFFFFFFFFFFFF:FF:FFFF:FFFFFF:FFFFFFF:FFFFF:FFFFFF
@A00456:223:HMMCCDSXX:3:1110:5520:23140 2:N:0:TGTACCGT+TCTCTAGG
GGGAAAATCTGTTCAACCTAAAAACACCGGCCGCCGCCACAGCGCTGTAGTTTTGTTGAGAATCCCTTTGAGTTCCTTCAACCTACCACAGACTTAAACTTCAAGTTCAGGCCACTTCCATGCCTTGATGGAAGGATAATTAGACACAGG
+
FFFFFFFFFFFFFFFFFFFFFFFFFFFFFFFFF:FFFFFFFFFFFFFFFFFFFFFFFFFFFFFFFFFFFFFFFFFFFFFFFFFFFFFFFFFFFFFFFFFFFFFFFFFFFFF,FFFFFFFFFFFFFFFFFFFFFFFFFFFFFF:FFFFF,F
@A00456:223:HMMCCDSXX:3:1110:18539:25238 2:N:0:TGTACCGT+TCTCTAGG
TCGGGACGTGGATTTCGAGGCTACCTGGGGCGCTGTCCGGGACATTGTCCTGAAGAAATTTGCTGGGCCCTATGACAGAGGTGAATACTCACCTTCCGTGCAGAAGACCCTCTATGACATACAAGTGCTGACCCTGAGCCAGCTTCCTGA
+
FFFFFFFFFFFFFFFFFFFFFFFFFFFFFFFFFFFFFFFFFFFFF:FFFFFF:FFFF,FFFFFFFFFFFF:FFFFFFFFFFFFFFFFFFFFFFFFFFFFFFFFFFFFFFFFFFFFFFFFFFFFFFFFFFF:FFFFFFFFFFFFFFFFFFF
@A00456:223:HMMCCDSXX:3:1111:3224:3098 2:N:0:TGTACCGT+TCTCTAGG
CTCTGTGTGAAGTAATTGCTCTTCCGTTTCTAGTTTAGCAAGGGGCTTGTAGCTGTGCGCACGTGGAGCCCTGCATTAGCAGACACCGCAGGCTCCGTGGCCTTGGGCAGATTCCTTTAAAACTGTGATCGGAGAATCACAGCGATATTT
+
FF:FFFFFFFFFFFFFFFFFFFFFFFFFFFFFFFFF,FFFFFFFFFFFFFFFFFFFF:FFFFFFFFFFFFFFFFFFFFFFFFFFFFFFFFFFFFFFFFF,FFFFFFFFFFFFFFFF:FFFFFFFFFFFFFFFFFFFFFFFFFFFFFFF:F
@A00456:223:HMMCCDSXX:3:1111:14082:25567 2:N:0:TGTACCGT+TCTCTAGG
AGATAGTTCAGGAGGTAAAGGCACTTGGTGTATAACCCCATGCTGAGCCAGAGCCCTGAGCCCTGTATAAAGGTAAAGGAGGATGCTACTACCCCAAATTACCCTCTGACTTCCCCAAGAGGGGTGTGACACCCGCAGTGCTCTTCTCAA
+
F:FFFFFFFFFFFF:FFFFFFFFFFFFFFFFFFFFFFFFFFFFFFFFFFFFFFFFFFFFFFFFFFFFFFF:FFFFFFFFFFFFFFFFFFFFFFFFFFFFFFFFFFFFFFFFFFFFFFFFFFFFFFFFFFFFFFFFFFFFFFFFFFFFFFF
@A00456:223:HMMCCDSXX:3:1111:25599:36213 2:N:0:TGTACCGT+TCTCTAGG
CGGGACGTGGATTTCGAGGCTACCTGGTAGGGCAAACAACTGCTAGGACCGAAACCTGGGGCAGCTTACAGGGATCCTGGAGCAAAGAGGAGACTAGGAGACTTAGAGGCCTGTCAACTCAATTCTTAGTTCTTTAGGACAGCACCCCAT
+
FFFFFFFFFFFFFFFFFFFFFFFF:FFFFFFFFFFFFFFFFFFFFFFFFFFFFFFFFFFFFFFFFFFFFFFFFFFFFFFFFFFFFFFFFFFFFFFFFFFFFFFFFFFFFFFFFFFFFFFFFFFFFFFFFFFFFFFFFFFFFFFFFFFFFF
@A00456:223:HMMCCDSXX:3:1112:25907:13103 2:N:0:TGTACCGT+TCTCTAGG
GGTTTTATTACGTTTTTGGTACAACCCAGACATCCCTAGGATGATGACAGTGTTTGATCTCATGTTCAGATCAACGGATGTGGCAGCAGCCAGTGCTTTACGACTATTTCCTTAACGATCGGATCCTAAAGACAGAGTCTGAGGCAGAGG
+
FFFFFFFFFFFFFFFFFFFFFFFFFFFFFFFFFFFFFFFFFFFFFFFFFFFFFFFFFFFFFFFFFFFFFFFFFFFFFFFFFFFFFFFFFFFFFFFFFFFFFFFFFFFFFFFFFFFFFFFFFFFFFFFFFFFFFFFFFFFFFFFFFFFFFF
@A00456:223:HMMCCDSXX:3:1112:13042:34350 2:N:0:TGTACCGT+TCTCTAGG
CACAGCGATATTTCTCCTTGCTGTTCTTGTGCCCTCTGCCTCAGACTCTGTCTTTAGGATCCGATCGTTAAGGAAATAGTCGTAAAGCACTGGCTGCTGCCACATCCGTTGATCTGAACATGAGATCAAACACTGTCATCATCCTAGGGA
+
FFFFFFFFFFFFFFFFFFFFFFFFFFFFFFFFFFFFFFFFFFFFFFFFFFFFFFFFFFFFFFFFFFFFFFFFFFFFFFFFFFFFFFFFFFFFFFFFFFFFFFFFFFFFFFFFFFFFFFFFFFFFFFFFFFF:FFFFFFFFFFFFFFFFFF
@A00456:223:HMMCCDSXX:3:1112:12581:34460 2:N:0:TGTACCGT+TCTCTAGG
CACAGCGATATTTCTCCTTGCTGTTCTTGTGCCCTCTGCCTCAGACTCTGTCTTTAGGATCCGATCGTTAAGGAAATAGTCGTAAAGCACTGGCTGCTGCCACATCCGTTGATCTGAACATGAGATCAAACACTGTCATCATCCTAGGGA
+
FFFFFFFFFFFFFFFFFFFFFF::FFFFFFFFFFFFFFFFFFFFFFFFFFFFF,FFFFFFFFFFFFFFFF:FFF,FFFFFFFFFF:FFFFFFFFFFFFFFFFFFFFFFFFFFFFFFFFFFFFFFFFFFFFFFFFFFFFFFFFFFFFFFFF
@A00456:223:HMMCCDSXX:3:1113:30083:7247 2:N:0:TGTACCGT+TCTCTAGG
TTGTCGGAATTATCACCATGGAGGTAATCCTTTTTGGACCTCAGAGTCAACTGCACCGAAGTCGCCACCTCTTTGATGCTGTGGTATTTTCCATCCCTCTGAATATGGAGAACTTTGACCATGTCCTTCCCATAGCCAGTTCGGACAAAC
+
FFFFFFFFFFFFFFFFFFFFFFFFFFFFFFFFFFFFFFFFFFFFFFFFFFFFFFFFFFFFFFFFFFFFFFFFFFFFFFFFFFFFFFFFFFFFFFFFFFFFFFFFFFFFFFFFFFFFFFFFFFFFFFFFFFFFFFFFFFFFFFFFFFFFFF
@A00456:223:HMMCCDSXX:3:1113:24225:10441 2:N:0:TGTACCGT+TCTCTAGG
GTGGCAGCAGCCAGTGCTTTACGACTATTTCCTTAACGATCGGATCCTAAAGACAGAGTCTGAGGCAGAGGGCACAAGAACAGCAAGGAGAAATATCGCTGTGATTCTCCGATCACAGTTTTAAAGGAATCTGCCCAAGGCCACGGAGCC
+
FFFFFFFFFFFFFFFFFFFFFFFFFFFFFFFFFFFFFFFFFFFFFFFFFFFF:FFFFFFFFFFFFFFFF:FFFFFFFFFFFFFFFFFFFFFFFFFFFFFFFFFFFFFFFFFFFFFF:F:F,FFF,FFFFFFFFFFFFFFFFFFFFFFFFF
@A00456:223:HMMCCDSXX:3:1113:27181:14027 2:N:0:TGTACCGT+TCTCTAGG
GGCAGCAGCCAGTGCTTTACGACTATTTCCTTAACGATCGGATCCTAAAGACAGAGTCTGAGGCAGAGGGCACAAGAACAGCAAGGAGAAATATCGCTGTGATTCTCCGATCACAGTTTTAAAGGAATCTGCCCAAGGCCACGGAGCCTG
+
:FFFFFFFFFFFFFFFFFFFFFFFFFFFFFF:FFFF,FFFFFF:FF:FFFFFFFFFFFF:FFFFFFFFFFFFFFFFFFFFFFFFF::FFFFFFFFFFFFFFFFFFFFFFFFFFFFFFFFFFF,FFFFFFFFFFFF:FFFFFF:FFFFFFF
@A00456:223:HMMCCDSXX:3:1113:17833:17910 2:N:0:TGTACCGT+TCTCTAGG
GTTTTATTACGTTTTTGGTACAACCCAGACATCCCTAGGATGATGACAGTGTTTGATCTCATGTTCAGATCAACGGATGTGGCAGCAGCCAGTGCTTTACGACTATTTCCTTAACGATCGGATCCTAAAGACAGAGTCTGAGGCAGAGGG
+
FF,FFFFFFFFFFFF:FFFFFFFFFFFFFFFFFFFFFFFFFFFFFFFFFFFFFFFFFFFFFFFFFFFFFFFFFFFFF::FFFFF:FFFF:FFFFFFF:FFFFFFFFFFFFFFFFFFFFFFFFFFFFFFF:FFFFFFFFFF,FFFFFFFF:
@A00456:223:HMMCCDSXX:3:1113:18394:28808 2:N:0:TGTACCGT+TCTCTAGG
GGAGCAGAAGCCACAGACTCTGATGCCCTCTGTCACTCTGAACAAAACCAACAAAAACTATCCTCTCTGACTGTTGAAAGCATTTTTTCCTCCTTGGCACACGTTAGACAGACTGGATGAAATCAGAGGGCTTATTCTATCTTCTCTGTT
+
FFFFFFFFFFFFFFFFFFFFFFFFFFFFFFFFFFFFFFFFFFFFFFFFFFFFFFFFFFFFFFFFFFFFFFFFFFFFFFFFFFFFFFFFFFFFFFFFFFFFFFFFFFFFFFFFFFFFFFFFFFFFFFFFFFFFFFFFFF:FFFFFFFFFFF
@A00456:223:HMMCCDSXX:3:1113:18403:28792 2:N:0:TGTACCGT+TCTCTAGG
GGAGCAGAAGCCACAGACTCTGATGCCCTCTGTCACTCTGAACAAAACCAACAAAAACTATCCTCTCTGACTGTTGAAAGCATTTTTTCCTCCTTGGCACACGTTAGACAGACTGGATGAAATCAGAGGGCTTATTCTATCTTCTCTGTT
+
FFFFFFFFFFFFFFFFFFFFFFFFFFFFFFFFFFFFFFFFFFFFFFFFFFFFFFFFFFFFFFFFFFFFFFFFFFFFFFFFFFFFFFFFFFFFFFFFFFFFFFFFFFFFFFFFFFFFFFFFFFFFFFFFFFFFFFFFFFFFFFFFFFFFFF
@A00456:223:HMMCCDSXX:3:1114:24587:32299 2:N:0:TGTACCGT+TCTCTAGG
TGTGGGGATGATGTCGGAATTATCACCATGGAGGTAATCCTTTTTGGACCTCAGAGTCAACTGCACCGAAGTCGCCACCTCTTTGATGCTGTGGTATTTTCCATCCCTCTGAATATGGAGAACTTTGACCATGTCCTTCCCATAGCCAGT
+
,FFFFFFFFFFFFFFFFFFFFFFFFFFFFFFFFFFF,FFFF:FFFFFFFFFFFFFFFFFFFFFFFFF,FFFFFFFFFFFFFFFFFFFFFFFFFFFFFFFFFFFFFFFFFFFFFFFFF:FFFFFFFFF:FF,FFFFFFFF:FFFF:,::F,
@A00456:223:HMMCCDSXX:3:1115:19388:7200 2:N:0:TGTACCGT+TCTCTAGG
GTGGTGTCTGTGGGGATGATGTCGGAATTATCACCATGGAGGTAATCCTTTTTGGACCTCAGAGTCAACTGCACCGAAGTCGCCACCTCTTTGATGCTGTGGTATTTTCCATCCCTCTGAATATGGAGAACTTTGACCATGTCCTTCCCA
+
FFFFFFFFFF:FFFFFF,FFFFFFFF:FFFFFFFFFFFFFFFFFFF,FFF:FF,FFFFFFFFFFFFFFFFFFFFFFFFFFFFFFFFFFFFFFFFFF:FFFFFFFFFFFFFFFFF,:FF:FFFFFFFFFFFFFFFFFFFF:FF:FFFFFFF
@A00456:223:HMMCCDSXX:3:1115:19515:7294 2:N:0:TGTACCGT+TCTCTAGG
GTGGTGTCTGTGGGGATGATGTCGGAATTATCACCATGGAGGTAATCCTTTTTGGACCTCAGAGTCAACTGCACCGAAGTCGCCACCTCTTTGATGCTGTGGTATTTTCCATCCCTCTGAATATGGAGAACTTTGACCATGTCCTTCCCA
+
FFFFFFFFFFFFFFFFFFFFFFFFFFFFFFFFFFFFFFFFFFFF:FFFFFFFFFFFFFFFFFFFFFFFFFFFFFFFFFFFFFFFFFFFFFFFFFFFFFFFFFFFFFFFFFFFFFFFFFFFFFFFFFFFFFFFFFFFFFFFFFFFFFFFF:
@A00456:223:HMMCCDSXX:3:1115:18331:8563 2:N:0:TGTACCGT+TCTCTAGG
GTGATGCTTGGGATAACTGTGTGCTCACCTGCAAAAATTTCAACTCAGGATACTGATTGCTCTGCTCTGTGTGAAGTAATTGCTCTTCCGTTTCTAGTTTAGCAAGGGGCTTGTAGCTGTGCGCACGTGGAGCCCTGCATTAGCAGACAC
+
FFFFFFFFFFFFFFFFFFFFFFFFFFFFFFFFFFFFFFFFFFFFFFFFFFFFFFFFFFFFFFFFFFFFFFF:FFFFFF:FFFFFFFFFFF:FFFF:FFFFFFFFFFFFFFFFFFFFFFFFFFFFFFFFFF:FFFFFFFFFFFFFFFFFFF
@A00456:223:HMMCCDSXX:3:1115:19660:10676 2:N:0:TGTACCGT+TCTCTAGG
TAGCTCTCTGTTTCTCTCCTTGGGAGAAACAACTCATCAGGAAAGAGTCCCAGGAGTGCTTAGCAATTACTCTTGGCTGGGTTTAGTGGTGGATACCGATCTTCCCAGCCCTTGGGAGCCGATGCAGAAGGGCTGTCATGAGCTTGAAGC
+
FFFFFFFFFFFFFFFFFFFFFFFFFFFFFFF:FFFFFFFFFFFFFFFFFFFFFFFFFFFFFFFFFFFFFFFFFF:F,FFFFFF:::FFFFFFFFFFFFFFFFFFFFFFFFFF:FFFFFFFFFFFFFFFFFFFFFFFFFFFFFFFFFFFF:
@A00456:223:HMMCCDSXX:3:1115:21748:17237 2:N:0:TGTACCGT+TCTCTAGG
GTTCTTGATGGTGTCTGTGGGGATGATGTCGGAATTATCACCATGGAGGTAATCCTTTTTGGACCTCAGAGTCAACTGCACCGAAGTCGCCACCTCTTTGATGCTGTGGTATTTTCCATCCCTCTGAATATGGAGAACTTTGACCATGTC
+
FFFFFFFFFFFFFFFFFFFFFFFFFFFFFFFFFFFFFFFFFFFFFFFFFFF:FFFFFFFFFFFFFFFFFFFFFFFFFFFFFFFFFFFFFFFFFFFFFFFFFFFFFFFFFFFFFFFFFFFFFFFFFFFFFFFFFFFFFFFFFFFFFFFFFF
@A00456:223:HMMCCDSXX:3:1115:9543:17237 2:N:0:TGTACCGT+TCTCTAGG
GCCCCTTGCTAAACTAGAAACGGAAGAGCAATTACTTCACACAGAGCAGAGCAATCAGTATCCTGAGTTGAAATTTTTGCAGGTGAGCACACAGTTATCCCAAGCATCACAACTGGCTGGAGCCATAACGTCACAGCCTGGAAGGCAGCT
+
FFFFFFF:FFFFFFFFFFFF::FFFFFFFFFF:F:FFFF:FFFFF:FFFFFFFF:FF:FF:FF,FFFFFF:FF:FFFFFFFF,FFFFFFFFFFF,:FFFFFF:FFFFFFFFF:FF:F:FFFFFFFFFFF:FFFFF,FFF,FFFF:FFFFF
@A00456:223:HMMCCDSXX:3:1116:31376:15029 2:N:0:TGTACCGT+TCTCTAGG
CAAAAAGTTGTATTAAACCAAAAGGACAATTTTGATCACCAGATGCTTAGTCATGGAAGTGGAGCTCCCCGCTGCGCTGTTCTCTAAAACGGCGCAGATGTATTCTCCATTTTTTCTTCCCTCCCTGCCTTTTTCTTTTTCCTCAATCTC
+
:FFF:FFFFF:FFFFF,FFFF:F:FFFF:FFFFFFFF:FFFFFFFF:FFFFFFFFF:FFFF:FFFFFFFFFF,:FFFFFFFFFFFFFFFFF,FFFF:FFF,FFFFFFFFFF::FF:FFFFFFFFFFFFFF,FFF::FFFFFFFF,FFFFF
@A00456:223:HMMCCDSXX:3:1116:22110:15515 2:N:0:TGTACCGT+TCTCTAGG
TGAGGAGGAAGCTGCCTTCCAGGCTGTGACGTTATGGCTCCAGCCAGTTGTGATGCTTGGGATAACTGTGTGCTCACCTGCAAAAATTTCAACTCAGGATACTGATTGCTCTGCTCTGTGTGAAGTAATTGCTCTTCCGTTTCTAGTTTA
+
FFFFFFFFFFFFFFFFFFFFFFFFFFFFFFFFFFFFFFFFFFFFFFFFFFFFFFFFFFFFFFFFFFFFFFFFFFFFFFFFFFFFFFFFFFFFFFFFFFFFFFFFFFFFFFFFF:FFFFFFFFFFFFFFFFFFFFFFFFFFFFFFFFFFFF
@A00456:223:HMMCCDSXX:3:1116:13747:19382 2:N:0:TGTACCGT+TCTCTAGG
GTCTCGGACAGCGCCCCAGGTAGCCTCGAAATCCACGTCCCGATTCTGGTAGCGCCACTTGCAGTACACTTGAGTGGCAAAGCATCGGTCCTTCACCTCGGGGAGAGTAGTGAACTGGTCCTTGATGAATCCTTCAAATCCAGACTGGGT
+
FFFFFFFFF:FFFFFFFFFFFFFFFFFFFFFFFFFFFFFFFFFFFFFFFFFFFFFFFFFFFFFFFFFFFFFFFFFFFFFFFFFFFFFFFFFFFFFFFFFFFFFFFFFFFFFFFFFFFFFFFFFF:FFFFFFFFFFFFFFFFFFFFFFFFF
@A00456:223:HMMCCDSXX:3:1116:1190:25942 2:N:0:TGTACCGT+TCTCTAGG
ATGAAGTGGAGTTTGTCCGAACTGGCTATGGGAAGGACATGGTCAAAGTTCTCCATATTCAGAGGGATGGAAAATACCACAGCATCAAAGAGGTGGCGACTTCGGTGCAGTTGACTCTGAGGTCCAAAAAGGATTACCTCCATGGTGATA
+
FFFFFFFFFFFFFFFFFFFFFFFFFFFFFFFFFFFFFFFFFFFFFFFFFFFFFFFFFFFFFFFFFFFFFFFFFFFFFFFF:FFFFFFFFFFFFFFFFFFFFFFFFFFFFFFFFFFFFFFFFFFFFFFFFFFFFFFFFFFFFF,FFFFFFF
@A00456:223:HMMCCDSXX:3:1116:19443:31970 2:N:0:TGTACCGT+TCTCTAGG
GAATGATGAAGTGGAGTTTGTCCGAACTGGCTATGGGAAGGACATGGTCAAATTTCTCCATATTCAGAGGGATGGAAAATACCACAGCATCAAAGAGGTGGCGACTTCGGTGCAGTTGACTCTGAGGTCCAAAAAGGATTACCTCCATGG
+
FFFFFFFFF,FFFFFFFFFFFFFFFFFFFFFFFFFFFFFFFFFFFFFFFFFFFFFFFFFFFFFFFFF:FFFFFFFF:FFFFFFFFFFFFFFFFFFFFFFFFFFFFFFFFFFFFFFFFFFFFFFFFFFFFFFFFFFFFFFFFFFFFFFFFF
@A00456:223:HMMCCDSXX:3:1117:7292:2660 2:N:0:TGTACCGT+TCTCTAGG
ATGTGGCAGCAGCCAGTGCTTTACGACTATTTCCTTAACGATCGGATCCTAAAGACAGAGTCTGAGGCAGAGGGCACAAGAACAGCAAGGAGAAATATCGCTGTGATTCTCCGATCACAGTTTTAAAGGAATCTGCCCAAGGCCACGGAG
+
FFFFFFFFFFFFFFFFFFFFFFFFFFFFFFFFFFFFFFFFFFFFFFFFFFFFFFFFFFFFFFFFFFFFFFFFFFFFFFFFF:FFFFFFFFFFFFFFFFFFFFFFFFFFFFFFFFFFFFFFFFF:FFFFFFFFFFFFF:FFFFFFFFFFFF
@A00456:223:HMMCCDSXX:3:1117:3568:6574 2:N:0:TGTACCGT+TCTCTAGG
CAAGGAAGAGGTTTTGCTGCCTCTGGACAACCCCTACGGCAAAATAACCGGGACGGTGAGGAGGAAGCTGCCTTCCAGGCTGTGACGTTATGGCTCCAGCCAGTTGTGATGCTTGGGATAACTGTGTGCTCACCTGCAAAAATTTCAACT
+
FFFFFFFFFFFFFFFFFFFFFFFFFF:FFFFFFFFFFFFFF:FFFFFFFFFFFFFFFFFFFFFFF:FFFFFFFFFFFFFFFFFFFFFFFFFFFFFFFFFFF:FFFFFFFFFFFF:FFFF:FFFFFFFFFFFFFFFFFFFFFFFFFFFFFF
@A00456:223:HMMCCDSXX:3:1117:5593:9486 2:N:0:TGTACCGT+TCTCTAGG
GACGTTATGGCTCCAGCCAGTTGTGATGCTTGGGATAACTGTGTGCTCACCTGCAAAAATTTCAACTCAGGATACTGATTGCTCTGCTCTGTGTGAAGTAATTGCTCTTCCGTTTCTAGTTTAGCAAGGGGCTTGTAGCTGTGCGCACGT
+
FFFFFFFFFFFFFFFFFFFFFFFFFFFFFFFFFFFFFFFFFFFFFFFFFFFFFFFFFFFFFFFFFFFFFFFFFFFFFFFFFFFFFFFFFFFFFFFFFFFFFFFFFFFFFF:FFFFFFFFFFFFFFFFFFFFFFFFF::FFFFFFFFFFFF
@A00456:223:HMMCCDSXX:3:1117:16767:14309 2:N:0:TGTACCGT+TCTCTAGG
GGCCCATTACCATGACGACTATGGAAAGAATGATGAAGTGGAGTTTGTCCGAACTGGCTATGGGAAGGACATGGTCAAAGTTCTCCATATTCAGAGGGATGGAAAATACCACAGCATCAAAGAGGTGGCGACTTCGGTGCAGTTGACTCT
+
F:FFFFFFFFFFFFFFFFFFFFFFFFFFF:FFFFFFFF:FFFFFFFFFFFFFFF::FFFFFFFFFFFFFFFFFFFFF:FFFFFFFFFFFFFFFFFFFFFFFFFFFFFFFFFFFFFFFFFFF:FFFFFFFFFFFFFFFFFFFFFFFFFFFF
@A00456:223:HMMCCDSXX:3:1117:26377:16705 2:N:0:TGTACCGT+TCTCTAGG
GATGAAGTGGAGTTTGTCCGAACTGGCTATGGGAAGGACATGGTCAAAGTTCTCCATATTCAGAGGGATGGAAAATACCACAGCATCAAAGAGGTGGCGACTTCGGTGCAGTTGACTCTGAGGTCCAAAAAGGATTACCTCCATGGTGAT
+
FFFFFFFFFFFFFFFFFFFFFFFFFFFFFFFFFFFFFFFFFFFFFFF:FFFFFFFFFFFFFFFFF:FFFFFFFFFFFFFFFFFFFFFFFFFFFFFFFFFFFFFFFFFFFFFFFFFFFFFFFFFFFFFFFFFFFFFFFFFFFFFFFFFFFF
@A00456:223:HMMCCDSXX:3:1117:20329:22169 2:N:0:TGTACCGT+TCTCTAGG
TGTAGCTGTGCGCACGTGGAGCCCTGCATTAGCAGACACCGCAGGCTCCGTGGCCTTGGGCAGATTCCTTTAAAACTGTGATCGGAGAATCACAGCGATATTTCTCCTTGCTGTTCTTGTGCCCTCTGCCTCAGACTCTGTCTTTAGGAT
+
FFFFFFFFFFFFFFFFFFFFFFFFFFFFFFFFFFFFFFFFFFFFFFFFFFFFFFF:FFFFFFFFFFFFFFFFFFFFFFFFFFFFFFFFFFFFFFFFFFFFFFFFFFFFFFFFFFFFFFFFFFFFFFFFFFFFFFFFFFFFFFFFFFFFFF
@A00456:223:HMMCCDSXX:3:1118:22453:18584 2:N:0:TGTACCGT+TCTCTAGG
GGCACAAGAACAGCAAGGAGAAATATCGCTGTGATTCTCCGATCACAGTTTTAAAGGAATCTGCCCAAGGCCACGGAGCCTGCGGTGTCTGCTAATGCAGGGCTCCACGTGCGCACAGCTACAAGCCCCTTGCTAAACTAGAAACGGAAG
+
FFFFFFFFFFFFFFFFFFFFFFFFFFFFFFFFFFFFFFFFFFFFFFFFFFFFFFFFFFFFFFFFFFFFFFFFFFFFFFFFFFFFFFFFFFFFFFFFFFFFFFFFFFFFF:FFFFFFFFFFFFFFFFFFFFFFFFFFFFFFFFFFFFFFFF
@A00456:223:HMMCCDSXX:3:1118:20320:23124 2:N:0:TGTACCGT+TCTCTAGG
GGCACAAGAACAGCAAGGAGAAATATCGCTGTGATTCTCCGATCACAGTTTTAAAGGAATCTGCCCAAGGCCACGGAGCCTGCGGTGTCTGCTAATGCAGGGCTCCACGTGCGCACAGCTACAAGCCCCTTGCTAAACTAGAAACGGAAG
+
:F:FFFFFFF,FFFFF,FFFF:F:FFFFFFFFFFF,FFFFFFFFF:FFFFF:FFFF:FFFFFFFF,FF,FFFFFFFFFFF,FFF:FFFFFFFFFFFFF,FFFFFFFFFF:FFFFFFFFFFFFFFFFFFFFF:FFFFFFF,FFFFFFFF:F
@A00456:223:HMMCCDSXX:3:1118:5204:35211 2:N:0:TGTACCGT+TCTCTAGG
CACAAGAACAGCAAGGAGAAATATCGCTGTGATTCTCCGATCACAGTTTTAAAGGAATCTGCCCAAGGCCACGGAGCCTGCGGTGTCTGCTAATGCAGGGCTCCACGTACGCACAGCTACAAGCCCCTTGCTAAACTAGAAACGGAAGAG
+
FFFFFFFFFFFFFFFFFFFFF:FFFFFFFFFFFFFFFFFFFFFFFFFF:FFFFFFF:FFFFFFFFFFFFFFFFFFFFFFFFFFFFFFFFFF:FFFFFFFFFFFFFFFFFFFFFFFFFFFFF:FFFFFFFFFFF:FFF:FFFFFFFFFFFF
@A00456:223:HMMCCDSXX:3:1119:18909:6026 2:N:0:TGTACCGT+TCTCTAGG
ATGATGAAGTGGAGTTTGTCCGAACTGGCTATGGGAAGGACATGGTCAAAGTTCTCCATATTCAGAGGGATGGAAAATACCACAGCATCAAAGAGGTGGCGACTTCGGTGCAGTTGACTCTGAGGTCCAAAAAGGATTACCTCCATGGTG
+
FFFFFFFFFFFFFFFFFFFFFFFFFFFFFF:FFFFFFFFFFFFFFFFFF:FFFFFFFFFFFFFFFFFFFFFFFFFFFFFFFFFFFFFFFF,FFFFFFFFFFFFFFFFFFFFFFFFFFFFFFFFFFFFF:FFFFFFFFFFFF:FFF:FFFF
@A00456:223:HMMCCDSXX:3:1119:19651:8187 2:N:0:TGTACCGT+TCTCTAGG
ATGATGAAGTGGAGTTTGTCCGAACTGGCTATGGGAAGGACATGGTCAAAGTTCTCCATATTCAGAGGGATGGAAAATACCACAGCATCAAAGAGGTGGCGACTTCGGTGCAGTTGACTCTGAGGTCCAAAAAGGATTACCTCCATGGTG
+
FFFFFF,FFFFFFFFFFFFFFFFFFFFFFFFFFFFFFFFFFFFFFFFFFFFFFFFFFFFFFFFFFFFFFFFFF:FFFFFFFFFFFFFFFFFFFFFFFFFFFFFFFFFFFFFFFFFFFFFFFFFFFFFFFFFFFFFFFFFFF:FFFFFFF:
@A00456:223:HMMCCDSXX:3:1119:15908:30765 2:N:0:TGTACCGT+TCTCTAGG
AATGTTTGGAAGGCTGATTTCCATGTCTTCTATCTCAGGAAGCTGGCTCAGGGTCAGCACTTGTATGTCATAGAGGGTCTTCTGCACGGAAGGTGAGTATTCACCTCTGTCATAGGGCCCAGCAAATTTCTTCAGGACAATGTCCCGGAC
+
FFFFFFFFFFFFFFFFFFFFFFFFFF,FFFFFFFFFFFFFFFFFFFFFFFFFFFFFFFFFFFFFFFFFFFFFFFFFFFFFFFFFFFFFFFFFFFFFFFFFFFFFFFFFFFFFFFFFFFFFFFFFFFFFFFFFFFFFFFFFFFFFFFFFFF
@A00456:223:HMMCCDSXX:3:1120:16514:1814 2:N:0:TGTACCGT+TCTCTAGG
GGGCACAAGAACAGCAAGGAGAAATATCGCTGTGATTCTCCGATCACAGTTTTAAAGGAATCTGCCCAAGGCCACGGAGCCTGCGGTGTCTGCTAATGCAGGGCTCCACGTGCGCACAGCTACAAGCCCCTTGCTAAACTAGAAACGGAA
+
FFFFFFFFF:FFFFFFFFFFFFFFFFFFFFFFFFFFFFFFFFFFFFFFFFFFFFFFFFFFFFFFFFFFFFFFFFFFFFFFFFFFFFFFFFFFFFFFFFFFFFFFFFFFFFFFFFFFFFFFFFFFFFFFFFFFFFFFFFFFFFFFFFFFF:
@A00456:223:HMMCCDSXX:3:1120:4164:22326 2:N:0:TGTACCGT+TCTCTAGG
GGCAGCAGCCAGTGCTTTACGACTATTTCCTTAACGATCGGATCCTAAAGACAGAGTCTGAGGCAGAGGGCACAAGAACAGCAAGGAGAAATATCGCTGTGATTCTCCGATCACAGTTTTAAAGGAATCTGCCCAAGGCCACGGAGCCTG
+
FFFFFFFFFFFFFFFFFFFFFFFFFFFFFFFFFFFFFFFFFFFFFFFFFFFFFFFFFFFFFF:FFFFFFFFFFFFFFFFFFFF,FFFFFFFFFFFFFFFFFFFFFFFFFFFFFFFFF,FFFFFFFFFFFFFFFFFFFFFFFFFFFFFFFF
@A00456:223:HMMCCDSXX:3:1120:31928:33489 2:N:0:TGTACCGT+TCTCTAGG
CTGAGGCAGAGGGCACAAGAACAGCAAGGAGAAATATCGCTGTGATTCTCCGATCACAGTTTTAAAGGAATCTGCCCAAGGCCACGGAGCCTGCGGTGTCTGCTAATGCAGGGCTCCACGTGCGCACAGCTACAAGCCCCTTGCTAAACT
+
FFFFFFFFFFFFFFFFFFF:FFFFFFFFFFFFFFFFFFFFFFFFFFFFFFFFFFFFFFFFF:FFFFFFFFFFFFFFFFFFFFFFFFFFFFFFFFFFFFFFFFFF,FFFFFFFFFFFFFFFFF:FFFFFFFFFFFFFFFFFFFFFFFFFFF
@A00456:223:HMMCCDSXX:3:1121:11442:1266 2:N:0:TGTACCGT+TCTCTAGG
GAGGAAGCTGCCTTCCAGGCTGTGACGTTATGGCTCCAGCCAGTTGTGATGCTTGGGATAACTGTGTGCTCACCTGCAAAAATTTCAACTCAGGATACTGATTGCTCTGCTCTGTGTGAAGTAATTGCTCTTCCGTTTCTAGTTTAGCAA
+
FFFFFFFFFFFFFFFFFFFFFFFFFFFFFFFFFFFFFFFFFFFFFFFFFFFFFFFFFFFFFFFFFFFFFFFFFFFFFFFFFFFFFFFFFFF,FFFF:FFFFFFFFFFFFFFFF:FFFF:FFFFFFFFFFFFFFFFF:FFFFFFFFFFFFF
@A00456:223:HMMCCDSXX:3:1121:9435:10817 2:N:0:TGTACCGT+TCTCTAGG
GAGGGCACAAGAACAGCAAGGAGAAATATCGCTGTGATTCTCCGATCACAGTTTTAAAGGAATCTGCCCAAGGCCACGGAGCCTGCGGTGTCTGCTAATGCAGGGCTCCACGTGCGCACAGCTACAAGCCCCTTGCTAAACTAGAAACGG
+
FFFFF:FFFFFFFFFFFFFFFFFFFFFFFFFFFFFFFFFFFFFFFFFFFFFFFFFFF:FFFFFFFFFFFFFFFFFFFFFFFFFFFFFFFFFFFFFFFFFFFFFFFFFFFFFFFFFFFFFFFFFFFFFFFFFFFFFFFFFFFFFFFFFFFF
@A00456:223:HMMCCDSXX:3:1121:25409:29152 2:N:0:TGTACCGT+TCTCTAGG
CCCCTATATGGATTTGATCTTCATCAGCTCTCCTCAGGCAGATGTCCCATCATTTATAGTCTTTGAAGGGAGTTGAAGAATGGGATTGAGAATGTGCTAAGTTCCCAGACGTTTGTGAACATGGATTGGGAACTCTGCTGACCAATACAG
+
FFFFF:FFFFFF:F:FF:,FFFFFFF:FF:,FF::FFF,FFFFFFFF:FFFFF,FFFFFFF:FFFFFFFFFFFF:FF:FFFFFFFF,F:FFFFFFFFFFFFFFF,FF:FFFF:,FF:F,FFFF,FFFFFFFFFFFFF:F:FFFFF,FFF:
@A00456:223:HMMCCDSXX:3:1121:16025:29684 2:N:0:TGTACCGT+TCTCTAGG
GTGGTGTCTGTGGGGATGATGTCGGAATTATCACCATGGAGGTAATCCTTTTTGGACCTCAGAGTCAACTGCACCGAAGTCGCCACCTCTTTGATGCTGTGGTATTTTCCATCCCTCTGAATATGGAGAACTTTGACCATGTCCTTCCCA
+
FFFFFFFFFFFFFFFFFFFFFFFFFFFFFFF:FFFFFFFFFFFFFFFFFFFFFFFFFFFFFFFFFFFFFFFFFFFFFFFFFFFFFFFFFFFFFFFFFFFFFFFFFFFFFFFFFFFFFFFFFFFFFFFFF:FFF:FFFFFFFFFFFFFFFF
@A00456:223:HMMCCDSXX:3:1122:21070:6104 2:N:0:TGTACCGT+TCTCTAGG
GGGCACAAGAACAGCAAGGAGAAATATCGCTGTGATTCTCCGATCACAGTTTTAAAGGAATCTGCCCAAGGCCACGGAGCCTGCGGTGTCTGCTAATGCAGGGCTCCACGTGCGCACAGCTACAAGCCCCTTGCTAAACTAGAAACGGAA
+
FFFFFFFFFFFFFFFFFFFFFFFFFFFFFFFFFFFFFFFFFFFFFFFFFFFFFFFFFFFFFFFFFFFFFFFFFFFFFFFFFFFFFFFFFFFFFFFFFFFFFFFFFFFFFFFFFFFFFFFFFFFFFFFFFFFFFFFFFFFFFFFFFFFFFF
@A00456:223:HMMCCDSXX:3:1122:18168:16986 2:N:0:TGTACCGT+TCTCTAGG
TCTCCATAATACAAAAGAGCAGACAAAACGACCAGCGGGGGAGAAAGTGCTTTGTAAAGGAGGAATAGATCCAGCTCATCCCAGGGTGTAGATGTCTAATGATTAGCATTTCAGCAAAGGAATTCAATCTCCATACTTCTGATAGCTCTG
+
FF:FFFF:FF:FFFFFFFFFFFFFFFFFFFFFFFFFFFFFFFFFFFFFFFFFFFFFFFFFFFFFFFFFFFFFFFFFFFFFFFFFFFFFFFFFFFFFFFFFFFFFFFFFFFFFFFFFFFFFFFFFFFFFFFFFFFFFFFFFFFFFFFFFFF
@A00456:223:HMMCCDSXX:3:1122:13512:35884 2:N:0:TGTACCGT+TCTCTAGG
GTGATGTCGGAATTATCACCATGGAGGTAATCCTTTTTGGACCTCAGAGTCAACTGCACCGAAGTCGCCACCTCTTTGATGCTGTGGTATTATCCATCCCTCTGAATATGGAGAACTTTGACCATGTCCTTCCCATAGCCAGTTCGGACA
+
:FFFFFF:FFFFFFFFF:FFFFFFFF:FF::FF:F:FFFFFFFFFFFFFFFFF,FFFFFFFFFFFFFFFFFFFFFFFFFFF:FFFFFFFFF,FFFFF::FFFFFFFFFFFFFF:FFFFFFFFFFF:FFFFFF,F:FFFF:FFFFF,FFFF
@A00456:223:HMMCCDSXX:3:1123:26738:9972 2:N:0:TGTACCGT+TCTCTAGG
CTTTGAACTTCGCCAGGACATGCACTGTGTTCTTGATGGTGTCTGTGGGGATGATGTCGGAATTATCACCATGGAGGTAATCCTTTTTGGACCTCAGAGTCAACTGCACCGAAGTCGCCACCTCTTTGATGCTGTGGTATTTTCCATCCC
+
FFFFFFFFFFFFFFFFFFFFFFFFF:FFFFFFFFFFFFFFFFF:FFFFFFFFFFFFFFFFFFFFFFFFFFFFFFFFFFFFFFFFFFFFFF:FFFFFFFFFFFFFFFFFFFFFFFFFFFFFFFFFFFFFFFFFFFFFFFFFFFFFFFFF:F
@A00456:223:HMMCCDSXX:3:1123:16830:15702 2:N:0:TGTACCGT+TCTCTAGG
AAGAATGATGAAGTGGAGTTTGTCCGAACTGGCTATGGGAAGGACATGGTCAAAGTTCTCCATATTCAGAGGGATGGAAAATACCACAGCATCAAAGAGGTGGCGACTTCGGTGCAGTTGACTCTGAGGTCCAAAAAGGATTACCTCCAT
+
FF:FFFFFFFFFFFFFF:,FFFFFFFFFFFFFFF,FFFFF,FF:FFF,FFF,FFFFFFFFFFFFF:FFFFFF:FFFFFFFFFFFF:FFFFFFF,FFFF:::FF:FFF:,FFFFFFFFF:FFFFFF,FFFFFFFFFFF:FFF,FFFFFF:F
@A00456:223:HMMCCDSXX:3:1123:16857:15749 2:N:0:TGTACCGT+TCTCTAGG
AAGAATGATGAAGTGGAGTTTGTCCGAACTGGCTATGGGAAGGACATGGTCAAAGTTCTCCATATTCAGAGGGATGGAAAATACCACAGCATCAAAGAGGTGGCGACTTCGGTGCAGTTGACTCTGAGGTCCAAAAAGGATTACCTCCAT
+
FFF:FFFFFF:,FFFFFFFFFFFFFF:FFFFFFF:FFFFFFFFFFFFFFFFFF:FFFFFFFFFFFFF,F,F:FFFFFFFF:FFFFFFFFFFFFFF,FFFFFFFFFFFFFFFFFFFFFFFFFFFFFFFFFFFFFFFF,FFFFFFFFFFFFF
@A00456:223:HMMCCDSXX:3:1124:23421:8703 2:N:0:TGTACCGT+TCTCTAGG
GAAAGAATGATGAAGTGGAGTTTGTCCGAACTGGCTATGGGAAGGACATGGTCAAAGTTCTCCATATTCAGAGGGATGGAAAATACCACAGCATCAAAGAGGTGGCGACTTCGGTGCAGTTGACTCTGAGGTCCAAAAAGGATTACCTCC
+
FFFFFFFFF:FFF:FFFFFFFFFFFFFFFFFFFFFFFFFFFFFFFFFFFFFFFFFFF,FFFFFFFFFFFFFFFFFFFFFFFFFFFFFFFFFFFFF:FFFFFFFFFFFFFFFFFF::FFFFFFFFFFFFFFFFFFFFFF:FFF:FFFFFFF
@A00456:223:HMMCCDSXX:3:1124:28791:11866 2:N:0:TGTACCGT+TCTCTAGG
AGAGGTTTTGCTGCCTCTGGACAACCCCTACGGCAAATAACCGGGACGGTGAGGAGGAAGCTGCCTTCCAGGCTGTGACGTTATGGCTCCAGCCAGTTGTGATGCTTGGGATAACTGTGTGCTCACCTGCAAAAATTTCAACTCAGGATA
+
F:FFFFF:,FFFFFF::FFFFFF:F:FFFFFFFFFFFFFFFF:FFFFF:FFFFFFF,FFFF:FFFFFF:FFFFFF:FFFFFF:FFFFFFFFFFFFFFFFFFFFFFFFFFFFFFFFFFF:FFFFFFFFFFFFFFFFFFFFFFFFF:,F:F,
@A00456:223:HMMCCDSXX:3:1124:2401:25817 2:N:0:TGTACCGT+TCTCTAGG
CCTTGCTAAACTAGAAACGGAAGAGCAATTACTTCACACAGAGCAGAGCAATCAGTATCCTGAGTTGAAATTTTTGCAGGTGAGCACACAGTTATCCCAAGCATCACAACTGGCTGGAGCCATAACGTCACAGCCTGGAAGGCAGCTTCC
+
FFFFFFFFFFFFFFFFFFFFFFFFFFF:FFFFFFFFFFFFFFFFFFFFFFFFFFFFFFFFFFFFFFFFFFFFFFFFFFFFFFFFFFFFFFFFFFFFFFFFFFFFFFFFFFFFFFFFFFFFFFFFFFFFFFFFFFFFFFFFFFFF:FFFF:
@A00456:223:HMMCCDSXX:3:1124:32533:32283 2:N:0:TGTACCGT+TCTCTAGG
CCTCTTGACCCATTTCCACCTTATGCCTGCACATGGGAAAATGCTTCCCTCCTCGGGGGTCACATGTACTTGGCCCTTAACAGTAAATGTCTATGTCATGCCTGTTTCCCGTCTCCACATTTATCCTGTCCCCTAGCCCTTGAGTATAAA
+
FFFFFFFFFFFFFFFFFFFFFFFFFFFFFFFFFFFFFFFFFFFFFFFFFFFFFFFFFFFFFFFFFFFFFFFFFFFFFFFFFFFFFFFFFFFFFFFFFFFFFFFFFFFFFFFFFFFFFFFFFFFFFFFFFFF:FFFFFFFFFFFFFFFFFF
@A00456:223:HMMCCDSXX:3:1124:13557:32643 2:N:0:TGTACCGT+TCTCTAGG
GTCGGAATTATCACCATGGAGGTAATCCTTTTTGGACCTCAGAGTCAACTGCACCGAAGTCGCCACCTCTTTGATGCTGTGGTATTTTCCATCCCTCTGAATATGGAGAACTTTGACCATGTCCTTCCCATAGCCAGTTCGGACAAACTC
+
FFFFFFFFFFFFFFFFFFFFFFFFFFFFFFFFFFFFFFFFFFFFFFFFFFFFFFFFFFFFFFFFFFFFFFFFFFFFFFFFFFFFFFFFFFFFFFFFFFFFFFFFFFFFFFFFFFFFFFFFFFFFFFFFFFFFFFFFFFFFFFFFFFFFFF
@A00456:223:HMMCCDSXX:3:1125:29514:3004 2:N:0:TGTACCGT+TCTCTAGG
CTGAGGCCTGCAGCTCTCCCCTGCCTGGCACCTTCAGTGTGATGTTTCTCTCAACACCAGCACATCAGGCTCCGGCTACAATGGAGAGCATTTGAAATAAGCAAGGGAAAAGAGGACTGGGGTGAGGATCCTTTCCAAGCATTCAAAAGC
+
:F:FFFFFFFFFFFFFFFFF:F:FF:F:FFFFFFFFFFFFFF,F,FFF:FFFFFFFF:FFFFFF:FFFFFFFFF,FFFF:FFFFFFFFFFFFFFFFFFF,FF::FFFFFF:FFFFFFFFFFFF,FFFFFFFFFFFFFFFFFFFFFFFFFF
@A00456:223:HMMCCDSXX:3:1125:7337:6370 2:N:0:TGTACCGT+TCTCTAGG
GTTTAGCAAGGGGCTTGTAGCTGTGCGCACGTGGAGCCCTGCATTAGCAGACACCGCAGGCTCCGTGGCCTTGGGCAGATTCCTTTAAAACTGTGATCGGAGAATCACAGCGATATTTCTCCTTGCTGTTCTTGTGCCCTCTGCCTCAGA
+
FFFFFFFFFFFFFFFFFFFFFFFFFFFFFFFFFFFFFFFFFFFFFFFFFFFFFFFFFFFFFFFFFFF:FFFFFFFFFFFFFFFFFFFFFFFFFFFFFFFFFFFFFFFFFF:FFFFFFFFFFFFFFFFFFFFFFFFFFFFFFFFFFFFFFF
@A00456:223:HMMCCDSXX:3:1125:9851:12947 2:N:0:TGTACCGT+TCTCTAGG
CGGAATTATCACCATGGAGGTAATCCTTTTTGGACCTCAGAGTCAACTGCACCGAAGTCGCCACCTCTTTGATGCTGTGGTATTTTCCATCCCTCTGAATATGGAGAACTTTGACCATGTCCTTCCCATAGCCAGTTCGGACAAACTCCA
+
FFFFFFFFFFFFFFFFFFFFFFFFFFFFFFFFFFFFFFFFFFFFFFFFFFFFFFFFFFFFFFFFFFFFFFFFFFFFFFFFFFFFFFFF:FFFFFFFFFFFFFFFFFFFFFF:FFFFFFFFFFFFFFFFF:FFFFFFFFFFFFFFFF:FFF
@A00456:223:HMMCCDSXX:3:1125:9100:13651 2:N:0:TGTACCGT+TCTCTAGG
CGGAATTATCACCATGGAGGTAATCCTTTTTGGACCTCAGAGTCAACTGCACCGAAGTCGCCACCTCTTTGATGCTGTGGTATTTTCCATCCCTCTGAATATGGAGAACTTTGACCATGTCCTTCCCATAGCCAGTTCGGACAAACTCCA
+
FFFFFFFFFFFFFFFFFFFFFFFFFFFFFFFFFFFFFFFFFFFFFFFFFFFFFFFFFFFFFFFFFFFFFFFFFFFFFFFFFFFFFFFFFFFFFFFFFFFFFFFFFFFFFFFFFFFFFFFFFFFFFFFFFFFFFFFFFFFFFFFFFFFFFF
@A00456:223:HMMCCDSXX:3:1125:14769:16454 2:N:0:TGTACCGT+TCTCTAGG
GCACTGTGTTCTTGATGGTGTCTGTGGGGATGATGTCGGAATTATCACCATGGAGGTAATCCTTTTTGGACCTCAGAGTCAACTGCACCGAAGTCGCCACCTCTTTGATGCTGTGGTATTTTCCATCCCTCTGAATATGGAGAACTTTGA
+
FFFFFFFFFFFFFFFFFFFFFFFFFFFFFFFFFFFFFFFFFFFFFFFFFFFFFFFFFFFFFFFFFFFFFFFFFFFFFFFFFFFFFFFFFFFFFFFFFFFFFFFFFFFFFFFFFFFFFFFFFFFFFFFFFFFFFFFFFFFFFFFFFFFFFF
@A00456:223:HMMCCDSXX:3:1125:22073:17112 2:N:0:TGTACCGT+TCTCTAGG
GCCCCTTGCTAAACTAGAAACGGAAGAGCAATTACTTCACACAGAGCAGAGCAATCAGTATCCTGAGTTGAAATTTTTGCAGGTGAGCACACAGTTATCCCAAGCATCACAACTGGCTGGAGCCATAACGTCACAGCCTGGAAGGCAGCT
+
FFFFFFFFFFFFFFFFFFFFFFFFFFFFFFFFFFFFFFFFFFFFFFFFFFFFFFFFFFFFFFFFFFF::FFFFFFFFF:F:FFFFFFFFFFFFFFFFFF:FFFFFFFFFFFFFFFFFFFFFFF:,FFFFFFFFFFFFFFFFFFFFFFFFF
@A00456:223:HMMCCDSXX:3:1125:23240:24486 2:N:0:TGTACCGT+TCTCTAGG
GCGGTGTCTGCTAATGCAGGGCTCCACGTGCGCACAGCTACAAGCCCCTTGCTAAACTAGAAACGGAAGAGCAATTACTTCACACAGAGCAGAGCAATCAGTATCCTGAGTTGAAATTTTTGCAGGTGAGCACACAGTTATCCCAAGCAT
+
FFFFFFFFFFFFFFFFFFFFFFFFFFFFFFFFFFFFFFFFFF:FFFFFFFFFF:FFFFFFFFFFFFFFFFFFFFFFFFFFFFFFFFFFFFFFFFFFFFFFFFFFFFFFFFFFFFFFFFFFF:FFFFFFFFFFFFFFF:FFFFFFFFFFFF
@A00456:223:HMMCCDSXX:3:1125:23665:24565 2:N:0:TGTACCGT+TCTCTAGG
GCGGTGTCTGCTAATGCAGGGCTCCACGTGCGCACAGCTACAAGCCCCTTGCTAAACTAGAAACGGAAGAGCAATTACTTCACACAGAGCAGAGCAATCAGTATCCTGAGTTGAAATTTTTGCAGGTGAGCACACAGTTATCCCAAGCAT
+
FFFFFFFFFFFFFFFFFFFFFFFFFFFFFFFFFFFFFFFFFFFF:FFFFFFFFFFFFFFFFFFFFFFFFFFFFFFFFFFFF:FFFFFFFFFFFFFFFFFFFFFFFFFFFFFFFFFF:FFFFFFFFFFFFFFFFFFFFFF:FFFFFFFFFF
@A00456:223:HMMCCDSXX:3:1125:23574:24690 2:N:0:TGTACCGT+TCTCTAGG
GCGGTGTCTGCTAATGCAGGGCTCCACGTGCGCACAGCTACAAGCCCCTTGCTAAACTAGAAACGGAAGAGCAATTACTTCACACAGAGCAGAGCAATCAGTATCCTGAGTTGAAATTTTTGCAGGTGAGCACACAGTTATCCCAAGCAT
+
FF:FFFFFFFFF,FFFFFFFFFFFFFFFFFFFFFFFFFF,FFFFFFFFFFFFFFFFFFFFFFFFFFFFFFFFFFFFFFFFFFFFFFFFFFFFFFFFFFFFFF:FFFFFFFFFFFFFFFFFFFFFFFFFFFFFFFFFFFFFFFFFFFFF:F
@A00456:223:HMMCCDSXX:3:1125:16839:32534 2:N:0:TGTACCGT+TCTCTAGG
GTCCGTTCCTTCCAGTTTAGCACTTAGATAATAAGCAAATTAGGAATTGGACTTTGCCACAAAGAGAATGTCCACCTGTACTCTCAAAAGAGGGGCTGAGTGGAAATGGTCTCACACACAGAGCCCTGTGTACACACGTTTGCATCCAGT
+
FFFFFFFFFFFFFFFFFFFFFFFF:FFFFFFFFFFFFFFFFFF:FFFFFFFFFFFFFFFFFFFFFFFFFFFFFFFFFFFFFFFFFFFFFFFFFFFFFF:F:FFFFFFFFFFFFFFFFFFFFFFFFFFFFFFFFFFFFFFFFF:FFFFFFF
@A00456:223:HMMCCDSXX:3:1125:23619:34569 2:N:0:TGTACCGT+TCTCTAGG
GTGGGGATGATGTCGGAATTATCACCATGGAGGTAATCCTTTTTGGACCTCAGAGTCAACTGCACCGAAGTCGCCACCTCTTTGATGCTGTGGTATTTTCCATCCCTCTGAATATGGAGAACTTTGACCATGTCCTTCCCATAGCCAGTT
+
F:FFFFFFFFFFFFFFFFFFFFFFFFFFFFFF:FFFFFFF:FFFFFFFFFFFFFFFFFFFFFFFFFFFFFFFFFFFFFFFFFFFFFFFFFFFFFFFFFFFFFFFFFFFFFFFFFFFFFFFFFFFFF:FFFFFFFFFFFFFFFFFFFFF:F
@A00456:223:HMMCCDSXX:3:1126:1461:3740 2:N:0:TGTACCGT+TCTCTAGG
AGTGGAGTTTGTCCGAACTGGCTATGGGAAGGACATGGTCAAAGTTCTCCATATTCAGAGGGATGGAAAATACCACAGCATCAAAGAGGTGGCGACTTCGGTGCAGTTGACTCTGAGGTCCAAAAAGGATTACCTCCATGGTGATAATTC
+
FFFFFFF:F:FF:FFFFFFFFFF:FFFF:,FFFFFFFFFFFFFFFFFFFF,FFFFFFFFFFFFFFFFFFF:FFFFFFFFFFFFFF,FF:FFFFFFFF,FFFFFFFFFFFFF:F:FFFFFFF:FFFFFF:FF:FF:FFF,FFFF:::FFFF
@A00456:223:HMMCCDSXX:3:1126:22345:17487 2:N:0:TGTACCGT+TCTCTAGG
GTCAGCAGCCAGTGCTTTACGACTATTTCCTTAACGATCGGATCCTAAAGACAGAGTCTGAGGCAGAGGGCACAAGAACAGCAAGGAGAAATATCGCTGTGATTCTCCGATCACAGTTTTAAAGGAATCTGCCCAAGGCCACGGAGCCTG
+
FFFFFFFFFF:FFFFFFFFFF:FFFFFFFFFFF,FFFFFFFFFFFFFFFFFF,FFFFFFFFFFFFFFFFFFFFFFFFFFFFFFFFFFFFFF:F:FFFFFFFF,FFFFFFFFFFFFFFFFFFFFFFFFFFFFFFF,FFFFFFFFFFFFFFF
@A00456:223:HMMCCDSXX:3:1126:31846:27618 2:N:0:TGTACCGT+TCTCTAGG
GTGTCTGTGGGGATGATGTCGGAATTATCACCATGGAGGTAATCCTTTTTGGACCTCAGAGTCAACTGCACCGAAGTCGCCACCTCTTTGATGCTGTGGTATTTTCCATCCCTCTGAATATGGAGAACTTTGACCATGTCCTTCCCATAG
+
FFFFFFFFFFFFF:FFFFFFFFFFFFFFFFFFFFFFFFFFFFFFFFFFFFFFFFFFFFFFFFFFF:FFFFFFFFFFFFFFFFFFFFFFFFFFFFFFFFFFFFFFFFFFFFFFFFFFFFFFFFFFFFFFFF:FFFFFFFFFFFFFFFFFFF
@A00456:223:HMMCCDSXX:3:1126:31575:30780 2:N:0:TGTACCGT+TCTCTAGG
GTGTCTGTGGGGATGATGTCGGAATTATCACCATGGAGGTAATCCTTTTTGGACCTCAGAGTCAACTGCACCGAAGTCGCCACCTCTTTGATGCTGTGGTATTTTCCATCCCTCTGAATATGGAGAACTTTGACCATGTCCTTCCCATAG
+
FFFFFFFFFFFFFFFFFFFFFFF,FFFFFFFFFFFFFFF:FFFFFFFFFFFFF:FFF:FFFFFFFFFFFFFFFFFFFFFFFFFFFFFFFFFFFFFFFFFFFFFFFFFFFFFFFFFFFFFFFFFF:FFFFF:FFFFFFFFFFFFFFFFFFF
@A00456:223:HMMCCDSXX:3:1127:27778:5729 2:N:0:TGTACCGT+TCTCTAGG
GCTTGGGATAACTGTGTGCTCACCTGCAAAAATTTCAACTCAGGATACTGATTGCTCTGCTCTGTGTGAAGTAATTGCTCTTCCGTTTCTAGTTTAGCAAGGGGCTTGTAGCTGTGCGCACGTGGAGCCCTGCATTAGCAGACACCGCAG
+
F:FFFFFFFFFFFFFFFFFFFFFFFFFFFFFFFFFFFFFFFFFFFFFFFFFFFFFFFFFFFFFFFFFFFFFFFFFFFFFFFFFFFFFFFFFFFFFFFF:FFFFFFFFFFFFFFFFFFFFFFFFFFFFFFFFFFFFFFFFFFFFFFFFFFF
@A00456:223:HMMCCDSXX:3:1127:27832:30029 2:N:0:TGTACCGT+TCTCTAGG
GGATGATGTCGGAATTATCACCATGGAGGTAATCCTTTTTGGACCTCAGAGTCAACTGCACCGAAGTCGCCACCTCTTTGATGCTGTGGTATTTTCCATCCCTCTGAATATGGAGAACTTTGACCATGTCCTTCCCATAGCCAGTTCGGA
+
FFFFFFFF:FFFFFFFFFFFFFFFFFFFFFFFFFFFF:FFFFFFFFFFFFFFFFFFFFFFFFFFFFFFFFFFF:FFFFFFFFF,FFFFFFFFFFF:FFFFFFFFFFFFFFFFFFFFF:FFFFFFFFFFFFFFFFFFFFFFFFFFF:FFFF
@A00456:223:HMMCCDSXX:3:1127:21197:35383 2:N:0:TGTACCGT+TCTCTAGG
TTGTGGTGTCTGTGGGGATGATGTCGGAATTATCACCATGGAGGTAATCCTTTTTGGACCTCAGAGTCAACTGCACCGAAGTCGCCACCTCTTTGATGCTGTGGTATTTTCCATCCCTCTGAATATGGAGAACTTTGACCATGTCCTTCC
+
FFFFFFFFFFFFFFFFFFFFFFFFFFFFFFFFFFFFFFFFFFFFFFFFFFFFFFFFFFFFFFFFFFFFFFFFFFFFFFFFFFFFFFFFFFFF::FF::FFFFFFF:F:FFFFFFFFFFFFFFFFFFFFFFFFFFFFFFFFFFFFFFFFFF
@A00456:223:HMMCCDSXX:3:1128:20600:20917 2:N:0:TGTACCGT+TCTCTAGG
GCACAAGAACAGCAAGGAGAAATATCGCTGTGATTCTCCGATCACAGTTTTAAAGGAATCTGCCCAAGGCCACGGAGCCTGCGGTGTCTGCTAATGCAGGGCTCCACGTGCGCACAGCTACAAGCCCCTTGCTAAACTAGAAACGGAAGA
+
,,FFFFFFFFFFFFFFFFFFFFFFFFFFFFFFFFFFFFFFFF:FFFFFFFFFFFFFFFFFFFFFFFFFFFFFFFFFFFF:FFFFFFFFFFFFFFF,:FFFFFFFFFFF:FFFFFFFFFFFFFF::FFF:FFFFFFFFFFFFFFF:FF:FF
@A00456:223:HMMCCDSXX:3:1128:24623:29105 2:N:0:TGTACCGT+TCTCTAGG
CCCTACGGCAAAATAACCGGGACGGTGAGGAGGAAGCTGCCTTCCAGGCTGTGACGTTATGGCTCCAGCCAGTTGTGATGCTTGGGATAACTGTGTGCTCACCTGCAAAAATTTCAACTCAGGATACTGATTGCTCTGCTCTGTGTGAAG
+
FFFFFFFFFFFFFFFFFFFFFFFFFFFFFFFFFFFFFFFFFFFFFFFFFFFFFFFFFFFFFFFFFFFFFFFFFFFFFFFFFFFFFFFFFFFFFFFFFFFFFFFFFFFFFFFFF,FFFFFFFFFFFFFFFFFFFFFFF:FFFFFFFFFFFF
@A00456:223:HMMCCDSXX:3:1129:28257:4022 2:N:0:TGTACCGT+TCTCTAGG
AGCAGTAGCAAAGTTCAGATCAATATCAGAGACCTGGTCTTCAGAATCAAAAGCTTGGAGAGCAACTGACAAAGGCACCTAAGGTTGACCTCTGTGCTACACACACACAAACACACACACACACACACACACACACACACTCAAACATGC
+
FFFFFFFFFFF:FFFFFFFFFFFFFFFFFFFFFFFFFFFFFFFFFFFFFF:FFFFFFFFFFFFFFFFFFFFFFFFFFFFFFFFFFFFFFFFFFFFFFFFFFFFFFFFFFF:FFFFFFFFFFFFFFFFFFFFFFFFFFFFFFFFF:F:FFF
@A00456:223:HMMCCDSXX:3:1129:31232:18756 2:N:0:TGTACCGT+TCTCTAGG
GTGCGTGTGTATGTGTGCTTATGCAAGCACATGTGTGTGTTTGTGTGTGCTAGCATATGTGTGAGCATGTTTGAGTGTGTGTGTGTGTGTGTGTGTGTGTGTTTGTGTGTGTGTAGCACAGAGGTCAACCTTAGGTGCCTTTGTCAGTTG
+
FFFFFFFFFFFFFFFFFFFFFFFFFFFFFFFFFFFFFFF:FFFFFFFFFFFFFFFFFFFFFFFFFFFFFFFFFFFFFFFFFFFFFFFFFFFFFFFFFFFF:FFFFFFFFFFFFFF:FFFFFF,FFFFF,FFFF,F:FF:FFFFFF,FFF,
@A00456:223:HMMCCDSXX:3:1129:30662:32236 2:N:0:TGTACCGT+TCTCTAGG
GGGCACAAGAACAGCAAGGAGAAATATCGCTGTGATTCTCCGATCACAGTTTTAAAGGAATCTGCCCAAGGCCACGGAGCCTGCGGTGTCTGCTAATGCAGGGCTCCACGTGCGCACAGCTACAAGCCCCTTGCTAAACTAGAAACGGAA
+
F:,FFFFF:FFFF:FF:F:F:FFF:FFF:FF,F:FF,F,FFFF:FF,FFFFFFFFF:FFFFF,FFFFFFFFFFFFFFFFFFFFFF:FFFFFFFFFFFFFFF:,:FF,FF:F,::FFF:FF:FFFF,FFFF,,F:FFFFFFFFFFFFFFFF
@A00456:223:HMMCCDSXX:3:1130:7274:7263 2:N:0:TGTACCGT+TCTCTAGG
GGGCACAAGAACAGCAAGGAGAAATATCGCTGTGATTCTCCGATCACAGTTTTAAAGGAATCTGCCCAAGGCCACGGAGCCTGCGGTGTCTGCTAATGCAGGGCTCCACGTGCGCACAGCTACAAGCCCCTTGCTAAACTAGAAACGGAA
+
FFFFFFFFFFFFFFFFFFFFFFFFFFFFFFFFFFFFFFFFFFFFFFFFFFFFFFFFFFFFFFFFFFFFFFFFFFFFFFFFFFFFFFFFFFFFFFFFFFFFFFFFFFFFFFFFFFFFFFFFFFFFFFFFFFFFFFFFFFFFFFFFFFFFFF
@A00456:223:HMMCCDSXX:3:1130:4860:23970 2:N:0:TGTACCGT+TCTCTAGG
CGAACTGGCTATGGGAAGGACATGGTCAAAGTTCTCCATATTCAGAGGGATGTAAAATACCACAGCATCAAATAGGTGGCGAATTCGGTGCAGTTGACTCTGAGGTCCAAAAAGGATTACCTCCATGGTGATAATTCCGACATCATCCCC
+
F::F:,FFFF:,FF,F,:FFFFF:FFFF::,:F,:F:FFFFF:FFFFFFFFF,FFFFFF:FFFFFF:,FFFF,F,:,F,,,F,FF::FFFF,:FF,FFF:FFF,FFF,FFFFF,,FFFFF,FFFF:,:F:FFFFFF,,FF:FF,FFF,FF
@A00456:223:HMMCCDSXX:3:1130:29152:23985 2:N:0:TGTACCGT+TCTCTAGG
GACGTTATGGCTCCAGCCAGTTGTGATGCTTGGGATAACTGTGTGCTCACCTGCAAAAATTTCAACTCAGGATACTGATTGCTCTGCTCTGTGTGAAGTAATTGCTCTTCCGTTTCTAGTTTAGCAAGGGGCTTGTAGCTGTGCGCACGT
+
FFFFFFFFFFFFFFFFFF:FFFFFFFFFFFFFFFFFFFFFFFFFFFFFFFFFFFFFFFFFFFFFFFFFFFFFFFFFFFFFFFFFFFFFFFFFFFFF,FFFFFFFFFFFFFFFFFFFFFFFFFFF:F,FFFFFFFFFFFFFFFFFFFFFFF
@A00456:223:HMMCCDSXX:3:1130:21260:30420 2:N:0:TGTACCGT+TCTCTAGG
TGGTTTTATTACGTTTTTGGTACAACCCAGACATCCCTAGGATGATGACAGTATTTGATCTCATGTTCAGATCAACGGATGTGGCAGCAGCCAGTGCTTTACGACTATTTCCTTAACGATCGGATCCTAAAGACAGAGTCTGAGGCAGAG
+
FFFFF,FFFFFFFFFFFFFFFFFFFFFFFFFFFFFFFFF:FFFF:FFFFFFFF:F:FFFFFFFFFFFFFFFFFFFFFFFFFFFFFFFFFFFFFFFFFFFFFFFFFFF:FFFFFFFFFFFFFFFFFFFFFFFFFFFFFFFFF:FF,FFFFF
@A00456:223:HMMCCDSXX:3:1130:1633:32534 2:N:0:TGTACCGT+TCTCTAGG
GCACGGGGCACAAGAACAGCAAGGAGAAATATCGCTGTGATTCTCCGATCACAGTTTTAAAGGAATCTGCCCAAGGCCACGGAGCCTGCGGTGTCTGCTAATGCAGGGCTCCACGTGCGCACAGCTCCAAGCCCCATGCTAAACTAGAAA
+
FFFFFFFFF,FFFFFFFFFFFFFFFF:,,,:FFFF:FFFFFFFFFFFFFFFFF:,:,FF,,FFF:FFFFF,FF,F:FF,FF:FFFFFFF:FFFFFFFFF:FFFFFFFFF:FFFFF,:FFFFFFF:F,FF:F,FFF,FFF,,,FF:FFF,F
@A00456:223:HMMCCDSXX:3:1130:20410:36464 2:N:0:TGTACCGT+TCTCTAGG
GCTCTGTGTGAAGTAATTGCTCTACCGTTTCTAGTTTAGCAAGGGGCTTGTAGCTGTGCGCACGTGGAGCCCTGCATTAGCAGACACCGCAGGCTCCGTGGCCTTGGGCAGATTCCTTTAAAACTGTGATCGGAGAATCACAGCGATATT
+
FFFFFFF:FFFFFFFFFFFFFF,,F,FFFF:FFFFFFFFFFFF,F:F:F:FFF:FFFFFFFFFF,FFFFFFF:::FFFFFF::FFFFF:F:F:FFFF:FFF:FF,FFFFF:FFFFFF::FFFFFFF:FFF::FFFF:FFFFFF,F:FFFF
@A00456:223:HMMCCDSXX:3:1131:17553:27571 2:N:0:TGTACCGT+TCTCTAGG
GGCGGCGGCCGGTGTTTTTAGGTTGAACAGATTTTCCCATGTTCTGCTGTCTTCTCACTTGCTATAACAAGCTTTTGAACAACAGCAGATGTCACTTCTCAAGTGTCTTCCACTCTCCTATTTTAACACTCAACTCTTCCTCAGAGCTGA
+
FFFFFFFFFFFFFFFFFFFFFFFFFFFFFFFFFFFFFFFFFFFFFFFFFFFFFFFFFFFFFFFFFFFFFFFFFFFFFFFFFFFFFFFFFFFFFFFFFFFFFFFFFFFFFFFFFFFFFFFFFFFFF,FFFFFFFFFF,FFFFFFFFFFFFF
@A00456:223:HMMCCDSXX:3:1132:12355:32033 2:N:0:TGTACCGT+TCTCTAGG
CTCCGGAAGTGAGGGCGAGCTGCTTATGCTCTCCAAGTGAGCCAACAAGTCCCCATACTTGCTGTGCCCTGCCGTGTGTGTTAAGGTAAAAGGAGCAAACGATACCTTTTTCTCATTTCAAAATAAATTAAACTTCATGCCATGAATATC
+
FFFFFFFFFFFFFFFFFFFFFFFFFFFFFFFFFFFFFFFFFFFFFFFFFFFFFFFFFFFFFFFFFFFFFFFFFFFFFFFFFFFFFFF,FFFFFFFFFFFFFFFFFFFFFFFFFFFFFFFFFFFFFFFFFFFFFFFFFFFFFFFFFFFFFF
@A00456:223:HMMCCDSXX:3:1133:13593:1485 2:N:0:TGTACCGT+TCTCTAGG
GTTTGTCCGAACTGGCTATGGGAAGGACATGGTCAAAGTTCTCCATATTCAGAGGGATGGAAAATACCACAGCATCAAAGAGGTGGCGACTTCGGTGCAGTTGACTCTGAGGTCCAAAAAGGATTACCTCCATGGTGATAATTCCGACAT
+
FFFFFFFFFFFFFFFFFFFFFFFFFFFFFFFFFFFFFFFFFFFF:FFFFFFFFF,FFFFFFFFF:FFFFFFFFFFFFFFF:FFFF:FFFFFFF:FFFFFFFFFFFFFFFFFFFFFFFFFFFF:FFF:FFFFFFFFFFFFFFFFFFFFF:F
@A00456:223:HMMCCDSXX:3:1133:18240:6308 2:N:0:TGTACCGT+TCTCTAGG
GTGGGGATGATGTCGGAATTATCACCATGGAGGTAATCCTTTTTGGACCTCGAGTCAACTGCACCGAAGTCGCCACCTCTTTGATGCTGTGGTATTTTCCATCCCTCTGAATATGGAGAACTTTGACCATGTCCTTCCCATAGCCAGTTC
+
FFFFFF:FFFFFFFFF:FFFFFFFFFFFFFFFFFFFFFFFFFFFFFFFFFFFFFFFFFFFFFFFFFFFFFFFFFFFFFFFFFFFFFFFFFFFFFFFFFFFFFFFFFFFFFFFFFFFFFFFFFFFFFFFFFFFFFFFFFFFFFFFFFFFFF
@A00456:223:HMMCCDSXX:3:1133:10330:17534 2:N:0:TGTACCGT+TCTCTAGG
ATGACGACTATGGAAAGAATGATGAAGTGGAGTTTGTCCGAACTGGCTATGGGAAGGACATGGTCAAAGTTCTCCATATTCAGAGGGATGGAAAATACCACAGCATCAAAGAGGTGGCGACTTCGGTGCAGTTGACTCTGGGGTCCAAAA
+
FFFFFFFFFFFFFFFFFFFFFFFFFFFFFFFFFFFFFFFFFFFFFFFFFFFFFFFFFFFFFFFFFFF,FFFFFFFFF,FFFFFFFFFFFFFFFFFFFFFFFFFFFFFFFFFFFFFFFFFFFFFFFFFFFFFFFFFFFFFFFFFFFFFFFF
@A00456:223:HMMCCDSXX:3:1133:14389:17957 2:N:0:TGTACCGT+TCTCTAGG
GATGAAGTGGAGTTTGTCCGAACTGGCTATGGGAAGGACATGGTCAAAGTTCTCCATATTCAGAGGGATGGAAAATACCACAGCATCAAAGAGGTGGCGACTTCGGTGCAGTTGACTCTGAGGTCCAAAAAGGATTACCTCCATGGTGAT
+
:FFFFFFFFFFFFFFFFFFFF:FFFFF:FFFFFFFFFFFF:FFFFFFFFFFFFFFFFF:FFFFFFFF:FF:FFFF:FFFFFFFFFFFFFF:FF:FFFFFFFFFFFFFFFFFFFFFFFFFFFFFFFFFF,F,FFFFFFFFFFFFFFFF,FF
@A00456:223:HMMCCDSXX:3:1133:12680:19351 2:N:0:TGTACCGT+TCTCTAGG
GGGCACAAGAACAGCAAGGAGAAATATCGCTGTGATTCTCCGATCACAGTTTTAAAGGAATCTGCCCAAGGCCACGGAGCCTGCGGTGTCTGCTAATGCAGGGCTCCACGTGCGCACAGCTACAAGCCCCTTGCTAAACTAGAAACGGAA
+
FFFFFFFFFFFFFFFFFFFFFFFFFFFFFFFFFFFFFFFFFFFFFFFFFFFFFFFFFFFFFFFFFFFFFFFFFFFFFFFFFFFFFFFFFFFFFFFFFFFFFFFFFFFFFFFFFFFFFFFFFFFFFFFFFFFFFFFFFFFFFFFFFFFFFF
@A00456:223:HMMCCDSXX:3:1133:15790:20134 2:N:0:TGTACCGT+TCTCTAGG
ATGAAGTGGAGTTTGTCCGAACTGGCTATGGGAAGGACATGGTCAAAGTTCTCCATATTCAGAGGGATGGAAAATACCACAGCATCAAAGAGGTGGCGACTTCGGTGCAGTTGACTCTGAGGTCCAAAAAGGATTACCTCCATGGTGATA
+
FFFFFFFFFFFFFFFFFFFFFFFFFFFFFFFFFFFFFFFFFFFFFFFFFFFFFFFFFFFFFFFF:FFFFFFFFFFFFFFFFFFFFFFFFFFFFFFFFFFFFFFFFFFFFFFFFFFFFFFFFFFFFFFFFFFFFFFFFFFFFF,:FFFFFF
@A00456:223:HMMCCDSXX:3:1133:14868:31407 2:N:0:TGTACCGT+TCTCTAGG
GAAGTAATTGCTCTTCCGTTTCTAGTTTAGCAAGGGGCTTGTAGCTGTGCGCACGTGGAGCCCTGCATTAGCAGACACCGCAGGCTCCGTGGCCTTGGGCAGATTCCTTTAAAACTGTGATCGGAGAATCACAGCGATATTTCTCCTTGC
+
FFFFFFFFFFFFFFFFFFFFFFFFFFFFFFFFFFFFFFFFFFFFFFFFFFFFFFFFFFFFFFFFFFFFFFFFFFFFFFFFFF:FFFFFFFFFFFF:FFFFFFFFFFFFFFFFFFFFFFFFFFFFFFFFFFFFFFFFFFFFFFFFFFFFFF
@A00456:223:HMMCCDSXX:3:1134:1759:5196 2:N:0:TGTACCGT+TCTCTAGG
TTGCTCTTCCGTTTCTAGTTTAGCAAGGGGCTTGTAGCTGTGCGCACGTGGAGCCCTGCATTAGCAGACACCGCAGGCTCCGTGGCCTTGGGCAGATTCCTTTAAAACTGTGATCGGAGAATCACAGCGATATTTCTCCTTGCTGTTCTT
+
FFFFFFFFFFF:FFFFFF:FFFFFF:FFFFFFFFFFFFFFFFFFFFFFFFFFFFFFFFFFFF:FFFFFFFFFFFFFFFFFFFFFFFFFFFFFFFFFFFFF:FFFFFFFFFFFFFFFFFFFFFFFFFFFFFFFFFF:FFFFFFFFFFFFFF
@A00456:223:HMMCCDSXX:3:1134:17635:6574 2:N:0:TGTACCGT+TCTCTAGG
GGGTGAATAACACAGCTGAGACCTTGGGTGGCGCTTTCCCAAGGAGATCTTAGAGCTGTTTCCTTGGGCACACTCTGTTCCTTCTTTTTGTCTCTCCCTGCAACTAATGTGCCTCCCCTGTGATCACTCATCCATTTCTGCAGTACTCAG
+
FFFFFFFFFFFFFFFFFFFFFFFFFFFFFF:F,F:FFFFFFFFFFFFFFFFFFFFFFFFFFFF:FFFFFFFFFFFFFFFF::FFFFFFFFFFFFFFFFFFFFFFFF:FFFFFFFFFFFFFFFFFFFFFFFFFFFFFFFFFFFF:FFFFFF
@A00456:223:HMMCCDSXX:3:1134:29152:19132 2:N:0:TGTACCGT+TCTCTAGG
GTGGGGATGATGTCGGAATTATCACCATGGAGGTAATCCTTTTTGGACCTCAGAGTCAACTGCACCGAAGTCGCCACCTCTTTGATGCTGTGGTATTTTCCATCCCTCTGAATATGGAGAACTTTGACCATGTCCTTCCCATAGCCAGTT
+
FFFFFFFFFFFFFFFFFFFFFFFFFFFFFFFFFFFFFFFFFFFFFFFFFFFFFFFFFFFFFFFFFFFFFFFFFFFFFFFFFFFFFFFFFFFFFFFFFFFFFFFFFFFFFFFFFFFFFFFFFFFFFF:FFFFFFFFFFFFFFFFF:FFFFF
@A00456:223:HMMCCDSXX:3:1134:19063:32941 2:N:0:TGTACCGT+TCTCTAGG
CTCTTCCGTTTCTAGTTTAGCAAGGGGCTTGTAGCTGTGCGCACGTGGAGCCCTGCATTAGCAGACACCGCAGGCTCCGTGGCCTTGGGCAGATTCCTTTAAAACTGTGATCGGAGAATCACAGCGATATTTCTCCTTGCTGTTCTTGTG
+
FF:FFFF,FFFFF:F:,FFF:FF,FFF,F,:F,FFFF,:,,:F:FF::FFFFFF,,F,:FF,F::,FFFFFFFFF,FFFF:F:FFF,::,:FF,,F,FFFFFFF,F,:FF::F,FFFFFFFFF,FFF:FF:FFFFFFFFFFF,:::FFF:
@A00456:223:HMMCCDSXX:3:1135:2835:25786 2:N:0:TGTACCGT+TCTCTAGG
CAGCGCTGTAGTTTTGTTGAGAATCCCTTTGAGTTCCTTCAACCTACCACAGACTTAAACTTCAAGTTCAGGCCACTTCCATGCCTTGATGGAAGGATAATTAGACACAGGGTGTATGTTTCAAGGCATAAATGATAGATGTAAAGAAAT
+
FFFFFFFFFFFFFFFF,FFFFFFFFFFFFFFFFFFFFFFFFFFFFFFF:F:FFFFF::FF,FFFFFFFF:FFFFFFFFFF:FFFFFFFF:FFF:FFFFF:FFFFFF:FFFFFFFF:FF:FFFFFFFFFFF:FFFFFFFFFFFF:FFF,:F
@A00456:223:HMMCCDSXX:3:1135:29668:28855 2:N:0:TGTACCGT+TCTCTAGG
GGATGGAGCTGGTGAGATGATGGTTCAGTTAAGAGACCCAGAGGACTTGGCTTCTACTCCCAGGATTAACATGGTAGCTCACAACCACCTGTAACACCAGGTCCAGGGTATCCAACCCCCTCCACTGGTTACCATGGCACCAGACACGGA
+
FFFFFFFFFFFFFFFF:FFFFFFFFF:FFFFFFFFFFFFFFFFFF:FFFFFFFFFFFFFFFFFFFFFFFFFFFFFFFFFFFFFFFFFFFFFFFFFFFFFFFFFFFFFFFFFFFFFFFFFFFFFFFFFF:FFFFFFFFFFFFFFFFFFFFF
@A00456:223:HMMCCDSXX:3:1135:29469:31767 2:N:0:TGTACCGT+TCTCTAGG
GTCTGTGGGGATGATGTCGGAATTATCACCATGGAGGTAATCCTTTTTGGACCTCAGAGTCAACTGCACCGAAGTCGCCACCTCTTTGATGCTGTGGTATTTTCCATCCCTCTGAATATGGAGAACTTTGACCATGTCCTTCCCATAGCC
+
FF:FFFFFFFFFFFFFFFFFFFFFFFFFFFFFFFFFFFFFFFFFFFFFFFFFFFFFFFFFFFFFFFFFFFFFFFFFFFFFFFFFFFFFFFFFFFFFFFFFFFFFFFFFFFFFFFFFFFFFFFFFFFFFFFFFFFFFFFFFFFFFFFFFFF
@A00456:223:HMMCCDSXX:3:1136:32217:6214 2:N:0:TGTACCGT+TCTCTAGG
GCTGATGACAGTGTTTGATCTCATGTTCAGATCAACGGATGTGGCAGCAGCCAGTGCTTTACGACTATTTCCTTAACGATCGGATCCTAAAGACAGAGTCTGAGGCAGAGGGCACAAGAACAGCAAGGAGAAATATCGCTGTGATTCTCC
+
FFFFFFFFFFFFFFFFFFFFFFFFFFFFFFFFFFFFFFFFFFFFFFFFFFFF:FFFFFFFFFFFFFFFFFFFFFFFFFFFFFFFFFFFFFFFFFFFFFFFFFFFFFFFFFFFFFFFF:FFFFFFFFFFFFFFFFFFFFFFFFFFFFFFFF
@A00456:223:HMMCCDSXX:3:1136:20464:36370 2:N:0:TGTACCGT+TCTCTAGG
ACCTCCCATCATTCACTCTGGAATCAAAGACCTCAAGGTCTTGAAAACAACCCAGTCTGGATTTGAAGGATTCATCAAGGACCAGTTCACTACTCTCCCCGAGGTGAAGGACCGATGCTTTGCCACTCAAGTGTACTGCAAGTGGCGCTA
+
FFFFFFFFFFFFFFFFFFFFFFFFFFFFFFFFFFFFFFFFFFFFFFFFFFFFFFFFFFFFFFFFFFFFFFFFFFFFFFFFFFFFFFFFFFFFFFFFFFFFFFFFFFFFFFFFFFFFFFFFFFFFFFFFFFFFFFFFFFFFFFFFFFFFFF
@A00456:223:HMMCCDSXX:3:1137:17616:26490 2:N:0:TGTACCGT+TCTCTAGG
GGCAAAATAACCGGGACGGTGAGGAGGAAGCTGCCTTCCAGGCTGTGACGTTATGGCTCCAGCCAGTTGTGATGCTTGGGATAACTGTGTGCTCACCTGCAAAAATTTCAACTCAGGATACTGATTGCTCTGCTCTGTGTGAAGTAATAG
+
F:F,FFFFFFFFFFFFFFFFFFFFFFFFFFFF:FFFFFF,FFFF:FFFF:F,FFF:FFFFFFFF:F:FF,FFFFFFFFFFFFFFFFFFFFFFFFFFFFFFFFFFFFFFFFFFFFFF:FFFFFFFFF:FFFF:FFFFFFFFFFFFFFFF,F
@A00456:223:HMMCCDSXX:3:1138:21115:4930 2:N:0:TGTACCGT+TCTCTAGG
GGGGATGATGTCGGAATTATCACCATGGAGGTAATCCTTTTTGGACCTCAGAGTCAACTGCACCGAAGTCGCCACCTCTTTGATGCTGTGGTATTTTCCATCCCTCTGAATATGGAGAACTTTGACCATGTCCTTCCCATAGCCAGTTCG
+
FFFFFFFFFFFFFFFFFFFFFFFFFFFFFFFFFFFFFFFFFFFFFFFFFFFFFFFFFFFFFFFFFFFFFFFFFFFFFFFFFFFFFFFFFFFFFFFFFFFFFFFFFFFFFFFFFFFFFFFFFFFFFFFFFFFFFFFFFFFFFFFFFFFFFF
@A00456:223:HMMCCDSXX:3:1138:26702:7686 2:N:0:TGTACCGT+TCTCTAGG
GTTTGGAAGGCTGATTTCCATGTCTTCTATCTCAGGAAGCTTGCTCAGGGTCAGCACTTGTATGTCATAGAGGGTCTTCTGCACGGAAGGTGAGTATTCACCTCTGTCATAGGGCCCAGCAAATTTCTTCAGGACAATGTCCCGGACAGC
+
FF:F:FFFF,F::FF:F,FFFF:FFF,:FFFFFF,,FFFFF,,FFFFF,:FFFFFFF:FFFFFFFFF,FFFFFFFFFFFFFF:F,:F:::FFFFF:FF::,:,FF:FF,FFFFF:,:FF:FFFFFFFFFF::FF:FFFF:,FF,FF,F:F
@A00456:223:HMMCCDSXX:3:1138:1886:9048 2:N:0:TGTACCGT+TCTCTAGG
GATGAAGTGGAGTTTGTCCGAACTGGCTATGGGAAGGACATGGTCAAAGTTCTCCATATTCAGAGGGATGGAAAATACCACAGCATCAAAGAGGTGGCGACTTCGGTGCAGTTGACTCTGAGGTCCAAAAAGGATTACCTCCATGGTGAT
+
FFFFF:FFFFFFFFFFFFFFFFFFFFFFFFFFFFFFFFFFFFFFFFFFFFFFFFFFFFFFFFFFFFFFFFFFFFFFFFFFF:FFFFFFFFFFFFFFFFFFFFFFFFFFFFFFFFFFFFFFFFFFFFFFFFFFFFFFFFFFFF:FFFFFFF
@A00456:223:HMMCCDSXX:3:1138:14841:11099 2:N:0:TGTACCGT+TCTCTAGG
GATTGCTCTGCTCTGTGTGAAGTAATTGCTCTTCCGTTTCTAGTTTAGCAAGGGGCTTGTAGCTGTGCGCACGTGGAGCCCTGCATTAGCAGACACCGCAGGCTCCGTGGCCTTGGGCAGATTCCTTTAAAACTGTGATCGGAGAATCAC
+
FFFFFFFFF:FF:FFFFFFFFFFFFFFFFFF:FFFFFFFFFFFFFFFFFFF,FFFFFFFFFFFFF:FFFFFFFFF:FFFFFFFFFFFFFFFFFFFFFFFFFFFFFFFFFFFFFF:FFFFFFFFFFFFFFFFFFFFFFFFFF,FF:FFFFF
@A00456:223:HMMCCDSXX:3:1138:21685:14528 2:N:0:TGTACCGT+TCTCTAGG
CTCGAAATCCACGTCCCGATTCTGGTAGCGCCACTTGCAGTACACTTGAGTGGCAAAGCATCGGTCCTTCACCTCGGGGAGAGTAGTGAACTGGTCCTTGATGAATCCTTCAAATCCAGACTGGGTTGTTTTCAAGACCTTGAGGTCTTT
+
FFFFFFFFFFFFFFFFFFFFFFFFFFFFFFFFFFFFFFFFFFFFFFFFFFFFFFFFFFFFFFFFFFFFFFFFFFFFFFFFFFFFFFFFFFFFFFFFF:FFFFFFFFFFFFFFFFFFFFFFFFFFFFFFFFFFFFFFFFFFFFFFFFFFFF
@A00456:223:HMMCCDSXX:3:1138:20790:15295 2:N:0:TGTACCGT+TCTCTAGG
GGGAAGGACATGGTCAAAGTTCTCCATATTCAGAGGGATGGAAAATACCACAGCATCAAAGAGGTGGCGACTTCGGTGCAGTTGACTCTGAGGTCCAAAAAGGATTACCTCCATGGTGATAATTCCGACATCATCCCCACAGACACCATC
+
FFFF:FFFFFFFFFFFFFFFFFFFFFFFFFFFFFFFFFFFFFFFFFFFFFFFFFFFFFFFFFFFFFFFFFFFFFFFFFFFFFFFFFFFFFFFFFFFFFFFFFFFFFFFFFFFFFFFFFFFF:FFFF:FFFFFFFFFFFFFFFFFFFFFFF
@A00456:223:HMMCCDSXX:3:1138:20835:15499 2:N:0:TGTACCGT+TCTCTAGG
GGGAAGGACATGGTCAAAGTTCTCCATATTCAGAGGGATGGAAAATACCACAGCATCAAAGAGGTGGCGACTTCGGTGCAGTTGACTCTGAGGTCCAAAAAGGATTACCTCCATGGTGATAATTCCGACATCATCCCCACAGACACCATC
+
FFFFFFFFFFFFFFFFFFFFFFFFFFFFFFFFFFFFFFFFFF:FFFFFFFFFFFFFFFFFFFFFFFFFFFFFFFFFFFFFFFFFFFFFFFFFFFFFF:FF:FFFFFFFFFFF:FFFFFFFFFFFFFFFFFFFFFF:FFFFFFFFFFFFFF
@A00456:223:HMMCCDSXX:3:1139:11026:1736 2:N:0:TGTACCGT+TCTCTAGG
GAGGCAGAGGGCACAAGAACAGCAAGGAGAAATATCGCTGTGATTCTCCGATCACAGTTTTAAAGGAATCTGCCCAAGGCCACGGAGCCTGCGGTGTCTGCTAATGCAGGGCTCCACGTGCGCACAGCTACAAGCCCCTTGCTAAACTAG
+
FFFF:FFF:FFFFFFFFFFF:FF:,F:FFFF::FFFFFFFFFFFFFFFFFFFFF:F:F,FFFF,:FFFFFFFFFFFFFFFFFFF::F:FFF,FFFFFFFFFF:FFFFF:FFFFFFFFFFFFFF:FFFFF:FFFFFFFFFFFFFFFFFFFF
@A00456:223:HMMCCDSXX:3:1139:29975:8218 2:N:0:TGTACCGT+TCTCTAGG
GGGCACAAGAACAGCAAGGAGAAATATCGCTGTGATTCTCCGATCACAGTTTTAAAGGAATCTGCCCAAGGCCACGGAGCCTGCGGTGTCTGCTAATGCAGGGCTCCACGTGCGCACAGCTACAAGCCCCTTGCTAAACTAGAAACGGAA
+
FFFFFFFFFFFFFFFFFFFFFFFFFFFFFFFFFFFFFFFFFFFFFFFFFFFFFFFFFFFFFFFFFFFFFFFFFFFFFFFFFFFFFFFFFFFFFFFFFFFFFFFFFFFFFFFFFFFFFFFFFFFFFFFFFFFFFFFFFFFFFFFFFFFFFF
@A00456:223:HMMCCDSXX:3:1139:19135:10019 2:N:0:TGTACCGT+TCTCTAGG
GTCGGAATTATCACCATGGAGGTAATCCTTTTTGGACCTCAGAGTCAACTGCACCGAAGTCGCCACCTCTTTGATGCTGTGGTATTTTCCATCCCTCTGAATATGGAGAACTTTGACCATGTCCTTCCCATAGCCAGTTCGGACAAACTC
+
FFFFFFFFFFFFFFFFFFFFFFFFFFFFFFFFFFFFFFFFFFFFFFFFFFFFFFFFFFFFFFFFFFFFFFFF:FFFFFFFFFFFFFFFFFFFFFFFFFFFFFFFFFFFFFFFFFFFFFFFFFFFFFFFFFFFFFFFFFFFFFFFFFFFFF
@A00456:223:HMMCCDSXX:3:1139:30807:16423 2:N:0:TGTACCGT+TCTCTAGG
CTTTGGTACAACCCAGACATCCCTAGGATGATGACAGTGTTTGATCTCATGTTCAGATCAACGGATGTGGCAGCAGCCAGTGCTTTACGACTATTTCCTTAACGATCGGATCCTAAAGACAGAGTCTGAGGCAGAGGGCACAAGAACAGC
+
FFFFFFFFFFFFFFFFFFFFFFFFFFFFFFFFFFFFFFFFFFFFFFFFFFFFFFFFFFFFFFFFFFFFFFFFFFFFFFFFFFFFFFFFFFFFFFFFFFFFFFFFFFFFFFFFFFFFFFFFFFFFFFFFFFFFFFFFFFFFFFFFFFFFFF
@A00456:223:HMMCCDSXX:3:1139:7925:22733 2:N:0:TGTACCGT+TCTCTAGG
ATCCCGGACAGCGCCCCAGGTAGCCTCGAAATCCACGTCCCGATTCTGGTAGCGCCACTTGCAGTACACTTGAGTGGCAAAGCATCGGTCCTTCACCTCGGGGAGAGTAGTGAACAGGTCCTTGATGAATCCTTCAAATCCAGACTGGGT
+
FFFFFFFFFFFFFFFFFFFFFFFFFFFFFFFFFFFFFFFFFFFFFFFFFFFFFFFFFFFFFFFFFFFFFFFFFFFFFFFFFFFFFFFFFFFFFFFFFFFFFFFFFFFFFFFFFFF,FFFFFFFFFFFFFFFFFFFFFFFFFFFFFFFFFF
@A00456:223:HMMCCDSXX:3:1139:1434:22952 2:N:0:TGTACCGT+TCTCTAGG
CCGATGGTGTCTGTGGGGATGATGTCGGAATTATCACCATGGAGGTAATCCTTTTTGGACCTCAGAGTCAACTGCACCGAAGTCGCCACCTCTTTGATGCTGTGGTATTTTCCATCCCTCTGAATATGGAGAACTTTGACCATGTCCTTC
+
FFFFFFFFFFFFFFFFFFFFFFF:FFFFFFFFFFFFFFFFFFFFFFFFFFFFFFFFFFFFFFFFFFFFFFFFFFFFFFFFFFFFFFF,FFFF:FFFFFFFFFFFFFFFFFFFFFFFFFFFFFF:F:FFFFFFFFFF:FFFFFFFFF:FFF
@A00456:223:HMMCCDSXX:3:1140:10646:18677 2:N:0:TGTACCGT+TCTCTAGG
TTGGTACAACCCAGACATCCCTAGGATGATGACAGTGTTTGATCTCATGTTCAGATCAACGGATGTGGCAGCAGCCAGTGCTTTACGACTATTTCCTTAACGATCGGATCCTAAAGACAGAGTCTGAGGCAGAGGGCACAAGAACAGCAA
+
FFFFF:FFFFFF:F:F:FFFFFFFFFFFFFFFFFFFFFFFFFFFFFFFFFFFFFFFFFFFFFFFFFFFFF:FFFFFFFFFFFFFFFFFFFFFFFFFFFFFFFFFFFFFFFFFFFFFFFFFFFFFFFFFFFFFFFFFFFFFFFFFFFFF,F
@A00456:223:HMMCCDSXX:3:1141:25943:5838 2:N:0:TGTACCGT+TCTCTAGG
GGGGATGATGTCGGAATTATCACCATGGAGGTAATCCTTTTTGGACCTCAGAGTCAACTGCACCGAAGTCGCCACCTCTTTGATGCTGTGGTATTTTCCATCCCTCTGAATATGGAGAACTTTGACCATGTCCTTCCCATAGCCAGTTCG
+
FFF:FF:FFF::FFF,FFF,FFFFF:FFFFFFF:FFFF,F:FFFFF:FFF:FFFFFFFFFFFF,:FFF,FFFFFFFFFF:FF,:FF:FFFFFFFFFFFFFFFF,:FFFFF,FF,FF,FF,F,:,FF:F:,FFFFFFF,,FFF,FFFFF,F
@A00456:223:HMMCCDSXX:3:1141:26955:12195 2:N:0:TGTACCGT+TCTCTAGG
GCACAAGAACAGCAAGGAGAAATATCGCTGTGATTCTCCGATCACAGTTTTAAAGGAATCTGCCCAAGGCCACGGAGCCTGCGGTGTCTGCTAATGCAGGGCTCCACGTGCGCACAGCTACAAGCCCCTTGCTAAACTAGAAACGGAAGA
+
FFFFFFFFFFFFFF:FFFFFFFFFFFFFFFFFFFFFFFFFFFFFFFFFFFFFFFFFFFFFFFFFFFFFFFFFFFFFFFFFFFFFFFFFFFFFFFFFFFFFFFFFFFFFFFFFFFFFFFFFFFFFFFFFFFFFFFFFFFFFFFFFFFFFFF
@A00456:223:HMMCCDSXX:3:1141:26006:23516 2:N:0:TGTACCGT+TCTCTAGG
GGGGGGTGGGGGGGGAGATAACCTGGAAAACACCACCTGGAGTTGTTCTCTGACCTCCACATGCATGTGCATACAAGTGCATGCGTGCATGTACACACACACACACACACACACACACACACACACACACCCCACGGGGGGATGGGGTGC
+
FFFFFF,FFFFFFFFFFFFFFFFFFFFF:FFFFFFFFFFFFFFFFFFFFFFFFFFFFFFFFFFFFFFFFFF,FFF:FFFFFFFFF:FF,FFFFFFFFFFFFFFFFFFFFFFFFFFFFFFFFFFFFFFFFFFFFFFFFFFFF::FFFFFFF
@A00456:223:HMMCCDSXX:3:1141:12581:32049 2:N:0:TGTACCGT+TCTCTAGG
GTGTCTGCTAATGCAGGGCTCCACGTGCGCACAGCTACAAGCCCCTTGCTAAACTAGAAACGGAAGAGCAATTACTTCACACAGAGCAGAGCAATCAGTATCCTGAGTTGAAATTTTTGCAGGTGAGCACACAGTTATCCCAAGCATCAC
+
FFFFFFFFFFFFFFFFFFFFFFFFFFFFFFFFFFFFFFFFFFFFFFFFFFFFFFFFFFFFFFFFFFFFFF:FFFFFFFFFFFFFFFFFFFFFFFFFFFFFFFFFFFFF:FFFFFFFFFFFFFFFFFFFFFFFFFFFFFFFFFFFFFFFFF
@A00456:223:HMMCCDSXX:3:1141:8766:32518 2:N:0:TGTACCGT+TCTCTAGG
CTGTGACGTTATGGCTCCAGCCAGTTGTGATGCTTGGGATAACTGTGTGCTCACCTGCAAAAATTTCAACTCAGGATACTGATTGCTCTGCTCTGTGTGAAGTAATTGCTCTTCCGTTTCTAGTTTAGCAAGGGGCTTGTAGCTGTGCGC
+
FFFFFFFFFFF:FFFFFFFFFF:FFFFFFFFFFFFFFFFFF:FFFFF:FF:FFFFFFFFFFFFFFFFFFFFFFFF:F,FFF,FFFFFFFFFFF:FFFFFFFFFFFFFFFFFFFFFFFF:FFFFFFFFFFFFFFFFF::FFFFF:FFFF:F
@A00456:223:HMMCCDSXX:3:1141:27814:36980 2:N:0:TGTACCGT+TCTCTAGG
CGGAATTATCACCATGGAGGTAATCCTTTTTGGACCTCAGAGTCAACTGCACCGAAGTCGCCACCTCTTTGATGCTGTGGTATTTTCCATCCCTCTGAATATGGAGAACTTTGACCATGTCCTTCCCATAGCCAGTTCGGACAAACTCCA
+
FFFFFFFFFFFFFFFFFFFFFFFFFFFFFFFFFFFFFFFFFFFFFFFFFFFFFFFFFFFFFFFFFFFFFFFFFFFFFFFFFFFFFFFFFFF:FFF,FF:FFFFFFFFFFFFFFFFFFFFFFFFFFFFFFFFFFFFFFFFFFFFFFFFFFF
@A00456:223:HMMCCDSXX:3:1142:1190:5619 2:N:0:TGTACCGT+TCTCTAGG
TCAGTGTTTGATCTCATGTTCAGATCAACGGATGTGGCAGCAGCCAGTGCTTTACGACTATTTCCTTAACGATCGGATCCTAAAGACAGAGTCTGAGGCAGAGGGCACAAGAACAGCAAGGAGAAATATCGCTGTGATTCTCCGATCACA
+
F:FFFFF:FFFFFFFFFFFF,FFFFFFFFFFFFFF:F:FFFFFF:FFFFFFFFFFFFFFFFFFFFFFFFFFFFFFFFFFFF:FFFFFFFFFFFFFFFFFFFFFFFF:FFFFFFFFFF:FFFFFFFFFFFFFFFFFFFFFFFFFFFFFFFF
@A00456:223:HMMCCDSXX:3:1142:21133:14011 2:N:0:TGTACCGT+TCTCTAGG
GGGCGTTCTGAGCACGTGCCTCATGAGAAGCCCACACTGGACAGGTATTTATTTAATTGTTGAAAGGGCAAGACATTGGTAGAACAGTACTATGATCAGAGAGACTGGTTTCTCGGGGGACTGCCAGTGCTGAGCTAACATGCATCATCT
+
FFFFFFFFFFFFFFFFFFFFFFFFFFFFFFFFFFFFFFFFFFFFFFFFFFFFFFFF:FFFFFF:FFFFFFFFFF,FFFFFFFFFFFFFFFF,FFFFFFFFFFFFFFFFFFFFFFFFFFFFFFFFFFFFFFFFF:FFFFFFFFFFFFFFFF
@A00456:223:HMMCCDSXX:3:1142:20464:15295 2:N:0:TGTACCGT+TCTCTAGG
CAGCGATATTTCTCCTTGCTGTTCTTGTGCCCTCTGCCTCAGACTCTGTCTTTAGGATCCGATCGTTAAGGAAATAGTCGTAAAGCACTGGCTGCTGCCACATCCGTTGATCTGAACATGAGATCAAACACTGTCATCATCCTAGGGATG
+
FFFFFFFF:FFFFFFFFFFFFFFFFFFFFFFFFFFFFFFFFFFFFFFFFFFFFFFFFFFFFFFFFFFFFFFFFFFFFFFFFFF:FFFFFFFFFFFFFFFFFFFFFFFF:FFFFFFFFFFFFFFFFFFFFFFFFFFFFFFFFFFFFFFFFF
@A00456:223:HMMCCDSXX:3:1142:8730:32393 2:N:0:TGTACCGT+TCTCTAGG
AAGCTGCCTTCCAGGCTGTGACGTTATGGCTCCAGCCAGTTGTGATGCTTGGGATAACTGTGTGCTCACCTGCAAAAATTTCAACTCAGGATACTGATTGCTCTGCTCTGTGTGAAGTAATTGCTCTTCCGTTTCTAGTTTAGCAAGGGG
+
FFF:FFFF:FFFFFFF,FFFFFFFF:FFFFFFFFFFFFFFFFFFFFFFFFFFFFFFFFFFFFFFFFFFFFFFFFF:FFFFFFFFFFFFFFFFFFFFFFFFFFFFFFFFFFFFFFFFFFFFFFFFFFFFFFFFFFFFFFFFFFFFFFFFFF
@A00456:223:HMMCCDSXX:3:1142:2546:36464 2:N:0:TGTACCGT+TCTCTAGG
GTATGTGTGCTTATGCAAGCACATGTGTGTGTTTGTGTGTGCTAGCATATGTGTGAGCATGTTTGAGTGTGTGTGTGTGTGTGTGTGTGTGTGTGTTTGTGTGTGTGTAGCACAGAGGTCAACCTTAGGTGCCTTTGTCAGTTGCTCTCC
+
FFFFFFFFF:FFFFFFFFF:FFFFF:F:F:FFFFFFFFFFFFF,FFFFFFFFFFFFFFFFF::FFFF:FFFFFFFFFFFFFFFFFFFFFFFFFFFFFFFFFFFFFFFFFFFFFFFFFFFFFFFFFFFFF:F,FFFFFFFFFF:FFFFF:,
@A00456:223:HMMCCDSXX:3:1143:22851:1673 2:N:0:TGTACCGT+TCTCTAGG
CGTGTGTATGTGTGCTTATGAAAGCACATGTGTGTGTTTGTGTGTGCTAGCATATGTGTGAGCATGTTTGAGTGTGTGTGTGTGTGTGTGTGTGTGTGTTTGTGTGTGTGTAGCACAGAGGTCAACCTTAGGTGCATTTGTCAGTTGCTC
+
:F,F:FFFF,FFF,F:FFFF,FFF,F,FFFFFF,FFF::F::FFFFFFFF:FFFFFF:FFFF,FF:FFF::FFFFF:FFFFFF:,FFFFFFFFFFFFFF:FFFFFFFF,FFFFFF:FFFFF,:F::,,FFF:FF,,F::FF,FFFF,FFF
@A00456:223:HMMCCDSXX:3:1143:3658:14434 2:N:0:TGTACCGT+TCTCTAGG
CCAAGAGGGGTGTGACACCCGCAGTGCTCTTCTCAATTCTGACACACACACACACACACACACACACACACACACACACACACACGAACACACGCAGATATATAAATATGTCACACACAAATACACATATACACAAAAGAGAAATAACAC
+
FFFFFFFFFFFFFFFFFFFFFFFFFFFFFFFFFFFFFFFFFFFFFFFFFFFFFFFFFFFFFFFFFFFFFFFFFFFFFFFFFFFF:,:F,FFFF,F,,FFFFF,F,F,,F,FFFFFFFFF,F,F,F:F,F,F:FFF,:::,:,::,,:,,F
@A00456:223:HMMCCDSXX:3:1143:31105:18317 2:N:0:TGTACCGT+TCTCTAGG
CGCTTTCCCGAGGCCAGCTTGGGTTCATGTGACCCCTTCTAGATGTGCCCTTCAGTCTGATCCACAGACCAGGAGACTCACCCTTCAAACAAAACTGTCTTTCCTCTTGGAGCCTCAATCAAATGCAAATCACTCCTCAGCTGGGGTTGG
+
F:FFF:FFFF:FFFFFFF,:FFFFFFFFFFFFF:FFFFFFFFFFF:FF,FFFFFFF,:FFFFFFFFFFFFFFFFFFFFFFFFFF::FFFFFFFFFFFFFFFFFFFFFFFFFF:FFFFFFFFFFF,F:FFFFF::FFFFFFFFFFFFFF:F
@A00456:223:HMMCCDSXX:3:1143:18548:24878 2:N:0:TGTACCGT+TCTCTAGG
AACTCACTTCTGTGACGTGGAGCAGGTGAGGAACGGACCTCCCATCATTCACTCTGGAATCAAAGACCTCAAGGTCTTGAAAACAACCCAGTCTGGATTTGAAGGATTCATCAAGGACCAGTTCACTACTCTCCCCGAGGTGAAGGACCG
+
FFFFFFFFFFFFFFFFFFFFFFFFFFFFFFFF,FFFFFFFFFFFFFFFFFFFFFFFFFFFFFFFFFFFFFFFFFFFFFFFFFFFFFFFFFFFFFFFFFFFFFFFFFFFFFFFFFFFFFFFFFFFFFFFFFFFFF:FFFFFFFFFFFFFFF
@A00456:223:HMMCCDSXX:3:1144:14543:5478 2:N:0:TGTACCGT+TCTCTAGG
GCATAATAAACCACAGAACACATTCTAATTCCTATCAAATGAATAGCTAGTCAAGACCAGAGCCTAGGGGGTGGAATAAACTGTGTTTGAGTTTGAGCTCTGTTAGTTAATGGCATGATGATGAACAAATGAGTCACAGTTCTTTAGTGG
+
FFFFFFFFF:FFFFFFFFFFFFFFFFFFFFFFFFFFFFFFFFFFFFFFFFFFFFFFFFFFFFF:FFFFFFFFFFFFFFFFFFFFFFFFFFFFFFFFF:FFFFFFFFFFFFFFFFFFFFFFFFFFFFFFFFFFFFFFF:FFFFFFFFFFFF
@A00456:223:HMMCCDSXX:3:1144:12979:9314 2:N:0:TGTACCGT+TCTCTAGG
GGCAGAGCAATCAGTATCCTGAGTTGAAATTTTTGCAGGTGAGCACACAGTTATCCCAAGCATCACAACTGGCTGGAGCCATAACGTCACAGCCTGGAAGGCAGCTTCCTCCTCACCGTCCCGGTTATTTTGCCGTAGGGGTTGTCCAGA
+
FFFFFFFFFFFFFFFFFFFFFFFFFFFFFFFFFFFF:FFFFFFFFFFFFFFFFFFFFFFFFFFFFFF:FFFFFFFFFFFFFFFFFFFFFF,FFFFFFFFFFFFFFFFFFFFFFFFFFFFFFFFFFFFFFFFF:FFFFFFFFFFFFFFFFF
@A00456:223:HMMCCDSXX:3:1144:4246:11569 2:N:0:TGTACCGT+TCTCTAGG
CGCAGATAAAAGAGCACGGAAGATGGAAAGATCTGCTTTTTGCTTGCTTGCCTTTACTCTTGCTGGCAAGTGCATCCATCCTGTGGTGGAGGCATCCCTTCACGGGCATCAGAAGCTTGTCCTTGGGGCCTTCCAACACATACTGAAGAC
+
FFFFFFFFFFFFFFF:FFFFFFFFFFFFFFFFFFFFFFFFFFFFFFFFFFFFFFFFFFFFFFFFFFFFFFFFFFFFFFFFFFFFFFFFFFFFFFFFFFFFFFFFFFFFFFFFFFFFFFFFFFFFFFFFFFFFFFFFFFFFFFFFFFFFFF
@A00456:223:HMMCCDSXX:3:1144:14814:20447 2:N:0:TGTACCGT+TCTCTAGG
GAGCCCTGCATTAGCAGACACCGCAGGCTCCGTGGCCTTGGGCAGATTCCTTTAAAACTGTGATCGGAGAATCACAGCGATATTTCTCCTTGCTGTTCTTGTGCCCTCTGCCTCAGACTCTGTCTTTAGGATCCGATCGTTAAGGAAATA
+
FFFFFFFFF:FFFFFFFFFFFFFFFFFFFFFFFFFFFFFFFFFFFFFFFFFFFFFFFFFFFFFFFFFFFFFFFFFFFFF:FFFFFFFFFFFFFFFFFF:FFFFFFFFFFFFFFFFFFFFFFFFFFF:FFFFFFFFFFFF:FF:FFFF:FF
@A00456:223:HMMCCDSXX:3:1144:13024:21856 2:N:0:TGTACCGT+TCTCTAGG
GATCGGAGAATCACAGCGATATTTCTCCTTGCTGTTCTTGTGCCCTCTGCCTCAGACTCTGTCTTTAGGATCCGATCGTTAAGGAAATAGTCGTAAAGCACTGGCTGCTGCCACATCCGTTGATCTGAACATGAGATCAAACACTGTCAT
+
FFFFFFFFFFFFFFFFFFFFFFFFFFFFFFFFFFFFFFFFFF::FFFFFFFFFFFFFFFFFFFFFFFFFFFFFFFFFFFFFFFFFFFFFFFFFFFF::FFFF::FFFFFFFFFFF:FFFFFFFFFFFFFFFFFFFFFFFFFFFFFFFFFF
@A00456:223:HMMCCDSXX:3:1145:32714:2409 2:N:0:TGTACCGT+TCTCTAGG
TGAACACCAGGCATACATATCTTGTATGAGGTGACCTAGGGCTCTGGTGATGGAAGAGGGAAAGTTTGGCCTCCTGCTCACTGAGTGGAAAGGACAGGCAGCACTATTTACCTCAGAGGAAGGAGAGGATGGCAGTGAGCTGCATTTGTG
+
FFFFFFFFFFFFFFFFFFFFFFFFFFFFFFFFFFFFFFFFFFFFFFFFFFFFFFFFFFFFFFFFFFFFFFFFFFFFFFFFFFFFFFFFFFFFFFFFFFFFFFFFFFFFFFFFFFFFFFFFFFFFFFFFFFFFFFFFFFFFFFFFFFFFFF
@A00456:223:HMMCCDSXX:3:1145:13232:15577 2:N:0:TGTACCGT+TCTCTAGG
GTGTTCTTGATGGTGTCTGTGGGGATGATGTCGGAATTATCACCATGGAGGTAATCCTTTTTGGACCTCAGAGTCAACTGCACCGAAGTCGCCACCTCTTTGATGCTGTGGTATTTTCCATCCCTCTGAATATGGAGAACTTTGACCATG
+
FFFFFFFFFFF:FFFFF,FFFFFFFFFFFFFFFFF::FFFFFFFFFFF:FF:FFFFFFFFFFFFFFFFFFFF:F:FFFFFFFFFFFF:FFFFFFFFFFFFFFFFF:FFFFFFFF:FF:FFFFFFFFFFFFFFFFFFFFFF:F:FFFFFFF
@A00456:223:HMMCCDSXX:3:1145:27028:32737 2:N:0:TGTACCGT+TCTCTAGG
GGGGCTTGTAGCTGTGCGCACGTGGAGCCCTGCATTAGCAGACACCGCAGGCTCCGTGGCCTTGGGCAGATTCCTTTAAAACTGTGATCGGAGAATCACAGCGATATTTCTCCTTGCTGTTCTTGTGCCCTCTGCCTCAGACTCTGTCTT
+
FFFFFFF:::FFFFFFFFFF:FFFFFFFFFFFFFFFFFFFFFFFFFFFFFFFFFFFFFFFFFFFF:FFFFFFFFFFFFFFFFFFFFFFFFFFFFFFFFFFFFFFFFFFFFFFFFF:FFFF:FFFFFFF:FFFFFFFFFFFFFFFF,FFFF
@A00456:223:HMMCCDSXX:3:1146:1362:5040 2:N:0:TGTACCGT+TCTCTAGG
GGGATGGATGCAAGCCTGAGGCTCAGTAGACATCTCAGAAACCCTCCTGAGCTGATGTACCCTGAGCTGAGCCTTAGTCTGGCTGTTTTTTTCTGTTTGGAGCTCATTTGTTTTGCCTCTGGAAGACATGGCTAAGTTTGGTTTCAGATT
+
FFFF,FFFFFF::FFF:FFFFFFFFFF:FFFFFFFFFFF:FFFFFFFFFFFFFFF,FFFFFFFFFFFFF:FFF,FFFFF:FFFFFFF:::::F,FF:FFF:FFFF::FFFF:FFFFFFFFFFF,FFF,FFFF:,FFF,FFFFFFFFFFFF
@A00456:223:HMMCCDSXX:3:1146:1163:4914 2:N:0:TGTACCGT+TCTCTAGG
GGGATGGATGCAAGCCTGAGGCTCAGTAGACATCTCAGAAACCCTCCTGAGCTGATGTACCCTGAGCTGGGCCTTAGTCTGGCTGTTTTTTTCTGTTTGGAGCTCATTTGTTTTGCCTCTGGAAGACATGGCTAAGTTTGGTTTCAGATT
+
FFF::FFFFFFFFFFF:FFFFF:F:FFFFFFFFFFFFFFFFFFFFFFFFFFFFFFFFFFFFFFFFFFFFFFFFFFFFFFFFFFFFFFFF::FFFFFFFFFFFFFFFFFFFFFFFFFFFFFFFFFFFFFFFFF:,FFF:FFFFFFFFFFFF
@A00456:223:HMMCCDSXX:3:1146:30879:7122 2:N:0:TGTACCGT+TCTCTAGG
AGGGATGTCTGGGTTGTACCAAAAACGTAATAAAACCATGTGAAAAAAAAATCATCCTAGTGTTTTGAAAATCTCTGGCTGAAGCTCCTCATGGAGGAGGGCAGGGGGGCTTGAACTTCCAACCCCAGCTGAGGAGTGATTTGCATTTGA
+
FFFFFFFFFFFFFFFFFFFFFFFFFFFFFFFFFFFFFFFFFFFFFF::FFFFFFFFFFFFFFFFFFFFFFFFFFFFF:FFFFFFFFFFFFFFFFFFFFFFFFFF:FFFFFFFFFFFFFFFFFFF:FFFFFFFFFFFFFFFFFFFFFFFFF
@A00456:223:HMMCCDSXX:3:1146:30174:15702 2:N:0:TGTACCGT+TCTCTAGG
TGCGGTGTCTGCTAATGCAGGGCTCCACGTGCGCACAGCTACAAGCCCCTTGCTAAACTAGAAACGGAAGAGCAATTACTTCACACAGAGCAGAGCAATCAGTATCCTGAGTTGAAATTTTTGCAGGTGAGCACACAGTTATCCCAAGCA
+
FFFFFFFFFFFFFFFFFFFFFFFFFFFFFFFFFFFFFFFFFFFFFFFFFFFFFFFFFFFFFFFFFFFFFFFFFFFFFFFFFFFFFFFFFFF:FFFFFFFFFFFFFFFFFFFFFFFFFFFFFFFFFFFFFFFFFFFFFFFFFFFFFFFFFF
@A00456:223:HMMCCDSXX:3:1147:11614:20478 2:N:0:TGTACCGT+TCTCTAGG
ATTTCAACTCAGGATACTGATTGCTCTGCTCTGTGTGAAGTAATTGCTCTTCCGTTTCTAGTTTAGCAAGGGGCTTGTAGCTGTGCGCACGTGGAGCCCTGCATTAGCAGACACCGCAGGCTCCGTGGCCTTGGGCAGATTCCTTTAAAA
+
FFFFFFFFFFFFFFFFFFFFFFFFFFFFFFFFF,FFFF:FFFF:FFFFFF:FFFF:FFFFFFFFFFFFFF:FFFFFFFFFFFFFFFFFFFFFFFFFFFFFFFFFFFFFFFFFFFFFFFFFFFFFFFFFFFFFFFFF:FFFFFFFFFFFFF
@A00456:223:HMMCCDSXX:3:1147:14660:24032 2:N:0:TGTACCGT+TCTCTAGG
GCAGAGGGCACAAGAACAGCAAGGAGAAATATCGCTGTGATTCTCCGATCACAGTTTTAAAGGAATCTGCCCAAGGACACGGAGCCTGCGGTGTCTGCTAATGCAGGGCTCCACGTGCGCACAGCTACAAGCCCCTTGCTAAACTAGAAA
+
,FFFFFFFF:FFFFFFFFFFFFFFFFFFFFFFFFF,FFFF:FFFFFFFFFFFFFFFFFFFFFFFFFFFFFFFFFF:F:FFFFFFFFFFFFFF:FFFFFFFFFFFFFFFF:FFFFF:FFFFFFFFFFFFFFFFFFF,FFFFFFFFF:FFFF
@A00456:223:HMMCCDSXX:3:1147:31828:33912 2:N:0:TGTACCGT+TCTCTAGG
GACCTCCCATCATTCACTCTGGAATCAAAGACCTCAAGGTCTTGAAAACAACCCAGTCTGGATTTGAAGGATTCATCAAGGACCAGTTCACTACTCTCCCCGAGGTGAAGGACCGATGCTTTGCCACTCAAGTGTACTGCAAGTGGCGCT
+
FFFFFFFFFFFFFFFFFFFFFFFFFFFFFFFFFFFFFFFFFFFFFFFFFFFFFFFFF:FFFFFFFFFFFFFFFFFFFFFFFFFFFFFFFFFFFFFFFFFFFFFFFFFFFFFFFFFFFFFFFFFFFFFFFFFFFFFFFFFFFFFFFFFFFF
@A00456:223:HMMCCDSXX:3:1147:31882:33943 2:N:0:TGTACCGT+TCTCTAGG
GACCTCCCATCATTCACTCTGGAATCAAAGACCTCAAGGTCTTGAAAACAACCCAGTCTGGATTTGAAGGATTCATCAAGGACCAGTTCACTACTCTCCCCGAGGTGAAGGACCGATGCTTTGCCACTCAAGTGTACTGCAAGTGGCGCT
+
FFFFFFFFFFFFFFFFFFFFFFFFFFFFFFFFFFFFFFFFFFFFFFFFFFFFFFFFFFFFFFFFFFFFFFFFFFFFFFFFFFFFFFFFFFFFFFFFFFFFFFFFFFFFFFFFFFFFFFFFFFFFFFFFFFFFFFFFFFFFFFFFFFFFFF
@A00456:223:HMMCCDSXX:3:1148:17173:7968 2:N:0:TGTACCGT+TCTCTAGG
CCGGAATTATCACCATGGAGGTAATCCTTTTTGGACCTCAGAGTCAACTGCACCGAAGTCGCCACCTCTTTGATGCTGTGGTATTTTCCATCCCTCTGAATATGGAGAACTTTGACCATGTCCTTCCCATAGCCCGTTCGGACAAACTCC
+
FFFFFFFFFFFFFFFFFFFFFFFFFFFFFFFFFFFFFFFFFFFFFFFFFFFFFFFFFFFFFFFFFFFFFFFFFFFFFFFFFF,FFFFFFFFFFFFFFFFFFFFFFFFFFFFFFFFFFFFFFFFFFFFF:FFFFF,FFFFFFFFFFFFFFF
@A00456:223:HMMCCDSXX:3:1148:17942:7827 2:N:0:TGTACCGT+TCTCTAGG
CCGGAATTATCACCATGGAGGTAATCCTTTTTGGACCTCAGAGTCAACTGCACCGAAGTCGCCACCTCTTTGATGCTGTGGTATTTTCCATCCCTCTGAATATGGAGAACTTTGACCATGTCCTTCCCATAGCCAGTTCGGACAAACTCC
+
FFFFFFFFFFFFFFFFFFFFFFFFFFFFFFFFFFFFFFF,FFFFFFFFFFFFFFFFFFFFFFFFFFFFFFFFFFFFFFFFFFFFFFFFFFFFFFFFFFFFFFFFFFFFFFFFFFFFFFFFFFFFFFFFFFFFFFFFFFFFFFFFFFFFFF
@A00456:223:HMMCCDSXX:3:1148:23601:19507 2:N:0:TGTACCGT+TCTCTAGG
TGGCAGCAAAGGATCATGGGAGGTTACCTTAAGAAACAAGCATGGTCACAGGAAGTAAGTGGTCAGGATGGATGAGGCAGACGGAGGAAGAGAGAATCTCCAGTGCTCAGTGTAACCCGTGCTGTTGTGAATTCCAGATAGAAGACATGG
+
:FFFFFFFFFFFFFFFFFFFFFFFFFFFFFFFFFFFFFFFFF:FFFFFFFFFFFFFFFFFFFFFFFFFF:FFF,FFFFFFFFFFFFFFFFFFFFFFFFFFFFF:FFF:FF,FFFFFFFF:FFFFFFFFFFFFFF:FFFFFFFFFFFFFFF
@A00456:223:HMMCCDSXX:3:1149:24560:4288 2:N:0:TGTACCGT+TCTCTAGG
GGATGTGGCAGCAGCCAGTGCTTTACGACTATTTCCTTAACGATCGGATCCTAAAGACAGAGTCTGAGGCAGAGGGCACAAGAACAGCAAGGAGAAATATCGCTGTGATTCTCCGATCACAGTTTTAAAGGAATCTGCCCAAGGCCACGG
+
FFFFFFFFFFFFFFFFFFFFFFFFFFFFFFFFFFFFFFFFFFFFFFFFFFFFFFFFFFFFFFFFFFFFFFFFFFFFF:FFFFF:FFFFF,FFFFFFFFFFFFFFFFFFFFFFFFFFFFFFFFFFFFFF:FFF:FFFFFFFFFFFFFFFFF
@A00456:223:HMMCCDSXX:3:1149:32045:11992 2:N:0:TGTACCGT+TCTCTAGG
GGCAGCAGCCAGTGCTTTACGACTATTTCCTTAACGATCGGATCCTAAAGACAGAGTCTGAGGCAGAGGGCACAAGAACAGCAAGGAGAAATATCGCTGTGATTCTCCGATCACAGTTTTAAAGGAATCTGCCCAAGGCCACGGAGCCTG
+
F,:FFFFF,F::FF,F:FFFFFFFFF:FF:FFFFF,FFFFFFFFFFFFFFF:FF:F:FFFFFFFF::FFFFFFFFFFFFFFFFFFFFFFFFFFF:FFFFFFFFFFFFFFFF:FFFFFF:FFF,FFFFFF:FFFF:FF:FFFFF:FFFFFF
@A00456:223:HMMCCDSXX:3:1149:32172:12367 2:N:0:TGTACCGT+TCTCTAGG
GGCAGCAGCCAGTGCTTTACGACTATTTCCTTAACGATCGGATCCTAAAGACAGAGTCTGAGGCAGAGGGCACAAGAACAGCACGGAGAAATATCGCTGTGATTCTCCGATCACAGTTTTAAAGGAATCTGCCCAAGGCCACGGAGCCTG
+
FFFFFFFFFFFFFFFFFFFFFFFFFFFFFFFFFFFF:FFFFFFFFFFFFFFF,FFFFFFFFFFFFFFFFFFFFFFFFFFFFFF,FFFFFFFFFFF:FFFFFFFFFFFFFFFFFFFFFFFFFFFFFF,FFFFFFFFFFFFFFF:F:FFFFF
@A00456:223:HMMCCDSXX:3:1149:17146:15906 2:N:0:TGTACCGT+TCTCTAGG
CAGGTAGCCTCGAAATCCACGTCCCGATTCTGGTAGCGCCACTTGCAGTACACTTGAGTGGCAAAGCATCGGTCCTTCACCTCGGGGAGAGTAGTGAACTGGTCCTTGATGAATCCTTCAAATCCAGACTGGGTTGTTTTCAAGACCTTG
+
FFFFFFFFFFFFFFFFFFFFFFFFFFF:FFFFFFFFFFFFFFFFFFFFFFFFFFFFFFFFFFFFFFFFFFFFFFFFFFFFFFFFFFFFFFFFFFFFFFFFFFFFFFFFFFFFFFFFFFFFFFFFFFFFFFFFFFFFFFFFFFFFFFFFFF
@A00456:223:HMMCCDSXX:3:1149:31277:26631 2:N:0:TGTACCGT+TCTCTAGG
ATTTGGTACAACCCAGACATCCCTAGGATGATGACAGTGTTTGATCTCATGTTCAGATCAACGGATGTGGCAGCAGCCAGTGCTTTACGACTATTTCCTTAACGATCGGATCCTAAAGACAGAGTCTGAGGCAGAGGGCACAAGAACAGC
+
FFF:FFFFFFFFFFF:FFFFFFFFFFFFFFFFFFFFFFFFFFF:F:FF:FFFFFFFFFFFFFFFFF:FFFFFFFFFF:FFFFFFFF:FFFFFFFFFF:FFF:FFFFFFFFFFFFFFFFFFFFFFFFFFFFFF,FFFFFFFFF,F:FFFFF
@A00456:223:HMMCCDSXX:3:1149:30327:27023 2:N:0:TGTACCGT+TCTCTAGG
ATTTGGTACAACCCAGACATCCCTAGGATGATGACAGTGTTTGATCTCATGTTCAGATCAACGGATGTGGCAGCAGCCAGTGCTTTACGACTATTTCCTTAACGATCGGATCCTAAAGACAGAGTCTGAGGCAGAGGGCACAAGAACAGC
+
FFFFFFFFFFFFFFFFFFFFFFFFFFFFFFFFFFFFFFFFFFFFFFFFFFFFFFFFFFFFFFFFFFFFFFFFFFFFFF:FFFFFFFFFFFFFFFFFFFFFFFFFFFFFFFFFFFFFFFFFFFFFFFFF:FFFFFFFFFFFFFFFFFFFFF
@A00456:223:HMMCCDSXX:3:1149:21640:27101 2:N:0:TGTACCGT+TCTCTAGG
AATTCCCTCACCTTGTGATAGTTTGTCCAGGCTGCCTTACCCATCCTCAGGAAGAAGTTTCCATCCACTGGGGACAGCTGTTGCCCCAGGACTCTGCCTGGCTTTTGCTGTCAGCTGCCTTATCTCCTTCTTCTCTACCCTGGGCTCTCC
+
FFFFFFFFFFFFFFFFFFFFFFFFFFFFFFFFFFFFFFFFFFFFFFFFFFFFF:FFFFFFFFF:FF:F:FFFFFFFFFFFFFFFFFF:FFFFFFFFFFFFFFFFFFFFFFFFFFFFFFFF,FFFFFFFFFF:FFFF:FFFFFFFFFFFF:
@A00456:223:HMMCCDSXX:3:1149:26530:33599 2:N:0:TGTACCGT+TCTCTAGG
GTTTGATCTCATGTTCAGATCAACGGATGTGGCAGCAGCCAGTGCTTTACGACTATTTCCTTAACGATCGGATCCTAAAGACAGAGTCTGAGGCAGAGGGCACAAGAACAGCAAGGAGAAATATCGCTGTGATTCTCCGATCACAGTTTT
+
FFFFFFFFFFFFFFFFFFFFFFFFFFFFFFFFFFFFFFFFFFFFFFFFFFFFFFFFFFFFFFFFFFFFFFFFFFFFFFFFFFFFFFFFFFFFFFFFFFFFFFFFFFFFFFFFFFFFFFFFFFFFFFFFFFFFFFFFFFFFFFFFFF:FFF
@A00456:223:HMMCCDSXX:3:1149:18891:36088 2:N:0:TGTACCGT+TCTCTAGG
GTGCTCTTGATGGTGTCTGTGGGGATGATGTCGGAATTATCACCATGGAGGTAATCCTTTTTGGACCTCAGAGTCAACTGCACCGAAGTCGCCACCTCTTTGATGCTGTGGTATTTTCCATCCCTCTGAATATGGAGAACTTTGACCATG
+
FFFFFFFFFFFF:FFFFFFFFFF:FFFFFFFFFFFFFFFFFF:,FFFFFFF:FF:FFFFF:FFFFFFFF:FFFFFFFFF::FF:FFF:FF,FFFFFFFFFF,FFFFFFFFFFFFFFFFFFFF:FFFFFFFF,FFFFFF::FFFFFFFFFF
@A00456:223:HMMCCDSXX:3:1150:7238:10520 2:N:0:TGTACCGT+TCTCTAGG
GCACTGTGTTCTTGATGGTGTCTGTGGGGATGATGTCGGAATTATCACCATGGAGGTAATCCTTTTTGGACCTCAGAGTCAACTGCACCGAAGTCGCCACCTCTTTGATGCTGTGGTATTTTCCATCCCTCTGAATATGGAGAACTTTGA
+
FFFFFFFFFFFFFFFFFFFFFFFFFFFFFFFFFFFFFFFFFFFFFFFFFFFFFFFFFFFFFFFFFFFFFFF:FFFFFF:FFFFFFFFFFFF::FFFFFFFFFFFFFFFFF:FFFFFFFFFFFF,FFFFFFFFFFFFFFFFFFFFFFFFFF
@A00456:223:HMMCCDSXX:3:1151:23122:6308 2:N:0:TGTACCGT+TCTCTAGG
GTCGGAATTATCACCATGGAGGTAATCCTTTTTGGACCTCAGAGTCAACTGCACCGAAGTCGCCACCTCTTTGATGCTGTGGTATTTTCCATCCCTCTGAATATGGAGAACTTTGACCATGTCCTTCCCATAGCCAGTTCGGACAAACTC
+
FFFFFFFFFFFFFFFFFFFFFFFFFFFFFFFFFFFFFFFFFFFFFFFFFFFFFFFFFFFFFFFFFFFFFFFFFFFFFFFFFFFFFFFFFFFFFFFFFFFFFFFFFFFFFFFFFFFFFFFFFFFFFFFFFFFFFFFFFFFFFFFFFFFFFF
@A00456:223:HMMCCDSXX:3:1151:8070:8484 2:N:0:TGTACCGT+TCTCTAGG
TGGGACCTGAGACTTGTTTATTCAGCGAGGCTAAGTGGCTAGGCCAGGCTCTGCCCGTGTTCTCAGTGGTGGAATTAAACAGGTAGCATAGTGGATAGCTTTTGATGTGAGTGTTAGAAATGGAACTTAGGTTCCTAAGCTCACATGGCA
+
:FFF:FFFFFFF:FFFFFFFFFFFFFFFFFFFFFFFFFF:FFFFFFFFFFFFFFFFFFFFFFFF:FFFFFFFFFFFFFF:FFFFFFFFFFFFFFFFFFF:FF:FFFFFFFFFFFF:FFFFFFFFF,FFFFFFFFFFFFFF::FFFFFFFF
@A00456:223:HMMCCDSXX:3:1151:27787:23594 2:N:0:TGTACCGT+TCTCTAGG
GGTGTCTGTGGGGATGATGTCGGAATTATCACCATGGAGGTAATCCTTTTTGGACCTCAGAGTCAACTGCACCGAAGTCGCCACCTCTTTGATGCTGTGGTATTTTCCATCCCTCTGAATATGGAGAACTTTGACCATGTCCTTCCCATA
+
FFFFF:FFFFFFFFFFFFFFFFFFFFFFFFFFFFF:FFFFFFFFFFFFFFFFFFFFFFFFFFFFFFFFFFFFFFFFFFFFFFFFFFFFFFFFFFFFFFFFFFFFFFFFFFFFFFFFFFFFFFFFFFFFFFFFFFFFFFFFFFFFFF:FFF
@A00456:223:HMMCCDSXX:3:1151:1678:36245 2:N:0:TGTACCGT+TCTCTAGG
GGAGTCTTGGCTGCATGTGCGTCTGTGCGCCATGTTCGTGTCTGGTGCCATGGTAACCAGTGGAGGGGGTTGGATACCCTGGACCTGGTGTTACAGGTGGTTGTGAGCTACCATGTTAATCCTGGGAGTAGAAGCCAAGTCCTCTGGGTC
+
FFFFFFFFFFFFFFFFFFFFFFFFFFFFFFFFFFFFFFFFFFFFF:FFFFFFFFFFFFFF:FFFFFFFFFFFFFFFFFFFFF:FFFFFFFFFFFFFFFFFFFFFFFFFFFFF:FFFFFFFF:FFFFFFFFFFFFFFFFFFFFFFFFFFFF
@A00456:223:HMMCCDSXX:3:1152:4074:15749 2:N:0:TGTACCGT+TCTCTAGG
TTCAGATCAACGGATGTGGCAGCAGCCAGTGCTTTACGACTATTTCCTTAACGATCGGATCCTAAAGACAGAGTCTGAGGCAGAGGGCACAAGAACAGCAAGGAGAAATATCGCTGTGATTCTCCGATCACAGTTTTAAAGGAATCTGCC
+
FFFFFFFFFFFFFFFFFFFFFFFFFFFFFFFFFFFFFFFFFFFFFFFFFFFFFFFFFFFFFFFFFFFFFFFFFFFFFFFFFFFFFFFFFFFFFFFFFFFFFFFFFFFFFFFFFFFFFFFFFFFFFFFFFFFFFFFFFFFFFFFFFFFFFF
@A00456:223:HMMCCDSXX:3:1152:29288:30295 2:N:0:TGTACCGT+TCTCTAGG
GTTGGCAGCAGCCAGTGCTTTACGACTATTTCCTTAACGATCGGATCCTAAAGACAGAGTCTGAGGCAGAGGGCACAAGAACAGCAAGGAGAAATATCGCTGTGATTCTCCGATCACAGTTTTAAAGGAATCTGCCCAAGGCCACGGAGC
+
FFFFFFFFFFFFFFFFFFFFF:FFFFFFFFFFFFFFFFFFFFFFFFFFF:FFFFFFFFFFFFFFFFFFFFFFFF:FFFFFFFFFFFFFFFFFF,,FFFFFFFFFFFFFFFFFFFFFFFFFFFFFF:F:FFFFFFFFFFFFFFFFF:FFFF
@A00456:223:HMMCCDSXX:3:1152:2691:30671 2:N:0:TGTACCGT+TCTCTAGG
AGGGCACAAGAACAGCAAGGAGAAATATCGCTGTGATTCTCCGATCACAGTTTTAAAGGAATCTGCCCAAGGCCACGGAGCCTGCGGTGTCTGCTAATGCAGGGCTCCACGTGCGCACAGCTACAAGCCCCTTGCTAAACTAGAAACGGA
+
FFFFFFFFFFFFFFFFFFFFFFFFFFFFFFFFFFFFFFFFFFFFFF,FFFFFFFFF,FFFFFFFFFFFFFFFFF:FFFFFFFFFFFFFFFFFFFFFFFFFFFFFFFFFFFFFFFFFFFFFFF:F::FFFFFFFFFFFFFFFFFFFFFFFF
@A00456:223:HMMCCDSXX:3:1152:2817:30890 2:N:0:TGTACCGT+TCTCTAGG
AGGGCACAAGAACAGCAAGGAGAAATATCGCTGTGATTCTCCGATCACAGTTTTAAAGGAATCTGCCCAAGGCCACGGAGCCTGCGGTGTCTGCTAATGCAGGGCTCCACGTGCGCACAGCTACAAGCCCCTTGCTAAACTAGAAACGGA
+
FFFFF:FFFFF:F,FF:FFFF:F:FFF:FFFFFFFF:FFFFFFFFF,FFFFFFF:FFF,F:FFFFFFFFFFFFFFFFFFFFFFFFFF:FFFFFFFFFFFFFFFFFFFFFFFFFFFFFFFFFFF:FF:FFFFFFFFFFFFFFFFFFFF:FF
@A00456:223:HMMCCDSXX:3:1152:28971:35697 2:N:0:TGTACCGT+TCTCTAGG
GCAGAGGGCACAAGAACAGCAAGGAGAAATATCGCTGTGATTCTCCGATCACAGTTTTAAAGGAATCTGCCCAAGGCCACGGAGCCTGCGGTGTCTGCTAATGCAGGGCTCCACGTGCGCACAGCTACAAGCCCCTTGCTAAACTAGAAA
+
FFFFFFFFFFFFF:,FF:FFFFFFFFFFFFFFFFFFFFFFFFFFFFFFF:FF:FFFFFFFFFFFFFFFFFFFFFFFFFFFFFFFFFFFFFFFFFFFFFFFFFFFFFFFFFFF:FF:FF,FFFFFFFFFFFFFFFFFFFFFFFFFFFFFFF
@A00456:223:HMMCCDSXX:3:1153:3468:8750 2:N:0:TGTACCGT+TCTCTAGG
CTGATTGCTCTGCTCTGTGTGAAGTAATTGCTCTTCCGTTTCTAGTTTAGCAAGGGGCTTGTAGCTGTGCGCACGTGGAGCCCAGCATTAGCAGACACCGCAGGCTCCGTGGCCTTGGGCAGATTCCTTTAAAACTGTGATCGGAGAATC
+
FF:FFFFFFF,FFF:F,:FF:FF,FFFFF,F,F:F:F:FFF,FFF,FFF,:FFF,::,F:F,F:,FFFF:F:FFF::,F::FF,FFFFF:FFF::FFF,F:F,FFFFFF:F:::FF:F,FFFFFFF,,FF:FFF,,F,:FFFF:FFFF,F
@A00456:223:HMMCCDSXX:3:1153:17752:15264 2:N:0:TGTACCGT+TCTCTAGG
TTGCCTTTACCTCCTGAACTATCTCCCTGCCCTCAGCCCATCAGTTCAGCTAGACTGGCTGGCCCGTGACCTCCACGGGTCCCACAGTCTCTACTTTCTCAATGCTGTGACTACTGACACATGTCACAGTGCTTGGCTGTTCACCTGGAT
+
FFFFFFFFFFFFFFFFFFFF:FFFFFFFFFFFFFFFFFFFFFFFFFFFFFFFFFFFFFFFFFFFFFFFFFFFFFFFFFFFFFFFF:FFFFFFFFFFFFFFFFFFFFFFFFFFFFFFFFFFF,FFFFFFFFFFFFFFFFFFFFFFF:FFFF
@A00456:223:HMMCCDSXX:3:1153:17354:15107 2:N:0:TGTACCGT+TCTCTAGG
TTGCCTTTACCTCCTGAACTATCTCCCTGCCCTCAGCCCATCAGTTCAGCTAGACTGGCTGGCCCGTGACCTCCACGGGTCCCACAGTCTCTACTTTCTCAATGCTGTGACTACTGACACATGTCACAGTGCTTGGCTGTTCACCTGGAT
+
FFFFFFFFFFFFFFFFFFFFFFFFFFFFFFFFFFFFFFFFFFFFFFFFFFFFFFFFFFFFFFFFFFFFFFFFFFFFFFFFFFFFFFFFFFFFFFF:FFFFFFFFFFFFFFFFFFFFFFFFFFFFFFFFFFFFFFFFFFFFFFFFFFFFFF
@A00456:223:HMMCCDSXX:3:1153:21947:23719 2:N:0:TGTACCGT+TCTCTAGG
AGGACCGATGCTTTGCCACTCTAGTGTACTGCAAGTGGCGCTACCAGAATCGGGACGTGGATTTCGAGGCTACCTGGTAGGGCAAACAACTGCTAGGACCGAAACCTGGGGCAGCTTACAGGGATCCTGGAGCAAAGAGGAGACTAGGAG
+
,FFFFFFFFFFFFF,FFFF,F,,FFFFFFFF:FFFF:F:,FF,FFFFFFFFF,FFFFFFF,F:FFF:FFFFFF,FFFFFFFFFFFFFFFFFFFFFFFFFFFFFFFFFFFF:,FFFFFF:FF:FFF:FF,:FFFF:FFFFFFFFFF:FFF,
@A00456:223:HMMCCDSXX:3:1154:26765:2754 2:N:0:TGTACCGT+TCTCTAGG
GGAAAGAATGATGAAGTGGAGTTTGTCCGAACTGGCTATGGGAAGGACATGGTCAAAGTTCTCCATATTCAGAGGGATGGAAAATACCACAGCATCAAAGAGGTGGCGACTTCGGTGAAGTTGACTCTGAGGTCCAAAAAGGATTACCTC
+
F:FFFF::FFFF,FFFFF:FFF,:F,FF:FFF,::FFFFF:FFFFFFFFFFF:FFF,,,FF:FFFFFF:,FFFFFFFFFFFFF::FF:FFFF:F,:FFF,FFF,FFFFFF:FFFFFF,FF::FFFFFF:FF:FFFFFFFFFFFF,FF,:F
@A00456:223:HMMCCDSXX:3:1154:3522:10880 2:N:0:TGTACCGT+TCTCTAGG
GTGGCAGCAGCCAGTGCTTTACGACTATTTCCTTAACGATCGGATCCTAAAGACAGAGTCTGAGGCAGAGGGCACAAGAACAGCAAGGAGAAATATCGCTGTGATTCTCCGATCACAGTTTTAAAGGAATCTGCCCAAGGCCACGGAGCC
+
FFFFFFFF:FFF:FFFFFFFFFFFFF:FFFFFFFFFFF::FFFFFFFFFFFFFFFFFFFFFFFFFF,FFFFFFFFF:FF:FFFFFFFFFFFFFFFFFFFFFFFF:FFFFFFFFFFFFFFFFFFFF:FF,FFFFFFFFFFFFFFFFFFFFF
@A00456:223:HMMCCDSXX:3:1154:4598:17472 2:N:0:TGTACCGT+TCTCTAGG
GTTTGGAAGGCTGATTTCCATGTCTTCTATCTCAGGAAGCTGGCTCAGGGTCAGCACTTGTATGTCATAGAGGGTCTTCTGCACGGAAGGTGAGTATTCACCTCTGTCATAGGGCCCAGCAAATTTCTTCAGGACAATGTCCCGGACAGC
+
FFFFFFFFFFFFFFFFFFFFFFFFFFFFFFFFFFFFFFFFFFFFFFFFFFFFFFFFFFFFFFFFFFFFFFFFFFFFFFFFFFFFFFFFFFFFFFF,FFF:FFFFFFFFFF:FFFFFF:FFFFFFFFFFFFFFFFFFFFFFFFFFFFFFFF
@A00456:223:HMMCCDSXX:3:1154:29731:22639 2:N:0:TGTACCGT+TCTCTAGG
CCTGCATTAGCAGACACCGCAGGCTCCGTGGCCTTGGGCAGATTCCTTTAAAACTGTGATCGGAGAATCACAGCGATATTTCTCCTTGCTGTTCTTGTGCCCTCTGCCTCAGACTCTGTCTTTAGGATCCGATCGTTAAGGAAATAGTCG
+
FFFFFFFFFFFFFFFFFFFFFFFFFFFFFFFFFFFFFFF:FFFFFFFFFFFFFFFFFFFFFFFFFFFFFFFFFFFFF:FFFFFFFFFFFFFFFFFFFFFFFFFFFFFFFFFFFFFFFFFFFFF,FFFFFFFF:FFF,FFFFFFFFFFFFF
@A00456:223:HMMCCDSXX:3:1154:16658:25300 2:N:0:TGTACCGT+TCTCTAGG
GTCGGCAGGACATGCACTGTGTTCTTGATGGTGTCTGTGGGGATGATGTCGGAATTATCACCATGGAGGTAATCCTTTTTGGACCTCAGAGTCAACTGCACCGAAGTCGCCACCTCTTTGATGCTGTGGTATTTTCCATCCCTCTGAATA
+
:FFFFFFFFFF,FFFFF:FFFFFFFFFFF:FFFFFFFFFFFF:FFFFFFFFFFFFFFFFFFFFFFFFFFFFFFFFFFFFFFFFFFFFFFFFFFFFFF:FFF:FFFFFF:FFFFFFFFFFFFF:F:FFFF:FFFFF:,FF:,FFFFFFF,F
@A00456:223:HMMCCDSXX:3:1154:16577:25254 2:N:0:TGTACCGT+TCTCTAGG
GTCGGCAGGACATGCACTGTGTTCTTGATGGTGTCTGTGGGGATGATGTCGGAATTATCACCATGGAGGTAATCCTTTTTGGACCTCAGAGTCAACTGCACCGAAGTCGCCACCTCTTTGATGCTGTGGTATTTTCAATCACTCTGAATA
+
FFFFFF,,FF:FF:FF::FFFFF:FFFFFFFFFFFF:FFFF:FF:,F:,:FFFFFFFFFFF,FFF,F:F:FFF:F,FFFF,,FFFF,FFFF,FFFF:,FF:FFF:,:F,FFFF:F:FF:F:FFFFFFFFFFF::,:,FFF,F::FF,F:F
@A00456:223:HMMCCDSXX:3:1154:13087:25692 2:N:0:TGTACCGT+TCTCTAGG
TCTGTGGGGATGATGTCGGAATTATCACCATGGAGGTAATCCTTTTTGGACCTCAGAGTCAACTGCACCGAAGTCGCCACCTCTTTGATGCTGTGGTATTTTCCATCCCTCTGAATATGGAGAACTTTGACCATGTCCTTCCCATAGCCA
+
FFFFFFFFFFFFFFFFFFFFFFFFFFFFFFFFFFFFFFFFFFFFFFFFFFFFFFFFFFFFFFFFFFFFFFFFFFFFFFFFFFFFFFFFFFFFFFFFFFFFFFFFFFFFFFFFFFFF,FFFFFF,FFF:FFFFFFFFFFFFFFFFFFFFFF
@A00456:223:HMMCCDSXX:3:1154:13901:27633 2:N:0:TGTACCGT+TCTCTAGG
TCTGTGGGGATGATGTCGGAATTATCACCATGGAGGTAATCCTTTTTGGACCTCAGAGTCAACTGCACCGAAGTCGCCACCTCTTTGATGCTGTGGTATTTTCCATCCCTCTGAATATGGAGAACTTTGACCATGTCCTTCCCATAGCCA
+
FFFFFFFFFFFFFFFFFFFFFFFFFFFFFFFFFFFFFFFFFFFFFFFFFFFFFFFFFFFFFFFFFFFFFFFFFFFFFFFFFFFFFFFFFFFFFFFFFFFFFFFFFFFFFFFFFFFFFFFFFFFFFFFFFFFFFFFFFFFFFFFFFFFFFF
@A00456:223:HMMCCDSXX:3:1155:28980:3082 2:N:0:TGTACCGT+TCTCTAGG
GCGGATCCTAAAGACAGAGTCTGAGGCAGAGGGCACAAGAACAGCAAGGAGAAATATCGCTGTGATTCTCCGATCACAGTTTTAAAGGAATCTGCCCAAGGCCACGGAGCCTGCGGTGTCTGCTAATGCAGGGCTCCACGTGCGCACAGC
+
FFFFFFFFFFF:FFF,FFFFFFFFFFFFFFFFFFFFFFFFFFFFFFFFFFFF:FFFFFFFFFFFFFFFFFFFFFFFFFFFFFFFFFFFF,FFFFFFFFFFFFFFFFFFFFFFFFFFFFFFFFFFFFFFFFFFFFFFFFFFFFFFFFFFFF
@A00456:223:HMMCCDSXX:3:1155:4743:6918 2:N:0:TGTACCGT+TCTCTAGG
GTTTGGTTTACGGAATGACACTAAGCCCCTAAAGCTTCAAGGATGGAGCCATGACCTGGAGAGGGTCTGTGTTTGGGAGTCACCCTTACGTGTCTGCATGCGTGGTAAAAGATTGATGCTGAAACACTGTTTGGCCTAAGTATCACTCTC
+
FFFFF,FFFFFFFFFFFFFFFFFFF:FFFFFFFFFFFFFFFFFFFFFFFFFFFF:FFFFF:FFFFF:F::FFFF:FFF:FFFFFFFFFFF::F,FF:,FF:FFFFFF:FFFFF,:FF:FFFF:F,F:FFFFFFFFFFF:FFFFFFFFFF,
@A00456:223:HMMCCDSXX:3:1155:4815:8422 2:N:0:TGTACCGT+TCTCTAGG
GACGTTATGGCTCCAGCCAGTTGTGATGCTTGGGATAACTGTGTGCTCACCTGCAAAAATTTCAACTCAGGATACTGATTGCTCTGCTCTGTGTGAAGTAATTGCTCTTCCGTTTCTAGTTTAGCAAGGGGCTGGTAGCTGTGCGCACGT
+
FFFFFFFFFFFFFFFFFFFFFFFFFFFFFFFFFFFFFFFFFFFFFFFFFFFFFFFFFFFFFFFFFFFFFFFFFFFFFFFFFFFFFFF:FFFFFFFF:FF:FFFF:FFFFFFFFFFFFFFFFFFFFFFFFFF:F,FFFFFFFFFFFFFFFF
@A00456:223:HMMCCDSXX:3:1155:3775:30765 2:N:0:TGTACCGT+TCTCTAGG
GCAAGGAGAAATATCGCTGTGATTCTCCGATCACAGTTTTAAAGGAATCTGCCCAAGGCCACGGAGCCTGCGGTGTCTGCTAATGCAGGGCTCCACGTGCGCACAGCTACAAGCCCCTTGCTAAACTAGAAACGGAAGAGCAATTACTTC
+
FFFFFFFFFFFFFFFFFFFFFFFFFFFFFFFFFFFFFFFFFFFFFFFFFFFFFFFFFFFFFFFFFFFFFFFFFFFFFFFFF:FFFFFFFFFFFFFFFFFFFFFFFFFFFFFFFFFFFFFFFF:FFFFFFFFFFFFFFFFFFFFFFFFFFF
@A00456:223:HMMCCDSXX:3:1155:16233:32330 2:N:0:TGTACCGT+TCTCTAGG
ATAACCCCATGCTGAGCCAGAGCCCTGAGCCCTGTATAAAGGTAAAGGAGGATGCTACTACCCCAAATTACCCTCTGACTTCCCCAAGAGGGGTGTGACACCCGCAGTGCTCTTCTCAATTCTGACACACACACACACACACACACACAC
+
FFFFFFFFFFFFFFFFFFFFFFFFFFFFFFFFFFF::FFFFFF,:FFFFFFFFFFFFFFFFFFFFFFFFFFFFFFFFFFFFFFFFFFFFFFFFFFFFFF:FFFFFFFFFF:FFFFFFFFFFFFFFFFFFFFFFFFFFFFFFFFFFFFFFF
@A00456:223:HMMCCDSXX:3:1156:16043:3004 2:N:0:TGTACCGT+TCTCTAGG
TCCTCATGGAGGAGGGCAGGGGGGCTTGAACTTCCAACCCCAGCTGAGGAGTGATTTGCATTTGATTGAGGCTCCAAGAGGAAAGACAGTTTTGTTTGAAGGGTGAGTCTCCTGGTCTGTGGATCAGACTGAAGGGCACATCTAGAAGGG
+
FFFFFFFFFFFFFFFFFFFFFFFFFFFFFFFFFFFFFFFFFFFFFFFFFFFFFFFFFFFFFFFFFFFFFFFFFFFFFFFFFFFFFFFFFFF:FFFFFFFFFFFFFFFFFFFFFFFFFFFFFFFFFFFFFFF:FFFFFFFFFFFFFFFFFF
@A00456:223:HMMCCDSXX:3:1156:14787:8218 2:N:0:TGTACCGT+TCTCTAGG
CGACTATGGAAAGAATGATGAAGTGGAGTTTGTCCGAACTGGCTATGGGAAGGACATGGTCAAAGTTCTCCATATTCAGAGGGATGGAAAATACCACAGCATCAAAGAGGTGGCGACTTCGGTGCAGTTGACTCTGAGGTCCAAAAAGGA
+
FFFFFFF:FF:F:FFFFFFFF:FFFFFFFFF:FFFFFFFFFFFF,F:FFF,FFFFFFFFFFFFFFFFFFFF,F,:FFFFFFFFFFFFFFF,FFFFFFFFFFFFF:FF,FFFFFFFFFF,FFFFFFFFFFFFFFFFFFFFFF,FFFFFFFF
@A00456:223:HMMCCDSXX:3:1156:6777:20212 2:N:0:TGTACCGT+TCTCTAGG
GTTTTGGGTTATTGCACTTATGTGTAAATGTGTATATGTGTGTGACATATGTATATATCTGCGTGTGTACGTGTGTGTGTGTGTGTGTGTGTGTGTGTGTGTGTGTGTGTGTGTCAGAATTGAGAAGAGCACTGCGGGTGTCACACCCCT
+
FFFFFFFFFFFFFFFFFFFFFFFFFFFFFFFFFFFFFFFFFFFFFFFFFFFFFFFFFFFF:F:FFFFFFFFFFF:FF:FFFFFFFFFFFFFFFFFFFFFFFFFFFFFFFFFFFF:,FFFFF,:,FF,F::FFFFF,,FFFFFFFFF,:FF
@A00456:223:HMMCCDSXX:3:1156:29378:35587 2:N:0:TGTACCGT+TCTCTAGG
GTGGACGAAGGCATGGACGTGTTTGACTCCATTCTTTTCAAAACGCTTCCAGGGGACCTCTTCCACGTAGACATGGGCTCGGGTGACATGGCTAAAGGAAGAGAGGAAGTGCTCGCAGATGTTCATAGCGAAGGTCTCGATGCTTTTGAT
+
FFFFFFFFFFFFFFFFFFFFFFFFFFFFFFFFFFFFFFFFFFFFFFFFFFFFFFFFFFFFFFFFFFFFFFFFFFFFFFFFFFFFFFFFFFFFFFF,FFFFF:FFFFF,FFFFFFFFFFFFFFFFFFFFFFF:FFFFFFFFFFFFFFFFFF
@A00456:223:HMMCCDSXX:3:1156:17580:36166 2:N:0:TGTACCGT+TCTCTAGG
GAGACTGTGGGACCCGTGGAGGTCACGGGCCAGCCAGTCTAGCTGAACTGATGGGCTGAGGGCAGGGAGATAGTTCAGGAGGTAAAGGCACTTGGTGTATAACCCCATGCTGAGCCAGAGCCCTGAGCCCTGTATAAAGGTAAAGGAGGA
+
FFFFFFFFFFFFFFFFFFF,FFFFFFFFFFFFFFFFFFFFFFFFFFFFFFFFFFFFFFFFFFF:FFFFFFF,FFFFFFFFFFF,FFFFFFFFFFFFFF:FFFFFFF,FFFFFFFFFFFFFFFFFF:FFFF,FF,F,FFFFFFFFFFFFFF
@A00456:223:HMMCCDSXX:3:1157:24668:1658 2:N:0:TGTACCGT+TCTCTAGG
GCTCCAGCCAGTTGTGATGCTTGGGATAACTGTGTGCTCACCTGCAAAAATTTCAACTCAGGATACTGATTGCTCTGCTCTGTGTGAAGTAATTGCTCTTCCGTTTCTAGTTTAGCAAGGGGCTTGTAGCTGTGCGCACGTGGAGCCCTG
+
FFFFFFFFFFFFFFFFFFFFFFFFFFFFFFFFFFFFFFFFFFFFFFF:FFFFFFFFFFFFFFFFFFFFFFFFFFFFFFFFFFFFFFFFFFFFFFFFFFFFFFFFFFFFFFFFFFFFFFFFFFFFFFF::FFFFFF:FFFFFFFFFFFFFF
@A00456:223:HMMCCDSXX:3:1157:24957:1658 2:N:0:TGTACCGT+TCTCTAGG
GCTCCAGCCAGTTGTGATGCTTGGGATAACTGTGTGCTCACCTGCAAAAATTTCAACTCAGGATACTGATTGCTCTGCTCTGTGTGAAGTAATTGCTCTTCCGTTTCTAGTTTAGCAAGGGGCTTGTAGCTGTGCGCACGTGGAGCCCTG
+
FFFFFFFFFFFFFFFFFFFFFFFFFFFFFFFFFFFFFFFFFFFFFFFFFFFFFFFFFFFFFFFFF:FFFFFFFFFFFFFFFFFFFFFFFFFFFFFFFFFFFFFFFFFFFFFFFFFFFFFFFFFFFFFFFFFFFFFFF,FFFF,FFFFFFF
@A00456:223:HMMCCDSXX:3:1157:2519:23015 2:N:0:TGTACCGT+TCTCTAGG
TTCAACTCAGGATACTGATTGCTCTGCTCTGTGTGAAGTAATTGCTCTTCCGTTTCTAGTTTAGCAAGGGGCTTGTAGCTGTGCGCACGTGGAGCCCTGCATTAGCAGACACCGCAGGCTCCGTGGCCTTGGGCAGATTCCTTTAAAACT
+
FFFFFFFFF:FFFFF:FFFF::FFFF:FFFFFFFFFFFFFFFFF:FFFF:FFFFFFFFF:FFFF:FFFFFFFF:FFF,:FFFFFFFFFF:FFFFF:FF:FF:FFFFFFFFF,F:FFF:FFFF:FF:FFFFF:FFFFFFFF:FF:FFFFFF
@A00456:223:HMMCCDSXX:3:1157:3812:30201 2:N:0:TGTACCGT+TCTCTAGG
TTGCTCTGCTCTGTGTGAAGTAATTGCTCTTCCGTTTCTAGTTTAGCAAGGGGCTTGTAGCTGTGCGCACGTGGAGCCCTGCATTAGCAGACACCGCAGGCTCCGTGGCCTTGGGCAGATTCCTTTAAAACTGTGATCGGAGAATCACAG
+
FFFFFFFFFFFFFFF:FFFFFFFFFFFFFFFFFFFFFFFFFFFFFFFFFFFFFFFFFFFFFFFFFFFFFFFFFFFFFFFFFFFFFFFFFFFFFFFFFFFFFFFFFFFFFFFFFFFFFFFFFFFFFFFFFFFFF:FFFFFFFFFFFFFFFF
@A00456:223:HMMCCDSXX:3:1158:29993:7467 2:N:0:TGTACCGT+TCTCTAGG
GCCAGAGATTTTCAAAACACTAGGATGATTTTTTTTTCACATGGTTTTATTACGTTTTTGGTACAACCCAGACATCCCTAGGATGATGACAGTGTTTGATCTCATGTTCAGATCAACGGATGTGGCAGCAGCCAGTGCTTTACGACTATT
+
FFFFFFFFFFFFFFFFFFFFFFFFFFFFFFFFFFFFFFFFFFFFFFFFFFFFFFFFFFFFFFFFFFFFFFFFFFFFFFFFFFFFFFFFFFFFFFFFFFFFFFFFFFFFFFFFFFFFFFFFFFFFFFFFFFFFFFFFFFFFFFFFFFFFFF
@A00456:223:HMMCCDSXX:3:1158:2609:12900 2:N:0:TGTACCGT+TCTCTAGG
CCGAACTGGCTATGGGAAGGACATGGTCAAAGTTCTCCATATTCAGAGGGATGGAAAATACCACAGCATCAAAGAGGTGGCGACTTCGGTGCAGTTGACTCTGAGGTCCAAAAAGGATTACCTCCATGGTGATAATTCCGACATCATCCC
+
FFFFFFFFFFFFFFFFF:FFFFFFFFFFFFFFFFFFFFFFFFFFFFFFFFFFFFF:FFFFFFFFFFFFFF:FFFFFFFFFFFFF:FFFFFFFFFFFFFFFFFFFFFFFFFFFFFFFFFFFFFFFFF:FFFFFF,:FFFFFFFFFFFFF:F
@A00456:223:HMMCCDSXX:3:1158:20003:16063 2:N:0:TGTACCGT+TCTCTAGG
GGGATGATGTCGGAATTATCACCATGGAGGTAATCCTTTTTGGACCTCAGAGTCAACTGCACCGAAGTCGCCACCTCTTTGGTGCTGTGGTATTTTCCATCCCTCTGAATATGGAGAACTTTGACCATGTCCTTCCCATAGCCAGTTCGG
+
FFFFFFFFFFFFFFFFFFFFFFFFFFFFFFFFFFFFFFFFFFFFFFFFFFFFFFFFFFFFFFFFFFFFFFFFFFFFFFFFFFFFFFFFFFF:FFFFFFFFFFFFFFFFFFFFFFFFFFFFFFFFFFFFFFFFFFFFFFFFFFFFFFFFFF
@A00456:223:HMMCCDSXX:3:1158:8250:31939 2:N:0:TGTACCGT+TCTCTAGG
GGGGATGATGTCGGAATTATCACCATGGAGGTAATCCTTTTTGGACCTCAGAGTCAACTGCACCGAAGTCGCCACCTCTTTGATGCTGTGGTATTTTCCATCCCTCTGAATATGGAGAACTTTGACCATGTCCTTCCCATAGCCAGTTCG
+
:F:FFF:F,FFFFFFFFFFF:FF:F:::FFF:FFFFFFFFF:FF:::FFF,FFFFFFF,FFFFFFFFFFFFFFFFFFFFFFFFFFF:::FFFF:FFFFF:FFFF::FFFFFF,F:FFFFFF:FFFFFF::FFFFFFFFF,FFFFFFFFFF
@A00456:223:HMMCCDSXX:3:1159:29324:14043 2:N:0:TGTACCGT+TCTCTAGG
GCCCCTTGCTAAACTAGAAACGGAAGAGCAATTACTTCACACAGAGCAGAGCAATCAGTATCCTGAGTTGAAATTTTTGCAGGTGAGCACACAGTTATCCCAAGCATCACAACTGGCTGGAGCCATAACGTCACAGCCTGGAAGGCAGCT
+
FFFFFFFFFFFFFFFFFFFFFFFFFFFFFFFFFFFFFFFFFFFFFFFFFFFFFFFFFFFFFFFFFFFFFFFFFFFFFFFFFFFFFFFFFFFFFFFFFFFFFFFFFFFFFFFFFFFFFFFFFFFFFFFFFFFFFFFFFFFFFFFFFFFFFF
@A00456:223:HMMCCDSXX:3:1159:2971:22294 2:N:0:TGTACCGT+TCTCTAGG
CGTGGAGTAGGTGAGGAACGGACCTCCCATCATTCACTCTGGAATCAAAGACCTCAAGGTCTTGAAAACAACCCAGTCTGGATTTGAAGGATTCATCAAGGACCAGTTCACTACTCTCCCCGAGGTGAAGGACCGATGCTTTGCCACTCA
+
FFFFFFF::FFFFFFFFFFFFFFFFFFFFFFF,,FFFF:FFFF,FF:FFFFF:FFFFF:F:,FFFFFFFFFFFFFF,F:::,FFF,FFFFFFF::F,FF,FFFF:F:FFFFF:FFFF,::F,FFFF:FFF:FF:,F,FF::FFF:,:,F:
@A00456:223:HMMCCDSXX:3:1159:2998:22279 2:N:0:TGTACCGT+TCTCTAGG
CGTGGAGTAGGTGAGGAACGGACCTCCCATCATTCACTCTGGAATCAAAGACCTCAAGGTCTTGAAAACAACCCAGTCTGGATTTGAAGGATTCATCAAGGACCAGTTCACTACTCTCCCCGAGGTGAAGGACCGATGCTTTGCCACTCA
+
FFFFFFF:FFFFFFFFF,FFFFFFFFF:FFFFFFFFFFFFFFF,FFFFF:FFFFFFFFFFFFFFF:FFFFFFFFFFFFFFFFFFFFFFFFFFFFFFFFFFFFFFFF:FFFFFFFFFFFFFFFFFFFFFFFFFFFFFFFFFFFFFFFFFFF
@A00456:223:HMMCCDSXX:3:1160:32696:33160 2:N:0:TGTACCGT+TCTCTAGG
CAGACTCTGTCTTTAGGATCCGATCGTTAAGGAAATAGTCGTAAAGCACTGGCTGCTGCCACATCCGTTGATCTGAACATGAGATCAAACACTGTCATCCTAGGGATGTCTGGGTTGTACCAAAAACGTAATAAAACCATGTGAAAAAAA
+
FFFFFFFFFFF:FFFFFFFFFFFFFFFFFFFFFFFFFFFFFFFFFFFFFFFFFFFFFFFFFFFFFFFF:FFFFFFFFFFFFFFFFFFFFFFFFFFFFFFF:FFFFFFFFFFFFFFFFFFFFFFFFFFFFFFFFFFFFFF:FFFFFFFFFF
@A00456:223:HMMCCDSXX:3:1161:25563:1799 2:N:0:TGTACCGT+TCTCTAGG
CGGGGGTGGGGGGGGAGATAACCTGGAAAACACCACGTGGAGTTGTTCTCTGACCTCCACATGCATGTGCATACAAGTGCATGCGTGCATGTACACACACACACACACACACACACACACACACACACCCCACGGGGGGATGGGGTGCTG
+
FFFFFFFFFFFFFFFFFFFF,FF::F,FF:F,::FF,FFFFF:FFFFFFF,F:FFFFF:FFFFFFFFFF,FF:FFFFFFFFFFFF:FFFFFFFFFFFFFFF:FF,FF:FFFF,FFF:FF:,FFF:FFFFFF:,FFF::FF,:FFF:F,FF
@A00456:223:HMMCCDSXX:3:1161:16450:2957 2:N:0:TGTACCGT+TCTCTAGG
GATGAAGTGGAGTTTGTCCGAACTGGCTATGGGAAGGACATGGTCAAAGTTCTCCATATTCAGAGGGATGGAAAATACCACAGCATCAAAGAGGTGGCGACTTCGGTGCAGTTGACTCTGAGGTCCAAAAAGGATTACCTCCATGGTGAT
+
FFFFFFFFFFFFFFFFFFFFFFFFFFFFFFFFFFFFFFFFFFFFFFF:FFFFFFFFFFFFFFFFFFFFFFFFFFFFFFFFFFFFFFFFFFFFFFFFFFFFFFFFFFFFFFFFFFFFFFFFFFFFFFFFFFFFFFFFFFFFFFFFFFFFFF
@A00456:223:HMMCCDSXX:3:1161:4643:5838 2:N:0:TGTACCGT+TCTCTAGG
GTGGAGCCCTGCATTAGCAGACACCGCAGGCTCCGTGGCCTTGGGCAGATTCCTTTAAAACTGTGATCGGAGAATCACAGCGATATTTCTCCTTGCTGTTCTTGTGCCCTCTGCCTCAGACTCTGTCTTTAGGATCCGATCGTTAAGGAA
+
FFFFFFFFFFFFFFFFFFFFFFFFFFFFFFFFFFFFFFFFFFFFFFFFFFFFFFFFFFFFFFFFFFFFFFFFFFFFFFFFFFFFFFFFFFFFFFFFFFFFFFFFFFFFFFFFFFFFFFFFFFFFFFFFFFFFFFFFFFFFFF,FF:FFF:
@A00456:223:HMMCCDSXX:3:1161:16306:11443 2:N:0:TGTACCGT+TCTCTAGG
GGATGGTGTCTGTGGGGATGATGTCGGAATTATCACCATGGAGGTAATCCTTTTTGGACCTCAGAGTCAACTGCACCGAAGTCGCCACCTCTTTGATGCTGTGGTATTTTCCATCCCTCTGAATATGGAGAACTTTGACCATGTCCTTCC
+
FFFFFFFFFFFF:FFFFFFFFFFFFFFFFFFFFFFFFFFFFFFFFFFFFFFFFFFFFFFFFFFFFFFFFFFFFFFFFFFFFFFFFFFFFFFFFFFFFFFFFFFFFFFFFFFFFFF:FFFFFFFFFFFFFFFFFFF:FFF:FF,FFFFFFF
@A00456:223:HMMCCDSXX:3:1161:16071:15076 2:N:0:TGTACCGT+TCTCTAGG
CAGAATCGGGACGTGGATTTCGAGGCTACCTGGGGCGCTGTCCGGGACATTGTCCTGAAGAAATTTGCTGGGCCCTATGACAGAGGTGAATACTCACCTTCCGTGCAGAAGACCCTCTATGACATACAAGTGCTGACCCTGAGCCAGCTT
+
FFFFFFFFFFFFFFFFFFFFFFFFFFFFFFFFFFFFFFFFFFFFFFFFFFFFFFFFFF,FFFFFFFFFFFFFFFFFFFFFFFFFFFFFFFFFFFFFFFFFFFFFFFFFFFFFFFFFFFFFFFFFFFFFFFFFFFFFFFFFFFFFFFFFFF
@A00456:223:HMMCCDSXX:3:1161:9995:17237 2:N:0:TGTACCGT+TCTCTAGG
CCGAACTGGCTATGGGAAGGACATGGTCAAAGTTCTCCATATTCAGAGGGATGGAAAATACCACAGCATCAAAGAGGTGGCGACTTCGGTGCAGTTGACTCTGAGGTCCAAAAAGGATTACCTCCATGGTGATAATTCCGACATCATCCC
+
FFFFFFFFFFFFFFFFFFFFFFFFFFFFFFFFFFFFFFFFFFFFFFFFFFFFFFF:FFFFFFFFFFFFFFFFFFFFFFFFFFFFFFFFFFFFFFFFFFFFFFFFFFFFFFFFFFFFFFFFFFFFFFFFFFFFFFFFFFFFFFFFFFFFFF
@A00456:223:HMMCCDSXX:3:1161:15411:21856 2:N:0:TGTACCGT+TCTCTAGG
AGTAATTGCTCTTCCGTTTCTAGTTTAGCAAGGGGCTTGTAGCTGTGCGCACGTGGAGCCCTGCATTAGCAGACACCGCAGGCTCCGTGGCCTTGGGCAGATTCCTTTAAAACTGTGATCGGAGAATCACAGCGATATTTCTCCTTGCTG
+
FFFFFFFFFFFFFFFFFFFFFFFFFFFFFFFFFFFFFFFFFFFFFFFFFFFFFFFFFFFFFF:FFFFFFFFFFFFFFFFFFFFFFFFFFFFFFFFFFFFFFFFFFFFFFFFFFFF:FFFFFFFFFFFFFFFFFF:FFFFFFFFFFFFFFF
@A00456:223:HMMCCDSXX:3:1162:6027:2284 2:N:0:TGTACCGT+TCTCTAGG
CTCGGATCCTAAAGACAGAGTCTGAGGCAGAGGGCACAAGAACAGCAAGGAGAAATATCGCTGTGATTCTCCGATCACAGTTTTAAAGGAATCTGCCCAAGGCCACGGAGCCTGCGGTGTCTGCTAATGCAGGGCTCCACGTGCGCACAG
+
FFFFFFFFFFFFFFFFFFFFFFFFFFFFFFFFFFFFFFFFFFFFFFF:FFFFFFF:FFFFFFFFFFFFFFFFFFFFFFFFFFFFFFFFFF:FFFFFFFFFFFFFFFFFFFFFFFFFFFFFFFFFFFF:FFFFFFFFFFFFFFFFFFFFFF
@A00456:223:HMMCCDSXX:3:1162:27100:3302 2:N:0:TGTACCGT+TCTCTAGG
CAAGCTTCTGATGCCCGTGAAGGGATGCCTCCACCACAGGATGGATGCACTTGCCAGCAAGAGTAAAGGCAAGCAAGCAAAAAGCAGATCTTTCCATCTTCCGTGCTCTTTTATCTGCGCTGCCTCCAGTATGCACTGCCCACAGTTAGG
+
FFFFFFFFFFFFFFFFFFFFFFFFFFFFFFFFFFFFFFFFFFFFFFFFFFFFFFFFFFFFFFFFFFFF:FFFFFF:FFFFFFFFFFFFFFFFFFFFFFFFFFFFFFFFFFFFFFFFFFFFFFFFFFFFFFFFFFFFFFFFFFFFFFFFFF
@A00456:223:HMMCCDSXX:3:1162:3179:15013 2:N:0:TGTACCGT+TCTCTAGG
GAAAGAATGATGAAGTGGAGTTTGTCCGAACTGGCTATGGGAAGGACATGGTCAAAGTTCTCCATATTCAGAGGGATGGAAAATACCACAGCATCAAAGAGGTGGCGACTTCGGTGCAGTTGACTCTGAGGTCCAAAAAGGATTACCTCC
+
FFFFFFFFFFFFFFFFFFFFFFFFFFFFFFFFFFFFFFFFFF,FFFFFFFFFFFFFFFFFFFFFFFFFFFFFFFFFFFFFFFFFFFFFFFFFFFFF,FFFFFFFFFFFFFFFFFFFFFFFFFFFFFFFF::FFFFFFFF:FFFFFFFFFF
@A00456:223:HMMCCDSXX:3:1162:1371:17268 2:N:0:TGTACCGT+TCTCTAGG
GGGCACAAGAACAGCAAGGAGAAATATCGCTGTGATTCTCCGATCACAGTTTTAAAGGAATCTGCCCAAGGCCACGGAGCCTGCGGTGTCTGCTAATGCAGGGCTCCACGTGCGCACAGCTACAAGCCCCTTGCTAAACTAGAAACGGAA
+
FFFFFFFFFFFFFFFFFFFFFFFF:FFFFFFFFFFFFFFFFFF,FFFFFFFFFFFFFFF:FFFFFFFFFFFFFFFFFFFFFFFFFFFFFFFFFF:FFFFFFF:FFFFFFFFFFFFFFFFFFFFFFFFFFFFFFFFFFFFFFFFFFFFFF,
@A00456:223:HMMCCDSXX:3:1162:23909:24549 2:N:0:TGTACCGT+TCTCTAGG
CGTGGAGCCCTGCATTAGCAGACACCGCAGGCTCCGTGGCCTTGGGCAGATTCCTTTAAAACTGTGATCGGAGAATCACAGCGATATTTCTCCTTGCTGTTCTTGTGCCCTCTGCCTCAGACTCTGTCTTTAGGATCCGATCGTTAAGGA
+
FFFFFFFFFFFFFFFFFFFFFFFFFFFFFFFFFFFFFFFFFFFFFFFFFFF:FFFFFFFFFFFFFFFFFFFFFFFFFFFFFFFFFFFFFFFFFFFFFFFFFFFFFFFF:FFFFFFFFFFFFFFFFFFFFFFFFFFFFFFFFFFFF:FFFF
@A00456:223:HMMCCDSXX:3:1162:1280:32581 2:N:0:TGTACCGT+TCTCTAGG
GGGGATGATGTCGGAATTATCACCATGGAGGTAATCCTTTTTGGACCTCAGAGTCAACTGCACCGAAGTCGCCACCTCTTTGATGCTGTGGTATTTTCCATCCCTCTGAATATGGAGAACTTTGACCATGTCCTTCCCATAGCCAGTTCG
+
FFFFFFFFFFFFFFFFFFFFFFFFFFFFFFFF,FFFFFFFFFFFFFFFFFFFFFFFFFFFFFFFFFFFFFFFF:FFFF:FFFFFFFFFFFFF,FFFFFFFFFFFFF:FFFFFF:FFFFFFF:FFFFFFFFFFFFFFFFFFF:FFFFFFF,
@A00456:223:HMMCCDSXX:3:1163:8838:2487 2:N:0:TGTACCGT+TCTCTAGG
GTCTGCTAATGCAGGGCTCCACGTGCGCACAGCTACAAGCCCCTTGCTAAACTAGAAACGGAAGAGCAATTACTTCACACAGAGCAGAGCAATCAGTATCCTGAGTTGAAATTTTTTGCAGGTGAGCACACAGTTATCCCAAGCATCACA
+
F,FFFFFFFFF:FF:FFF:FFFFFFFFFFFF:F:FFFF:FFF:FFFFFFFFFFFFFFFFF:FFFFFFFFF:FFFFFFFFFF,FFFFF:FFFFFFFF:FF:FFFFFFFFFFFFFFFFFFFFFFFFFFFF:FFF:::F:F:FFFFFFFF:FF
@A00456:223:HMMCCDSXX:3:1163:4417:7764 2:N:0:TGTACCGT+TCTCTAGG
CAGGATACTGATTGCTCTGCTCTGTGTGAAGTAATTGCTCTTCCGTTTCTAGTTTAGCAAGGGGCTTGTAGCTGTGCGCACGTGGAGCCCTGCATTAGCAGACACCGCAGGCTCCGTGGCCTTGGGCAGATTCCTTTAAAACTGTGATCG
+
FFFFFFFFFFFFFFFFFFFFFFFFFFFFFFFFFFFFFFFFFFFFFFFFFFFFFFFFFFF:FFFFFFFFFFFFFFFFFFFFFFFFFFFFFFFFFFFFFFFFFFFFFFFFFFFFFFFFFFFFFFFFFFFFFF:FFFFFF:FFFFFFFFFFFF
@A00456:223:HMMCCDSXX:3:1163:15447:31626 2:N:0:TGTACCGT+TCTCTAGG
AAAAATCATCCTAGTGTTTTGAAAATCTCTGGCTGAAGCTCCTCATGGAGGAGGGCAGGGGGGCTTGAACTTCCAACCCCAGCTGAGGAGTGATTTGCATTTGATTGAGGCTCCAAGAGGAAAGACAGTTTTGTTTGAAGGGTGAGTCTC
+
FFFFFFFFFFFFFFFFFFFFFFFFFFFFFFFFFFFFFFFFFFFFFFFFFFFFFFFFFFFFFFFFFFFFFFFFFFFF:FFFFFFFFFFFFFFFFFFFFFFFFFFFFFFFFFFFFFFFFFFFFFFFFFFFFFFFFFFFFFFFFFFFFFFFFF
@A00456:223:HMMCCDSXX:3:1164:17354:9690 2:N:0:TGTACCGT+TCTCTAGG
GTTTTATTACGTTTTTGGTACAACCCAGACATCCCTAGGATGATGACAGTGTTTGATCTCATGTTCAGATCAACGGATGTGGCAGCAGCCAGTGCTTTACGACTATTTCCTTAACGATCGGATCCTAAAGACAGAGTCTGAGGCAGAGGG
+
FFF:F,FFF:,FFFFFFFFFFFFFFFF,F,FFF,FFFF,F:FFFFFF:F,FFFFFF,:FFFF:FFFF,FFFFFFFFFFFFFFFFFFFFFFFFFFFFFFFFFFFF:F:FFFF::FFFFFFFFFFF,FFFFFFFFFFF:F:FFFFFFFFFF:
@A00456:223:HMMCCDSXX:3:1164:6171:9518 2:N:0:TGTACCGT+TCTCTAGG
GATGAAGTGGAGTTTGTCCGAACTGGCTATGGGAAGGACATGGTCAAAGTTCTCCATATTCAGAGGGATGGAAAATACCACAGCATCAAAGAGGTGGCGACTTCGGTGCAGTTGACTCTGAGGTCCAAAAAGGATTACCTCCATGGTGAT
+
FFFFFFFFFFFFFFFFF:FFFFFFFFFFFFFFFFFFFFFFFFFFFFFFFFFFFFFFFFFFFFFFFFFFFFFFFFFFFFFFFFFFFFF,FFFF:FFFFFFFFFFFFFFFFFFFFFFFFFFFFFFFFFFFFFFFFFFFFFFFFFF:FFFFFF
@A00456:223:HMMCCDSXX:3:1164:14823:10034 2:N:0:TGTACCGT+TCTCTAGG
GATTGCTCTGCTCTGTGTGAAGTAATTGCTCTTCCGTTTCTAGTTTAGCAAGGGGCTTGTAGCTGTGCGCACGTGGAGCCCTGCATTAGCAGACACCGCAGGCTCCGTGGCCTTGGGCAGATTCCTTTAAAACTGTGATCGGAGAATCAC
+
FFFFFFFFFFFFFFFFF,FFFFFFFFFFFFFF:FFF:FFFFFFFFFF:F:FFFFFFFFFFFFFFFFFFFFFFFFFFFFFFFFFFFFFFFFFFFFFFFFFFFFFFF:FFFFFFFFFFFFFFFFFFFFFFFFFFFFFFFFFFF:FFFFFFFF
@A00456:223:HMMCCDSXX:3:1164:14244:14669 2:N:0:TGTACCGT+TCTCTAGG
GATTGCTCTGCTCTGTGTGAAGTAATTGCTCTTCCGTTTCTAGTTTAGCAAGGGGCTTGTAGCTGTGCGCACGTGGAGCCCTGCATTAGCAGACACCGCAGGCTCCGTGGCCTTGGGCAGATTCCTTTAAAACTGTGATCGGAGAATCAC
+
FFFFFFFFFFFFFFFFFFFFFFFFFFFFFFFFFFFFFFFFFFFFFFFFFFFFFFFFFFFFFFFFFFFFFFFFFFFFFFFFFFFFFFFFFFFFFFFFFFFFFFFFFFFFFFFFFFFFFFFFFFFFFFFFFFFFFFFFFFFFFFFFFFFF:F
@A00456:223:HMMCCDSXX:3:1164:17671:16783 2:N:0:TGTACCGT+TCTCTAGG
GAATGCTCTGCTCTGTGTGAAGTAATTGCTCTACCGTTTCTAGTTTAGCAAGGGGCTTGTAGCTGTGCGCACGTGGAGCCCTGCATTAGCAGACACCGCAGGCTCCGTGGCCTTGGGCAGATTCCTGTAAAACTGTGATCGGAGAATCAC
+
FF,FF::F,FFFF:F:F::FFFFFFFFFFF:F,FFF,,F:FF,F,FF:FFFF:FFFFFFFF:FF::FFFFFFFFF:FF:FFFFFF:,F,:FFFFFFF:FFFFFF:FF::FFF,,,FFFFF::,,FF,FFFFFFF:F,FFFFFF,FFFFF:
@A00456:223:HMMCCDSXX:3:1164:25690:19272 2:N:0:TGTACCGT+TCTCTAGG
CTCACTTCTGTGACGTGGAGCAGGTGAGGAACGGACCTCCCATCATTCACTCTGGAATCAAAGACCTCAAGGTCTTGAAAACAACCCAGTCTGGATTTGAAGGATTCATCAAGGACCAGTTCACTACTCTCCCCGAGGTGAAGGACCGAT
+
FFFFFFFFFFFFFFFFFFFFFFFFFFFFFFFFFFFFFFFFFFFFFFFFFFFFFFFFFFFFFFFFFFFFFFFFFFFFFFFFFFF:FFFFFFFFFFFFFFFFFFFFFFFFFFFFFFFFFFFFFFFFFFFFFFFFFFFFFFFFFFFFFFFFFF
@A00456:223:HMMCCDSXX:3:1164:3441:26741 2:N:0:TGTACCGT+TCTCTAGG
CTTTTGATCCCTTTGAACTTCGCCAGGACATGCACTGTGTTCTTGATGGTGTCTGTGGGGATGATGTCGGAATTATCACCATGGAGGTAATCCTTTTTGGACCTCAGAGTCAACTGCACCGAAGTCGCCACCTCTTTGATGCTGTGGTAT
+
FFFFFFFFFFFFFFFFFFF:FFFFFFFFFF::FFFFFFFFFFFFFFFFFFFFFFFFFFFFFFFFFFFFFFF:FFFFFFFFFFFFFFF::FFFFFFFFFFFFFFFFFFFFFFFFFFFFFFFFFFFFFFFFFFFFFFFFFFFFFFFFFFF,F
@A00456:223:HMMCCDSXX:3:1164:22661:28463 2:N:0:TGTACCGT+TCTCTAGG
GCCTGTTTCCCGTCTCCACATTTATCCTGTCCCCTAGCCCTTGAGTATAAACCCAGATTACCCCTATTGTTCCTGAAGAGTCAGCACACTTCTCTCCTAGGAAATGTAGCTAGTGGCACCTCTATACCTCAGTGAGACTTCCCCAATATT
+
FF:FFFFFFFFFFFFFFFFFFFFFFFFFFFFFFFFFFFF:FFFFFFFFFFFFFFFFFFFFFFFFFFFFFFFFF::FFFFFFFFFFFF:FFFFFFFFFFFFFFFFFFFFFFF,FFFFFFFFFFFFFFFFFFFFFFFFFFFFFFFFF:FF,F
@A00456:223:HMMCCDSXX:3:1166:13982:10864 2:N:0:TGTACCGT+TCTCTAGG
GGCTCCAGCCAGTTGTGATGCTTGGGATAACTGTGTGCTCACCTGCAAAAATTTCAACTCAGGATACTGATTGCTCTGCTCTGTGTGAAGTAATTGCTCTTCCGTTTCTAGTTTAGCAAGGGGCTTGTAGCTGTGCGCACGTGGAGCCCT
+
FFFFFFFFFFFF:FFFFFFFFFFFFFFFFFFFFFFFFFFFFFFFFFFFFFFFFFFFFFFFFFFFFFFFFFFFFFFFFFFFFFF:FFFF:FFFFFFFFFFFFFFFFFFFFFFFFFFFFFFFFFFFFFFFFFFFFFFFFFFFFFFFFFFFFF
@A00456:223:HMMCCDSXX:3:1166:8260:18709 2:N:0:TGTACCGT+TCTCTAGG
CTGCGGTGTCTGCTAATGCAGGGCTCCACGTGCGCACAGCTACAAGCCCCTTGCTAAACTAGAAACGGAAGAGCAATTACTTCACACAGAGCAGAGCAATCAGTATCCTGAGTTGAAATTTTTGCAGGTGAGCACACAGTTATCCCAAGC
+
FFFFFFFFFFFFFFF:FFFFFFFFFFFFFFFFFFFFFFFFFFFFFFFFFFFFFFFFFFFFFFF:FFFFFFFFFFFFFFFFFFFFFFFFFFFFFFFFFFFFFFFFFFFFFFFF:FFFFFFFFFFFFFFFFFFFFFFFFFFFFFFFFFFFFF
@A00456:223:HMMCCDSXX:3:1166:19551:22388 2:N:0:TGTACCGT+TCTCTAGG
CTATCTTCCCAGGCCTTCTTTTTCAAATTACATCAGTGGCTCTCAGACATATGTGTACAATGGAATTACTCAAGATAATGTTAAAATAGAGATCACGGTACTCACTCCTGGGCCCGCTCCTGAGTCCCTGGTGGTGAGAGAATTTGTATC
+
FFFFFFFFFFFFFFFFFFFFFFFFFFFFFFFFFFFFFFFFFFFFFFFFFFFFFFFFFFFFFFFFFFFFFFFFFFFFFFFFFFFFFFFFFFF:FFFFFFFFFFFFFFFFFFFFFF:FFFFFFFFFFFFFFFFFFFFFFFFFFFFF::FFFF
@A00456:223:HMMCCDSXX:3:1166:6433:27038 2:N:0:TGTACCGT+TCTCTAGG
CTGCGGTGTCTGCTAATGCAGGGCTCCACGTGCGCACAGCTACAAGCCCCTTGCTAAACTAGAAACGGAAGAGCAATTACTTCACACAGAGCAGAGCAATCAGTATCCTGAGTTGAAATTTTTGCAGGTGAGCACACAGTTATCCCAAGC
+
FFFFFFFFFFFFFF:FFFFFFFFFFFFFFFFF:FFFFFFFFFFFFFFFFFFFFFF,FFFFF:FFFFFFFFFFFF:FFFFFFFFFFFFFFFFFFFFFFFFFFFFFFFFFFFFFFFFFFFFFFFFFFFFFFFFFFFFFFFFFFFFFFFFFFF
@A00456:223:HMMCCDSXX:3:1166:29197:32268 2:N:0:TGTACCGT+TCTCTAGG
GTCTGTGGGGATGATGTCGGAATTATCACCATGGAGGTAATCCTTTTTGGACCTCAGAGTCAACTGCACCGAAGTCGCCACCTCTTTGATGCTGTGGTATTTTCCATCCCTCTGAATATGGAGAACTTTGACCATGTCCTTCCCATAGCC
+
FFFFFFFFFFFFFFFFFFFFF:FFFFFFFFFFFFFFFFFFFFFFFFFFFFFFFFFFFFFFFFFFFFFFFFFF:FFFFFFFFFFFFFFFFFFFFFFFFFFFFFFFFFFFFFFFFFFFFFFFFFFFFFFFFFFFFFFFFFFFFFFFFFFFFF
@A00456:223:HMMCCDSXX:3:1167:23222:1783 2:N:0:TGTACCGT+TCTCTAGG
CGTTTTTGGTACAACCCAGACATCCCTAGGATGATGACAGTGTTTGATCTCATGTTCAGATCAACGGATGTGGCAGCAGCCAGTGCTTTACGACTATTTCCTTAACGATCGGATCCTAAAGACAGAGTCTGAGGCAGAGGGCACAAGAAC
+
FFFF:FFFFFFFFFFFFFFFFFFFFFFFFFFFFFFFFFFFFFFFF:FFFFFFFFFFFFFFFFF:FFFFFFFFFFFFFFFFF,FFFFFFFFFFFF:FFFFFFFF,FFFFFFFF,FFFFFFFFFF,FFFFFFFFFFFFFFFFFFFF::FFFF
@A00456:223:HMMCCDSXX:3:1167:23827:3020 2:N:0:TGTACCGT+TCTCTAGG
GTCGGAATTATCACCATGGAGGTAATCCTTTTTGGACCTCAGAGTCAACTGCACCGAAGTCGCCACCTCTTTGATGCTGTGGTATTTTCCATCCCTCTGAATATGGAGAACTTTGACCATGTCCTTCCCATAGCCAGTTCGGACAAACTC
+
FFFFFFFFFFFFFFFFFFFFFFFFFFFFFFFFFFFFFFFFFFFFFFFFFFFFFFFFFFFFFFFFFFFFFFFFF:FFFFFFFFFFFFFFFFFFFFFFFFFFFFFFFFFF:FFFFFFFFFFFFFFFFFFFFFFFFFFFFFFFFFFFFFFFFF
@A00456:223:HMMCCDSXX:3:1167:26015:24721 2:N:0:TGTACCGT+TCTCTAGG
GGTTTTGCTGCCTCTGGACAACCCCTACGGCAAAATAACCGGGACGGTGAGGAGGAAGCTGCCTTCCAGGCTGTGACGTTATGGCTCCAGCCAGTTGTGATGCTTGGGATAACTGTGTGCTCACCTGCAAAAATTTCAACTCAGGATACT
+
FFFFFFFFFFFFFFFFFFFFFFFFFFFFFFFFFF:FFFFFFFFFFFFFFFFFFFFFFFFFFFFFFFFFFFFFFFFFFFFFFFFFFFFFFFFFFFFFFFFFFFFFFFFFFFFFFFFFFFFFFFFFFFFFF:FFFFFFFFFFFFFFFFFFFF
@A00456:223:HMMCCDSXX:3:1167:20826:30107 2:N:0:TGTACCGT+TCTCTAGG
ATGATGTCGGAATTATCACCATGGAGGTAATCCTTTTTGGACCTCAGAGTCAACTGCACCGAAGTCGCCACCTCTTTGATGCTGTGGTATTTTCCATCCCTCTGAATATGGAGAACTTTGACCATGTCCTTCCCATAGCCAGTTCGGACA
+
FFFFFFFFFFFFFFFFFFFFFFFFFFFFFFFFFFFFFFFFFFFFFFFFFFFFFFFFFFFFFFFFFFFFFFFFFFFFFFFFFFFFFFFFFFFFFFFFFFFFFFFFFFFFFFFFFFFFFFFFFFFFFFFFFFFFFFFFFFFFFFFFFFFFFF
@A00456:223:HMMCCDSXX:3:1168:21531:9627 2:N:0:TGTACCGT+TCTCTAGG
GTCGGCAGGACATGCACTGTGTTCTTGATGGTGTCTGTGGGGATGATGTCGGAATTATCACCATGGAGGTAATCCTTTTTGGACCTCAGAGTCAACTGCACCGAAGTCGCCACCTCTTTGATGCTGTGGTATTTTCCATCCCTCTGAATA
+
FFFFFFFFFFFFFFFFFFFFFFFFFFFFFFFFFFFFFFFFFFFFFFFFFFFFFFFFFFFFFFFFFFFFFFFFFFFFFFFFFFFFFFFFFFFFFFFFFFFFFFFFFFFF:FFFFFFFFFFFFFFFFFFFFFFFFFFF:FFFFFFFFFFFF:
@A00456:223:HMMCCDSXX:3:1168:31837:23218 2:N:0:TGTACCGT+TCTCTAGG
GACTTGTGGGATGATGGTGTGGCCAAGAAAGCATGGGCCAAGGCTATGTTGAATTAAGAGAAGCATCGCCTGGACCAGCTTGACTCCTCCTTCTTAGTTAGCACCATAGCATCCTCCTTATTGCTTCCTCTGCCTTGCCTACCTCCACTG
+
FFFFFFFFFFFFFFFFFFFFFFFFFFFFFFFFFFFFFFFFFFFFFFFFFFFFFFFFFFFFFFFFFF,FFFFFFFFFFFFF:F:FFFFFFFFFFFF:FFFFF,FFFFFFFFFFFFFFF:FFFFF,FF:FFFFF:FFFFFFFFFF:FFFF,F
@A00456:223:HMMCCDSXX:3:1168:16071:29982 2:N:0:TGTACCGT+TCTCTAGG
GAAAGCTCTTTCAGGAGAGCCTCTCTCTCTCTCTCTCTCTCTCTCTCTCTCTCTTTCTCCACATTAAACACACACACACACACACACACACACACACACACATCATGAATAAAGTATCCTCAAGCACGTGTACCATGTGAAGGCAACCTA
+
FFFFFFFFFFFFFFFFFFFFFFFFFFFFFFFFFFFFFFFFFFFFFFFFFFFFFF,FFFFFFFF:FFFFFFFFFFFFFFF:FFFFFFFFFFFFFFFFFFFFFF,FF,:FF:F:F:FFFFF:FF,FF:F,,FF:,F:,:FFFF:,FFF:FF:
@A00456:223:HMMCCDSXX:3:1168:13277:37043 2:N:0:TGTACCGT+TCTCTAGG
CCAGAATCGGGACGTGGATTTCGAGGCTACCTGGGGCGCTGTCCGGGACATTGTCCTGAAGAAATTTGCTGGGCCCTATGACAGAGGTGAATACTCACCTTCCGTGCAGAAGACCCTCTATGACATACAAGTGCTGACCCTGAGCCAGCT
+
FFFFFFFFFFF:FFFFFFFFFFFFFFFFFFFFFFFFFFFFFFFFFFFFFFFFFFFFFFFFFFFFFFFFFFFFFFFFFFFFFFFFFFFFFF:FFFFFFFFFFFFFFFFFFFFFFFFFFFFFFFFFFFFFFFFFFFFFFFFF:FFFFFFFFF
@A00456:223:HMMCCDSXX:3:1169:31268:3662 2:N:0:TGTACCGT+TCTCTAGG
GTCCGAACTGGCTATGGGAAGGACATGGTCAAAGTTCTCCATATTCAGAGGGATGGAAAATACCACAGCATCAAAGAGGTGGCGACTTCGGTGCAGTTGACTCTGAGGTCCAAAAAGGATTACCTCCATGGTGATAATTCCGACATCATC
+
FFFFFFFFFFFFFFFFFFFFFFFFFFFFFFFFFFFFFFFFFFFFFFFFFFFFFFFFFFFFFFFFFFFFFFFFFFFF:FFFFFFFFFFFFFFFFFFFFFFFFFFFFFFFFFFFFFF:FFFFFFFFFFFFFFFFFFFFFFFFFFFFFFFFFF
@A00456:223:HMMCCDSXX:3:1169:7139:17989 2:N:0:TGTACCGT+TCTCTAGG
GTGTGTGAATGTGTGTATGTGTAAATGTATGTGTAGCATGTCTGTGTGAATATGTGAGTGTGTGACAGTGTGTGTGTGTGTGTGTGAGAGATAGAGAGAGAGAGAGAGAGAGAGAGAGAGAGAGAGATTGTATTATGTTTGATTTGTTGA
+
F,FFFFFFFFFFFFFF:FFFFFFFFFFF,FFFFFFFFFFF:FFFFFFF:F,FFFFFFFFFFFFFFFFFFFFFFFFFFFFFFFFFFFFF::FFFFFFFFFFFFFFFFFFF::FFFFFFFFFFFFFFFFFF:FFFFFFFFFF:,FFF,F,:,
@A00456:223:HMMCCDSXX:3:1169:28619:20932 2:N:0:TGTACCGT+TCTCTAGG
GATCTCCGAAGCACAGAGACCAAGATGGCAGGAAACACTTCTCTCTCCATAAGAGACGCCAAGATGGCGGAAACACTTCTCTCTCCATAAGAGACGCGTTAGTCAGCTCTGAGCCTTGCCTATTTCTGTTTCCTTTCCTCCTTCTTTCTC
+
F:FFFFFFFFFFFFFFFFFFFFFFFFFFFFFFFFFFFFFFFFFFFFFFFFFFFFFFFFFFFFFFFFFFFFFFFFFFFFFFFFFFFFFFFFFFFFFFFF:FFFFFFFFFFFFFFFF:FFFFFFFFFF:FFFFFFFFFFFFFFFFFFFFFFF
@A00456:223:HMMCCDSXX:3:1169:2528:21120 2:N:0:TGTACCGT+TCTCTAGG
GAGACTTTAAAAACAGTGAAAGCACATTTCTGCCCCATCTCCCTTCAGTCTCCTCGTCAATTTGGGACAATATCAACACCTAAAACCTGTAGCAGCTGCTTGCTAGGGACAATATTTAGAGCTGTCACTGTTTAGACGCCTCTTTGGCTC
+
FFFFF,FFFFFFFFFFFFFF:FFFFFFFFFFFFFFFFFFFFFFFFFFFFFFFFFFFFFFFFFFFFFFFFFFFFFFFFFFFFFFFFFFFFFFFFFFFFFFFFFFFFFFFFF,FFFFFFFFFFFFFFFFFFFFFFF,FFFFFFFFFFFFFFF
@A00456:223:HMMCCDSXX:3:1169:15185:31579 2:N:0:TGTACCGT+TCTCTAGG
CGGGGCACAAGAACAGCAAGGAGAAATATCGCTGTGATTCTCCGATCACAGTTTTAAAGGAATCTGCCCAAGGCCACGGAGCCTGCGGTGTCTGCTAATGCAGGGCTCCACGTGCGCACAGCTACAAGCCCCTTGCTAAACTAGAAACGG
+
FFFFFFFFFFFFFFFFFFFFFFFF,FFFFFFFFFFFFFFFFFFFFFFFFFFFFFFFFFFFFFFFFFFFFFFFFFFFFFFFFFFFFFFFFFFFFFFFFFFFFFFFFFFFFFFFFFFFFFFFFFFFFFFFFFFFFFFFFFFFFFFFFFFFFF
@A00456:223:HMMCCDSXX:3:1169:18801:31266 2:N:0:TGTACCGT+TCTCTAGG
GGGGATGATGTCGGAATTATCACCATGGAGGTAATCCTTTTTGGACCTCAGAGTCAACTGCACCGAAGTCGCCACCTCTTTGATGCTGTGGTATTTTCCATCCCTCTGAATATGGAGAACTTTGACCATGTCCTTCCCATAGCCAGTTCG
+
FFFFFFFFFFFFFFFFFFFFFFFFFFFFFFFFFFFFFFFFFFFFFFFFFFFFFFFFFFFFFFFFFFFFFFFFFFFFFFFFFFFFFFFFFFFFFFFFFFFFFFFFFFFFFFFFFFFFFFFFFFFFFFFFFFFFFFFFFFFFFFFFFFFFFF
@A00456:223:HMMCCDSXX:3:1170:17273:23296 2:N:0:TGTACCGT+TCTCTAGG
AAAATGGCCCATTACCATGACGACTATGGAAAGAATGATGAAGTGGAGTTTGTCCGAACTGGCTATGGGAAGGACATGGTCAAAGTTCTCCATATTCAGAGGGATGGAAAATACCACAGCATCAAAGAGGTGGCGACTTCGGTGCAGTTG
+
FFFFFFFFFFFFFFFFFFFFFFFFFFFFFFFFF:FFFFFFFFFFFFFFFFFFFFFFFFFFFFFFFFFFFFFFFFFFFFFFFFFFFFFFFFFFFFFF:FFFFFFFFFFFFFFFFF:FFFFFFFFFFFFFFFFFFFFFFFFFFFFFFFFFFF
@A00456:223:HMMCCDSXX:3:1170:6036:34554 2:N:0:TGTACCGT+TCTCTAGG
GGACAACCCCTACGGCAAAATAACCGGGACGGTGAGGAGGAAGCTGCCTTCCAGGCTGTGACGTTATGGCTCCAGCCAGTTGTGATGCTTGGGATAACTGTGTGCTCACCTGCAAAAATTTCAACTCAGGATACTGATTGCTCTGCTCTG
+
FFFFFFFFFFFFFFFFFFFFFFFFFFFFFFFFFFFFFFFFFFFFFFFFFFFFFFFFFFFFFFFFFFFFFFFFFFFFFFFFFF:FFFFFFFFFFFFFFFFFFFFFFFFFF:FFFFFFF,:FFFFFFFFFFFFFFFFFFFFFFFFFFFFFFF
@A00456:223:HMMCCDSXX:3:1170:25581:35681 2:N:0:TGTACCGT+TCTCTAGG
TCCACATTAAACACACACACACACACACACACACACACACACACACATCATGAATAAAGTATCCTCATGCACGTGTACCATGTGAAGGCAACCTATGAGAAGCAGGAAGCACAAGTGACAGGGTGGGAAGATAGAAAGACATTATAACAC
+
FFFFFFFFFFFFFFFFFFFFFFFFFFFFFFFFFFFFFFFFFFFFFFFF:FFF:FFFFF:FFF:FFFF:FFF:FFFFFFFFFFFFFF:FFF::FFFFFFFFFFFFFFFFFFFF:FFFFFFFFFFFFFF:FFF:F:FFFFFF:FFFFFFFFF
@A00456:223:HMMCCDSXX:3:1171:17454:6543 2:N:0:TGTACCGT+TCTCTAGG
GGAAAGAATGATGAAGTGGAGTTTGTCCGAACTGGCTATGGGAAGGACATGGTCAAAGTTCTCCATATTCAGAGGGATGGAAAATACCACAGCATCAAAGAGGTGGCGACTTCGGTGCAGTTGACTCTGAGGTCCAAAAAGGATTACCTC
+
FFFFFFFFFFFFFFFFFFFFFFFFFFFFFFFFFFFFFFFFFFFFFFFFFFFFFFFF:FFFFFFFFFFFFFFFFFFFFFFFF:FFFFFFFFFFFFFFFFFFFFFFFFFFFFFFFFFFFFFFFFFFFFFFFFFFFFFFFFFFFFFFFFFFFF
@A00456:223:HMMCCDSXX:3:1171:31512:20024 2:N:0:TGTACCGT+TCTCTAGG
GGATGATGTCGGAATTATCACCATGGAGGTAATCCTTTTTGGACCTCAGAGTCAACTGCACCGAAGTCGCCACCTCTTTGATGCTGTGGTATTTTCCATCCCTCTGAATATGGAGAACTTTGACCATGTCCTTCCCATAGCCAGTTCGGA
+
FFFFFFFFFFFFFFFFFFFFFFFFFFFFFFFFFFFFFFFFFFFFFFF:FFFFFFFFFFFFFFFFFFFFFFFFFFF:FFFFFFFFFFFFFFFFFFFFFFFFF:FFFFFFFFFFFFFFFFFFFFFFFFFFFFFFFFFFFFFFFFFFFFFFFF
@A00456:223:HMMCCDSXX:3:1171:14118:35994 2:N:0:TGTACCGT+TCTCTAGG
AATTGCTCTTCCGTTTCTAGTTTAGCAAGGGGCTTGTAGCTGTGCGCACGTGGAGCCCTGCATTAGCAGACACCGCAGGCTCCGTGGCCTTGGGCAGATTCCTTTAAAACTGTGATCGGAGAATCACAGCGATATTTCTCCTTGCTGTTC
+
FFFFFFFFFFFFFFFFFFFFFFFFFFFFFFFFFFFFFFFFFFFFFFFFFFFFFFFFFFFFFFFFFFFFFFFFFFFFFFFFFFFFFFFFFFFFFFFF:FFFFFFFFFFFFFFFFFFFFFFFFF:FFFFFFFFFF:FFFFFFFFFFFFFFFF
@A00456:223:HMMCCDSXX:3:1172:14118:16203 2:N:0:TGTACCGT+TCTCTAGG
GGGGACCATGTCTAGGTTATCTTGGTATCTCTCGAGTCCTACCAGAGATACAATGTCCATGAATATCAAACAGATAAATAGATGGATGCATAGGTGGATGGATGGGTGGATAGATGGGTAGATGGATGGGTGACTGGATGGAAGGAACAA
+
FFFFFFFFFFFFFFFFFFFFFFFFFFFFFFFFFFFFFFFFFFFFFFFFFFFFFFFFFFFFFFFFFFFFFFFFFFFFFFFFFFFFFFFFFFFFFFFFFFFFFFFFFFFFFFFFFFFFFFFF:FFFFFF:FFFFF:FFFFFFFFFFFFFFFF
@A00456:223:HMMCCDSXX:3:1172:11975:17816 2:N:0:TGTACCGT+TCTCTAGG
TACGTTTTTGGTACAACCCAGACATCCCTAGGATGATGACAGTGTTTGATCTCATGTTCAGATCAACGGATGTGGCAGCAGCCAGTGCTTTACGACTATTTCCTTAACGATCGGATCCTAAAGACAGAGTCTGAGGCAGAGGGCACAAGA
+
FFFFFFFFFFFFFFFFFFFFFF:FFFFFFFFFFFFFFFFFFFFFFFFFFFFFFFFFFFFFFFFFFFFFFFFFFFFFFFFFFFF:FFFFFFFFFFFFFFFFFFFFFFFFFFFFFFFFFFFFFFFFFFFFFFFFFFFFFFFFFFFFFFFFFF
@A00456:223:HMMCCDSXX:3:1173:19506:5087 2:N:0:TGTACCGT+TCTCTAGG
GGCAGAGGGCACAAGAACAGCAAGGAGAAATATCGCTGTGATTCTCCGATCACAGTTTTAAAGGAATCTGCCCAAGGCCACGGAGCCTGCGGTGTCTGCTAATGCAGGGCTCCACGTGCGCACAGCTACAAGCCCCTTGCTAAACTAGAA
+
FFFFFFFFFFFFFFFFFFFFFFFFFFFFFFFFFFFFFFFFFFFFFFFFFFFFFFFFFFFFFFFFFFFFFFFFFFFFFFFFFFFFFFFFFFFFFFFFFFFFFFFFFFFFFFFFFFFFFFFFFFFFFFFFFFFFFFFFFFFFFFFFFFFFFF
@A00456:223:HMMCCDSXX:3:1173:11677:8061 2:N:0:TGTACCGT+TCTCTAGG
CGTTTTTGGTACAACCCAGACATCCCTAGGATGATGACAGTGTTTGATCTCATGTTCAGATCAACGGATGTGGCAGCAGCCAGTGCTTTACGACTATTTCCTTAACGATCGGATCCTAAAGACAGAGTCTGAGGCAGAGGGCACAAGAAC
+
FFFFFFF:F:FFFF:FFFFFFFFF:FFF::FFFFFFFFFFFFFFFFFFFFFFF:FFFFFFFFFFFFFFFFFFFFF,FFFFFFFFFF:FFFFFFFFFF,FFFFFFFFFFFFFFFFFFFF,FFFFFFFFF,F,:F:FF:FFFFFFFFFFFFF
@A00456:223:HMMCCDSXX:3:1173:18900:17472 2:N:0:TGTACCGT+TCTCTAGG
CGACTATGGAAAGAATGATGAAGTGGAGTTTGTCCGAACTGGCTATGGGAAGGACATGGTCAAAGTTCTCCATATTCAGAGGGATGGAAAATACCACAGCATCAAAGAGGTGGCGACTTCGGTGCAGTTGACTCTGAGGTCCAAAAAGGA
+
FFFFFFFFFFFFFFFFFFFFFFFFFFFFFFFFFFFFFFFFFFFFFFFFFFFFFFFFFFFFFFF,FFFFFFFFFFFFFFFFFFFFFFFFFF:FFFFFFFFFFFFFFFFFFFFFFFFFFFFFFFFFFFFFFFFFFFFFFFFFFFFFFFFFFF
@A00456:223:HMMCCDSXX:3:1173:4119:23938 2:N:0:TGTACCGT+TCTCTAGG
CTGGTAGCGCCACTTGCAGTACACTTGAGTGGCAAAGCATCGGTCCTTCACCTCGGGGAGAGTAGTGAACTGGTCCTTGATGAATCCTTCAAATCCAGACTGGGTTGTTTTCAAGACCTTGAGGTCTTTGATTCCAGAGTGAATGATGGG
+
FFFFFFFFFFFFFFFFFFFFFFFFFFFFFFFFFFFFFFFFFFFFFFFFFFFFFFFFFFFFFFF:FFFFFFFFFFFFFFFFFFFFFFFFFFFFFFFFFFFFFFFFFFFFFFFFFFFFFF:FFFFFFFFFFFF:FFFFFFFFFFFFFFFFFF
@A00456:223:HMMCCDSXX:3:1173:10303:31641 2:N:0:TGTACCGT+TCTCTAGG
GAGGGCACAAGAACAGCAAGGAGAAATATCGCTGTGATTCTCCGATCACAGTTTTAAAGGAATCTGCCCAAGGCCACGGAGCCTGCGGTGTCTGCTAATGCAGGGCTCCACGTGCGCACAGCTACAAGCCCCTTGCTAAACTAGAAACGG
+
FFFFFFFFFFFFFFFFFFFFFFFFFFFF:FFFFFFFFFFFFFFFFFFFFFFFFFFFFFFFFFFFFFFFFFFFFFFFFFFFFFFFFFFFFFFFFFFFFFFFFFFFFFFFFFFFFFFFFFFFFFFFFFFFFFFFFFFFFFFFFFF:FFFF:F
@A00456:223:HMMCCDSXX:3:1173:11044:31735 2:N:0:TGTACCGT+TCTCTAGG
GAGGGCACAAGAACAGCAAGGAGAAATATCGCTGTGATTCTCCGATCACAGTTTTAAAGGAATCTGCCCAAGGCCACGGAGCCTGCGGTGTCTGCTAATGCAGGGCTCCACGTGCGCACAGCTACAAGCCCCTTGCTAAACTAGAAACGG
+
F:FFFF,FFFFFFFFFF:FFFFFFFFFFFFFFFFFFFFF,FFFFFFFFFFFFFF:FFF:FFFFFFFF:FFFFFFFFFFFFFFFF:FFFFFFFFFFF:FFFFFFFFFFFFFFFFFFFFFFFFFF:FFFFFFFFFFFFFF:FFFFFFFFF:F
@A00456:223:HMMCCDSXX:3:1173:6216:32299 2:N:0:TGTACCGT+TCTCTAGG
GGCTGGCCATCTTGAGATGATTAACTCTCTCACTGCACTCTAGAGAAAGAGAAAGGCCTTGCACTTTCAAGTGTGCTCTGGCATCCGATTCCCACAGTATGTCTTCCGTTCCCGAGGACGATTGACTACTACCAGTTCTGTCGGAGCAGA
+
FFFFFFFFFFFF:FFFFFFFFFF:FFFFFFFFFFFFFFFFFFFFFFFFFFFFFFFFFFFFFFFFFFFFFFFFFFFFFFFFFFFFFFFFFFFFFFFFFFFFFFFFFFFFFFFFFFFFFFFFFFFFFFFFFFFFFFFFFFFFFFFFFFFFFF
@A00456:223:HMMCCDSXX:3:1174:31819:2331 2:N:0:TGTACCGT+TCTCTAGG
TGGGAGCGAGACAAGACAACCGCTGAAAGTTAGAAGCCAGACGAGGCTACATATGGGGTTATATAGCAAGAAGGGTCAAGAGGCGCCATCAAAACTCTTAAAATCCCATGGTTTCCCTTGGTATCCCCATGGCATCCCCACCTGTGTGGC
+
FFFFFFFFFFFFFFF:FFFF:FFFFFFFFFFFFFF:FFFFFFFFFFFFFFFFF:FFFFFFF:FFFFFFFFFFFFFFFFFFFFFFFFFFFFFFFFFFFFFFFFFFFFFFFFF:FFFFFFFFFFFFFFFFFFFFFFFFFFFFFFFFFFFFFF
@A00456:223:HMMCCDSXX:3:1174:10755:33614 2:N:0:TGTACCGT+TCTCTAGG
GTCGGAATTATCACCATGGAGGTAATCCTTTTTGGACCTCAGAGTCAACTGCACCGAAGTCGCCACCTCTTTGATGCTGTGGTATTTTCCATCCCTCTGAATATGGAGAACTTTGACCATGTCCTTCCCATAGCCAGTTCGGACAAACTC
+
FFFFFFFFFFFFFFFFFFFFFFFFFFFFFFFFFFFFFFFFFFFFFFFFFFFFFFFFFFFFFFFFFFFFFFFFFFFFFFFFFFF,FFFFFFFFFFFFFFFFFFFFFFFFFFFFFFFFFFFFFFFFFFFFFFFFFFFFFFFFFFFFFFFFFF
@A00456:223:HMMCCDSXX:3:1174:21160:35853 2:N:0:TGTACCGT+TCTCTAGG
TGGTTTTATTACGTTTTTGGTACAACCCAGACATCCCTAGGATGATGACAGTGTTTGATCTCATGTTCAGATCAACGGATGTGGCAGCAGCCAGTGCTTTACGACTATTTCCTTAACGATCGGATCCTAAAGACAGAGTCTGAGGCAGAG
+
FFFF:FFFFFFFFF:FFFFFFFFFFFFFFFFFFFFFFFFFFFFFFFFFFFFFFFFFFFFFFFFFFFFFFFFFFFFFFFFFFFFFFFFFFFFFFFFFFFFFFFFFFFFFFFFFFFFFFFFFFFFFFFFFFFFFFFFFFFFFFFFFFFFFF,
@A00456:223:HMMCCDSXX:3:1174:22607:36229 2:N:0:TGTACCGT+TCTCTAGG
TGGTTTTATTACGTTTTTGGTACAACCCAGACATCCCTAGGATGATGACAGTGTTTGATCTCATGTTCAGATCAACGGATGTGGCAGCAGCCAGTGCTTTACGACTATTTCCTTAACGATCGGATCCTAAAGACAGAGTCTGAGGCAGAG
+
FFFFFFFFFFFFFFFFFFFFFFFFFFFFFFFFFFFFFFFFFFFFF:FFFFFFFFFFFFFFFFFFFFFFFFFFFFFFFFFFFFFFFFFFFFFFFFFFFFFFFFFFFFFFFFFFFFFFFFFFFFFFFFFFFFFFFFFFFFFFFFFFFFFFFF
@A00456:223:HMMCCDSXX:3:1175:6280:21104 2:N:0:TGTACCGT+TCTCTAGG
AGGGCACAAGAACAGCAAGGAGAAATATCGCTGTGATTCTCCGATCACAGTTTTAAAGGAATCTGCCCAAGGCCACGGAGCCTGCGGTGTCTGCTAATGCAGGGCTCCACGTGCGCACAGCTACAAGCCCCTTGCTAAACTAGAAACGGA
+
FFFFFFFFFFFFFFFFFFFFFFFFFFFFFFFFFFFFFFFFFFFFFFFFFFFFFFFFFFFF:FFFFFFFFFFFFFFFFFFFFFFFFFFFFFFFFFFFFFFFFFFFFFFFFFFFFFFFFFFFFFFFFFFFFFFFFFFFFFFFFFFFFFFFFF
@A00456:223:HMMCCDSXX:3:1175:19759:32894 2:N:0:TGTACCGT+TCTCTAGG
GGGGCACAAGAACAGCAAGGAGAAATATCGCTGTGATTCTCCGATCACAGTTTTAAAGGAATCTGCCCAAGGCCACGGAGCCTGCGGTGTCTGCTAATGCAGGGCTCCACGTGCGCACAGCTACAAGCCCCTTGCTAAACTAGAAACGGA
+
FFFFFFFFFFFFFFFFF,FFFFFFFFFFFFFFFFFFFFFFFFFFFFFFFFFFFFFFFFFFFFFFFFFFFFFFFFFFFF:FFFFFFFFFFFFFFFFFFFFFFFFFFFFFFFFFFFFFFFFFFFFFFFFFFFFFFFFFFFFFF:FFFFFFFF
@A00456:223:HMMCCDSXX:3:1175:25473:33833 2:N:0:TGTACCGT+TCTCTAGG
CTTGCGGTGTCTGCTAATGCAGGGCTCCACGTGCGCACAGCTACAAGCCCCTTGCTAAACTAGAAACGGAAGAGCAATTACTTCACACAGAGCAGAGCAATCAGTATCCTGAGTTGAAATTTTTGCAGGTGAGCACACAGTTATCCCAAG
+
FFFFFFFFFFFFFFFFFFFFFFFFFFFFFFFFFFFFFFFFFFFFFFFFFFFFFFFFFFFFFFF:FFFFFFFFFFFFFFFFFFFFFFFFFFFFFFFFFFFFFFFFFFFFFFFFFFFFFFFFFFFFFFFFFFFFFFFFFFFFFFFFFFFFFF
@A00456:223:HMMCCDSXX:3:1176:21215:9142 2:N:0:TGTACCGT+TCTCTAGG
CGGAATTATCACCATGGAGGTAATCCTTTTTGGACCTCAGAGTCAACTGCACCGAAGTCGCCACCTCTTTGATGCTGTGGTATTTTCCATCCCTCTGAATATGGAGAACTTTGACCATGTCCTTCCCATAGCCAGTTCGGACAAACTCCA
+
FFFF:FF:FFFFFFF:FFFFF:FFFFFF,FFFFFFFFFFFF:FFFFFFFFFFFFFFFFFFFF::FFFFFFFF:FFFF:FFFFFFFFFFFFFFFFFFFFFFF:F:FFFFFFFFFFF,FFFFFFFFFFF,FFF:FFFFFF:FFFFFFFFFFF
@A00456:223:HMMCCDSXX:3:1176:21323:9267 2:N:0:TGTACCGT+TCTCTAGG
CGGAATTATCACCATGGAGGTAATCCTTTTTGGACCTCAGAGTCAACTGCACCGAAGTCGCCACCTCTTTGATGCTGTGGTATTTTCCATCCCTCTGAATATGGAGAACTTTGACCATGTCCTTCCCATAGCCAGTTCGGACAAACTCCA
+
FFFFFFFFFFFFF:FFFFFFFFFFFFFFFFFFFFFFFFFFFFFFFFF:FFFFFFFFFFFFFFFFFFFFFFF:FFFFFFFFF:FFFFFFFFFFFFFFFFFFFFFFFFFFFFFFFFFFFFFFFFFFFFFFFFFFFFFFFFFFFFFFFFFFFF
@A00456:223:HMMCCDSXX:3:1176:25319:12461 2:N:0:TGTACCGT+TCTCTAGG
GTGTGAAGTAATTGCTCTTCCGTTTCTAGTTTAGCAAGGGGCTTGTAGCTGTGCGCACGTGGAGCCCTGCATTAGCAGACACCGCAGGCTCCGTGGCCTTGGGCAGATTCCTTTAAAACTGTGATCGGAGAATCACAGCGATATTTCTCC
+
FFFFFFFFFFFFFFFFFFFFFFF:FFFFFFFFFFFFFFFFFFFFFFFFFFFFFFFFFFFFFFFFFFF:FFFFFFFFFFFFFFFFFFFFFFFFFFFFFFFFFFFFFFFFFFFFFFFFFFFFFFFFFFFFFFFFFFFFFFFFFFFFFFFFFF
@A00456:223:HMMCCDSXX:3:1176:2230:12211 2:N:0:TGTACCGT+TCTCTAGG
ATGACGACTATGGAAAGAATGATGAAGTGGAGTTTGTCCGAACTGGCTATGGGAAGGACATGGTCAAAGTTCTCCATATTCAGAGGGATGGAAAATACCACAGCATCAAAGAGGTGGCGACTTCGGTGCAGTTGACTCTGAGGTCCAAAA
+
FFFFFFFFF,FFFF,FFF:FFFFFFFFFFFFFFFFFFFFFFFFFFFFFFFFFFFFFFFFFFFFFFFFFFFFFFFFFFFFFFFFFFFFFFFF,FFFFFFFFFFFFFFFF:FFFFFFFFFFFFFFFFFFFFFFFFFFFFFFFFFFFFFFF:F
@A00456:223:HMMCCDSXX:3:1176:1497:12665 2:N:0:TGTACCGT+TCTCTAGG
ATGACGACTATGGAAAGAATGATGAAGTGGAGTTTGTCCGAACTGGCTATGGGAAGGACATGGTCAAAGTTCTCCATATTCAGAGGGATGGAAAATACCACAGCATCAAAGAGGTGGCGACTTCGGTGCAGTTGACTCTGAGGTCCAAAA
+
FFFFFFFFFFFFFFFFFFFFF:FFF:FFFFFFFFFFFFFFF:FFFFFFFFFFFFFFFFFFFFFFFFFFFFFFFFFFFFFFFFFFFFFFFFFF:FFFFFFFFFFFFFFFFFFFFFFFFFFFFFFFFFFFFFFFFFFFFFFFFFFFFFFFFF
@A00456:223:HMMCCDSXX:3:1176:2899:26083 2:N:0:TGTACCGT+TCTCTAGG
ATGAAGTGGAGTTTGTCCGAACTGGCTATGGGAAGGACATGGTCAAAGTTCTCCATATTCAGAGGGATGGAAAATACCACAGCATCAAAGAGGTGGCGACTTCGGTGCAGTTGACTCTGAGGTCCAAAAAGGATTACCTCCATGGTGATA
+
FFFFFFFFFFFFFFFFFFFFFFFFFFFFFFFFFFFFFFFFFFFFFFFFFFFFFFFFFFFFFFFFFFFFFFF,F:FFFFFFFFFFFFFFFFFFFFFFFFFFFFFFFFFFFFFFFFFFFFFFFFFFFFFFFFFFFFFFFFFFF:FFFFFFFF
@A00456:223:HMMCCDSXX:3:1176:6406:28682 2:N:0:TGTACCGT+TCTCTAGG
AAAATAACCGGGACGGTGAGGAGGAAGCTGCCTTCCAGGCTGTGACGTTATGGCTCCAGCCAGTTGTGATGCTTGGGATAACTGTGTGCTCACCTGCAAAAATTTCAACTCAGGATACTGATTGCTCTGCTCTGTGTGAAGTAATTGCTC
+
FFF:FFFFF:FFFFFFFFFFFFFFFFFFFFFFFFFFFFFFFFFFFFFFFFFFFFFFFFFFFFFFFFFFFFFFF:FFFFF,:FFFFF:FFFFFFFFFFFFFFFFFFFFFFFFF:FFFFFFFFFF:FFFFFFFFFFF:FFFFFFFFF:FFFF
@A00456:223:HMMCCDSXX:3:1176:27335:33771 2:N:0:TGTACCGT+TCTCTAGG
CTTGATGGTGTCTGTGGGGATGATGTCGGAATTATCACCATGGAGGTAATCCTTTTTGGACCTCAGAGTCAACTGCACCGAAGTCGCCACCTCTTTGATGCTGTGGTATTTTCCATCCCTCTGAATATGGAGAACTTTGACCATGTCCTT
+
FFFFFFFFFFFFFFFFFFFFFFFFFFFFFFFFFFFFFFFFFFFFFFFFFFFFFFFFFFFFFFFFFFFFFFFFFFFFFFFFFFFFFFFFFFFFFFFFFFFFFFFFFFFFFFFFFFFFFFFFFFFFFFFFFFFF:FFFFFFFFFFFFFFFFF
@A00456:223:HMMCCDSXX:3:1176:5367:34209 2:N:0:TGTACCGT+TCTCTAGG
AGGGCACAAGAACAGCAAGGAGAAATATCGCTGTGATTCTCCGATCACAGTTTTAAAGGAATCTGCCCAAGGCCACGGAGCCTGCGGTGTCTGCTAATGCAGGGCTCCACGTGCGCACAGCTACAAGCCCCTTGCTAAACTAGAAACGGA
+
FFFFF:FFFFFFFFFFFFFFFFFFFFFFFFFFFFFFFFFFFFFFFFFFFFFFFFFFFFFFFFFFFFFFFFFFFFFFFFFFFFFFFFFFFFFFFFFFFFFFFFFFFFFFFFFFFFFFFFFFFFFFFFFFFFFF:FFF,FFFFFFFFFFFFF
@A00456:223:HMMCCDSXX:3:1177:26612:2613 2:N:0:TGTACCGT+TCTCTAGG
TTCCCAACCCCTCCCAGTTTGTGAGGGATTGTCTTAGTTTCAATACTGACATTTCCATGCCCAGAAAACCCCTTGGTTTTGGACAAATGGTGACAATTGGTCACCCAAGGCCAAGCTCCAAGTTCTCTAATATTTATAGAAGCATTCTGT
+
FFFFFFFFFFFFFFFFFFFFFFFFFFFFF:FFFFFFFFFFFFFFFFFFFFFFFFFFFFFFFFFFFFFFFFFFFFFFFFFFFFFFFFFFFFFFFFFFFFFFFFFFF:FFFFFFFFFFFFFFFFFFFFFFFFFFFFFFFFF,F:FFFFFFFF
@A00456:223:HMMCCDSXX:3:1177:18756:15436 2:N:0:TGTACCGT+TCTCTAGG
TAGAAAGACATTATAACACAGCAGTCTAGACATTTCGCATTGCGCTCACAGCCCTGTGGGCCTCAGAGGCTCTTCCTTCAGAGTGTAGCTATGGACAATGATTGATGTGCAAAATGCATCATCAGAAAAGGTCACCAAATTCTAGAAAAA
+
FF:FFFFFFFFFF,FFFFFFFFF:FFFFFFFFFFFFFF:F,FFFFFFFFF:FFF:FFF:,FF:FFFFFFFF:FFFFFFF,FFFFFFFFFFFFFF:FFF:FF,FFFFFF,FFFFFFF,FFFFFFFFFFFFFFFFF,FFFFF:FFFFFFFFF
@A00456:223:HMMCCDSXX:3:1177:22173:16564 2:N:0:TGTACCGT+TCTCTAGG
TGTGAATATGTGAGTGTGTGACAGTGTGTGTGTGTGTGTGTGAGAGATAGAGAGAGAGAGAGAGAGAGAGAGAGAGAGAGAGATTTTATTATGTTTTCTTTGTTGAATGAGATCTACAAAATATAAAAAGACACTATGCTGTTGTGTGAT
+
FFFFF,FFFFFFFFFFFFFFFFFFFFFFFFFFFFFFFFFFFFFFFFFFF:FFFFFFFFFFFFFFFFFFFFFFFFFFFFFFF,FF,,FFFFFF,FFF,,F:F,FF,,:,,F:FF,FF:F::FFFFF:FF,,FFFFFFF,,F:FF:FF,FF:
@A00456:223:HMMCCDSXX:3:1177:32407:18630 2:N:0:TGTACCGT+TCTCTAGG
GGTGTCTGTGGGGATGATGTCGGAATTATCACCATGGAGGTAATCCTTTTTGGACCTCAGAGTCAACTGCACCGAAGTCGCCACCTCTTTGATGCTGTGGTATTTTCCATCCCTCTGAATATGGAGAACTTTGACCATGTCCTTCCCATA
+
FFFFFFFFFFFFFFFFFFFFFFFFFFFFFFFFFFFFFFFFF:FFFFFFFFFFFFFFFFFFFFFFFFFFFFFFFFFFFFFFFFFFFFFF,FFFFFFFFFFFF,FFFFFFFFFFFFFFFFFFFFFFFFF:FFFFFFFFFFFFFFFFFFF:FF
@A00456:223:HMMCCDSXX:3:1177:14461:22968 2:N:0:TGTACCGT+TCTCTAGG
TGTGTACAATGGAATTACTCAAGATAATGTTAAAATAGAGATCACGGTACTCACTCCTGGGCCCGCTCCTGAGTCCCTGGTGGTGAGAGAATTTGTATCTCTGACAACACCCCAAGTGACATTTCGTCTGCTGGACTCCATCAAATGAAG
+
FFFFFFFFF::FF:FFFFFFFFFFFFFFFFFF:FFFFFFFFFFFFFFFFFFFFFFFFFFFFF:FFFFFFFFFFFFFFFFFFFFFFFFFFF:FFFFFFFFFFFFFFFFF:FFFFFFFFFFFFFF:FFFFFFFFFFFFFFFFFFFFFFFFFF
@A00456:223:HMMCCDSXX:3:1178:18647:7827 2:N:0:TGTACCGT+TCTCTAGG
GGTGCCTGTGGGGATGATGTCGGAATTATCACCATGGAGGTAATCCTTTTTGGACCTCAGAGTCAACTGCACCGAAGTCGCCACCTCTTTGATGCTGTGGTATTTTCCAACCCTCTGAATATGGAGAACTTTGACCATGTCCTTCCCATA
+
FFFFFFFFFFFFFFFFFFFFFFFFFFFFFFFFFFFFFFFFF:FFFFFFFFFFFFFFFFFFFFFFFFFFFFFFFFFFFFFFFFFFFFFFFFFFFFFFFFFFFFFFFFFFF,FFFFFFFFFFFFFFFFFFFFFFFFFFFFFFFFF:FFFFFF
@A00456:223:HMMCCDSXX:3:1178:13702:9189 2:N:0:TGTACCGT+TCTCTAGG
CCCAGGTAGCCTCGAAATCCACGTCCCGATTCTGGTAGCGCCACTTGCAGTACACTTGAGTGGCAAAGCATCGGTCCTTCACCTCGGGGAGAGTAGTGAACTGGTCCTTGATGAATCCTTCAAATCCAGACTGGGTTGTTTTCAAGACCT
+
FFFFFFFF:FFFFFFFFFF,FF:FFFFF:FF:FFF:FF,FFF:FFF,FFFFFFFFFFFFFFFFFFFFFFFFFFFFFFFFFFFFFFFFFFFFFFFFFFFFFFFFFFFFF:FFFFFFFFFFFFFFFFFFFFFFFFFFF:F:FFFFFF,F:,:
@A00456:223:HMMCCDSXX:3:1178:22164:21872 2:N:0:TGTACCGT+TCTCTAGG
AAATGGCCCATTACCATGACGACTATGGAAAGAATGATGAAGTGGAGTTTGTCCGAACTGGCTATGGGAAGGACATGGTCAAAGTTCTCCATATTCAGAGGGATGGAAAATACCACAGCATCAAAGAGGTGGCGACTTCGGTGCAGTTGA
+
FFFFFFFFFFFFFFFFFFFFFFFFFFFFFFFFFFFFFFFFFF:FFFFFFFFFFFFFFFFFFFFFFFFFFFFFFFFFFFFFFFFFFFFFFFFFFFFFFFFFFFFFFFFFFFFFFFFFFFFFFFFFFFFFFFF:FFFFFFFFFFFFFFFFFF
@A00456:223:HMMCCDSXX:3:1178:2293:32299 2:N:0:TGTACCGT+TCTCTAGG
GGGGCCTCAATCAAATGCAAATCACTCCTCAGCTGGGGTTGGAAGTTCAAGCCCCCCTGCCCTCCTCCATGAGGAGCTTCAGCCAGAGATTTTCAAAACACTAGGATGATTTTTTTTTCACATGGTTTTATTACGTTTTTGGTACAACCC
+
FFFFFFFFFFFFFFFFFFFFFFFFFFFFFFFFFFFFFFFFFFFFFFFFF:FFFFFFFFFFFFFFFFFFFFFFFFFFFFFFFFFFFFFFFFFFFFFFFFFFFF:FFFFFFFFFFFFFFF,FFFFFF:FFF:FFFFFFFFFFFFFFFFFFFF
@A00456:223:HMMCCDSXX:3:1201:15067:8641 2:N:0:TGTACCGT+TCTCTAGG
GTGGGGATGATGTCGGAATTATCACCATGGAGGTAATCCTTTTTGGACCTCAGAGTCAACTGCACCGAAGTCGCCACCTCTTTGATGCTGTGGTATTTTCCATCCCTCTGAATATGGAGAACTTTGACCATGTCCTTCCCATAGCCAGTT
+
FFFFFFFFFFFFFFFFFFFFFFFFFFFFFFFFFFFFFFFFFFFFFFFFFFFFFFFFFFFFFFFFFFFFFFFFFFFFFFFFFFFFFFFFFFFFFF:FFFFFFFFFFFFFFFFFFFFFFFFFFFFFFFFFFFFFFFFFFFFFFFFFFFFFFF
@A00456:223:HMMCCDSXX:3:1201:25102:15812 2:N:0:TGTACCGT+TCTCTAGG
GTTATGGCTCCAGCCAGTTGTGATGCTTGGGATAACTGTGTGCTCACCTGCAAAAATTTCAACTCAGGATACTGATTGCTCTGCTCTGTGTGAAGTAATTGCTCTTCCGTTTCTAGTTTAGCAAGGGGCTTGTAGCTGTGCGCACGTGGA
+
FFFFFFFFFFFFFFFFFFFFFFFFFFFFFFF:FFFFFFFFFFFFFFFFFFFFFFFFFFFFFFFFFFFFFFFFFFFFFFFFFFFFFF:FFFFFFFFFFFFFFFFFFFFFFFFFFFFFFFFFFFF:FFFFFFFFFFFFFFFFFFFFFFFFFF
@A00456:223:HMMCCDSXX:3:1201:27290:16376 2:N:0:TGTACCGT+TCTCTAGG
GGAGATGGGATGGGCACGCACACCTCCAGGGTGGGTCTTCCCACTGTGGAGACGCTCAAGCAGACACGCCTAAGGATTGGCTGTTTCTGTGGGAACGCTGCGGCCCATTAGCAAAGCTCAGGAAAAGAAGCGGCGCTACAAGCACACTGA
+
:F,:,F::FFF,:FFF:,:,:FF::F,F:,:F:,FFF,:FF:FFF:FF,F,FFFFFF,F:FF:FFFFFFF:FFF:F,,,F::,F:FFFFF,::F,:FF,,F:FF,FFFFF,FFF,FFFFF:FFFFFF,F,F:FFFFFF,FF:FFFF:FFF
@A00456:223:HMMCCDSXX:3:1201:28556:30123 2:N:0:TGTACCGT+TCTCTAGG
GACGTTATGGCTCCAGCCAGTTGTGATGCTTGGGATAACTGTGTGCTCACCTGCAAAAATTTCAACTCAGGATACTGATTGCTCTGCTCTGTGTGAAGTAATTGCTCTTCCGTTTCTAGTTTAGCAAGGGGCTTGTAGCTGTGCGCACGT
+
FFFFFFFFFFFFFFFFFFFFFFFFFFFFFFFFFFFFFFFFFFFFFFFFFFFFFFFFFFFFFFFFFFFFFFFFFFFFFFFFFFFFFFFFFFFFFFFFFFFFFFFFFFFFFFFFFFFFFFFFFFFFFFFFFFFFFFFFFFFFFFFFFFFFFF
@A00456:223:HMMCCDSXX:3:1202:12138:12179 2:N:0:TGTACCGT+TCTCTAGG
GCCCTTTGAACTTCGCCAGGACATGCACTGTGTTCTTGATGGTGTCTGTGGGGATGATGTCGGAATTATCACCATGGAGGTAATCCTTTTTGGACCTCAGAGTCAACTGCACCGAAGTCGCCACCTCTTTGATGCTGTGGTATTTTCCAT
+
FFFFFFFFFFFFFFFFFFFFFFFFFFFFFFFFFFFFFFFFFF,FFFFFFFFFFFFFF:FFFFFFFFFFFFFFFFFFFFFFF:FFFFFFFFFFFFFFFFFFFFFFFFFFFFFFFFFFFFFFFFFFFFFFFFFFFFFFFFFFFFFFFFFF:F
@A00456:223:HMMCCDSXX:3:1202:25211:12868 2:N:0:TGTACCGT+TCTCTAGG
CCTTGGGCAGATTCCTTTAAAACTGTGATCGGAGAATCACAGCGATATTTCTCCTTGCTGTTCTTGTGCCCTCTGCCTCAGACTCTGTCTTTAGGATCCGATCGTTAAGGAAATAGTCGTAAAGCACTGGCTGCTGCCACATCCGTTGAT
+
F::FF:FFF:F:FFFFFFFFFFFFFFFFFFF,FFFFF:FFFF:FFFFF:FFFFFFFFFFFFFFFFFFFFFFFFFF:FFFFF,FFFFFFFFFFFF:FFFFFFFFFFFFF:F:FFF:FFFFFFF,FFFF,FFFFF,FFFFFFFFFFFFFFFF
@A00456:223:HMMCCDSXX:3:1202:31042:16360 2:N:0:TGTACCGT+TCTCTAGG
ATCTGGGTCTCTTAACTGAACCATCATCTCACCAGCTCCATCCTGTGTTTAAGAGAAACCTGATTTGCATGACAGGAAGTTATCAGCAGCGAAGCAAAAAGTAACTGTGTTCCTGAATCTTTTCTCAGTGTGCTTGTAGCGCCGCTTCTT
+
FFFFFFFFFFFFFFFFFFFFFF:FFFFFFFFFFFFFFFFFFFFFFFFFFFFFFFFFFFFFFFF:FFFFFFFFFFFFFFFFFFFF,:FFFFFF:FFFF:FFFFFFF:FFFFFFFFFFFFFFFFFFFFFFFFFFFFFFFFFFFFFFFFFFFF
@A00456:223:HMMCCDSXX:3:1202:25970:20635 2:N:0:TGTACCGT+TCTCTAGG
GTCTGTGGGGATGATGTCGGAATTATCACCATGGAGGTAATCCTTTTTGGACCTCAGAGTCAACTGCACCGAAGTCGCCACCTCTTTGATGCTGTGGTATTTTCCATCCCTCTGAATATGGAGAACTTTGACCATGTCCTTCCCATAGCC
+
FFFFFFFFFFF:FFFFFFFFFFFFFFFFFFFFFFFFFFFFFFFFFFFFFFFFFFFFFFFFFFFFFFFFFFFFF:FFFFFFFFFFFFFFFFFFFFFFFFFFFFFF:FFFFFFFFFFFFFFFFFFFFFFFFFFFFFFFFFFFFFFFFFFFF:
@A00456:223:HMMCCDSXX:3:1202:25825:27085 2:N:0:TGTACCGT+TCTCTAGG
CAACTCAGGATACTGATTGCTCTGCTCTGTGTGAAGTAATTGCTCTTCCGTTTCTAGTTTAGCAAGGGGCTTGTAGCTGTGCGCACGTGGAGCCCTGCATTAGCAGACACCGCAGGCTCCGTGGCCTTGGGCAGATTCCTTTAAAACTGT
+
FFFFFFFFFFFFFFFFFFFFFFFFFFFFFFFFFFFFFFFFFFFFFFFFFFFFFFFFFFFFFFFFFFFFFFFFFFFFFFFFFFFFFFFFFF:FFFFFFF:FFFFFFFFFFFFFFFFFFFFFFFFFFFF:FFFFFFFFFFF:FFF,FFFFFF
@A00456:223:HMMCCDSXX:3:1202:29803:27492 2:N:0:TGTACCGT+TCTCTAGG
GAAATATCGCTGTGATTCTCCGATCACAGTTTTAAAGGAATCTGCCCAAGGCCACGGAGCCTGCGGTGTCTGCTAATGCAGGGCTCCACGTGCGCACAGCTACAAGCCCCTTGCTAAACTAGAAACGGAAGAGCAATTACTTCACACAGA
+
FFFFFFFFFFFFFFFFFFFFFFFFFFFFFFFFFFFFFFF:FFFFFFFFFFFFFFFFFFFFFFFFFFFFFFFFFFFFFFFFFFFFFFFFFFFFFFFFFFFFFFFFFFFFFFFFFFFFFFFFFFFFFFFFFFFFFFFFFFFFFFFFFFFFFF
@A00456:223:HMMCCDSXX:3:1202:12843:30624 2:N:0:TGTACCGT+TCTCTAGG
GTTTTATTACGTTTTTGGTACAACCCAGACATCCCTAGGATGATGACAGTGTTTGATCTCATGTTCAGATCAACGGATGTGGCAGCAGCCAGTGCTTTACGACTATTTCCTTAACGATCGGATCCTAAAGACAGAGTCTGAGGCAGAGGG
+
FFFFFFFFFFFFFFF:FFFFFFFFFFFFFFFFFFFFFFFF:FFFFFFFFFFFFFFFFFFFFFFFFFFFFFFF:FFFFF:FFFFFFFFFFF,FFFFFFFFFFFFFFFFFFFFFFFFFFFFFFFFFFFFFFFFFFFFFFFFFFFFFFFFFFF
@A00456:223:HMMCCDSXX:3:1202:5511:33646 2:N:0:TGTACCGT+TCTCTAGG
ATAACCCAAAACCCCACACAAAACTCTCAAAATTCCTCTACTTTCTGAAAAAGCAGGCTCTGCTAGACTTAAGTCATTGTCCTGCAGAGGAGTTTCCCCGTGACAATGTGACACTCTTGCTTTAATATTGGCTCAGCGTCCTAAGGAGAA
+
FFFFFFFFFFFFFFFFFFFFFFFFFFFFFFFFFFFFFFFFFFFFFFFFFFF:FFFFFFFFFFFFFFFFFFFFFFFFFFFFFFFFFFFFFFFFFFFFFFFFFFFFFFFFFFFFFFFFFFFFFFFFFF:FFFFFFFFFFFFFFFFFFFFFFF
@A00456:223:HMMCCDSXX:3:1202:17237:36072 2:N:0:TGTACCGT+TCTCTAGG
GGATGATGTCGGAATTATCACCATGGAGGTAATCCTTTTTGGACCTCAGAGTCAACTGCACCGAAGTCGCCACCTCTTTGATGCTGTGGTATTTTCCATCCCTCTGAATATGGAGAACTTTGACCATGTCCTTCCCATAGCCAGTTCGGA
+
FFFFFFFFFFFFFFFFFFFFF:FFF::FFFFFF:FFFFFFFFFFFF:FFFFFFFFFFFFFFFFFFFFFFFF:F:FFFFFFFFFFFFFFFFFFFFFFFFFFFFFFFFFFFFFFFFFFFFF:FF,F:FFFFF:F:FFF:FFF,FFFFFFFFF
@A00456:223:HMMCCDSXX:3:1203:21034:6417 2:N:0:TGTACCGT+TCTCTAGG
GGAAGGACATGGTCAAAGTTCTCCATATTCAGAGGGATGGAAAATACCACAGCATCAAAGAGGTGGCGACTTCGGTGCAGTTGACTCTGAGGTCCAAAAAGGATTACCTCCATGGTGATAATTCCGACATCATCCCCACAGACACCATCA
+
FFFFFFFFFFFFFFFFFFFFFFFFFFFFFFFFFFFFFFFFFFFFFFF:FFFFFFFFFFFFFFFFFFFFFFFFFFFFFFFFFFFFFFFFFFFFFFFFFFFFFFFFFFFFFFFFFFFFFFFFFFFFFFFFFFFFFFFFFFFFFFFFFFFFFF
@A00456:223:HMMCCDSXX:3:1203:12780:18803 2:N:0:TGTACCGT+TCTCTAGG
GGTGATTTATTAAGACCTGTGTCTGGAGCTGGAGCCTTAGCTAATGAACACATCCATTTCTACAGCTGGCATCCGCCAGACTTGTTGCTAGGTGTTTGAGAGGAGCAACCAGTCGTAAATCTAAATAGCCCCTTAGCATGGATATTGAAC
+
FFFFFFFFF:FFFFFFFFFFFFFFFFFFFFFFFFFFFFFFFFFF:FFFFFFFFFFFFFFFFFFFFF:FFFFFFF:FFFFFFFFFFFFFFFFFFFFFFFFFFFFFFFF:FFFFFFFFFFFFFFFFFFFFFFFFFFFFFFFFFFFFFFFFFF
@A00456:223:HMMCCDSXX:3:1203:4869:29403 2:N:0:TGTACCGT+TCTCTAGG
ACGACTATGGAAAGAATGATGAAGTGGAGTTTGTCCGAACTGGCTATGGGAAGGACATGGTCAAAGTTCTCCATATTCAGAGGGATGGAAAATACCACAGCATCAAAGAGGTGGCGACTTCGGTGCAGTTGACTCTGAGGTCCAAAAAGG
+
FFFFFF:FFFF:FF:FFFFFFFFFFFFFFFFFFFFFFFFFFFFFFFFFFFFFFFFFFFFFFFFFFFFFFFFFFFFFFFFFFFFFFFFFFFFFFFFFFFFFFFFFFFFFFFFFFFFFFFFFFFFFFFFFFFFFFFFFFFFFFFFFFFFFFF
@A00456:223:HMMCCDSXX:3:1203:4481:30545 2:N:0:TGTACCGT+TCTCTAGG
ACGACTATGGAAAGAATGATGAAGTGGAGTTTGTCCGAACTGGCTATGGGAAGGACATGGTCAAAGTTCTCCATATTCAGAGGGATGGAAAATACCACAGCATCAAAGAGGTGGCGACTTCGGTGCAGTTGACTCTGAGGTCCAAAAAGG
+
FFFFFFFF:FF,FFFFFFFFFFFFFFFFFF:FFFF:FFFFFFFFFF,FFF:FFFFFFF::FFFFF:FFFFFFFFFFFFFFFF:FFFFFFFFFFFFFFFFFFFFFF:FFFFFFFFFFF:FFFFFFFFFFFFFFFFFFFFFFFF:FFFFFFF
@A00456:223:HMMCCDSXX:3:1203:32127:33395 2:N:0:TGTACCGT+TCTCTAGG
GCAGACACCGCAGGCTCCGTGGCCTTGGGCAGATTCCATTAAAACTGTGATCGGAGAATCACAGCGATATTTCTCCTTGCTGTTCTTGTGCCCTCTGCCTCAGACTCTGTCTTTAGGATCCGATCGTTAAGGAAATAGTCGTAAAGCACT
+
FFFFFFFFFFFFFFFFFFFFFFFFFFFFFFFFFFFFFFFFFFFFFFFFFFFFFFFFFFFFFFFFFFFFFFFFFFFFFFFFFFFFFFFFFFFFFFFFFFFFFFFFFFFFFFFF:FFFFFFFFFFFFFFFFFFFFFFFFFFFFFFFFFFFFF
@A00456:223:HMMCCDSXX:3:1204:28610:4789 2:N:0:TGTACCGT+TCTCTAGG
ATCGGATCCTAAAGACAGAGTCTGAGGCAGAGGGCACAAGAACAGCAAGGAGAAATATCGCTGTGATTCTCCGATCACAGTTTTAAAGGAATCTGCCCAAGGCCACGGAGCCTGCGGTGTCTGCTAATGCAGGGCTCCACGTGCGCACAG
+
FFFFFFFFFFFFFFFFFFFFFFFFFFFFFFFFFFFFFFFFFFFFFFFFFFFFFFFFFFFFFFFFFFFFFFFFFFFFFFFFFFFFFFFFFFFFFFFFFFFFFFFFFFFFFFFFFF:FFFFFFFFFF:FFFFFFFFFFFF:FFF::FFFFFF
@A00456:223:HMMCCDSXX:3:1204:28628:6010 2:N:0:TGTACCGT+TCTCTAGG
ATCGGATCCTAAAGACAGAGTCTGAGGCAGAGGGCACAAGAACAGCAAGGAGAAATATCGCTGTGATTCTCCGATCACAGTTTTAAAGGAATCTGCCCAAGGCCACGGAGCCTGCGGTGTCTGCTAATGCAGGGCTCCACGTGCGCACAG
+
FFFFFFFFFFFFFFFFFFFFFFFFFFFFFFFFFFFFFFFFFFFFFFFFFFFFF:FFFFFFFFFFFFFFFFFFFFFFFFFFFFFFFFFFFFFFFFFFFFFFFFFFFFFFFFFFFFFFF:FFFFFFFFFFFFFFFFFFFFFFFFFFFFFFFF
@A00456:223:HMMCCDSXX:3:1204:29315:20791 2:N:0:TGTACCGT+TCTCTAGG
TGCGGTGTCTGCTAATGCAGGGCTCCACGTGCGCACAGCTACAAGCCCCTTGCTAAACTAGAAACGGAAGAGCAATTACTTCACACAGAGCAGAGCAATCAGTATCCTGAGTTGAAATTTTTGCAGGTGAGCACACAGTTATCCCAAGCA
+
FFFFFFFFFFFFFFFFFF,FFFFFFFFFFFFFFFFFFFFFFFFFFFFFFFFFFFFFFFFFFFFFFFFFFFFFFFFFFFFFFFFFFFFFFFF:FFFFFFFFFFFFFFFFFFFFFFFFFFFFFFFFFF:FFFFFFFFFFFFFFFFFFFF:FF
@A00456:223:HMMCCDSXX:3:1204:5484:36699 2:N:0:TGTACCGT+TCTCTAGG
GAGAAATATCGCTGTGATTCTCCGATCACAGTTTTAAAGGAATCTGCCCAAGGCCACGGAGCCTGCGGTGTCTGCTAATGCAGGGCTCCACGTGCGCACAGCTACAAGCCCCTTGCTAAACTAGAAACGGAAGAGCAATTACTTCACACA
+
FF:FFFFF:FFFFFFFFFFFF:FFFFFFFFFFFFFFFFFFFFFFFFFFFFF:FFFFFFFFFFFFFFFFFFFFFFFFFFFFFFFFFFFFFFFF:FFFFFFFFFFFFFFFFFFFFFFFF:FFFFFFFFFFFFFFFFFFF,FFFFFFFFFFFF
@A00456:223:HMMCCDSXX:3:1205:7274:5071 2:N:0:TGTACCGT+TCTCTAGG
GAGAAATATCGCTGTGATTCTCCGATCACAGTTTTAAAGGAATCTGCCCAAGGCCACGGAGCCTGCGGTGTCTGCTAATGCAGGGCTCCACGTGCGCACAGCTACAAGCCCCTTGCTAAACTAGAAACGGAAGAGCAATTACTTCACACA
+
FFFFFFFFFFFFFFFFFFFFFFFFFFFFFFFFFFFFFFFFFFFFFFFFFFFFFFFFFFFFFFFFFFFFFFFFFFFFFFFFFFFFFFFFFFFFFFFFFFFFFFFFFFFFFFFFFFFFFFFFFFFFFFFFFFFFFFFFFFFFFFFFFFFFFF
@A00456:223:HMMCCDSXX:3:1206:14009:9752 2:N:0:TGTACCGT+TCTCTAGG
GGGTTTTGGGTTATTGCACTTATGTGTAAATGTGTATATGTGTGTGACATATGTATATATCTGAGTGTGTACGTGTGTGTGTGTGTGTGTGTGTGTGTGTGTGTGTGTGTGTGTGTGAGAATAGAGAAGAGAACAGAGAGTGTCACACAC
+
FFFFF:FF,F:,FFFFFFFFFFF:,FFF:::::FFFFFFFFFFFFFFF:FFFFFFFFFFFFFF,FF::FFFFFFFFFFFFFF,FFF:FF:,F,FF:FFFFFFFFFFFFFFFFFFFF,:F:,,,FF,:,,F:,,,:F,F,FFFF:FFFFFF
@A00456:223:HMMCCDSXX:3:1206:12373:12900 2:N:0:TGTACCGT+TCTCTAGG
GCAGAGGGCACAAGAACAGCAAGGAGAAATATCGCTGTGATTCTCCGATCACAGTTTTAAAGGAATCTGCCCAAGGCCACGGAGCCTGCGGTGTCTGCTAATGCAGGGCTCCACGTGCGCACAGCTACAAGCCCCTTGCTAAACTAGAAA
+
FFFFFFFFF:FFFFFFFFFF:FFFFFF,F,FFFFFFFFFFFFFFFFFFFFFFFFFF,FFF::FF,FFFFFFFFFFFFFFFFFFFF:FFFFFFFFFFFFF,FFFFFFFFFFFFFFFF:FFFFFFFFFFFFFFFFFFFFFFFFFFFFF:FFF
@A00456:223:HMMCCDSXX:3:1206:29857:15374 2:N:0:TGTACCGT+TCTCTAGG
GATGAAGTGGAGTTTGTCCGAACTGGCTATGGGAAGGACATGGTCAAAGTTCTCCATATTCAGAGGGATGGAAAATACCACAGCATCAAAGAGGTGGCGACTTCGGTGCAGTTGACTCTGAGGTCCAAAAAGGATTACCTCCATGGTGAT
+
FFFFFFFFFFFFFFFFFFFFFFFFFFFFFFFFFFFFFFFFFFFFFFF:FFFFFFFF:FFFFFFFFFFFFFFFFFFFFFFFFFFFFFFFFFFFFFFFFFFFFFFFFFFFFFFFFFFFFFFFFFFFFFFF:F:FFFFFFFFFFFFFFFFFFF
@A00456:223:HMMCCDSXX:3:1206:10312:22263 2:N:0:TGTACCGT+TCTCTAGG
CGCATGTGTTAAATTTAGTCTGAAATCTTCCTGTGACCTTGACTTGCCCGTTATTCCAATGTGAGGTAACAAGTTAATTTGCCCAGAAGCTTCTTTTCCTAACTAACGAAGTAAATTAAATGAATAAAATGGAGCAAGCTTTTCTGTAAA
+
FFFFFFFFFFFFFFFFFFFFFFFFFFFFFFFFFFFFFFFFFFFFFFFFFFFFFFFFFFFFFFFFFFFFFFFFFFFFFFFFFFFFFF::FFFFFFFFFFFFFFFFFFFFFFFFFFFFFFFFFFFFFFFFFFFFFFFFFFFFFFFFFFFFFF
@A00456:223:HMMCCDSXX:3:1206:1425:24502 2:N:0:TGTACCGT+TCTCTAGG
CCGGGACGGTGAGGAGGAAGCTGCCTTCCAGGCTGTGACGTTATGGCTCCAGCCAGTTGTGATGCTTGGGATAACTGTGTGCTCACCTGCAAAAATTTCAACTCAGGATACTGATTGCTCTGCTCTGTGTGAAGTAATTGCTCTTCCGTT
+
FFFFFFFFFFFFFFFFFFFFFFFFFFFFFFFFFFFFFFFFFFFFFFFFFFFFFFFFFFFFFFFFFFFFFF:FFFFFFFFFFFFFFFFFFFFFFFFFFFFFFFFFFFFFF,FFFFFFFFFF:FFFFFFFFFFFFFFF,FFFFFFFFFFFF:
@A00456:223:HMMCCDSXX:3:1206:1479:24471 2:N:0:TGTACCGT+TCTCTAGG
CCGGGACGGTGAGGAGGAAGCTGCCTTCCAGGCTGTGACGTTATGGCTCCAGCCAGTTGTGATGCTTGGGATAACTGTGTGCTCACCTGCAAAAATTTCAACTCAGGATACTGATTGCTCTGCTCTGTGTGAAGTAATTGCTCTTCCGTT
+
FFFFFFFFFFFFFFFFFFFFFFFFFFFFFFFFFFFFFFFFFFFFFFFFFFFFFFFFFFFFFFFFFFFFFFFFFFFFFFFFFFFFFFFFFFFFFFFFFFFFFFFFFFFFFFFFFFFFFFFFFFFFFFFFF:FF,FFF:FFFFFFFFFFFF,
@A00456:223:HMMCCDSXX:3:1206:18005:26506 2:N:0:TGTACCGT+TCTCTAGG
AGAATGATGAAGTGGAGTTTGTCCGAACTGGCTATGGGAAGGACATGGTCAAAGTTCTCCATATTCAGAGGGATGGAAAATACCACAGCATCAAAGAGGTGGCGACTTCGGTGCAGTTGACTCTGAGGTCCAAAAAGGATTACCTCCATG
+
FF:FFFFFFFFFFFFFFFFFFFFFFFFFFFFFFFFFFFFFFFFFFFFFFFFFFFFFFFFFFFFFFFFFFFFFFFFFFFFFFFFFFFFFFFFFFFFFFFFFFFFFFFFFFFFFFFFFFFFFFFFFFFFFFFFFFFFFFFFFFFFFFFFFF:
@A00456:223:HMMCCDSXX:3:1206:21775:30937 2:N:0:TGTACCGT+TCTCTAGG
TTTTGGTACAACCCAGACATCCCTAGGATGATGACAGTGTTTGATCTCATGTTCAGATCAACGGATGTGGCAGCAGCCAGTGCTTTACGACTATTTCCTTAACGATCGGATCCTAAAGACAGAGTCTGAGGCAGAGGGCACAAGAACAGC
+
FFFFFFFFFFFFFFFFFFFFFFFFFFFFFFFFFFFFFFFFFFFFFFFFFFFFFFFFFFFFFFFFFFFFFFFFFFFFFF:FFFFFFFFFFFFFFFFFFFFFFFFFFFFFFFFFFFFFFFFFFFFFFFFF:FFFFFFFFFFFFFFFFFFFFF
@A00456:223:HMMCCDSXX:3:1207:26720:3208 2:N:0:TGTACCGT+TCTCTAGG
GGGGGATGATGTCGGAATTATCACCATGGAGGTAATCCTTTTTGGACCTCAGAGTCAACTGCACCGAAGTCGCCACCTCTTTGATGCTGTGGTATTTTCCATCCCTCTGAATATGGAGAACTTTGACCATGTCCTTCCCATAGCCAGTTC
+
FFFFFFFFFFFFFFFFFFFFFFFFFFFFFFFFFFFFFFFFFFFFFFFFFFFFFFFFFFFFFFFFFFFFFFFFFFFFFFFFFFFFFFFFFFFFFFFFFFFFFFFFFFFFFFFFFFFFFFFFFFFFFFFFFFFFFFFFF:FFFFFFFFFFFF
@A00456:223:HMMCCDSXX:3:1207:29496:24674 2:N:0:TGTACCGT+TCTCTAGG
AAAGAATGATGAAGTGGAGTTTGTCCGAACTGGCTATGGGAAGGACATGGTCAAAGTTCTCCATATTCAGAGGGATGGAAAATACCACAGCATCAAAGAGGTGGCGACTTCGGTGCAGTTGACTCTGAGGTCCAAAAAGGATTACCTCCA
+
FFFFFFFFFFFFFFFFFFFFFFFFFFFFFFFFFFFFFFFFFFFFFF,FFFFFFFFFFFFFFFFFFFFFFFFFFFFFFFF,FFFFFFFFFFFFFFFFFFFFFFFFFFFFFFFFFFFFFFFFFFFFFFFFFFFFFFFFFFFFFFFFFFFFFF
@A00456:223:HMMCCDSXX:3:1208:12481:7200 2:N:0:TGTACCGT+TCTCTAGG
GGGGGGAGCATCACACTGACACACTGGGAGAGCCCAGGGTAGAGAAGAAGGAGATAAGGCAGCTGACAGCAAAAGCCAGGCAGAGTCCTGGGGCAACAGCTGTCCCCAGTGGATGGAAACTTCTTCCTGAGGATGGGTAAGGCAGCCTGG
+
FFFFFFFFFFFFFFFFFFFFFFFFFFFFFFFFFFFFFFFFFFFFFFFFFFFFFFFFFFFFFFFFFFFFFFFFFFFFFFFFFFFFFFFFFFFFFFFFFFFFFFFFFFFFFFFFFF:FF,FFFFFFFF:FFFFFF:FFFF,:FFFFFFFFFF
@A00456:223:HMMCCDSXX:3:1208:28736:20102 2:N:0:TGTACCGT+TCTCTAGG
CAGTGTTTGATCTCATGTTCAGATCAACGGATGTGGCAGCAGAAAGAGCTTTACGACTATTTCCTTAACGATCGGATCCTAAAGACAGAGTCTGAGGCAGAGGGCACAAGAACAGCAAGGAGAAATATCGCTGTGATACTCCGATCACAG
+
FF:,:F,,FF,FF,F::FF,F:FFFFF:F,F,F,,:FFFFFF,,F,,,::FFFFFF:FFFFFFFFFFF,,FF,FFFFFFFFFFFFFFFF,,FF,FF,FFFFFFFFFFFF:FF,FF:FFF::FFF,:FFFF:FFF,FF,FFF,:FFFFFFF
@A00456:223:HMMCCDSXX:3:1208:28221:23970 2:N:0:TGTACCGT+TCTCTAGG
CAGTGTTTGATCTCATGTTCAGATCAACGGATGTGGCAGCAGCCAGTGCTTTACGACTATTTCCTTAACGATCGGATCCTAAAGACAGAGTCTGAGGCAGAGGGCACAAGAACAGCAAGGAGAAATATCGCTGTGATTCTCCGATCACAG
+
FFFFFFFFFF:FF::FFFFFFFFFFF:FFFFFFFFFFFFF:FFFFFFFFFF,FFFFFFFFFFFFFFFFFF:FF,FFFFFFFFFFFFFFFFFFFFFFFFFFFFFFFFFFFFFFFFFFFFFFF:FFFFFFFFFFFFFFFFFFFFFFFFFFFF
@A00456:223:HMMCCDSXX:3:1209:16495:10144 2:N:0:TGTACCGT+TCTCTAGG
GTTTTTGGTACAACCCAGACATCCCTAGGATGATGACAGTGTTTGATCTCATGTTCAGATCAACGGATGTGGCAGCAGCCAGTGCTTTACGACTATTTCCTTAACGATCGGATCCTAAAGACAGAGTCTGAGGCAGAGGGCACAAGAACA
+
FFFFFFFFFFFFFFFFFFF:FFFFFFFFFFFFFFFFFFFFFFFFFFFFFFFFFFFFFFFFF:FFFFFFFFFFFFFFFFFFFFFFF:FFFFFFFFFFFFFFFFFFFFFFFFFFFFFFFF,FFFFFFFFFFFFFFFFFFFFFFFFFFFFFFF
@A00456:223:HMMCCDSXX:3:1209:8359:21637 2:N:0:TGTACCGT+TCTCTAGG
CTTCCGTTTCTAGTTTAGCAAGGGGCTTGTAGCTGTGCGCACGTGGAGCCCTGCATTAGCAGACACCGCAGGCTCCGTGGCCTTGGGCAGATTCCTTTAAAACTGTGATCGGAGAATCACAGCGATATTTCTCCTTGCTGTTCTTGTGCC
+
FFFFFFF:FFFFFFFFFFFFFFF:FFFFFFFFFFFFFFFFFFFFFFFFFFFFFFFFFFFFFFFFFFFFFFFFFFFFFFFFFFFFFFFFFFFFFFFFFFFFFFFFFFFFFFFFFFFFFFFFFFFFFFFFFFFFFFFFFFFFFFFFFFFFFF
@A00456:223:HMMCCDSXX:3:1209:7518:32769 2:N:0:TGTACCGT+TCTCTAGG
GATCAACAAGGAAGAGGTTTTGCTGCCTCTGGACAACCCCTACGGCAAAATAACCGGGACGGTGAGGAGGAAGCTGCCTTCCAGGCTGTGACGTTATGGCTCCAGCCAGTTGTGATGCTTGGGATAACTGTGTGCTCACCTGCAAAAATT
+
FFFFFFFFFFFFFFFFFF:FFFFFFFFFFFFFFFFFFFFFF:FFFFF:FFFFFFFFFFFFFFFFFFFFFFFFFF:FFFFFFFFFFFFFFFFFFFFFFFFFFFFFFFFFFFFFFFFFFFFFFFF:FFFFFFFFFFFFFFFFFF:FFFFFFF
@A00456:223:HMMCCDSXX:3:1210:27272:5948 2:N:0:TGTACCGT+TCTCTAGG
GCACTGTGTTCTTGATGGTGTCTGTGGGGATGATGTCGGAATTATCACCATGGAGGTAATCCTTTTTGGACCTCAGAGTCAACTGCACCGAAGTCGCCACCTCTTTGATGCTGTGGTATTTTCCATCCCTCTGAATATGGAGAACTTTGA
+
FFF:FFFFFFFFFFFFFFFFFFFFFFFFFFFFFFFFFFFF,FFFF:FFFFFFFFFFFFFFFFFFFFFFFFFFFFFFFFFFF:FFFFFFFFFFFFFFFFFFFFFFFFFFFFFFFFFFFFFFFF:FFFFFFFFFFFFFFFFFFF:FFFFFFF
@A00456:223:HMMCCDSXX:3:1210:27615:6355 2:N:0:TGTACCGT+TCTCTAGG
GCACTGTGTTCTTGATGGTGTCTGTGGGGATGATGTCGGAATTATCACCATGGAGGTAATCCTTTTTGGACCTCAGAGTCAACTGCACCGAAGTCGCCACCTCTTTGATGCTGTGGTATTTTCCATCCCTCTGAATATGGAGAACTTTGA
+
FFFFFFFFFFFFFFFFFFFFFFFFFFFFFFFFFFFFFFFFFFFFFFFFFFFFFFFFFFFFFFFFFFFFFFFFFFFF:FFFFFFFFFFFFFFFFFFFFFFFFFFFFFFFFFFFFFFFF:FFFFFFFFFFFFFFFFFFFFFFFF:FFF::FF
@A00456:223:HMMCCDSXX:3:1210:14606:20932 2:N:0:TGTACCGT+TCTCTAGG
GAGAAATATCGCTGTGATTCTCCGATCACAGTTTTAAAGGAATCTGCCCAAGGCCACGGAGCCTGCGGTGTCTGCTAATGCAGGGCTCCACGTGCGCACAGCTACAAGCCCCTTGCTAAACTAGAAACGGAAGAGCAATTACTTCACACA
+
FFFFFFFFFFFFFFFFFFFFFFFFFFFFFFFFFFFFFFFFFFFFFFFFFFFFFFFFFFFFFFFFFFFFFFFFFFF:FFFFFFFFFFFFF:FFFFFFFFFFFFFFFFFFFFFFFFFFF:F:FFFF:FFFFFFFFFFFF:FFFFFFFFFFFF
@A00456:223:HMMCCDSXX:3:1210:32099:25207 2:N:0:TGTACCGT+TCTCTAGG
TTTAAAACTGTGATCGGAGAATCACAGCGATATTTCTCCTTGCTGTTCTTGTGCCCTCTGCCTCAGACTCTGTCTTTAGGATCCGATCGTTAAGGAAATAGTCGTAAAGCACTGGCTGCTGCCACATCCGTTGATCTGAACATGAGATCA
+
FFFFFFFFFFFFFFFFFFFFFFFFFFFFFFFFFFFFFFFFFFFFFFFFFFFFFFFFFFFFFFFFFFFFFFFFFFFFFFFFFFFFFFFFFFFFFFFFFFFFFFFFFFFFFFFFFFFFFFFFFFFFFFFFFFFFFFFFFFFFFFFFFFFFFF
@A00456:223:HMMCCDSXX:3:1210:20265:27539 2:N:0:TGTACCGT+TCTCTAGG
TACTGATTGCTCTGCTCTGTGTGAAGTAATTGCTCTTCCGTTTCTAGTTTAGCAAGGGGCTTGTAGCTGTGCGCACGTGGAGCCCTGCATTAGCAGACACCGCAGGCTCCGTGGCCTTGGGCAGATTCCTTTAAAACTGTGATCGGAGAA
+
FFFFFFFFFFFFFFFFFFFFFFFFFFFFFFFFFFFFFFFFFFFFFFFFFFFFFFFFFFFFFFFFFFFFFFFF:FFFFFFFFFFFFFFFFFFFFFFFFFFFFFFFFFFFFFFFFFFFFFFFFFFFFFFFFFFFFFFFFFFFFFFFF:FFFF
@A00456:223:HMMCCDSXX:3:1210:1289:30467 2:N:0:TGTACCGT+TCTCTAGG
CTTAACGATCGGATCCTAAAGACAGAGTCTGAGGCAGAGGGCACAAGAACAGCAAGGAGAAATATCGCTGTGATTCTCCGATCACAGTTTTAAAGGAATCTGCCCAAGGCCACGGAGCCTGCGGTGTCTGCTAATGCAGGGCTCCACGTG
+
FFFFFFFFFFFFFFFFFF:FFFFFFFFFFFF,FFFFFFFFFF:FFFFFFFFFF:FFFFFFFF:FFFFFFFFFFFFFFFFFFFFFFFFF:FFFFFFFF,FFFFFFFFFFFFFFFF:FFFFFFFFFFFFFFFFFFFFFFFFFFFFFF:FFFF
@A00456:223:HMMCCDSXX:3:1210:2266:30812 2:N:0:TGTACCGT+TCTCTAGG
CTTAACGATCGGATCCTAAAGACAGAGTCTGAGGCAGAGGGCACAAGAACAGCAAGGAGAAATATCGCTGTGATTCTCCGATCACAGTTTTAAAGGAATCTGCCCAAGGCCACGGAGCCTGCGGGGTCTGCTAATGCAGGGCTCCACGTG
+
FFFF,FFFFFFFFFFFFFFFFFFFFFF:FFFFFFFFFFFFFF:F:FFFFFFFFFFF:FFFFF,::FFFFFFFFFFFFFFFF:F:FF::FF:FFFFFF:FFFFFFF:,FFFFFFFFFFFFFFFFF,F::FFFFF:FFFFFFFFFFFFFF:F
@A00456:223:HMMCCDSXX:3:1210:14253:33098 2:N:0:TGTACCGT+TCTCTAGG
GAGAAATATCGCTGTGATTCTCCGATCACAGTTTTAAAGGAATCTGCCCAAGGCCACGGAGCCTGCGGTGTCTGCTAATGCAGGGCTCCACGTGCGCACAGCTACAAGCCCCTTGCTAAACTAGAAACGGAAGAGCAATTACTTCACACA
+
FFFFFF,FFFFFFFFFFFFFFFFFFFFFFFFFFF:FF:FFFFFFFFFFFFFFFFFFFFFFFFFFFFFFFFFFFFFFFFFFFFFFFFFFFFFFFFFFFFFFFFFFF::FFFFFFFFFFFFFFFFFFF:FFFF,FFFF,FFFFFFFFFFFFF
@A00456:223:HMMCCDSXX:3:1210:16432:35117 2:N:0:TGTACCGT+TCTCTAGG
CACATGGTTTTATTACGTTTTTGGTACAACCCAGACATCCCTAGGATGATGACAGTGTTTGATCTCATGTTCAGATCAACGGATGTGGCAGCAGCCAGTGCTTTACGACTATTTCCTTAACGATCGGATCCTAAAGACAGAGTCTGAGGC
+
FFFFFFFFF:F,FFFFFFFFFFFFFFFFFFF:FFF:FFFFFFFFFFFFFFFFF:FFFFFFFFFFFFF:FFFFFFFF:F::F:FFFFFFFFFFFFFFFFFFFF::FFFFF:F:FF,FFFFFFFF:FF,FFFFFFFFFFFFFFFFFF::FFF
@A00456:223:HMMCCDSXX:3:1210:17047:35650 2:N:0:TGTACCGT+TCTCTAGG
CACATGGTTTTATTACGTTTTTGGTACAACCCAGACATCCCTAGGATGATGACAGTGTTTGATCTCATGTTCAGATCAACGGATGTGGCAGCAGCCAGTGCTTTACGACTATTTCCTTAACGATCGGATCCTAAAGACAGAGTCTGAGGC
+
FFFF:FFFFFFFF:FFFF:FF:FFFFFFFFFFF:FFFFFFFFFFFFFFFFFFFFFFFFFFFFFFFFFFFFF:FFFFFFFFFFFFFF:FFFFFF:FFFFFFFFFFFF:FFFFFFFFFFFFFFFFFFFF:F:FFFFFFFFFFFF:FF:FFFF
@A00456:223:HMMCCDSXX:3:1210:21603:36338 2:N:0:TGTACCGT+TCTCTAGG
CTGTGTGTGTGTGAGTATGAGTGTGTAGTATGTGTGTGAATGTGTGTCTAAGTGTATGTGTATGAGTCTCTGTGTGTAGCATGTGATTGTGCGAATGTATGTGTATGTGACAGTGTGTGTGAGTGTGTGAGAGAATGTGTGTGTGAATGT
+
F:F,FFFFFFFFFFFFFFFFFFFFFFFFFFFFFFFFFFFFFFFFFFFFFFFFFFFFFFFFFFFFFFFFFFFFFFFFFFFFFFFFFFFFFFFFFFFFFFFFFFFFFFFFFFFFFFFFFFF:FFFFFFFFFFFFFFFFFFFFFFFFFFFFF:
@A00456:223:HMMCCDSXX:3:1211:13630:6684 2:N:0:TGTACCGT+TCTCTAGG
AAGCGGTGTCTGCTAATGCAGGGCTCCACGTGCGCACAGCTACAAGCCCCTTGCTAAACTAGAAACGGAAGAGCAATTACTTCACACAGAGCAGAGCAATCGGTATCCTGAGTTGAAATTTTTGCAGGTGAGCACACAGTTATCCCAAGC
+
FFFFFFFFFFFFFFFFFFFFFFFFFFFFFFFFFFFFFFFFFFFFFFFFFFFFFF:FFFFFFFFFFFFFFFFFFFFFFFFFFFFFFFFFFFFFFF,FFFFFF,FFFFFFFFFFFFFF:FFFFFFFFFFFFFFFFFFFFFFFFFFFFFFFFF
@A00456:223:HMMCCDSXX:3:1211:7120:15139 2:N:0:TGTACCGT+TCTCTAGG
GCAAAATAACCGGGACGGTGAGGAGGAAGCTGCCTTCCAGGCTGTGACGTTATGGCTCCAGCCAGTTGTGATGCTTGGGATAACTGTGTGCTCACCTGCAAAAATTTCAACTCAGGATACTGATTGCTCTGCTCTGTGTGAAGTAATTGC
+
FFFFFFFFFFFFFFFFFF:FFFFFFFFFFFFFFFFFFFFFFFFFFFFFFFFFFFF:FFFFFFFFFFFFFFFFFFFFFFFFFFFFFFFFFFFFFFFFFFFFFFFFFFFFFFFFFFFFFF,FFFFFF:FFFFFFFFFFFFFFFFFFFFFFFF
@A00456:223:HMMCCDSXX:3:1211:7654:16626 2:N:0:TGTACCGT+TCTCTAGG
GTGCGCACGTGGAGCCCTGCATTAGCAGACACCGCAGGCTCCGTGGCCTTGGGCAGATTCCTTTAAAACTGTGATCGGAGAATCACAGCGATATTTCTCCTTGCTGTTCTTGTGCCCTCTGCCTCAGACTCTGTCTTTAGGATCCGATCG
+
FFFFFFFFFFFFFFFFFFFF:FFFFFFFFFFFFFFFFFFFFFFFFFFFFFFFFFFFFFFFF:FFFFFFFFFFFFFFFFFFFFFFFFFFFFFFFFFFFFFFFFFF:FFFFFFFFFFFFFFFFFFFFFFFFFFFFFFF:FFFFFFFFFF,FF
@A00456:223:HMMCCDSXX:3:1211:14226:16830 2:N:0:TGTACCGT+TCTCTAGG
GCAAAAATTTCAACTCAGGATACTGATTGCTCTGCTCTGTGTGAAGTAATTGCTCTTCCGTTTCTAGTTTAGCAAGGGGCTTGTAGCTGTGCGCACGTGGAGCCCTGCATTAGCAGACACCGCAGGCTCCGTGGCCTTGGGCAGATTCCT
+
FFFFFFFFFFFFFFFFFFFFFFFFFFFFFFFFFFFFF:FFFFFFFFFFFFFFFFFFFFFFFFFFFFFFFFFFFF:FFFFFFFFFFFFFFFFFFFFFFFFFFFFFFFFFFFFFFFFFFFFFFFFFFFFFFFFFFFFFFFFFFFFFFFFFFF
@A00456:223:HMMCCDSXX:3:1211:30535:17080 2:N:0:TGTACCGT+TCTCTAGG
AGGGGCACAAGAACAGCAAGGAGAAATATCGCTGTGATTCTCCGAGCACAGTTTTAAAGGAATCTGCCCAAGGCCACGGAGCCTGCGGTGTCTGCTAATGCAGGGCTCCACGTGCGCACAGCTACAAGCCCCTTGCTAAACTAGAAACGG
+
FFFFFFFFFFFFFFFFFFFFFFFF,FFFFFFFFFFFFFFFFFFFF,FFFFFFFFFFFFFFFFFFFFFFFFFFFFFFFFFFFFFFFFFFFFFFFFFFFFFFFFFFFFFFFFFFFFFFFFFFFFF:FFFFFFFFFFFFFFFFFF,FFFFFFF
@A00456:223:HMMCCDSXX:3:1211:26937:26788 2:N:0:TGTACCGT+TCTCTAGG
GGGGGTGGGGGGGGAGATAACCTGGAAAACACCACCTGGAGTTGTTCTCTGACCTCCACATGCATGTGCATACAAGTGCATGCGTGCATGTACACACACACACACACACACACACACACACACACACACACCCCACGGGGGGATGGGGGG
+
FFFFFFFFFF:FFFFFFFFFFF:FFFFFFFFFFF:FFFFFFFF::FFFFFFFFFFFFFFFFFF::FFFFFF:FFF,FFFF:FFFFFFFFFFFFF:FFFFFFFFFFFFFFFFFF:FFFFFFFF::FFFFFFFFFF,FFF:FFF,:FFFF,F
@A00456:223:HMMCCDSXX:3:1211:17246:33113 2:N:0:TGTACCGT+TCTCTAGG
GATGAAGTGGAGTTTGTCCGAACTGGCTATGGGAAGGACATGGTCAAAGTTCTCCATATTCAGAGGGATGGAAAATACCACAGCATCAAAGAGGTGGCGACTTCGGTGCAGTTGACTCTGAGGTCCAAAAAGGATTACCTCCATGGTGAT
+
FFFFFFFFFFFFFFFFFFFFFFFFFFFFFFFFFFFFFFFFFFFFFFFFFFFFFFFFFFFFFFFFFFFFFFFFFFFFFFFFFFFFFFFFFFF:FFFFFFFFFFF:FFFFFFFFFFFFFFFFFFFFFFFFFFFFFFFFFF:FFFFFFFFFFF
@A00456:223:HMMCCDSXX:3:1212:28546:31172 2:N:0:TGTACCGT+TCTCTAGG
TTCCCAGATCTTCCTCACCCACCCAACTTCATGGTCTTTCTCGCTCTCCCGAGGCCAGCTTGGGTTCATGTGACCCCTTCTAGATGTGCCCTTCAGTCTGATCCACAGACCAGGAGACTCACCCTTCAAACAAAACTGTCTTTCCTCTTG
+
FFFFFFFFFFFFFFFFFFFFFFFFFFFFFFFFFFFFFFFFFFFFFFFFFFFFFFFFFFFFFFFFFFFFFFFFFFFFFFFFF::FFFFFFFFFFFFFFFFFFFFFFFFFFFFFFFFFFFFFFFFFFFFFFFFFFFFFFFFFFFFFFFFFFF
@A00456:223:HMMCCDSXX:3:1213:7310:28432 2:N:0:TGTACCGT+TCTCTAGG
TGGAGTTTGTCATAACTGGCTATGGGAAGGACATGTTCAAAGATCTCCATATTCATAGGTATGTAAAATACAACAGCATCAAAGAGGTGGCTAATTCGTTGCAGTTGACTCTGAGTTCCAAAAAGTAATACCTCCATGTTAATAATACCG
+
,,F:,F,FFFF,,FF:FF,:FFF:F,FF::FF:F:,,,FFF:,FFF,FFFF:,FF,F:,,FFF,,FFF,F::F,F,FFFFFFFFF:,,FFF,F,:FFF,,F,FF,FFFFFF,FF,,FF,F,F:F,,:,FF:F:F,F,,,F,F:FFF,,F,
@A00456:223:HMMCCDSXX:3:1213:16414:36245 2:N:0:TGTACCGT+TCTCTAGG
GTGGGGATGATGTCGGAATTATCACCATGGAGGTAATCCTTTTTGGACCTCAGAGTCAACTGCACCGAAGTCGCCACCTCTTTGATGCTGTGGTATTTTCCATCCCTCTGAATATGGAGAACTTTGACCATGTCCTTCCCATAGCCAGTT
+
FFFFFFFFFFFFFFFFFFFFFFFFF:FFFFFFFFFFFFFFFFFFFFFFFFFFFFFFFFFFFFFFFFFFFFFFFFFFFFFFFFFFFFFFFFFFFFFFFFFFFFFFFFFFFFFFFFFFFFFFFFFFFFFFFFFFFFFFFFFFFFFFFFFFFF
@A00456:223:HMMCCDSXX:3:1214:14931:2926 2:N:0:TGTACCGT+TCTCTAGG
AAAAGCTTGGAGAGCAACTGACAAAGGCACCTAAGGTTGACCTCTGTGCTACACACACACAAACACACACACACACACACACACACACACACTCAAACATGCTCACACATATGCTAGCACACACAAACACACACATGTGCTTGCATAAGC
+
FFFFFFFFFFFFFFFFFFFFFFFFFFFFFFFFFFFFFFFFFFFFFFFFFFFFFFFFFFFFFFFFFFFFFFFFFFFFFFFFFFFFFFFFFFFFFFFF,FFFFFFFFFFFFFFFFFFFFFFFFFFFFFFFFFFFFFFF:FFFFFFF:FFFFF
@A00456:223:HMMCCDSXX:3:1214:16604:30248 2:N:0:TGTACCGT+TCTCTAGG
GAGGGCACAAGAACAGCAAGGAGAAATATCGCTGTGATTCTCCGATCACAGTTTTAAAGGAATCTGCCCAAGGCCACGGAGCCTGCGGTGTCTGCTAATGCAGGGCTCCACGTGCGCACAGCTACAAGCCCCTTGCTAAACTAGAAACGG
+
FFFFFFFFFFFFFFFFFFFFFFFFFFFFFFFFFFFFFFFFFFFFFFFFFFFFFFFFFFFFFFFFFFFFFFFFFFFFFFFFFFFFFFFFFFFFFFFFFFFFFFFFFFFFFFFFFFFFFFFFFFFFFFFFFFFFFFFFFFFFFFFFFFFFFF
@A00456:223:HMMCCDSXX:3:1215:18891:6684 2:N:0:TGTACCGT+TCTCTAGG
TGAGGAACGGACCTCCCATCATTCACTCTGGAATCAAAGACCTCAAGGTCTTGAAAACAACCCAGTCTGGATTTGAAGGATTCATCAAGGACCAGTTCACTACTCTCCCCGAGGTGAAGGACCGATGCTTTGACACTCAAGTGTACTGCA
+
,FFFFFFFF:FFFFFFFFFFFFFFF,FFF:FFFFFFF:,FFFFFFFFFFF:F,FFFFFFF,FFFFF:,FFFFFFFFF,FFFFFF:FF::FFFFFF:,FFFFFFFFFFFFFFF::,FF,F,FFF:FFFFFFFF,FFFFF:F:FF,FFF:FF
@A00456:223:HMMCCDSXX:3:1215:26485:20024 2:N:0:TGTACCGT+TCTCTAGG
CATTTCCATGCCCAGAAAACCCCTTGGTTTTGGACAAATGGTGACAATTGGTCACCCAAGGCCAAGCTCCAAGTTCTCTAATATTTATAGAAGCATTCTGTAAATGGGCTGAGGAGAGAGCTCATTTGTAAAGTGTTTGCATTGCAAGCA
+
FFFFFFFFFFFFFFF:,FFFFFFF:FFFFFFFFFF:F:FFFFFFFFFFFFFFFFFFFFFFFFFFFFFFFFFFFFFFFFFFFFFFFFFFFFFFFFFFFFFFFFFFFF:FFFFFFFFFFFFFFFFFFFFFFFFFFFFFFFFFFFFFFF:FFF
@A00456:223:HMMCCDSXX:3:1215:10945:25238 2:N:0:TGTACCGT+TCTCTAGG
ATGAAGTGGAGTTTGTCCGAACTGGCTATGGGAAGGACATGGTCAAAGTTCTCCATATTCAGAGGGATGGAAAATACCACAGCATCAAAGAGGTGGCGACTTCGGTGCAGTTGACTCTGAGGTCCAAAAAGGATTACCTCCATGGTGATA
+
FFFFFFFFFFFFFFFFFFFFFFFFFFFFFFFFFFFFFFFFFFFFFFFFFFFFFFFFFFFFFFFFFFFFFFFFFFFFFFFFFFFFFFFFFFFFFFFFFFFFFFFFFFFFFFFFFFFFFFFFFFFFFFFFFFFFFFFFFFFFFFFFFFFFFF
@A00456:223:HMMCCDSXX:3:1215:12698:28025 2:N:0:TGTACCGT+TCTCTAGG
GTCTGTGGGGATGATGTCGGAATTATCACCATGGAGGTAATCCTTTTTGGACCTCAGAGTCAACTGCACCGAAGTCGCCACCTCTTTGATGCTGTGGTATTTTCCATCCCTCTGAATATGGAGAACTTTGACCATGTCCTTCCCATAGCC
+
F:FFFF:F:FFF:FFFFFFFFFFFFFFFF:FFFFFFFFFFFFF:FFFFF::F:F:FF:FFFFFFFFFFFFFF:FF:::F:F,F:,::FF:FFF:FFFFFFFF:F:FFF,FFFFFFFFFF:FF,FF,FFFF:F,F,:FF::F:F,FFF,F,
@A00456:223:HMMCCDSXX:3:1215:31015:30154 2:N:0:TGTACCGT+TCTCTAGG
CAGGAAGGGAGTTTATTTGGGCTCATGGTTTGAGGGTATAGTCCAGTGGTTCTCAACTTTCCTAATGCTGTGACCCTTTAATATGTGACCCTCATTTGTGGTGACCCCAACCATAAAATTATTTCATTGCTACTTTAAAACCATAATTTT
+
FFFFFFFFFFFFFFFFFFFFFFFFFFFFFFFFFFFFFFFFFFFFFFFFFFFFFFFFFFFFFFFFFFFFFFFFFFFFFFFFFFFFFFFFFFFFFFFFFFFFFFFFFFFFFFFFFFFFFFFFFFFFFFFFFFFF:FFFFFFFFFFFFFFFFF
@A00456:223:HMMCCDSXX:3:1215:18349:32330 2:N:0:TGTACCGT+TCTCTAGG
TGATTGCTCTGCTCTGTGTGAAGTAATTGCTCTTCCGTTTCTAGTTTAGCAAGGGGCTTGTAGCTGTGCGCACGTGGAGCCCTGCATTAGCAGACACCGCAGGCTCCGTGGCCTTGGGCAGATTCCTTTAAAACTGTGATCGGAGAATCA
+
FFFFFFFFFFFFFFFF:FFFFFFFFFFFFFFFFFFFFFFFFFFFFFFFFFFFFFFFFFFFFFFFFFFF:FFFFFFFFFFFFFFFFFFFFFFFFFFFFFFFFFFFFFFF:FFFFFFFFFFFFFFFFFFFFFFFFF:FFFFFFFFFFF:FF:
@A00456:223:HMMCCDSXX:3:1215:23882:33207 2:N:0:TGTACCGT+TCTCTAGG
GGCAGAGGGCACAAGAACAGCAAGGAGAAATATCGCTGTGATTCTCCGATCACAGTTTTAAAGGAATCTGCCCAAGGCCACGGAGCCTGCGGTGTCTGCTAATGCAGGGCTCCACGTGCGCACAGCTACAAGCCCCTTGCTAAACTAGAA
+
FFFFFFFFFFFFFFFFFFFFF,FFFFFF:::FFFFFFFFFFFFFFFFFFFFFFFF:F:,FFFFFFFFFFFFFFFFFFFFFFFFFFFFFFFFFFFFFFFFFFFFFFFFFFFFFFFFFFFFFFFFFFFF,FFFFFFFF:FFFF:FFFFF:FF
@A00456:223:HMMCCDSXX:3:1215:8974:34569 2:N:0:TGTACCGT+TCTCTAGG
TTTTGCTGCCTCTGGACAACCCCTACGGCAAAATAACCGGGACGGTGAGGAGGAAGCTGCCTTCCAGGCTGTGACGTTATGGCTCCAGCCAGTTGTGATGCTTGGGATAACTGTGTGCTCACCTGCAAAAATTTCAACTCAGGATACTGA
+
FFFFFFFFFFFFFFFFFFFFFFFFFFFFFFFFFFFFFFFFFFFFFFFFFFFFFFFFFFFFFFFFFFFFFFFFFFFFFFFFFFFFFFFFFFFFFFFFFFFFFFFFFFFFF,FFFFFFFFFFFFFFFF:FFFFFFFFFFFFFFFFFFFFFF:
@A00456:223:HMMCCDSXX:3:1216:10899:4398 2:N:0:TGTACCGT+TCTCTAGG
TCCTCATGGAGGAGGGCAGGGGGGCTTGAACTTCCAACCCCAGCTGAGGAGTGATTTGCATTTGATTGAGGCTCCAAGAGGAAAGACAGTTTTGTTTGAAGGGTGAGTCTCCTGGTCTGTGGATCAGACTGAAGGGCACATCTAGAAGGG
+
FFFFF:FFFFFFFFFFFFFFFFFFFFFFFFFFFFFFFFFFFFFFFFFFFFFFFFFFFFFFFFFFFFFFFFFFFFFFFFFFFFFFFFFFFF,FFFFFFFFFFFFFFFFFFFFFFFFFFFFFFF:FF:FFFFFFFFFFFFFFFF:FFF:FFF
@A00456:223:HMMCCDSXX:3:1216:28989:15906 2:N:0:TGTACCGT+TCTCTAGG
GATGAAGTGGAGTTTGTCCGAACTGGCTATGGGAAGGACATGGTCAAAGTTCTCCATATTCAGAGGGATGGAAAATACCACAGCATCAAAGAGGTGGCGACTTCGGTGCAGTTGACTCTGAGGTCCAAAAAGGATTACCTCCATGGTGAT
+
FFFFFFFFFFF::FFF,:FFFFF:FFFFFF:,FFFF:FFFFFFFFFFF:FFFFFFFFFFFFFFFFFFFFFF:,FFFFFFFFF:FFFFFFFFFFFF:,,FFF:,F,FFFFFFFFFF,FFFF:F:F:FFFFFFF:FFFF:F:FFF::F,FF,
@A00456:223:HMMCCDSXX:3:1216:29559:16548 2:N:0:TGTACCGT+TCTCTAGG
GCAGAGGGCACAAGAACAGCAAGGAGAAATATCGCTGTGATTCTCCGATCACAGTTTTAAAGGAATCTGCCCAAGGCCACGGAGCCTGCGGTGTCTGCTAATGCAGGGCTCCACGTGCGCACAGCTACAAGCCCCTTGCTAAACTAGAAA
+
FFFFFFFFFFFFFFFFFFFFFFFFFFFFFFFFFFFFFFFFFFFFFFFFFFFFFFFFFFFFFFFFFFFFFFFFFFFFFF,FFFFFFFFFFFFFFFFFFFFFFFFFFFFFFFFFFFFFFFFFFFFFFFFFFFFFFFFFFFFFFFFFFFFFFF
@A00456:223:HMMCCDSXX:3:1216:1217:23359 2:N:0:TGTACCGT+TCTCTAGG
GTGTGTGTGTGTGTCAGAATTGAGAAGAGCACTGCGGGTGTCACACCCCTCTTGGGGAAGTCAGAGGGTAATTTGGGGTAGTAGCATCCTCCTTTACCTTTATACAGGGCTCAGGGCTCTGGCTCAGCATGGGGTTATACACCAAGTGCC
+
FFFFFFFFFFFFFFFFFFFFFFFFFFFFFFFFFFFFFFFFFFF:FF:FFFFFFFFFFF:FFFFFFFFFF::FFFF:FFFFFFFFFFFFFFFFFFFFF:FFFFFFFFFFFFFFFFFFFFFFFFFFFF:FFFFFFFFFFFFFFFFFFFFFFF
@A00456:223:HMMCCDSXX:3:1216:19244:29810 2:N:0:TGTACCGT+TCTCTAGG
CTCTACGAAGGCATGGAGTAGGTGAGGGGGGCCTGGAAAGGTGGCTCAGTGGTTAAGAGCACTTGTTGCTCTTAGAGAGGACCTGGGTTCAGTTTCCAGGTCCCATATAGGGGCTCACAATGCTCCATAACTGCAGTTGTAAAGGATCTG
+
FFFFFFFFFFFFFFFFFFFFFFFFFFFFFFFFFFFFFFFFFFFFFFFFFFFFFFFFFFFFFFFFFFFFFFFF:FFFFFFFFFFFF:FFFFFFFFFFFFFFFFFFFFFFFFFFFFFFFFFFFFFFFFFFFFFFFFFFFFFFFFFFFFFFFF
@A00456:223:HMMCCDSXX:3:1217:4996:2002 2:N:0:TGTACCGT+TCTCTAGG
CTGATTGCTCTGCTCTGTGTGAAGTAATTGCTCTACCGTTTCTAGTTTAGAAAGGGGCTTGTAGCTGTGCGCACTTGGAGCCCTGCATAAGCAGACACCGCAGGCTCCGTGGCCTAGGGCAGATACATATAAAAATCTGATCTGAGAATC
+
,:FF,,F:FF,::F,:,FF,,FF:,:F:F,:F,F,F:,F,FF:::FFFF,,,,,:F,:F,:FFFFFFF,,::F,,F,,F,,FF,FFFF:F:,FFF,::,,FF,:,F,F,FF,FFF,,,,,F,FF,,,F,,FFFF,F,,,FFF,,F:FFFF
@A00456:223:HMMCCDSXX:3:1217:3477:13432 2:N:0:TGTACCGT+TCTCTAGG
TGCTCTGCTCTGTGTGAAGTAATTGCTCTTCCGTTTCTAGTTTAGCAAGGGGCTTGTAGCTGTGCGCACGTGGAGCCCTGCATTAGCAGACACCGCAGGCTCCGTGGCCTTGGGCAGATTCCTTTAAAACTGTGATCGGAGAATCACAGC
+
FFF:FFFF::,FFFFFFFF:F:FFFFFFFFFFFFFFFFFFFFFFFFFFFFFFFFFFFFFFFFFFFFFFFFFFFFFFFFFFF:FFFFFFFFF:FFFFFFFFFFFFFFFFF,FFFFFFFFFFFFF:F:FFFFFFFFFFFFFFFF:FFFFFFF
@A00456:223:HMMCCDSXX:3:1217:19868:18552 2:N:0:TGTACCGT+TCTCTAGG
CACCTGCAAAAATTTCAACTCAGGATACTGATTGCTCTGCTCTGTGTGAAGTAATTGCTCTTCCGTTTCTAGTTTAGCAAGGGGCTTGTAGCTGTGCGCACGTGGAGCCCTGCATTAGCAGACACCGCAGGCTCCGTGGCCTTGGGCAGA
+
FFFFFFFFFFF:FFFFFFFFFFFFFFFFFFFFFFFFFFFFFFFF:FFF:FFFFFFFFFFFFFFFFFFFFFF::FFFFFFFFFFFFFFF:FFFFFFFFFFFFFFFFFFFFFFFFFFFFFFFFFFFFFFFFFFFFFFFFFFFFFFFFFFFFF
@A00456:223:HMMCCDSXX:3:1217:22779:21026 2:N:0:TGTACCGT+TCTCTAGG
GATGAAGTGGAGTTTGTCCGAACTGGCTATGGGAAGGACATGGTCAAAGTTCTCCATATTCAGAGGGATGGAAAATACCACAGCATCAAAGAGGTGGCGACTTCGGTGCAGTTGACTCTGAGGTCCAAAAAGGATTACCTCCATGGTGAT
+
FFFFFFFFFFFFFFFFFFFFFFFFFFFFFFFFFFFFFFFFFFFFFFFFFFFFFFFFFFFFFFFFFFFFFFFFFFFFFFFFF,FFFFFFFFFFFFFFFFFFFFFFFFFFFFFFFFFFFFFFFFFFFFFF,F:FFFFFFFFFFFFFFFFFFF
@A00456:223:HMMCCDSXX:3:1217:28140:32816 2:N:0:TGTACCGT+TCTCTAGG
AGAACAGCAAGGAGAAATATCGCTGTGATTCTCCGATCACAGTTTTAAAGGAATCTGCCCAAGGCCACGGAGCCTGCGGTGTCTGCTAATGCAGGGCTCCACGTGCGCACAGCTACAAGCCCCTTGCTAAACTAGAAACGGAAGTGCAAT
+
FFFFFFFFFFFFFFFFFFFFFFFFFFFFFFFFFFFFFFFFFFFFFFFFFFFFFFFFFFFFFFFFFFFFFFFFFFFFFFFFFFFFFFFFFFFFFFFFFFFFFFFFFFFFFFFFFFFFFFFFFFFFFFFFFFFFFFFFFFFFFF,FFFFFFF
@A00456:223:HMMCCDSXX:3:1218:8323:11428 2:N:0:TGTACCGT+TCTCTAGG
GGTCTTTCTCGCTCTCCCGAGGCCAGCTTGGGTTCATGTGACCCCTTCTAGATGTGCCCTTCAGTCTGATCCACAGACCAGGAGACTCACCCTTCAAACAAAACTGTCTTTCCTCTTGGAGCCTCAATCACATGCAAATCACTCCTCAGC
+
FFFFFFFFFFFFFFFFFFFFFFFFFFF:FFFFF:FFFFFFFFFFFFFFF,FFF:FFFFF:FFFFFFFFFFFFFFFFFFFFFFFFFFFFFFFFF:FFFFFFFFFFFFFFFFFFFFFFFFFFFFFFFF:FFF,FF:F:FFFFFFFFFFFFFF
@A00456:223:HMMCCDSXX:3:1219:22309:5869 2:N:0:TGTACCGT+TCTCTAGG
TTCTGTGTTCTTGATGGTGTCTGTGGGGATGATGTCGGAATTATCACCATGGAGGTAATCCTTTTTGGACCTCAGAGTCAACTGCACCGAAGTCGCCACCTCTTTGATGCTGTGGTATTTTCCATCCCTCTGAATATGGAGAACTTTGAC
+
FFFFFFFFFFFFFFFFFFFFFFFFFFFFFFFFFFFFFFFFFFFFFFFFFFFFFFFFFFFFFFFFFFFFFFFFFFFFFFF:FFFFFFFFFFFFFFFFFFFFFFFFFFFFFFFFFFFF,FFFFFFFFF:FFFFFFFFFF:FFFFFFFFFF,F
@A00456:223:HMMCCDSXX:3:1219:22354:5854 2:N:0:TGTACCGT+TCTCTAGG
TTCTGTGTTCTTGATGGTGTCTGTGGGGATGATGTCGGAATTATCACCATGGAGGTAATCCTTTTTGGACCTCAGAGTCAACTGCACCGAAGTCGCCACCTCTTTGATGCTGTGGTATTTTCCATCCCTCTGAATATGGAGAACTTTGAC
+
FFFFFFFFFFFFFFFFFFFFFFFFFFFFFFFFFFFFFFF:FFFFFF:FFFFFFFFFFFFFFFFF:FFFFF,FFFFFFFFFFFFFFFFFFFFFF:FFFFFFFFFFFFFFFFFFFFFFFFFF:FFFFFFFFFFFFFFFFFFFFFFFFF:FFF
@A00456:223:HMMCCDSXX:3:1219:23439:14559 2:N:0:TGTACCGT+TCTCTAGG
GGCAGCAGCCAGTGCTTTACGACTATTTCCTTAACGATCGGATCCTAAAGACAGAGTCTGAGGCAGAGGGCACAAGAACAGCAAGGAGAAATATCGCTGTGATTCTCCGATCACAGTTTTAAAGGAATCTGCCCAAGGCCACGGAGCCTG
+
FF:FFFFFFFFFFFFFFFFFFFFFFFFFFFFFFFFFFFFFFFFFFFFFFFFFFFFFFFFFFFFFFFFFFFFFFFFFFFFFFFFFFFFFFFFFFFFFFFFFFFFFFFFFFFFFFFFFFFFFFFFFFFFFFFFFFFFFFFFFFFFFFFFFFF
@A00456:223:HMMCCDSXX:3:1219:32009:18004 2:N:0:TGTACCGT+TCTCTAGG
GGCAGCAGCCAGTGCTTTACGACTATTTCCTTAACGATCGGATCCTAAAGACAGAGTCTGAGGCAGAGGGCACAAGAACAGCAAGGAGAAATATCGCTGTGATTCTCCGATCACAGTTTTAAAGGAATCTGCCCAAGGCCACGGAGCCTG
+
FFFFFFFFFFFFFFFFFFFFFFFFFFFFFFFFFFFFFFFFF:FFFFF:FFFFFFFFFFFFFFFFFFFFFFFFFFFFFFFFFFFFFFFFFFFFFFFFFFFFFFFFFFFF::FFFFFFFFFFFFFFFF:FFFFFFFFFFFFFFF:FFFFFFF
@A00456:223:HMMCCDSXX:3:1219:1090:33974 2:N:0:TGTACCGT+TCTCTAGG
GGGGCACAAGAACAGCAAGGAGAAATATCGCTGTGATTCTCCGATCACAGTTTTAAAGGAATCTGCCCAAGGCCACGGAGCCTGCGGTGTCTGCTAATGCAGGGCTCCACGTGCGCACAGCTACAAGCCCCTTGCTAAACTAGAAACGGA
+
F:FF,,FFF:FFFFFF::FFFFFFFFFFFFFFFF,FF:FFFF,FFFFFFFF,FFFFFF,:FFFFFFFFF:FF:FFFFFFFFFFFFFFFF:F:FFF,:F,:FFFFFFF:FF:F:FFFFFFFFFF,FF::FFF,F:FFF:FFFF,FF:F:FF
@A00456:223:HMMCCDSXX:3:1220:28763:7467 2:N:0:TGTACCGT+TCTCTAGG
GTAATTGCTCTTCCGTTTCTAGTTTAGCAAGGGGCTTGTAGCTGTGCGCACGTGGAGCCCTGCATTAGCAGACACCGCAGGCTCCGTGGCCTTGGGCAGATTCCTTTAAAACTGTGATCGGAGAATCACAGCGATATTTCTCCTTGCTGT
+
FFFFFFFFFFFFFFFFFFFFFFFFFFFFFFFFFFFFFFFFFFFFFFFFFFFFFFFFFFFFFFFFFFFFFFFFFFFFFFFFFFFFFFFFFFFFFFFFFFFFFFFFFFFFFFFFFFFFFFFFFFFFFFFFFFFFFFFFFFFFFFFFFFFFFF
@A00456:223:HMMCCDSXX:3:1220:28122:9267 2:N:0:TGTACCGT+TCTCTAGG
GTAATTGCTCTTCCGTTTCTAGTTTAGCAAGGGGCTTGTAGCTGTGCGCACGTGGAGCCCTGCATTAGCAGACACCGCAGGCTCCGTGGCCTTGGGCAGATTCCTTTAAAACTGTGATCGGAGAATCACAGCGATATTTCTCCTTGCTGT
+
FFFFFFFFFFFFFFFFFFFFFFFFFFFFFFFFFFFFFFFFFFFFFFFFFFFFFFFFFFFFFFFFFFFFFFFFFFFFFFFFFFFFFFFFFFFFFFFFFFFFFFFFFFFFFFFFFFFFFFFFFFFFFFFFFFFFFFFFFFFFFFFFFFFFFF
@A00456:223:HMMCCDSXX:3:1220:22851:20932 2:N:0:TGTACCGT+TCTCTAGG
GGCAGCAGCCAGTGCTTTACGACTATTTCCTTAACGATCGGATCCTAAAGACAGAGTCTGAGGCAGAGGGCACAAGAACAGCAAGGAGAAATATCGCTGTGATTCTCCGATCACAGTTTTAAAGGAATCTGCCCAAGGCCACGGAGCCTG
+
FFFFFFFFFFFFFFF:FFFFFFFFFFFFFFFFFFFFFFFFFFFFFFFFFFFFFFFFFFFFFFFFFFFFFFFFFF:FFFFFFFFFFFFF:FFFFFFFFFFFFFFFFFFFFF:FFFFFFFFFFFFFFFFFFFFFFFFFFFFFFFFFFFFFFF
@A00456:223:HMMCCDSXX:3:1220:2329:33113 2:N:0:TGTACCGT+TCTCTAGG
GGGATAACTGTGTGCTCACCTGCAAAAATTTCAACTCAGGATACTGATTGCTCTGCTCTGTGTGAAGTAATTGCTCTTCCGTTTCTAGTTTAGCAAGGGGCTTGTAGCTGTGCGCACGTGGAGCCCTGCATTAGCAGACACCGCAGGCTC
+
FFFFFFFF:FFFFFFFFFFFFFFFFFFFFFFFFFFFFFFFFF:FFFFFFFFFFFFFFF,FFFFFFFFFFFFFFFFFFFFFFFFFFFFFFFFFFFFFFFFFFFFFFFFFFFFFFFFFFFFFFFFFFFFFFFFFFFFFFFFFFFFFFFFFFF
@A00456:223:HMMCCDSXX:3:1221:1985:3646 2:N:0:TGTACCGT+TCTCTAGG
CAAAAATTTCAACTCAGGATACTGATTGCTCTGCTCTGTGTGAAGTAATTGCTCTTCCGTTTCTAGTTTAGCAAGGGGCTTGTAGCTGTGCGCACGTGGAGCCCTGCATTAGCAGACACCGCAGGCTCCGTGGCCTTGGGCAGATTCCTT
+
FFFFFFFF:FFFFFFFFF:FFFFFFFFFFFF,FFFFFFFFFFF,FFFFFFFFFFFFFFFFFFFF,F,F:FFFFFFFFFFF:FFFFFFFFFFFFFFFFFFFFFFFFFFFFFFFFFFFFFFFFFFFFFFFFF:FFFFF:FFFFFFFFFFFF:
@A00456:223:HMMCCDSXX:3:1222:30346:9799 2:N:0:TGTACCGT+TCTCTAGG
TGGCGGCAGCCAGTGCTTTACGACTATTTCCTTAACGATCGGATCCTAAAGACAGAGTCTGAGGCAGAGGGCACAAGAACAGCAAGGAGAAATATCGCTGTGATTCTCCGATCACAGTTTTAAAGGAATCTGCCCAAGGCCACGGAGCCT
+
FFFFFFFFFFFFFFFFFFFFFFFFFFFFFFFFFFFFF:FFFFFFFFFFFFFFFFFFFFFFFFFFFFFFFFFFFFFFFFFFFFFF,FFFFF:FFFFF:FFFFFFFFFFFFFFFFFFFFFFFF:FFFFFFFFFFFFFFFFFFFFFFF:FFFF
@A00456:223:HMMCCDSXX:3:1222:29939:10441 2:N:0:TGTACCGT+TCTCTAGG
TGGCGGCAGCCAGTGCTTTACGACTATTTCCTTAACGATCGGATCCTAAAGACAGAGTCTGAGGCAGAGGGCACAAGAACAGCAAGGAGAAATATCGCTGTGATTCTCCGATCACAGTTTTAAAGGAATCTGCCCAAGGCCACGGAGCCT
+
FFFFFFFFFFFFFFFFFFFFFFFFFFFFFFFFFFFFFFFFFFFFFFFFFFFFFFFFFFFFFFFFFFF:FFFFFFFFFFFFFFFFFFFFFFFFFFFFFFFFFFFFFFFFFFFFFFFFF:FFFFF:FFFFFFFFFFFFFFFFFFFFFFFFFF
@A00456:223:HMMCCDSXX:3:1222:19009:12305 2:N:0:TGTACCGT+TCTCTAGG
GGCTGATTTCCATGTCTTCTATCTCAGGAAGCTGGCTCAGGGTCAGCACTTGTATGTCATAGAGGGTCTTCTGCACGGAAGGTGAGTATTCACCTCTGTCATAGGGCCCAGCAAATTTCTTCAGGACAATGTCCCGGACAGCGCCCCAGG
+
FFFFFFFFFFFFFF:,FF,FFFFFFFFFFFFF:FFFFFFFFFFFFFFFFFFFFFFFFFFFFFFFFFFFFFFFFFFFFFFFF:FF:FFFFFF:,FFFFFFF:F:FF:FFFFFFF:FFFFFFFF,FFFFFFFFFF:F:FFFFF:FFFFF:FF
@A00456:223:HMMCCDSXX:3:1222:8657:15139 2:N:0:TGTACCGT+TCTCTAGG
GCCAGATCTGCAATGCCTATATTTTGATATTTTCGAAGCTATTTAAGGTCCTACCATCAGAGAACACAATGGCCAGAGGTTAGTGGTAGATCGGTATATTCTGATTAAATAAAGGGTTCTGTATAGAAAATCCTCAGATAAACTGGCATG
+
FFFFFFFFFF:FFFFF,FFFFF:FFFFFFFFFF:FFFFFFFFFFFFFFFFFFFFFFFFFFFFFFFFFFFFFFFFFFFFF,FFFFFFFFFFFF,FFFFFFFFFFFF:FFFFFFF,FFFFFFFFF:FFFFFFF:FFFFFFFFFFFFFFF:FF
@A00456:223:HMMCCDSXX:3:1222:11758:30655 2:N:0:TGTACCGT+TCTCTAGG
ATGTTCTTGATGGTGTCTGTGGGGATGATGTCGGAATTATCACCATGGAGGTAATCCTTTTTGGACCTCAGAGTCAACTGCACCGAAGTCGCCACCTCTTTGATGCTGTGGTATTTTCCATCCCTCTGAATATGGAGAACTTTGACCATG
+
:FFFFFFFFFFFFFFFFFFFFFFFFFFFFFFFFFFFFFFFFFF,FFFFFFFFFFFFFFFFFFFFFFFF:FFF:FFFFFFFFFFFFFFFFFFFFFFFFFFFFFFFFFFFFFFFFFFFFFFFFFFFFFFFFFFFFFFFFFFFFFFFF:FFFF
@A00456:223:HMMCCDSXX:3:1223:15600:11443 2:N:0:TGTACCGT+TCTCTAGG
ATGAAGTGGAGTTTGTCCGAACTGGCTATGGGAAGGACATGGTCAAAGTTCTCCATATTCAGAGGGATGGAAAATACCACAGCATCAAAGAGGTGGCGACTTCGGTGCAGTTGACTCTGAGGTCCAAAAAGGATTACCTCCATGGTGATA
+
FFFFFFFFFFFFFFFFFFFFFFFFFFF:FFFFFFFFFFFFFFFFFF:FFFFFF:FFFFFFFFFFFFFFFFFFFFFFFFF:FFFFFFF,FFFFFFFFFFFFFFFFFFFF:FFFFFFFFFFFFFFFFFFF,FFFF:FFFFFFF:FFFFF:FF
@A00456:223:HMMCCDSXX:3:1223:14389:12884 2:N:0:TGTACCGT+TCTCTAGG
GGGCACACAGTTATCCCAAGCATCACAACTGGCTGGAGCCATAACGTCACAGCCTGGAAGGCAGCTTCCTCCTCACCGTCCCGGTTATTTTGCCGTAGGGGTTGTCCAGAGGCAGCAAAACCTCTTCCTTGTTGATCAGCCCCATTTTGG
+
FFFFFFFFFFFFFFFFFFFFFFFFFFFFFFFFFFFFFFFFFFFFFFFFFFFFFFFFFFFFFFFFFFFFFFFFFFFFFFFFFFFFFFFFFFFFFFFFFFFFFFFFFFFFFFFFFFFFFFF:FFFFFFFFFFFFFFFFFFFFFFFFFFFFFF
@A00456:223:HMMCCDSXX:3:1223:28167:17456 2:N:0:TGTACCGT+TCTCTAGG
CGAGGGCACAAGAAACAGCAAGGAGAAATATCGCTGTGATTCTCCGATCACAGTTTTAAAGGAATCTGCCCAAGGCCATGGAGCCTGCGGTGTCTGCTAATGCAGGGCTCCACGTGCGCACAGCTACAAGCCCCTTGCTAAACTAGAAAC
+
FFFFFFFFFFFFFFFFFFFFFFFFFFFFFFFFFFFFFFFFFFFFFFFFFFFFFFFFFF::FFFFFFFFFFFFFFFFFFFFFFFFFFFFFFFFFFFFFF:FFFFFFFFFFFFFFFFFFFFFFFFFFFFFFFFFFFFFFFF:FFFFFFFFFF
@A00456:223:HMMCCDSXX:3:1223:25798:18333 2:N:0:TGTACCGT+TCTCTAGG
CCTCCTCGGGGGTCACATGTACTTGGCCCTTAACAGTAAATGTCTATGTCATGCCTGTTTCCCGTCTCCACATTTATCCTGTCCCCTAGCCCTTGAGTATAAACCCAGATTACCCCTATTGTTCCTGAAGAGTCAGCACACTTCTCTCCT
+
FFFFFFFFFFFFFFFFFFFFFFFFFFFFFFFFFFFFFFFFFFFFFFFFFFFFFFFFFFFFFFFFFFFFFFFFFFFFFFFFFFFFFFFFFFFFFFFFFFFFFFFFFFFFFFFFFFFFFFFFFFFFFFFFFFFFFFFFFFFFFFFFFFFFFF
@A00456:223:HMMCCDSXX:3:1223:23583:19006 2:N:0:TGTACCGT+TCTCTAGG
GGGCACAAGAACAGCAAGGAGAAATATCGCTGTGATTCTCCGATCACAGTTTTAAAGGAATCTGCCCAAGGCCACGGAGCCTGCGGTGTCTGCTAATGCAGGGCTCCACGTGCGCACAGCTACAAGCCCCTTGCTAAACTAGAAACGGAA
+
FFFFFFFFFFFFFFFFFFFFFFFFF:FFFFFFFFFFFFFFFFFFFFFFFFFFFFFFFFFFFFFFFFFFFFFFFFFFFFFFFFFFFFFFFFFFFFFFFFFFFFFFFFFFFFFFFFFFFFFFFFFFFFFFFFFFFFFFFFFFFFFFFFFFFF
@A00456:223:HMMCCDSXX:3:1223:24198:25269 2:N:0:TGTACCGT+TCTCTAGG
GGCAGCAGCCAGTGCTTTACGACTATTTCCTTAACGATCGGATCCTAAAGACAGAGTCTGAGGCAGAGGGCACAAGAACAGCAAGGAGAAATATCGCTGTGATTCTCCGATCACAGTTTTAAAGGAATCTGCCCAAGGCCACGGAGCCTG
+
FFFFFFFFFFFFFFFFFFFFFFFFFFFFFFFFFFFFFFFFFFFFFFFFFFFFFFFFFFFFFFFFFFFFFFFFFFFFFFFFFFFFFFFFFFFFFFFFFFFFFFFFFFFFFFFFFFFFFFFFFFFFFFFFFFFFFFFFFFFFFFFFFFFFFF
@A00456:223:HMMCCDSXX:3:1223:25283:25457 2:N:0:TGTACCGT+TCTCTAGG
GGCAGCAGCCAGTGCTTTACGACTATTTCCTTAACGATCGGATCCTAAAGACAGAGTCTGAGGCAGAGGGCACAAGAACAGCAAGGAGAAATATCGCTGTGATTCTCCGATCACAGTTTTAAAGGAATCTGCCCAAGGCCACGGAGCCTG
+
FFFFFFFFFFFFFFFFFFFFFFFFFFFFFFF:FFFF,FFFFFFFFFFFFFFFFFFFFFFFFFFFFFFFFFF:FFFFFFFFFFFFFFFFFFFFFFFFFFFFFFFFFFFFFFFFFFFFFFFFFFFFFF:FFFFFFFFFFFFFFFFFFFFFFF
@A00456:223:HMMCCDSXX:3:1223:2835:34898 2:N:0:TGTACCGT+TCTCTAGG
AAAAAATACTTTAAGACAGAGGCTTATAATTCTAGGTTTAGACAGCAGGGTCATGAGTTCAAGGTCAGACAGGGTTGTATAGTCAGTGAGTCCCCGACCTCAAAATAAACAAAACAAGCGAATCAGCTGAAACGTTTAAATAAGATGTTT
+
FFFFFFFFFFFFFFFFFFFFFFFFFFFFFFFFFFFFFFFFFFFFFFFFFFFFFFFFFFFFFFFFFFFFFF:FFFFFFFFFFFFFFFFFFFFFFFFFFFFFFFFFFFFFFFFFFFFFF:FFF:FFFFFFF:FFFFFFFFFFFFFFFFFFFF
@A00456:223:HMMCCDSXX:3:1223:2763:34961 2:N:0:TGTACCGT+TCTCTAGG
AAAAAATACTTTAAGACAGAGGCTTATAATTCTAGGTTTAGACAGCAGGGTCATGAGTTCAAGGTCAGACAGGGTTGTATAGTCAGTGAGTCCCCGACCTCAAAATAAACAAAACAAGCGAATCAGCTGAAACGTTTAAATAAGATGTTT
+
FFFF:FFFFFFFFFFFFFFFFFFFFFFF,FFFFFFFFFF:FFFFFF:FFFFFFFFFFFFFFFFFFFFFFF:FFFFFFFFFFFFFFFFFFFFFFFFFFFFFFFFFFFFFFFFF:FFFFFFFFFFFFFFFF:FFFFFF:FFFFFFFFFFFFF
@A00456:223:HMMCCDSXX:3:1224:12698:10113 2:N:0:TGTACCGT+TCTCTAGG
TGAGGAGGAAGCTGCCTTCCAGGCTGTGACGTTATGGCTCCAGCCAGTTGTGATGCTTGGGATAACTGTGTGCTCACCTGCAAAAATTTCAACTCAGGATACTGATTGCTCTGCTCTGTGTGAAGTAATTGCTCTTCCGTTTCTAGTTTA
+
FFFFFFFFFFFFFFFFFFFFFFFFFFFFFFFF:FFFFFFFFFFFFFFFFFFFFFFFF:FFFFFFFFFFFFFFFFF,FFFFFFFFFFFFFFFFFFFFFFFFFFFFF:FFFFFFFFFFFFFFFFF:FFFFFFFFFFFFFFFFFFFFFFFFFF
@A00456:223:HMMCCDSXX:3:1224:26115:15374 2:N:0:TGTACCGT+TCTCTAGG
CACAGTTTTAAAGGAATCTGCCCAAGGCCACGGAGCCTGCGGTGTCTGCTAATGCAGGGCTCCACGTGCGCACAGCTACAAGCCCCTTGCTAAACTAGAAACGGAAGAGCAATTACTTCACACAGAGCAGAGCAATCAGTATCCTGAGTT
+
FFFFFFFFFFFFFFFFFFFFFFFFFF:FFFFFFFFFFFFF:FFFFFFFFFFFFFFFFFFFFFFFFFFFFFFFFFFFFFFFFFFFFFFFFFFFFFFFFFFFFFFFFFFFFFFFFFFFFFFFFFFFFFFFFFFFFFFFFFFFFFFFFFFFFF
@A00456:223:HMMCCDSXX:3:1224:26268:15702 2:N:0:TGTACCGT+TCTCTAGG
CACAGTTTTAAAGGAATCTGCCCAAGGCCACGGAGCCTGCGGTGTCTGCTAATGCAGGGCTCCACGTGCGCACAGCTACAAGCCCCTTGCTAAACTAGAAACGGAAGAGCAATTACTTCACACAGAGCAGAGCAATCAGTATCCTGAGTT
+
FFFFFFFFFFF,FFFFFFFFFFFFFFFFFFFFFFFFFFFFFFFFFFFFFF:FFFFFFFFFFFFFFFFFFFFFFFFFFFFF:FFFFFFFFFF,FFFFFFF:FFFFFFFFFFFFFFFFFFFFFFFFFFFFFFFFFFFFFFFFFFFFFFFFFF
@A00456:223:HMMCCDSXX:3:1224:26187:23077 2:N:0:TGTACCGT+TCTCTAGG
GGACAACCCCTACGGCAAAATAACCGGGACGGTGAGGAGGAAGCTGCCTTCCAGGCTGTGACGTTATGGCTCCAGCCAGTTGTGATGCTTGGGATAACTGTGTGCTCACCTGCAAAAATTTCAACTCAGGATACTGATTGCTCTGCTCTG
+
FFFFFFFFFFFFFFFFFF:FFFFFFFFFFFFFFFFFFFFFFFFFFFFFFFFFFFFFFFFFFFFFFFFFFFFFFFFFFFFFFFFFFFFFFFFFFFFFFFFFFFFFFFFFFFFFFFFFFFFFFFFFFFFFFFFFFFFFFFFFFFFFFFFFFF
@A00456:223:HMMCCDSXX:3:1224:14796:26835 2:N:0:TGTACCGT+TCTCTAGG
CGGAATTATCACCATGGAGGTAATCCTTTTTGGACCTCAGAGTCAACTGCACCGAAGTCGCCACCTCTTTGATGCTGTGGTATTTTCCATCCCTCTGAATATGGAGAACTTTGACCATGTCCTTCCCATAGCCAGTTCGGACAAACTCCA
+
FFFFFFFFFFFFFFFFFFFFFFFFFFFFFFFFFFFFFFFFFFFFFFFFFFFFFFFFFFFFFFFFFFFFFFFFFFFFFFFFFFFFFFFFFFFFFFFFFFFFFFFFFFFFFFFFFFFFFFFFFFFFFFFFFFFFFFFFFFFFFFFFFFFFFF
@A00456:223:HMMCCDSXX:3:1224:6822:27586 2:N:0:TGTACCGT+TCTCTAGG
GCAGAGCAATCAGTATCCTGAGTTGAAATTTTTGCAGGTGAGCACACAGTTATCCCAAGCATCACAACTGGCTGGAGCCATAACGTCACAGCCTGGAAGGCAGCTTCCTCCTCACCGTCCCGGTTATTTTGCCGTAGGGGTTGTCCAGAG
+
FFFFFFFFFFFFFFFFFFFFFFFFFFFFFFFFFFFFFFFFFFFFFFFFFFFFFFFFFFF:FFFFFFFFFFFFFFFFFFFFFFFFFFFFFFFFFFFFFFFFFFFFFFFFFFFFFFFFFFFFFFFFFFFFFFFFFFFFFFFFFFFFFFFFFF
@A00456:223:HMMCCDSXX:3:1225:18313:3270 2:N:0:TGTACCGT+TCTCTAGG
CCCAGATCTTCCTCACCCACCCAACTTCATGGTCTTTCTCGCTCTCCCGAGGCCAGCTTGGGTTCATGTGACCCCTTCTAGATGTGCCCTTCAGTCTGATCCACAGACCAGGAGACTCACCCTTCAAACAAAACTGTCTTTCCTCTTGGA
+
FFFFFFFFFFFFFFFFFFFFFFFFFFFFFFFFFFFFFFFFFFFFFFFFFFFFFFFFFFFFFFFFFFFFFFFFFFFFFFFFFFFFFFFFFFFFFFFFFFFFFFFFFFFFFFFFFFFFFFFFFFFFFFFFFFFFFFF:FFFFFFFFFFFFFF
@A00456:223:HMMCCDSXX:3:1225:27905:6073 2:N:0:TGTACCGT+TCTCTAGG
ACTGATTGCTCTGCTCTGTGTGAAGTAATTGCTCTTCCGTTTCTAGTTTAGCAAGGGGCGTGTAGCTGTGCGCACGTGGAGCCCTGCATTAGCAGACACCGCAGGCTCCGTGGCCTTGGGCAGATTCCTTTAAAACTGTGATCGGAGAAT
+
FFFFFFFFFFFFFFFFFFFFFFFFFFFFFFFFFFFFFFFFFFFFFFFFFFFFFFFFFFFFFFFFFFFFFFFFFFFFFFFFFFFFFFFFFFFFFFFFFFFFFFFFFFFFFFFFFFFFFFFFFFFFFFFFFFFFFFFFFFFFFFFFFFFFFF
@A00456:223:HMMCCDSXX:3:1225:29351:10676 2:N:0:TGTACCGT+TCTCTAGG
TACCGCCCGACTTCCTTTTAGCTGTGACAATCAAATTGCCTGACTAGGCAGCCTGGAGCCCTGATTGGTGGCCTCTGTGGTCACTTCCTGGGAAATCAGAACTGATTTCCTGCTCCGTGGGCATCTTCAGCCACAGGTCTTTTGACCTGT
+
FFFFFFFFFFFFFFFFFFFFFFFFFFFFFFFFFFFFFFFFFFFFFFFFFFFFFFFFFFFFFFFFFFFFFFFFFFFFFFFFFFFFFFFFFFFFFFFFFFFFFFFFFFFFFFFFFFFFFFFFFFFFFFFFFFFFFFFFFFFFFFFFFF:FFF
@A00456:223:HMMCCDSXX:3:1225:5358:29653 2:N:0:TGTACCGT+TCTCTAGG
GGCTCCACGTGCGCACAGCTACAAGCCCCTTGCTAAACTAGAAACGGAAGAGCAATTACTTCACACAGAGCAGAGCAATCAGTATCCTGAGTTGAAATTTTTGCAGGTGAGCACACAGTTATCCCAAGCATCACAACTGGCTGGAGCCAT
+
FFFFFFFFFFFFFFFFFFFFFFFFFFFFFFFFFFFFFFFFFFFFFFFFFFFFFFFFFFFFFFFFFFFFFFFFFFFFFFFFFFFFFF:FFFFFFFF:FFFFFFFFFFFFFFFFFFFFFFFFFFFFFFFFFFFFFF:FFFFFFFFFFFFFFF
@A00456:223:HMMCCDSXX:3:1226:17427:7091 2:N:0:TGTACCGT+TCTCTAGG
GTTTGTCCGAACTGGCTATGGGAAGGACATGGTCAAAGTTCTCCATATTCAGAGGGATGGAAAATACCACAGCATCAAAGAGGTGGCGACTTCGGTGCAGTTGACTCTGAGGTCCAAAAAGGATTACCTCCATGGTGATAATTCCGACAT
+
FFFFFFFFFFFFFFFFFFFFFFFFFFFFFFFFFFFFFFFFFFFFFFFFFFFFFFFFFFFFFFFFFFFFFFFFFFFFFFFFFFFFFFFFFFFFFFFFFFFFFFFFFFFFFFFFFFFFFFFFFFFFFFF:FFFF:FFFFFFFFFFFFFFFF:
@A00456:223:HMMCCDSXX:3:1226:20193:12853 2:N:0:TGTACCGT+TCTCTAGG
GGGCACAAGAACAGCAAGGAGAAATATCGCTGTGATTCTCCGATCACAGTTTTAAAGGAATCTGCCCAAGGCCACGGAGCCTGCGGTGTCTGCTAATGCAGGGCTCCACGTGCGCACAGCTACAAGCCCCTTGCTAAACTAGAAACGGAA
+
FFFFFFFFFFFFFFFF:FFFF,F,,:FFFFFFFFFFFFFFFFF:FFFFFFFFFFFFFFFFFFFFFFFFFFFFFFFFF:FFFFFFFFFFFFFFFFFFFFFFFFFFFFFFFFFFFFFFFFFFFFFFFFFFFFFFFFFFFFFFFFFFFFFFFF
@A00456:223:HMMCCDSXX:3:1226:24867:29089 2:N:0:TGTACCGT+TCTCTAGG
GTGGAAGACACTTGAGAAGTGACATCTGCTGTTGTTCAAAAGCTTGTTATAGCAAGTGAGAAGACAGCAGAACATGGGAAAATCTGTTCAACCTAAAAACACCGGCCGCCGCCACAGCGCTGTAGTTTTGTTGAGAATCCCTTTGAGTTC
+
FFFFFFFFFFF:FFFFFFFFFFFFFFFFFFFFFFFFFFFFFFFFFFFFFFFFFFFFFFFFFFFFFFFFFFFFFFFFFFF,FFFFFFFFFFFFFFFFFFFFFFFFFFFFFFFFF,F,FFFFFFFFFFFFFFFFFFFFFFFFFFFFFFFFFF
@A00456:223:HMMCCDSXX:3:1226:12527:32612 2:N:0:TGTACCGT+TCTCTAGG
ATGATGAAGTGGAGTTTGTCCGAACTGGCTATGGGAAGGACATGGTCAAAGTTCTCCATATTCAGAGGGATGGAAAATACCACAGCATCAAAGAGGTGGCGACTTCGGTGCAGTTGACTCTGAGGTCCAAAAAGGATTAACTCCATGGTG
+
FFFFFFFF:F:FFF,F:::,,,:F::FF:F:FFF:FFF,FFFF,:F:FFF,,FFFFFF:FF:,:FF,F:FF:,FFF:F:F:::F:::FFF,F,F::F:FFF:::F:,:F:FF:FF:F:FFFFFF,::F:FFFFF,FFFF,:FF,FF:,FF
@A00456:223:HMMCCDSXX:3:1226:5385:34272 2:N:0:TGTACCGT+TCTCTAGG
CCGGGACGGTGAGGAGGAAGCTGCCTTCCAGGCTGTGACGTTATGGCTCCAGCCAGTTGTGATGCTTGGGATAACTGTGTGCTCACCTGCAAAAATTTCAACTCAGGATACTGATTGCTCTGCTCTGTGTGAAGTAATTGCTCTTCCGTT
+
FFFFFFFFFFFFFFFFFFFFFFFFFFFFFFFFFFFFFFFFFFFFFFFFFFFFFFFFFFFFFFFFFFFFFFFFFFFFFFFFFFFFFFFFFFFFFFFFFFFFFFFFFFFFFFFFFFFFFFFFFFFFFFFFFFFFFFFFFFFFFFFFFFFFFF
@A00456:223:HMMCCDSXX:3:1227:15302:18662 2:N:0:TGTACCGT+TCTCTAGG
CGGTGTCTGTGGGGATGATGTCGGAATTATCACCATGGAGGTAATCCTTTTTGGACCTCAGAGTCAACTGCACCGAAGTCGCCACCTCTTTGATGCTGTGGTATTTTCCATCCTCTGAATATGGAGAACTTTGACCATGTCCTTCCCATA
+
FFF:FF:,FF:FFFFFFFFFFFFFFFF:FFFFFFFFF:FFFFFFFFFFFFFFFFFFFFFFFFFFFFFFFFFFFFFFFFFFFFF:FFFFFFFFFFFFFFFFFFFFFFFFFFFFFFFF:FFF:FFFFFFFFFF:FFF:FFFFFFF,:F:FF:
@A00456:223:HMMCCDSXX:3:1228:3341:3051 2:N:0:TGTACCGT+TCTCTAGG
GCAAATTTCTTCAGGACAATGTCCCGGACAGCGCCCCTAGAACACGAGGGTGGAGATTGGGGGAGCTCATAGGATTTGTTAAGAATGCATTATAAAGCTAGAAAGTAGGAGTGCCCAGAAAACCATTTTATGGATGGTTTTAGGAAGGAT
+
FF:FF,FFFFFFFFFFFFFFFFFFFFFF:FFFFF:FFFFFFF,:FFFFF,F:FFFFFFFFFFFFF:FFFFFFFFFFFFFFFF:FFFF,FFFFFFFFFFFFFFFFFFF:FF:FF,FFFFF:FFFFFFFFFFF:FFF:FFFFFF:FFFFFFF
@A00456:223:HMMCCDSXX:3:1229:10267:7310 2:N:0:TGTACCGT+TCTCTAGG
GCAGTTCCCTTCTGAGGCCTGCAGCTCTCCCCTGCCTGGCACCTTCAGTGTGATGTTTCTCTCAACACCAGCACATCAGGCTCCGGCTACAATGGAGAGCATTTGAAATAAGCAAGGGAAAAGAGGACTGGGGTGAGGATCCTTTCCAAG
+
FFFFFFFFFFFFFFFFFFFFFFFFFFFFFFFFFFFFFFFF:FFFFFFFFFFFFFFFFFFFFFFFFFFFFFFFFFFFFFFFFFFFFFFF,FF:FFFFFFFFFFFFFFF:FFFFFFFFFFFFFFFFFFFFFFFFFF:FFFFFFFFFFFFFFF
@A00456:223:HMMCCDSXX:3:1229:3893:11052 2:N:0:TGTACCGT+TCTCTAGG
GAGGGCCCAAGAACAGCAAGGAGAAATATCGCTGTGATTCTCCGATCACAGTTTTAAAGGAATCTGCCCAAGGCCACGGAGCCTGCGGTGTCTGCTAATGCAGGGCTCCACGTGCGCACAGCTACAAGCCCCTTGCTAAACTAGAAACGG
+
:F:FFF,FFFFFFFFFFFFFFFFF::FFF:FFFFFFFFFFFFFFFFFFFFFFF:F:FFFFFFFFFFFF:FF:FFFFF:FFFFFFFFFFFFFFFFFFFF:FFFFFFFFFFFF:FFFFFFFFFFFFFFFF:F:F:FFF:,FF::FFFFFFFF
@A00456:223:HMMCCDSXX:3:1229:8865:11866 2:N:0:TGTACCGT+TCTCTAGG
GGGCTGTCATGAGCTTGAAGCTTGCCCAGGCTAAACTCTGAGGCTTATTTTAAACAAACACAACACAACAAAAAATACTTTAAGACAGAGGCTTATAATTCTAGGTTTAGACAGCAGGGTCATGAGTTCAAGGTCAGACAGGGTTGTATA
+
FFFFFFFFFFFFFFFFFFFF:FFFFFFFFFF:FFFFFFFFFFFF:FFFFFFFFFFFF:FFFFFFFFFFFFFFFFFFFFFFF:FFFFFFFFFFF:FFFFFFFFFFFF,FFFFFFF,FFFFFFFFFFFFFFFFFFFFFFFFFFFFFFFFFFF
@A00456:223:HMMCCDSXX:3:1229:8874:11913 2:N:0:TGTACCGT+TCTCTAGG
GGGCTGTCATGAGCTTGAAGCTTGCCCAGGCTAAACTCTGAGGCTTATTTTAAACAAACACAACACAACAAAAAATACTTTAAGACAGAGGCTTATAATTCTAGGTTTAGACAGCAGGGTCATGAGTTCAAGGTCAGACAGGGTTGTATA
+
FFFFFFFFFFFFFFFFFFFFFFFFFFFFFFFFFFFFFFFFFFFFFFFFFFFFFFFFFFFFFFFFFFFFFFFFFFFF:FFFFFFFFFFFFFFFFFFFFFFFFFF:FFFFFFFFFFFFF:FFFFFFF:FFFFFF:F:FFFFFFFFFFFFFFF
@A00456:223:HMMCCDSXX:3:1229:8413:13088 2:N:0:TGTACCGT+TCTCTAGG
TGATGTCGGAATTATCACCATGGAGGTAATCCTTTTTGGACCTCAGAGTCAACTGCACCGAAGTCGCCACCTCTTTGATGCTGTGGTATTTTCCATCCCTCTGAATATGGAGAACTTTGACCATGTCCTTCCCATAGCCAGTTCGGACAA
+
FFF:FFFFFFFFFFFFFFFFFFFFFFFFFFFFFFFFFFFFFFFFFFFFFFFFFFFFFFFFFFFFFFFFFFFFFFFFFFFFFFFFFFF:FFFFFFFFFFFFFFFF:FFFFFFFFFF:FFFFFFFFFFFFFFFFFFFFFFFFFF:FFFFFFF
@A00456:223:HMMCCDSXX:3:1229:7148:15906 2:N:0:TGTACCGT+TCTCTAGG
GAAACCTGGGGCAGCTTACAGGGATCCTGGAGCAAAGAGGAGACTAGGAGACTTAGAGGCCTGTCAACTCCATTCTTAGTTCTTTAGGACAGCACCCCATCCCCCCGTGGGGTGGGTGGGTGTGTGGGGGTGTGTGTGTGTGTGTGTGTA
+
,F:::F:FF,:FFFFF,FFFFFFFFFFFF::F:,FF,F,:FFFFFF:,F::F,,,FF:FF:,F,FFFF,F,F,F,F,FF::F,FFF:,FF,FF,FFF,FFFF,FFFF,FFFF,F,:,,,::F,,,F,F,FFF,F:FFFFF:FFF,F::FF
@A00456:223:HMMCCDSXX:3:1229:20600:32910 2:N:0:TGTACCGT+TCTCTAGG
GGCACAAGAACAGCAAGGAGAAATATCGCTGTGATTCTCCGATCACAGTTTTAAAGGAATCTGCCCAAGGCCACGGAGCCTGCGGTGTCTGCTAATGCAGGGCTCCACGTGCGCACAGCTACAAGCCCCTTGCTAAACTAGAAACGGAAG
+
FFFFFFFFFFFFFFFFFFFFFFFFFFFFFFFFFFFFFFFFFFFFFFFFFFFFFF,FFFFFFFFFFFFFFFFFFFFFFFFFFFFFFFFFFFFFFFFFFFFFFFFFFFFFFFFFFFFFFFFFFFF:FFFFFFFFFFFFFFFFFFFFFFFFFF
@A00456:223:HMMCCDSXX:3:1230:5764:6370 2:N:0:TGTACCGT+TCTCTAGG
GAAAGAATGATGAAGTGGAGTTTGTCCGAACTGGCTATGGGAAGGACATGGTCAAAGTTCTCCATATTCAGAGGGATGGAAAATACCACAGCATCAAAGAGGTGGCGACTTCGGTGCAGTTGACTCTGAGGTCCAAAAAGGATTACCTCC
+
F::FFFFFFFFFFFFFFFFFFFFFFFFFFFFFFFFFFFFFFFFFFFFFFFFFFFFFFFFFFFFFFFFFFFFFFFFFFFFFFFFFFFFFFFFFFFF,FFFFFFFFFFFFFFFFFFFFF,FFFFFFFFFFFFFFFFFFF:FFFFFFF:FFFF
@A00456:223:HMMCCDSXX:3:1230:14488:6449 2:N:0:TGTACCGT+TCTCTAGG
CGACTATGGAAAGAATGATGAAGTGGAGTTTGTCCGAACTGGCTATGGGAAGGACATGGTCAAAGTTCTCCATATTCAGAGGGATGGAAAATACCACAGCATCAAAGAGGTGGCGACTTCGGTGCAGTTGACTCTGAGGTCCAAAAAGGA
+
FFFFFFFFFFFFFFFFFFFFFFFFFFFFFFFFFFFFFFFFFFFFFFFFFFFFFFFFFFFFFFF:FFFFFFFFFFFFFFFFFFFFFFFFFFFFFFFFFFFFFFFFFFFFFFFFFFFFFFFFFFFFFFFFFFFFFFFFFFFFFFFFFFFFFF
@A00456:223:HMMCCDSXX:3:1230:10899:10160 2:N:0:TGTACCGT+TCTCTAGG
CTGTGGGGATGATGTCGGAATTATCACCATGGAGGTAATCCTTTTTGGACCTCAGAGTCAACTGCACCGAAGTCGCCACCTCTTTGATGCTGTGGTATTTTCCATCCCTCTGAATATGGAGAACTTTGACCATGTCCTTCCCATAGCCAG
+
:FFFFFFFFFFFFFFFFFF:FFFFFFFFFFFFFFFFFFFFFFFFFFFFFFFFFFFFFFFFFFF:FFFFFFFFFFFFFFFFFFFFFFFFFFFFFFFFFFFFFFFFFFFFFFFFFFFFFFFFFFFFFFFFFFFFFFFFFFFFFFFFFFFFFF
@A00456:223:HMMCCDSXX:3:1230:10836:10739 2:N:0:TGTACCGT+TCTCTAGG
CTGTGGGGATGATGTCGGAATTATCACCATGGAGGTAATCCTTTTTGGACCTCAGAGTCAACTGCACCGAAGTCGCCACCTCTTTGATGCTGTGGTATTTTCCATCCCTCTGAATATGGAGAACTTTGACCATGTCCTTCCCATAGCCAG
+
FFFFFFFFFFFFFFFFFFFFFFFFFFFFFFFFFFFFFFFFFFFFFFFFFFFFFFFFFFFFFFFFFFFFFFFFFFFFFFFFFFFFFFFFFFFFFFFFFFFFFFFFFFFFFFFFFFFFFFFFFFFFFFFFFFFFFFFFFFFFFFFFFFFFFF
@A00456:223:HMMCCDSXX:3:1230:22010:28432 2:N:0:TGTACCGT+TCTCTAGG
AGGTAGCCTCGAAATCCACGTCCCGATTCTGGTAGCGCCACTTGCAGTACACTTGAGTGGCAAAGCATCGGTCCTTCACCTCGGGGAGAGTAGTGAACTGGTCCTTGATGAATCCTTCAAATCCAGACTGGGTTGTTTTCAAGACCTTGA
+
FFFF:FFFFFFFFFFFFFFFFFFFFFFFFFFFFFFFFFFFFFFFFFFFFFFFFFFFFFFFFFFFFFFFFFFFFFFFFFFFFFFFFFFFFFF,FFFFFFFFFFFFFFFFFFFFFFFFFFFFFFFFFFFFFFFFFFF:FFFFFFFFFFFFF,
@A00456:223:HMMCCDSXX:3:1231:24198:9424 2:N:0:TGTACCGT+TCTCTAGG
AAGGGGCTTGTAGCTGTGCGCACGTGGAGCCCTGCATTAGCAGACACCGCAGGCTCCGTGGCCTTGGGCAGATTCCTTTAAAACTGTGATCGGAGAATCACAGCGATATTTCTCCTTGCTGTTCTTGTGCCCTCTGCCTCAGACTCTGTC
+
FFFFFFFFFFFFFFFFFFFFFFFFFFFFFFFFFFFFFFFFFFFFFFFFFFFFFFFFFFFFFFFF:FFFFF:F:FFFFFFFFFFFFFFFFFFFFFFFFFFFFFFFFFF:FFFFFFFFFFFFFFFFFFF:FFFFFFFFFFFFFFFFFFFFFF
@A00456:223:HMMCCDSXX:3:1231:2230:18411 2:N:0:TGTACCGT+TCTCTAGG
AATTGCTCTTCCGTTTCTAGTTTAGCAAGGGGCTTGTAGCTGTGCGCACGTGGAGCCCTGCATTAGCAGACACCGCAGGCTCCGTGGCCTTGGGCAGATTCCTTTAAAACTGTGATCGGAGAATCACAGCGATATTTCTCCTTGCTGTTC
+
F:FFFFFFFFFFFFFFFFFFFFFFFFFFFFFFFFFFFFFFFFFFFFFFFFFFFFFFFFFFFFFFFFFFFFFFFFFFFFFFFFFFFFFFFFFFFFFFFFFFFFFFFFFFFFFFFFFFFFFFFFFFFFFFFFFFFFFFFFFFFFFFFFFFFF
@A00456:223:HMMCCDSXX:3:1231:25039:18584 2:N:0:TGTACCGT+TCTCTAGG
AAACGGACCTCCAATCATTCACTCTGGAATCAAAGACCTCAAGGTCTTGAAAACAACCCAGTCTGGATTTGAAGGATTCATCAAGGACCAGTTCACTACTCTCCCCGAGGTGAAGGACCGATGCTTTGCCACTCAAGTGTACTGCAATTG
+
,:,F:,F,FF,F,FF,FFFFFF,:F:,F:FFFFF,F:,F::F:,FF:F:FFFF:FF:FFF:,,FFFF,FF:FFFFF,,:FFFFFF:F:FF,:F,F:FF,,F::::::F:,,FFF,:F,,:FF,FFF,,F,FF,,FF,FFFF:F,FFF,F,
@A00456:223:HMMCCDSXX:3:1232:24424:22435 2:N:0:TGTACCGT+TCTCTAGG
TTATAACACAGCAGTCTAGACATTTCGCATTGCGCTCACAGCCCTGTGGGCCTCAGAGGCTCTTCCTTCAGAGTGTAGCTATGGACAATGATTGATGTGCAAAATGCATCATCAGAAAAGGTCACCAAATTCTAGAAAAAACCAGGATTG
+
FFFFFFFFFFFFFFFFFFFFFFFFFF:FFF,FFFFFFFFFFFFF:FFFFFFFFFF:FFFFFFFFFF:FF:FFFFFFFFF::FFFFFF,FFFFFFFFFFFFFFFFFFFF:FFFFFFF:FFFFFFFFFFFFFFFFFF:FFFFF:FFFFFFFF
@A00456:223:HMMCCDSXX:3:1232:15609:36448 2:N:0:TGTACCGT+TCTCTAGG
CAAAGACCTCAAGGTCTTGAAAACAACCCAGTCTGGATTTGAAGGATTCATCAAGGACCAGTTCACTACTCTCCCCGAGGTGAAGGACCGATGCTTTGCCACTCAAGTGTACTGCAAGTGGCGCTACCAGAATCGGGACGTGGATTTCGA
+
FFFFFFFF:FFFFFFF::FFFFFFFFFFFFFFFFFFFFFFFFFFFFFFFFFFFF:FFFFFFFFFFFFFFFFFFFFFFFFFFFFFFF:FFFFFFFFFFFFFFFFFFFFFFFFFFFFFFFFFFFFFFFFFFFF:FFFFFFFFFFFFFFFFFF
@A00456:223:HMMCCDSXX:3:1233:20672:1877 2:N:0:TGTACCGT+TCTCTAGG
TCAAGGTCACAGGAAGATTTCAGACTAAATTTAACACATGCGTTTCTTTGATCTCTATCACTTCTAGAATGTGCATTTGTAGCAGAAAGTGCCATTGTTGTACGACTGAAGAGAACACTGATTATAAGATACTCTACTTATTAGAAATAT
+
:FFFFFFFFFFFFFFFFFFFFFFFFFFFFFFFFFFFFFF:FFFFFFFF:FFFFFFFFFF:FFFFFFF:F:FFFFFFFFFFFFFFFFFFFF:FFF:FFFFFFFFFFFFFFF:FFFFFF:FFFFFFFFF,FF:FFFFF:FFFFFFFFFFFFF
@A00456:223:HMMCCDSXX:3:1233:23827:2080 2:N:0:TGTACCGT+TCTCTAGG
ATTTCAACTCAGGATACTGATTGCTCTGCTCTGTGTGAAGTAATTGCTCTTCCGTTTCTAGTTTAGCAAGGGGCTTGTAGCTGTGCGCACGTGGAGCCCTGCATTAGCAGACACCGCAGGCTCCGTGGCCTTGGGCAGATTCCTTTAAAA
+
FFFFFFFFFFFFFFFFFFFFFFFFFFFFFFFFFFFFFFFFFFFFFFFFFFFFFFFFFFFFFFFFFFFFFFFFFFFFFFFFFFFFFFFFFFFFFFFFFFFFFFFFFFFFFFFFFFFFFFFFFFFFFFFFFFFFFFFF:FF:FFFFFFFFFF
@A00456:223:HMMCCDSXX:3:1233:9652:12164 2:N:0:TGTACCGT+TCTCTAGG
GTGCTTTACGACTATTTCCTTAACGATCGGATCCTAAAGACAGAGTCTGAGGCAGAGGGCACAAGAACAGCAAGGAGAAATATCGCTGTGATTCTCCGATCACAGTTTTAAAGGAATCTGCCCAAGGCCACGGAGCCTGCGGTGTCTGCT
+
FFFFFFFFFFFFFFFFFFFFFFFFFFFFFFFFFFFFFFFFFFFFFFFFFFFFFFFFFFFFFFFFFFFFFFFFFFFFFFFFFFFFF:FFFFFFFFFFFFFFF:FFFFFFF::,FFFFFFFFFFFFFFFFFFFFFFF:FFFFFFFFFFFFFF
@A00456:223:HMMCCDSXX:3:1234:8748:3082 2:N:0:TGTACCGT+TCTCTAGG
GGGGATGATGTCGGAATTATCACCATGGAGGTAATCCTTTTTGGACCTCAGAGTCAACTGCACCGAAGTCGCCACCTCTTTGATGCTGTGGTATTTTCCATCCCTCTGAATATGGAGAACTTTGACCATGTCCTTCCCATAGCCAGTTCG
+
FFFFFFFF,FFFFFFFFFFFFFFFFFFFFFFF,FFFFFFFFFFFFFFFF:FFFFFF:FFFFFFFFFFFFFFFFFF:FFF:FFF,FFFFFFF,FFFF:FFFFFFF,F:FF,FFFFFFFFFFFFFFFFFFFFFFFFFFFFFFFFFFFFFFFF
@A00456:223:HMMCCDSXX:3:1234:12174:19257 2:N:0:TGTACCGT+TCTCTAGG
CGACTATGGAAAGAATGATGAAGTGGAGTTTGTCCGAACTGGCTATGGGAAGGACATGGTCAAAGTTCTCCATATTCAGAGGGATGGAAAATACCACAGCATCAAAGAGGTGGCGACTTCGGTGCAGTTGACTCTGAGGTCCAAAAAGGA
+
:FFFFFFFFFFFFFFFFFFFFFFFFFFFFFFFFFFFFFFFFFFFFFFFFFFFFFFFFFFFFFFFFFFFFFFFFFFFFFF:FFF:FFFFFFFFFFFFFF,FFFFFFFF:FFFFFFFFFF:FFFFFFFFFFFFFFFFFFFFFFFFFFFFFFF
@A00456:223:HMMCCDSXX:3:1235:25464:22733 2:N:0:TGTACCGT+TCTCTAGG
CGTTATGGCTCCAGCCAGTTGTGATGCTTGGGATAACTGTGTGCTCACCTGCAAAAATTTCAACTCAGGATACTGATTGCTCTGCTCTGTGTGAAGTAATTGCTCTTCCGTTTCTAGTTTAGCAAGGGGCTTGTAGCTGTGCGCACGTGG
+
FFFFFFFFFFFFFFFFFFFFFFFFFFFFFFFFFFFFFFFFFFFFFFFFFFFFFFFF:FFFFFFFFFFFFFFFFFFFFFFFFFFFFFFFFFFFFFFFFF,FFFFFFFFFFFFFFFFFFFFFFFFFFFFFFFFFFFFFFFFFFF:FFFFFFF
@A00456:223:HMMCCDSXX:3:1235:32380:31015 2:N:0:TGTACCGT+TCTCTAGG
CAGAGGCCAGAGGTGTCAAAACCTGCAAGGGCTGCAGTTACGGGTGTTTGTGATCCATCCACCTGGGTGTTGGGAGCTCAACTTGTGTCCCCTGCAAGGACAGTGACTGTTCTTAGCTGCTGAGCTGTCTCTGTAGTCCCCGTAAATTTT
+
FFFFFFFFFF:FFFFFF:F::FFFFFFFFFFFFFFFFF:FFFFFFFFFFFFFFFFFFFFFFFFFFFFFFFFFFFFFFFFFFFF:FFFFFFFFFFFF:FF:FFFFFFFFFFFFFFFFFFFFFFFFFFFFFFFFFFFFFFFFFFFFFFFFFF
@A00456:223:HMMCCDSXX:3:1236:14660:15139 2:N:0:TGTACCGT+TCTCTAGG
CGGTTATAAAAAGAGGTGGGTGGGGGGGGGATATAAACAGGAAAAAACCAACTGGAGTTGTTCTCTGACCTCCACATGCAAGTGCATACAAGTGCATGCGTGCATGTACACACACACACACAAACACACACACACACACACACACCCCAC
+
FF,,FFF:FF,F,,,,,,,F,,,F,,,,:,F,F:FF,,,:,FFFF,F,FF,:,,,F,,,,,FFFFF,FFF,FFFFF,,:F,,,:FF,FFFF::F:F::,F,FFF,FFFFFFF:F:FFF,FFF,FFF,FFF:F,F:FFFFFFF:F:,:,FF
@A00456:223:HMMCCDSXX:3:1236:17626:26036 2:N:0:TGTACCGT+TCTCTAGG
GGCCCCTTGCTAAACTAGAAACGGAAGAGCAATTACTTCACACAGAGCAGAGCAATCAGTATCCTGAGTTGAAATTTTTGCAGGTGAGCACACAGTTATCCCAAGCATCACAACTGGCTGGAGCCATAACGTCACAGCCTGGAAGGCAGC
+
FFFFFFFFFFFFFFFFFFFFFFFFFFFFFFFFFFFFFFFFFFFFFFFFFFFFFFFFFFFFFFFFFFFFFFFFFFFFFFFFF:FFFFFFFFFFFFFFFFFFFFFFFFFFFFFFFFFFFFFFFFFFFFFFFFFFFFFFFFFFFFFFFFFFFF
@A00456:223:HMMCCDSXX:3:1236:26802:31563 2:N:0:TGTACCGT+TCTCTAGG
GGACAACCCCTACGGCAAAATAACCGGGACGGTGAGGAGGAAGCTGCCTTCCAGGCTGTGACGTTATGGCTCCAGCCAGTTGTGATGCTTGGGATAACTGTGTGCTCACCTGCAAAAATTTCAACTCAGGATACTGATTGCTCTGCTCTG
+
FFFFFFFFFFFFFFFFFF::FFFFFFFFF:FFFFFFFFFF:FFFFFFFFFFFFFFFFFFFFFFFFFFFF:FFF:FFFFFFFF:FFFFFFFFFF:FFFFFFFFFFFFFFFFFFFFFFFFFFFFFFFFF:FFFFFFFFFFFF:FFFFFFFFF
@A00456:223:HMMCCDSXX:3:1237:28592:22451 2:N:0:TGTACCGT+TCTCTAGG
GTCCGAACTGGCTATGGGAAGGACATGGTCAAAGTTCTCCATATTCAGAGGGATGGAAAATACCACAGCATCAAAGAGGTGGCGACTTCGGTGCAGTTGACTCTGAGGTCCAAAAGGGATTACCTCCATGGTGATAATTCCGACATCATC
+
FFFFFFFFFFFFFFFFFFFFFFFFFFFFFFFFFFFFFFFFFFFFFFFFFFFFFFFFFFFFFFFFFFFFFFFFFFFFFFFFFFFFFFFFFFFFFFFFFFFFFFFFFFFFFFFFFFFFFFFFFFFFFFFFFFFFFFFFFFFFFFFFFFFFFF
@A00456:223:HMMCCDSXX:3:1237:24804:29731 2:N:0:TGTACCGT+TCTCTAGG
AATCTGTTCAACCTAAAAACACCGGCCGCCGCCACAGCGCTGTAGTTTTGTTGAGAATCCCTTTGAGTTCCTTCAACCTACCACAGACTTAAACTTCAAGTTCAGGCCACTTCCATGCCTTGATGGAAGGATAATTAGACACAGGGTGTA
+
FFFFFFFFFFFFFFFFFF:FFFFFFFFFFFFFFFFFFFFFFFFFFFFFFFFFFFFFFFF:FFFFFFFFFFFFFFFFFFFFFFFFFFFFFFFFFFFFFF,FFFFFFFFFFFFFFFFFFFFFFFFFFFFFFFFFFFFFFFFFFFFFFFFFFF
@A00456:223:HMMCCDSXX:3:1238:13196:7842 2:N:0:TGTACCGT+TCTCTAGG
TTTGATAATAGTCACCTCCCATCCCAGTTCATCCCAGATCTTCCTCACCCACCCAACTTCATGGTCTTTCTCGCTCTCCCGAGGCCAGCTTGGGTTCATGTGACCCCTTCTAGATGTGCCCTTCAGTCTGATCCACAGACCAGGAGACTC
+
F:FFFFFFFFFFF:FFFFFFFFFFFFFFFFF:FFF:FFFFFFFFFFFFFFFFFFFFFFFF:FFFFFFFFFFFFFFFFFFFFFFFFF,FFFFF::FFFFFFFFFFFFFFFFFFFFFFFFFFFFFFFFFFFFFFFFFFFFFFFFFFFFFFFF
@A00456:223:HMMCCDSXX:3:1238:25265:15749 2:N:0:TGTACCGT+TCTCTAGG
GGTACAACCCAGACATCCCTAGGATGATGACAGTGTTTGATCTCATGTTCAGATCAACGGATGTGGCAGCAGCCAGTGCTTTACGACTATTTCCTTAACGATCGGATCCTAAAGACAGAGTCTGAGGCAGAGGGCACAAGAACAGCAAGG
+
FFFFFFFFFFFFFFFFF:FFFFFFFFF:FFFFFFFFFFFFFFFFFFFFFFFFFFFFFFFFFFFFFFFFFFFFFFFFFFFFFFFFFFFFFFFFFFFFFFFFFFFFFFFFFFFFFFFFFFFFFFFFFFFF:FFFFFF:FFFFFFF,FFF,FF
@A00456:223:HMMCCDSXX:3:1238:2401:22279 2:N:0:TGTACCGT+TCTCTAGG
GTGGCAGCAGCCAGTGCTTTACGACTATTTCCTTAACGATCGGATCCTAAAGACAGAGTCTGAGGCAGAGGGCACAAGAACAGCAAGGAGAAATATCGCTGTGATTCTCCGATCACAGTTTTAAAGGAATCTGCCCAAGGCCACGGAGCC
+
FFFF:FFFFFFFFF:FFFFFFFFFFFFFFFFFFF:FFFFFFFFFFFFFFFFFFFFFFFFFFFFFFFFFFFFFF:FFFFFFF:FFFFFFFFFFF:FFFFFFFFFFFFFFFFFFFFFFFFFFF:FFFFFF,FFFFFFFFFFFFFFFFFFFFF
@A00456:223:HMMCCDSXX:3:1238:16541:23062 2:N:0:TGTACCGT+TCTCTAGG
GTGGAGCCCTGCATTAGCAGACACCGCAGGCTCCGTGGCCTTGGGCAGATTCCTTTAAAACTGTGATCGGAGAATCACAGCGATATTTCTCCTTGCTGTTCTTGTGCCCTCTGCCTCAGACTCTGTCTTTAGGATCCGATCGTTAAGGAA
+
:FFFFFFFFFFFFFFFFFFFFFFFFFFFFFFFFFFFFFFFFFFFFFFFFFFFFFFFFFFFFFFFFFFFFFFFFFFFFFFFFF:FFFFFFFF:FFFFFFFFFFFFFFFFFFFFFFFFFFFFFFFFFF:FFFFFFFFFFFFFF:FFFFFFFF
@A00456:223:HMMCCDSXX:3:1238:12698:30718 2:N:0:TGTACCGT+TCTCTAGG
GTTGAAGTGGAGTTTGTCCGAACTGGCTATGGGAAGGACATGGTCAAAGTTCTCCATATTCAGAGGGATGGAAAATACCACAGCATCAAAGAGGTGGCGACTTCGGTGCAGTTGACTCTGAGGTCCAAAAAGGATTACCTCCATGGTGAT
+
FFFFFFFFFFFFFFFFFFFFFFFFFFFFFFFFFFFFFFFFFFFFFFFFFFFFFFFFFFFFFFFFFFFFFFFFFFFFFFFFFFFFFFFFF:FFFFFFFFFFFFFFFFFFFFFFFFFFFFFFFFFFFFFFFFFFFFFFFFFFFFFFFFFFFF
@A00456:223:HMMCCDSXX:3:1238:25427:34726 2:N:0:TGTACCGT+TCTCTAGG
GCGCTGTGTTCTTGATGGTGTCTGTGGGGATGATGTCGGAATTATCACCATGGAGGTAATCCTTTTTGGACCTCAGAGTCAACTGCACCGAAGTCGCCACCTCTTTGATGCTGTGGTATTTTCCATCCCTCTGAATATGGAGAACTTTGA
+
FFFFFFFFFFFFFFFFFFFFFFFFFFFFFFFFFFFFFFFFFFFFFFFFFFFFFFFFFFFFFF:FFFFFFFFFFFFFF:FFFFFFF:FFFFFFFFF:FFFF:FFFFFFFFFFFFFFFF,FFFFFFFFFFFFFFFFFFFFFFFFFFFF::FF
@A00456:223:HMMCCDSXX:3:1238:14940:36229 2:N:0:TGTACCGT+TCTCTAGG
CTTTTCTGATGATGCATTTTGCACATCAATCATTGTCCATAGCTACACTCTGAAGGAAGAGCCTCTGAGGCCCACAGGGCTGTGAGCGCAATGCGAAATGTCTAGACTGCTGTGTTATAATGTCTTTCTATCTTCCCACCCTGTCACTTG
+
FFFFFFFFFFFFFFFFF:FFFFFFFFFFFFFFFFFFFFFFFFFFFFFF:FFFFFFFFFFFFFFFFFF:F:FFFFFFFFFFFFFFFFFFFFFFFFF:FFFFFFFFFFFFFFFFFFFFFFF:FFFFFFFFFFFFFFFFFFFFFFFFFFFFFF
@A00456:223:HMMCCDSXX:3:1239:14181:2754 2:N:0:TGTACCGT+TCTCTAGG
GCAAAATAACCGGGACGGTGAGGAGGAAGCTGCCTTCCAGGCTGTGACGTTATGGCTCCAGCCAGTTGTGATGCTTGGGATAACTGTGTGCTCACCTGCAAAAATTTCAACTCAGGATACTGATTGCTCTGCTCTGTGTGAAGTAATTGC
+
FFFFFFFFFFFFFFFFFFFFFFFF,F:FFF,FFFFFFFFFFFF:FFFFFFFFFF:F:F:FFFFF:,FFFFFFF:F::::FF,FFFFFFFFFFFFFFFFFFFFFFFFFFFFFFFF:FFFFFFFFFFFFF,FFFFFF:,FFFFFFF,:FFFF
@A00456:223:HMMCCDSXX:3:1239:5276:6339 2:N:0:TGTACCGT+TCTCTAGG
GCCCCTTGCTAAACTAGAAACGGAAGAGCAATTACTTCACACAGAGCAGAGCAATCAGTATCCTGAGTTGAAATTTTTGCAGGTGAGCACACAGTTATCCCAAGCATCACAACTGGCTGGAGCCATAACGTCACAGCCTGGAAGGCAGCT
+
FFFFFFFFFFFFFFFFFFFFFFFFFFFFFFFFFFFFFFFFFFFFFFFFFFFFFFFFFF:FFFFFFFFFFFFFFFFFFFFFFFFFFFFFFFFFFFFFFFFFFFFFFFFFFFFFF:FFF:FFFFFFFFFFFFFFFFFFFFFFFF,::FFFFF
@A00456:223:HMMCCDSXX:3:1239:9317:24455 2:N:0:TGTACCGT+TCTCTAGG
GTTTGATCTCATGTTCAGATCAACGGATGTGGCAGCAGCCAGTGCTTTACGACTATTTCCTTAACGATCGGATCCTAAAGACAGAGTCTGAGGCAGAGGGCACAAGAACAGCAAGGAGAAATATCGCTGTGATTCTCCGATCACAGTTTT
+
FFFFF:FFFFFFFFFFFFFFFFFFFFFFFFFFFFFFFFFFFFFFFFFFFFFFFFFFFFFFFFF,FFFFFFFFFFFFF:FFFFFFFFFFFFFFFFFFFFFFFFFFFFFFFFFFFFFFFFFFFFFFFFFFFFFFFFFFFF:FF:FFFFFFFF
@A00456:223:HMMCCDSXX:3:1239:12472:34867 2:N:0:TGTACCGT+TCTCTAGG
GGGGATGATGTCGGAATTATCACCATGGAGGTAATCCTTTTTGGACCTCAGAGTCAACTGCACCGAAGTCGCCACCTCTTTGATGCTGTGGTATTTTCCATCCCTCTGAATATGGAGAACTTTGACCATGTCCTTCCCATAGCCAGTTCG
+
FFFFFFFFFF:FFFFFFFFFFFFFFFFFFFFFFFFFFFFFFFFFFFFFFFFFFFFFFFFFFFFFFFFFFFFFFFFFFFFFFFFFFFFFFFFFFFFFFFFFFFFFFFFFFFFFFFFFFFFFFFFFFFFFFFFFFFFFFFFFFFFFFFFFFF
@A00456:223:HMMCCDSXX:3:1240:14181:3474 2:N:0:TGTACCGT+TCTCTAGG
GGGAGCTTCAGCCAGAGATTTTCAAAACACTAGGATGATTTTTTTTTCACATGGTTTTATTACGTTTTTGGTACAACCCAGACATCCCTAGGATGATGACAGTGTTTGATCTCATGTTCAGATCAACGGATGTGGCAGCAGCCAGTGCTT
+
FFFFFFFFFFFFFFFFFFFFFFFFFFFFF:FFFFFFFFFFF:FFFFFFFFFFFFFFFFFFFFFFFFFFFFFFFFFFFFFFFFFFFFFFFFFFFFFFFFFFFFFFFFFFFFFFFFFFFFFFFFFFFFFFFF,:FFFFFFFFFFFFFFFFFF
@A00456:223:HMMCCDSXX:3:1240:3667:16329 2:N:0:TGTACCGT+TCTCTAGG
TGGTTTTATTACGTTTTTGGTACAACCCAGACATCCCTAGGATGATGACAGTGTTTGATCTCATGTTCAGATCAACGGATGTGGCAGCAGCCAGTGCTTTACGACTATTTCCTTAACGATCGGATCCTAAAGACAGAGTCTGAGGCAGAG
+
FFFFFFFFFFFFFFFFFFFFFFFFFFF:FFFF:FFFFFFFFFFFFFF:FFFFFFFFFFFFFFFFFFFFFFFF:FFFFFFFFFFFFFFFFFFFFFFFFFF:FFFFFFFFFFFFFFFFFFFFFFFFFFFFFFFFFFFFFFFFFFFFFFFFFF
@A00456:223:HMMCCDSXX:3:1240:7536:22592 2:N:0:TGTACCGT+TCTCTAGG
CCTGCATTAGCAGACACCGCAGGCTCCGTGGCCTTGGGCAGATTCCTTTAAAACTGTGATCGGAGAATCACAGCGATATTTCTCCTTGCTGTTCTTGTGCCCTCTGCCTCAGACTCTGTCTTTAGGATCCGATCGTTAAGGAAATAGTCG
+
FFFFFFFFFFFFFFFFFFFFFFFFFFFFFFFFFFFFFFFFFFFFFFFFFFFFFFFFFFFFFFFFFF:FFFFFFFFFFFFFFFFFFFFFF:FFFFFFFFFFFFFFFFFFFFFFFFFFFFFFFFFFFFFFFFFFFFFFFFF::F,FFFFFFF
@A00456:223:HMMCCDSXX:3:1240:22661:24768 2:N:0:TGTACCGT+TCTCTAGG
GGCAGAGGGCACAAGAACAGCAAGGAGAAATATCGCTGTGATTCTCCGATCACAGTTTTAAAGGAATCTGCCCAAGGCCACGGAGCCTGCGGTGTCTGCTAATGCAGGGCTCCACGTGCGCACAGCTACAAGCCCCTTGCTAAACTAGAA
+
FFFFFFFFFFFF:FFFFFFFFFFFFFFFFF:FFFFFFFFFFFFFFFFFFFFFFFFFFFFFFFFFF:FFFFFFFFFFFFFFFFFFFFFFFFFFFFFFFFFFFFFFFFFFFFFFF:FFFFFFFFFFFFFFFFFFFFFFFFFFF:FFFFFFFF
@A00456:223:HMMCCDSXX:3:1240:20256:28839 2:N:0:TGTACCGT+TCTCTAGG
CTAGGATGATGACAGTGTTTGATCTCATGTTCAGATCAACGGATGTGGCAGCAGCCAGTGCTTTACGACTATTTCCTTAACGATCGGATCCTAAAGACAGAGTCTGAGGCAGAGGGCACAAGAACAGCAAGGAGAAATATCGCTGTGATT
+
FFFFFFFFFFFFFFFFFFFFFFFFFFFFFFFFFFFFFFFFFFFFFFFFFFFFFFFFFFFFFFFFFFFFFFFFFFFFFFFFFFFFFFFFFFFFFFFFFFFFFFFFFFFFFFFFFFFFFFFFFFFFFFFFFFFFFFFFFFFFFFFFFFFFFF
@A00456:223:HMMCCDSXX:3:1240:6958:31610 2:N:0:TGTACCGT+TCTCTAGG
GTTTTATTACGTTTTTGGTACAACCCAGACATCCCTAGGATGATGACAGTGTTTGATCTCATGTTCAGATCAACGGATGTGGCAGCAGCCAGTGCTTTACGACTATTTCCTTAACGATCGGATCCTAAAGACAGAGTCTGAGGCAGAGGG
+
FFFFFFFFFFFFFFFFFFFFFFFFFFFFFFFFFFFFFFFFFFFFFFFFFFFFFFFFFFFFFFFFFFFFFFFFFF,FFFFFFFFFFFFFFFFFF:FFFFFFFFFFFFFFFFFFFF:FFFFFFFF:FFFFFFFFFFFFFFFFFFFFFFFFFF
@A00456:223:HMMCCDSXX:3:1240:30644:32330 2:N:0:TGTACCGT+TCTCTAGG
GTGGGGATGATGTCGGAATTATCACCATGGAGGTAATCCTTTTTGGACCTCAGAGTCAACTGCACCGAAGTCGCCACCTCTTTGATGCTGTGGTATTTTCCATCCCTCTGAATATGGAGAACTTTGACCATGTCCTTCCCATAGCCAGTT
+
FFFFFFFFFFFFFFFFFFFFFFFFFFFFFFFFFFFFFFFFFFFFFFFFFFFFFFFFFFFFFFFFFFFFFFFFFFFFFFFFFFFFFFFFFFFFFFFFFFFFFFFFFFFFFFFFFFFFFFFFFFFFFFFFFFFFFFFFFFFFFFFFFF:FFF
@A00456:223:HMMCCDSXX:3:1241:5683:2691 2:N:0:TGTACCGT+TCTCTAGG
CTTTAAAACTGTGATCGGAGAATCACAGCGATATTTCTCCTTGCTGTTCTTGTGCCCTCTGCCTCAGACTCTGTCTTTAGGATCCGATCGTTAAGGAAATAGTCGTAAAGCACTGGCTGCTGCCACATCCGTTGATCTGAACATGAGATC
+
F:F:FFFFFFFF:F,FFFFFFFFFFFFFFFFFFFFFFFF::FFFFFFFFFFFFFFFFFFFFFFFFFFFFFFFFFFFF:FFFFF:FFFFFFFFF:F:FF:FF:FFFFFF,FFFF:F:FFFFFFF,FFFFFFFFFFFFFFFFFFFFFFFFFF
@A00456:223:HMMCCDSXX:3:1241:18186:8688 2:N:0:TGTACCGT+TCTCTAGG
CGTTTTTGGTACAACCCAGACATCCCTAGGATGATGACAGTGTTTGATCTCATGTTCAGATCAACGGATGTGGCAGCAGCCAGTGCTTTACGACTATTTCCTTAACGATCGGATCCTAAAGACAGAGTCTGAGGCAGAGGGCACAAGAAC
+
FFFFFFFFFFFFFFFFFFFFFFFFFFFFFFFFFFFFFFFFFFFFFFFFFFFFFFFFFFFFFFFFFFFFFFFFFFFFFFFFFFFFFFFFFFFFFFFFFFFFFFFFFFFFFFFFFFFFFFFFFFFFFFFFFFFFFFFFFFFFFFFFFFFFFF
@A00456:223:HMMCCDSXX:3:1241:28492:15671 2:N:0:TGTACCGT+TCTCTAGG
GGATGATGTCGGAATTATCACCATGGAGGTAATCCTTTTTGGACCTCAGAGTCAACTGCACCGAAGTCGCCACCTCTTTGATGCTGTGGTATTTTCCATCCCTCTGAATATGGAGAACTTTGACCATGTCCTTCCCATAGCCAGTTCGGA
+
FFFFF:FFFFFFFFFFFFFFFFFFFFFFFFFFFFFFFFFFFFFFFFFFFFFFFFFFFFFFFFFFFFFFFFFFFFFFFFFFFFFFFFFFFFFFFFFFFFFFFFFFFFFFFFFFFFFFFFFFFFFFFFFFFFFFFFFFFFF,FFFFFFFFFF
@A00456:223:HMMCCDSXX:3:1241:18050:17221 2:N:0:TGTACCGT+TCTCTAGG
GTTGCAACAGCTGTCCCCAGTGGATGGAAACTTCTTCCTGAGGATGGGTAAGGCAGCCTGGACAAACTATCACAAGGTGAGGGAATTTAGCTGGACCGAGACAACTGCAGAACCACAAAATTTCAGTAAAGCAAATCCCTAAGACCTTCT
+
FFFFFFFFFFFFFFFFFF:FFFFFFFFF:FFFFF:FFFFFFFFF,FFFF,:FFFFFFFFFFFFFFFFFFFFFFFFFFFFFFFFFFFFFFFFFFFFFFFFFFFF:FFFFFFFFFFFFFFFFFFFFFFFFFFFFFFFFFFFFFF:FFFFFFF
@A00456:223:HMMCCDSXX:3:1241:12671:22905 2:N:0:TGTACCGT+TCTCTAGG
CATTCACTCTGGAATCAAAGACCTCAAGGTCTTGAAAACAACCCAGTCTGGATTTGAAGGATTCATCAAGGACCAGTTCACTACTCTCCCCGAGGTGAAGGACCGATGCTTTGCCACTCAAGTGTACTGCAAGTGGCGCTACCAGAATCG
+
FFFFFFFFFFFFFFFFFFFFFFFFFFFFFFFFFFFFF:FFFFFFFFFFFFFF:FFFFFFFFFFFFFFFFFFFFFFFFFFFFFFFFFFFFFFFFFFFFFFFFFFFFFFFFFFFFFFFF:FFFFFFFFFFFF:FFFFFFFFFFFFFFFFFFF
@A00456:223:HMMCCDSXX:3:1241:25301:26083 2:N:0:TGTACCGT+TCTCTAGG
GGAATTATCACCATGGAGGTAATCCTTTTTGGACCTCAGAGTCAACTGCACCGAAGTCGCCACCTCTTTGATGCTGTGGTATTTTCCATCCCTCTGAATATGGAGAACTTTGACCATGTCCTTCCCATAGCCAGTTCGGACAAACTCCAC
+
FFFFFFFFFFFFFF:FFFFFFFF,FFFFFFFFF,FFFFF:FFFFFF,FFFFFFFF:FFF:FFFFFFFFFFFF:FFFFF:FFFFFF:FFF,FF,FFFFFF::F:FF:FFFFFFF::FFFFFFFFF:,FFFFFF:FFFF:FFFF:FFFF:FF
@A00456:223:HMMCCDSXX:3:1241:10095:28588 2:N:0:TGTACCGT+TCTCTAGG
GAGGAGGACGCTGCCTTCCAGGCTGTGACGTTATGGCTCCAGCCAGTTGTGATGCTTGGGATAACTGTGTGCTCACCTGCAAAAATTTCAACTCAGGATACTGATTGCTCTGCTCTGTGTGAAGTAATTGCTCTTCCGTTTCTAGTTTAG
+
FFFFFFF,,FFFFFFFFFF,FFFFF,F:FFFFFFFFFFFFFFFF,FFFFFFF:FF:FFFFF,FFFF:FFFFFFFFFFFFFFFFFFFFFFFFFFFFFFFFFFFFF:FFFFFFFFFFFFFFFFFFFFFFFFFFFFFFFFFFFFFF:FFFFFF
@A00456:223:HMMCCDSXX:3:1242:2076:15170 2:N:0:TGTACCGT+TCTCTAGG
GTGTGAAGTAATTGCTCTTCCGTTTCTAGTTTAGCAAGGGGCTTGTAGCTGTGCGCACGTGGAGCCCTGCATTAGCAGACACCGCAGGCTCCGTGGCCTTGGGCAGATTCCTTTAAAACTGTGATCGGAGAATCACAGCGATATTTCTCC
+
F:FFFFFFFFFFFFFFF:FFFFFFFFFFFFFFFFFFFFFFFF,FFFFFFFFFFFFFFFFFFFFFFFFFFFFFFFFFFFFFFFFFFFFFFFFFFFFFFFFFFFFFFFFFFFFFFFFFFFFFFFFFFFFFFFFFFFFFFFFFFFFFFFFFFF
@A00456:223:HMMCCDSXX:3:1242:25599:16736 2:N:0:TGTACCGT+TCTCTAGG
GGTGGCTTTGCTCAGTCTGATTTTCTAGAATCTAGTCACCAGCCCTGAGACAACATGAAAGAGATGATTCATCATTCTGAGTGTATGACCTTCTGGAAGCAGGGAGGCCGTAACATGGGGCTAAGAACAGTGCCTTGGAGTCTGATAGCC
+
FFFFFFFFFFFFFFFFFFFFFFFFFFFFFFFFFFFFFFF::FFFFFFFFFFFFFFFFFFFFFFFFFFFFFFFFFFFFFFFFFFFFFFFFFFF:FFFFFFFFFFFFFFFFFFFFFFFFFFFFFFFFF:FFFF:FFFFFFFFFFFFFFFFFF
@A00456:223:HMMCCDSXX:3:1242:30590:18928 2:N:0:TGTACCGT+TCTCTAGG
AGAATGATGAAGTGGAGTTTGTCCGAACTGGCTATGGGAAGGACATGGTCAAAGTTCTCCATATTCAGAGGGATGGAAAATACCACAGCATCAAAGAGGTGGCGACTTCGGTGCAGTTGACTCTGAGGTCCAAAAAGGATTACCTCCATG
+
FFFFFFFFFFFFFFFFF:FFFFFFFFFFFFFFFFFFFFFFFFFFFFFFFFFFFFFFFFFFFFFFFFFFFFFFFFFFF:FFFFFFFFFFFFFFF:FFFFFFFFFFFFFFFFFFFFFFFFFFFFFFFFFFFFFFFFFFFFFFFFFFFFFFFF
@A00456:223:HMMCCDSXX:3:1242:18150:25034 2:N:0:TGTACCGT+TCTCTAGG
GGCACAAGAACAGCAAGGAGAAATATCGCTGTGATTCTCCGATCACAGTTTTAAAGGAATCTGCCCAAGGCCACGGAGCCTGCGGTGTCTGCTAATGCAGGGCTCCACGTGCGCACAGCTACAAGCCCCTTGCTAAACTAGAAACGGAAG
+
FFFFFFFFFFFFFFF:FFFFFFF,FFFFFFFFFFFF:FFFFF:F:FF:FFFFFFFFFFFFFFFFFFFFF:FFFFF:FFFFFFFFFFF:FFFFFFFFF,FFFFFFFFFFF::FFFFFFFFF:FFFFFFFFF:FFFFFFFFFFFFFF::F:F
@A00456:223:HMMCCDSXX:3:1242:8820:27132 2:N:0:TGTACCGT+TCTCTAGG
GTCTCGATGCTTTTGATCCCTTTGAACTTCGCCAGGACATGAACTGTGTTCTTGATGGTGTCTGTTGGGATGATGTCGGAATTATCACCATGGAGGTAATCCTTTTTGGACCTCAGAGTCAACTGCACCGAAGTAGCCACCTCTTTGATG
+
FF:,,FF:,,:F:,,F,,,,,,:,FFF,FF:F,F::F,F:,,F,,F:F,F:F,,F:,:F::,:FF,FFFFFFFF:FFF:F:F:F:,F,FF:,FFF,FFF:F:FF::F:,F:,FFF:F:F:FFFFFFFFF:FF::,:F,:,,,F,::F:F:
@A00456:223:HMMCCDSXX:3:1242:24189:27884 2:N:0:TGTACCGT+TCTCTAGG
CTGTGGGGATGATGTCGGAATTATCACCATGGAGGTAATCCTTTTTGGACCTCAGAGTCAACTGCACCGAAGTCGCCACCTCTTTGATGCTGTGGTATTTTCCATCCCTCTGAATATGGAGAACTTTGACCATGTCCTTCCCATAGCCAG
+
FF,,F:FFFFFFFFF:F,FFFFFFF:FFFFF:FF:,FF:FFF:FF:FFFFFFFFFFFFFFFFFFFFF,FFF:FF,FFFFFFFFFFFF,FFFFF:F,FFF:FF,FFFFFFFFFFFF,F:FFFFF:,F::F,:FFFFFFFFFF:FFFFFFFF
@A00456:223:HMMCCDSXX:3:1243:30228:3051 2:N:0:TGTACCGT+TCTCTAGG
ATGAAGTGGAGTTTGTCCGAACTGGCTATGGGAAGGACATGGTCAAAGTTCTCCATATTCAGAGGGATGGAAAATACCACAGCATCAAAGAGGTGGCGACTTCGGTGCAGTTGACTCTGAGGTCCAAAAAGGATTACCTCCATGGTGATA
+
FFFFFFFFFFFFFFFFFFFFFFFFFFFFFFFFFFFFFFFFFFFFFFFFFFFFFFFFFFFFFFFFFFFFFFFFFFFFFFFFFFFFFFFFFFFFFFFFFFFFFFFFFFFFFFFFFFFFFFFFFFFFFFFFFFFFFFFFFFFFFFFFFFFFFF
@A00456:223:HMMCCDSXX:3:1243:29125:7373 2:N:0:TGTACCGT+TCTCTAGG
AAGGGGGCACAAGAACAGCAAGGAGAAATATCGCTGTGATTCTCCGATCACAGTTTTAAAGGAATCTGCCCAAGGCCACGGAGCCTGCGGTGTCTGCTAATGCAGGGCTCCACGTGCGCACAGCTACAAGCCCCTTGCTAAACTAGAAAC
+
FFFFFFFFFFFF:FF,FF:FFF:FFFF:FFFFFFFFFFFFFFFFFFFFFFFFFFFFFFFFFFFFFF::FFFFFFFFFFFF:FFFFFFFFFFFFF:FFFFFFF:FFF:FFFFFFFFFFFFFFFFFFFFF:FFF,FFFFFFFFF:FFFFFF:
@A00456:223:HMMCCDSXX:3:1243:13105:11099 2:N:0:TGTACCGT+TCTCTAGG
GGCCCATTACCATGACGACTATGGAAAGAATGATGAAGTGGAGTTTGTCCGAACTGGCTATGGGAAGGACATGGTCAAAGTTCTCCATATTCAGAGGGATGGAAAATACCACAGCATCAAAGAGGTGGCGACTTCGGTGCAGTTGACTCT
+
FFFFFFFFFFFFFFFFFFFFFFFFFFFFFFFFFFFFFFFFFFFFFFFFFFFFFFFFFFFFFFFFFFFFFFFFFFFFFFFFFFFFFFFFFFFFFFFFFFFFFFFFFFFFFFFFFFFFFFFFFFFFFFFFFFFFFFFFFFFFFFFFFFFFFF
@A00456:223:HMMCCDSXX:3:1243:24433:20603 2:N:0:TGTACCGT+TCTCTAGG
CGGATCCTAAAGACAGAGTCTGAGGCAGAGGGCACAAGAACAGCAAGGAGAAATATCGCTGTGATTCTCCGATCACAGTTTTAAAGGAATCTGCCCAAGGCCACGGAGCCTGCGGTGTCTGCTAATGCAGGGCTCCACGTGCGCACAGCT
+
FFFFFFFFFFFFFFFFFFFFFFFFFFFFFFFFFFFFFFFFFFFFF:FFFFFFFFFFFFFFFFFFFFFFFFFFFFFFFFFFFFFF,FFFFFFFFFFFFFFFFFFFFFFFF:FFFFFFFFFFFFFFFFFFFFFFFFFFFFFFF:FFFFFFFF
@A00456:223:HMMCCDSXX:3:1243:24062:20807 2:N:0:TGTACCGT+TCTCTAGG
GCCAGTTGTGATGCTTGGGATAACTGTGTGCTCACCTGCAAAAATTTCAACTCAGGATACTGATTGCTCTGCTCTGTGTGAAGTAATTGCTCTTCCGTTTCTAGTTTAGCAAGGGGCTTGTAGCTGTGCGCACGTGGAGCCCTGCATTAG
+
FFFFFFFFFFFFFFFFFFFFFFFFFFFFFFFFFFFFFFFFF:FFFFFFFFFFFFFFFFFFFFFFFFFFFFFFF:FFFFFFFFFFFFFFFFFFFFFFFFFFFFFFFFFFFFFFFFFFFFFFFFFFFFFFFFFFFFFF:FFFFFFFFFFFFF
@A00456:223:HMMCCDSXX:3:1243:28754:27649 2:N:0:TGTACCGT+TCTCTAGG
TCGGAATTATCACCATGGAGGTAATCCTTTTTGGACCTCAGAGTCAACTGCACCGAAGTCGCCACCTCTTTGATGCTGTGGTATTTTCCATCCCTCTGAATATGGAGAACTTTGACCATGTCCTTCCCATAGCCAGTTCGGACAAACTCC
+
FFFFFFFFFFFFFFFFFFFFFFFFFFFFFFFFFFFFFFFFFFFFFFFFFFFFFFFFFFFFFFFFFFFFFFFFFFFFFFFFFFFFFFFFFFFFFFFFFFFFFFFFFFFFFFFFFFFFFFFFFFFFFFFFFFFFFFFFFFFFFFFFFFFFFF
@A00456:223:HMMCCDSXX:3:1244:5385:35618 2:N:0:TGTACCGT+TCTCTAGG
AAATGGCCCATTACCATGACGACTATGGAAAGAATGATGAAGTGGAGTTTGTCCGAACTGGCTATGGGAAGGACATGGTCAAAGTTCTCCATATTCAGAGGGATGGAAAATACCACAGCATCAAAGAGGTGGCGACTTCGGTGCAGTTGA
+
F:,FFFFFFFFFFFFFFF:FFFFFFFFFF:FFFFFFFFF:FFFFFFFFFFFFFFFFFFFFFFFFFFFFF:FFFF,FFFFFFFFFFFFFFFFFFFFFFFFFFFFFFFFFFFFFFFFFFFFFFFFFFFFFFFFFFFFFFFFFFFFFFFFFFF
@A00456:223:HMMCCDSXX:3:1244:4878:35587 2:N:0:TGTACCGT+TCTCTAGG
AAATGGCCCATTACCATGACGACTATGGAAAGAATGATGAAGTGGAGTTTGTCCGAACTGGCTATGGGAAGGACATGGTCAAAGTTCTCCATATTCAGAGGGATGGAAAATACCACAGCATCAAAGAGGTGGCGACTTCGGTGCAGTTGA
+
:FFFFFFFFFFFFFFFFFFFFFFFFFFFFFFF:FFFFFFFFF:F:FFFFFFF:F:FFFFFFFF:FFFFFFFFFFFFFFFFFFFFFFFFFFFF,FFFFFFFFFFFFFFFFFFFFFFFFFFFFFFFFFFFFFFFFFFFFFFFFFFFFFFFFF
@A00456:223:HMMCCDSXX:3:1245:10529:1532 2:N:0:TGTACCGT+TCTCTAGG
GCCCCTTGCTAAACTAGAAACGGAAGAGCAATTACTTCACACAGAGCAGAGCAATCAGTATCCTGAGTTGAAATTTTTGCAGGTGAGCACACAGTTATCCCAAGCATCACAACTGGCTGGAGCCATAACGTCACAGCCTGGAAAGCAGCT
+
FFFFFFFFFFFFFFFFFFFFFFFFFFFFFFFFFFFFFFFFFFFFFFFFFFFFFFFFFFFFFFFFFFFFFFFFFFFFFFFFFF:FF:FFFFFFFFFFFFFFFFFFFFFFFFFFFFFFFFFFFFFFFFFFFFFFFFFFFFFFFFFFFFFFFF
@A00456:223:HMMCCDSXX:3:1245:13431:8281 2:N:0:TGTACCGT+TCTCTAGG
GTCCCTTTGAACTTCGCCAGGACATGCACTGTGTTCTTGATGGTGTCTGTGGGGATGATGTCGGAATTATCACCATGGAGGTAATCCTTTTTGGACCTCAGAGTCAACTGCACCGAAGTCGCCACCTCTTTGATGCTGTGGTATTTTCCA
+
FFFFFFFFFFFFFFFFFFFFFFFFFFFFFFFFFFFFFFFFFFFFFFFFFFFFFFFFFFFFFFFFFFFFFFFFFFFFFFFFFFFFFFFFFFFFFFFFFFFFFFFFFFFFFFFFFFFFFFFFFFFFFFFFFFFFFFF:FFFFFFFFFFF:,F
@A00456:223:HMMCCDSXX:3:1245:32588:13839 2:N:0:TGTACCGT+TCTCTAGG
GTGGATAGATGGGTAGATGGATGGGTGACTGGATGGAAGGAACAATGGATTGAATTTCTTTACATCTATCATTTATGCCTTGAAACATACACCCTGTGTCTAATTATCCTTCCATCAAGGCATGGAAGTGGCCTGAACTTGAAGTTTAAG
+
FFFFFFFFFFFFFFFFFFFFFFFFFFFFFFFFFFFFFFFFF:FFFFFFFFFFFFFFFFFFFFFFFFFFFFFFFFFFFFFFFFFFFFFFFFFFFFFFFFFFF,FFFFFFFFFFFFFFFFF:FFFFFFFFFFFFFFFFFFFFFF:FFFFFF,
@A00456:223:HMMCCDSXX:3:1245:23104:14638 2:N:0:TGTACCGT+TCTCTAGG
GGAAGCTGCCTTCCAGGCTGTGACGTTATGGCTCCAGCCAGTTGTGATGCTTGGGATAACTGTGTGCTCACCTGCAAAAATTTCAACTCAGGATACTGATTGCTCTGCTCTGTGTGAAGTAATTGCTCTTCCGTTTCTAGTTTAGCAAGG
+
FFF,FFFFFFFFFFFFFFFFFFFFFFFFFFFFFFFFFFFFF,FFFFFFFFFFFFFFFFFFFFFFFFFFFFFFFFFFFFFFFFFFFFFFFFFFFFFFFFFFFFFFFFFFFFFFFFFFFFFFFFFFFFFFFFFFFFFFFFFFFFFFFFFFFF
@A00456:223:HMMCCDSXX:3:1245:2935:22294 2:N:0:TGTACCGT+TCTCTAGG
GGTTATCTTGGTATCTCTCGAGTCCTACCAGAGATACAATGTCCATGAATATCAAACAGATAAATAGATGGATGCATAGGTGGATGGATGGGTGGATAGATGGGTAGATGGATGGGTGACTGGATGGAAGGAACAATGGATTGAATTTCT
+
FFFFFFFFFFFFFFFFFFFFFFFFFFFFFFFFFFFFFFFFFFFFFFFFFFFFFFFFFFFFFFFFFFFFFFFFFFFFF:FFFFFFFFFFFFFFFFFFFFFF,FFFF:FFFFFFFFFFFFFFFFFFFFFFFFFF,FFFFFFF:FFFFFFFFF
@A00456:223:HMMCCDSXX:3:1245:8169:23657 2:N:0:TGTACCGT+TCTCTAGG
GTCGGGATTATCACCATGGAGGTAATCCTTTTTGGACCTCAGAGTCAACTGCACCGAAGTTGCCACCTCTTTGATGCTGTGGTATTTTCCATCCCTCTGAATATGGAGAACTTTGACCATGTCCTTCCCATAGCCAGTTCGGACAAACTC
+
FFFFFFF::FFFFFFFFFFFFFFFFFFFFFFFFFFFFFFFFF,FFFFFFFFFFFFFFFFFFFFFFFFFFFFFFFFFFFFFFFFFFFFFFFFFFFFFFFFFFFFF,FFFFFFFF:FFFFFFFFFFFFFFFFFF:FFFFFFFFFFFFFFFFF
@A00456:223:HMMCCDSXX:3:1245:8160:23641 2:N:0:TGTACCGT+TCTCTAGG
GTCGGGATTATCACCATGGAGGTAATCCTTTTTGGACCTCAGAGTCAACTGCACCGAAGTTGCCACCTCTTTGATGCTGTGGTATTTTCCATCCCTCTGAATATGGAGAACTTTGACCATGTCCTTCCCATAGCCAGTTCGGACAAACTC
+
F:FFFFFFFFFFFFFFFFFFFFFFFFFFFF:FFFFFFFFFFFFFFFFFFFFFFFFF:FFFFFFFFFFFFFFFFFFFFFFFFFF:FFFFFFFFFFFFF:FFFFFFFFFFFFFFFFFFFFFFFFFFFFFFFFFFFFFFFFFFFFFFFFFFFF
@A00456:223:HMMCCDSXX:3:1245:22010:26616 2:N:0:TGTACCGT+TCTCTAGG
CCTTGGGCAGATTCCTTTAAAACTGTGATCGGAGAATCACAGCGATATTTCTCCTTGCTGTTCTTGTGCCCTCTGCCTCAGACTCTGTCTTTAGGATCCGATCGTTAAGGAAATAGTCGTAAAGCACTGGCTGCTGCCACATCCGTTGAT
+
FFFFFFFFFFFFFFFFFFFFFFFFFFFFFFFFFFFFFFFFFFFFFFFFFFFFFFFFFFFFFFFFFFFFFFFFFFFFFFFFFFFFFFFFFFFFFFFFFFFFFFFFFFFFFF:FFFFFFFFFFFFFFFFFFFFFFFFFFFFFFFFFFFFFFF
@A00456:223:HMMCCDSXX:3:1245:2437:29356 2:N:0:TGTACCGT+TCTCTAGG
GTCGGAATTATCACCATGGAGGTAATCCTTTTTGGACCTCAGAGTCAACTGCACCGAAGTCGCCACCTCTTTGATGCTGTGGTATTTTCCATCCCTCTGAATATGGAGAACTTTGACCATGTCCTTCCCATAGCCAGTTCGGACAAACTC
+
FFFFFFFFFFFFFFFFFFFFFFFFFFFFFFFFFFFFFFFFFFFFFFFFFFFFFFFFFFFFFFFFFFFFFFFFFFFFFFFFFFFFFFFFFFFFFFFFF:FFFFF:FFFFFFFFFFFFFFFFFFFFFFFFFFF:FFFFFFFFFFFFFFFFFF
@A00456:223:HMMCCDSXX:3:1245:32226:36918 2:N:0:TGTACCGT+TCTCTAGG
GACGTTATGGCTCCAGCCAGTTGTGATGCTTGGGATAACTGTGTGCTCACCTGCAAAAATTTCAACTCAGGATACTGATTGCTCTGCTCTGTGTGAAGTAATTGCTCTTCCGTTTCTAGTTTAGCAAGGGGCTTGTAGCTGTGCGCACGT
+
F:F:FFFFFFFFFFFFFFFFFFFFFFFFFFFFFFFFFFFFFFFFFFFFFFFFFFFFFFFFFFFFFFFFFFFFF:FFFFFFFFFFFFFFFFFFFFFFFFFFFFFFFFFFFFFFFFFFFFFFFFFFFFFFFFFFFFFFFFFFFFFFFFFFFF
@A00456:223:HMMCCDSXX:3:1246:17888:13557 2:N:0:TGTACCGT+TCTCTAGG
CTGGTGCCATGGTAACCAGTGGAGGGGGTTGGATACCCTGGACCTGGTGTTACAGGTGGTTGTGAGCTACCATGTTAATCCTGGGAGTAGAAGCCAAGTCCTCTGGGTCTCTTAACTGAACCATCATCTCACCAGCTCCATCCTGTGTTT
+
FFFFFFFFFFFFFFFFF:FFFFFFFFFFFFFFFFFFFFFFFFFFFFFFFFFFFFFFFFFFFFFFFFFFFFFFFFFFFFFFFFFFFFFFFFFFFFFFFFFFFFFFFFFFFFFFFF:FFFFFFFFFFFFFFFFFFFFFFFFFFFFFFFFFFF
@A00456:223:HMMCCDSXX:3:1246:17056:23077 2:N:0:TGTACCGT+TCTCTAGG
AATTGCTCTTACGTTTCTAGTTTAGCAAGGGGCTTGTAGCTGTGCGCACGTGGAGCCCTGCATTAGCAGACACCGCAGGCTCCGTGGCCATGGGCAGATTCCGTTAAAACTGTGATCGGAGAATCACAGCGATATTTCTCCTTGCTGTTC
+
FF:F,FF,,F,F,,F,,,FF,F:F::F,FFF:F:FF:,FF,:F,F,FFF:,FF:FFFF,FFF,FF:FF,F:FFF,FFF,F,FF,,::,F,,F,FFF,,,:F,,,,FFFF:,,::,FFF,:F:,::FFFFF:F,F,FF:,:,,FF,FF,F:
@A00456:223:HMMCCDSXX:3:1246:26422:26866 2:N:0:TGTACCGT+TCTCTAGG
ATGATGAAGTGGAGTTTGTCCGAACTGGCTATGGGAAGGACATGGTCAAAGTTCTCCATATTCAGAGGGATGGAAAATACCACAGCATCAAAGAGGTGGCGACTTCGGTGCAGTTGACTCTGAGGTCCAAAAAGGATTACCTCCATGGTG
+
FFFFFFFFFFFFFFFFFFFFFFFFFFFFFFFFFFFFFFFFFFFFFFFFFFFFFFFFFFFFFFFFFFFFFFFFFFFFFFFFFFFFFFFFFFFFFFFFFFFFFFFFFFFFFFFFFFFFFFFFFFFFFFFFFFFFFFFFFFFFFFFFFFFFFF
@A00456:223:HMMCCDSXX:3:1247:16613:9157 2:N:0:TGTACCGT+TCTCTAGG
GGATGATGTCGGAATTATCACCATGGAGGTAATCCTTTTTGGACCTCAGAGTCAACTGCACCGAAGTCGCCACCTCTTTGATGCTGTGGTATTTTCCATCCCTCTGAATATGGAGAACTTTGACCATGTCCTTCCCATAGCCAGTTCGGA
+
F:F:FF::FF::FFFFFFFF:FFFFFFF:FF:F,,FFFFFFFFF:FFF:FFFFFFF:FFFFF:FFFFFFFFFFFFFFFFFF::FF:FFFFFFFFF:FF:F,FFFF,FFFFF:,F::FF:FF,FFFFF::FFF:F,,FFF:FFF:,,FF:F
@A00456:223:HMMCCDSXX:3:1247:24062:11976 2:N:0:TGTACCGT+TCTCTAGG
CAACAAGGAAGAGGTTTTGCTGCCTCTGGACAACCCCTACGGCAAAATAACCGGGACGGTGAGGAGGAAGCTGCCTTCCAGGCTGTGACGTTATGGCTCCAGCCAGTTGTGATGCTTGGGATAACTGTGTGCTCACCTGCAAAAATTTCA
+
,FFFFF::,FFF::FF,FFF:FF:FFF,FF:F:,FFFFF::FFFFFFF::F,FFFFF,F,,:FFFF:F,FFFFFFFFF:FFFFFF:F:FFFFFFFF,::,FF,FFF,F:,F:FF:FFFF:,FFFFFFF:FFF:FFFFFFF:FFF:,FF:F
@A00456:223:HMMCCDSXX:3:1247:28447:16282 2:N:0:TGTACCGT+TCTCTAGG
ATGAAGTGGAGTTTGTCCGAACTGGCTATGGGAAGGACATGGTCAAAGTTCTCCATATTCAGAGGGATGGAAAATACCACAGCATCAAAGAGGTGGCGACTTCGGTGCAGTTGACTCTGAGGTCCAAAAAGGATTACCTCCATGGTGATA
+
FFFFFFFFFFFFFFFFFFF:FFFFFFFFFFFFF:FFFFFFFFFFFF:FFFFFFFFFFFFFFFFFFFFFFFF:FFFFFFFFFFFFFF,FFF:FFFFFFFFFFFFFFFFFFFFFFFFFFFFFFFFFFFFFFFFFFFFFFFFFFFFFFFFFFF
@A00456:223:HMMCCDSXX:3:1247:16703:19147 2:N:0:TGTACCGT+TCTCTAGG
GAGCTATCAGAAGTATGGAGATTGAATTCCTTTGCTGAAATGCTAATCATTAGACATCTACACCCTGGGATGAGCTGGATCTATTCCTCCTTTACAAAGCACTTTCTCCCCCGCTGGTCGTTTTGTCTGCTCTTTTGTATTATGGAGAAG
+
FFFFFFFFFFFFFFFFFFFFFFFFFFFFFFFFFFFFFFFFFFFFFFFFFFFFFFFFFFFFFFFFFFFFFFFFFFFFFFFFFFFFFFFFFFFFFFFFF:FFFFF:FFFFFFFFFFFFFFFFFFFFFFFFFFFFFFFFFFFFFFFFFFFFFF
@A00456:223:HMMCCDSXX:3:1247:17183:19476 2:N:0:TGTACCGT+TCTCTAGG
GAGCTATCAGAAGTATGGAGATTGAATTCCTTTGCTGAAATGCTAATCATTAGACATCTACACCCTGGGATGAGCTGGATCTATTCCTCCTTTACAAAGCACTTTCTCCCCCGCTGGTCGTTTTGTCTGCTCTTTTGTATTATGGAGAAG
+
FFFFFFFFFFFFFFFFFFFFFFFFFFFFFFFFFFFFFFFFFFFFFFFFFFFFFFF:FFFFFFFFFFFFFFFFFFFFFFFFFF:FFFFFFFFFFFFFFFF:FFFFFFFF:FFFFFFFFFFFFFFFFFFFFFFFF:FFFFFFFFFFFFFFFF
@A00456:223:HMMCCDSXX:3:1247:26069:21277 2:N:0:TGTACCGT+TCTCTAGG
GTTTTATTACGTTTTTGGTACAACCCAGACATCCCTAGGATGATGACAGTGTTTGATCTCATGTTCAGATCAACGGATGTGGCAGCAGCCAGTGCTTTACGACTATTTCCTTAACGATCGGATCCTAAAGACAGAGTCTGAGGCAGAGGG
+
FFF:FFFFFFFFFFFFFFFFFFFFFFF:FFFFFFFFFFFFFFFFFFFFFFFFF:FFFFFFFFFFFFFFFFFFFFFFFFFFFFFFFFFFFFFFFFFFFFFF:FFFFFFFFFFFFFFFFFFFFFFFFFFFFFFFFFFFFFFFFFFFFFFFFF
@A00456:223:HMMCCDSXX:3:1247:28772:23265 2:N:0:TGTACCGT+TCTCTAGG
GGCCCATTACCATGACGACTATGGAAAGAATGATGAAGTGGAGTTTGTCCGAACTGGCTATGGGAAGGACATGGTCAAAGTTCTCCATATTCAGAGGGATGGAAAATACCACAGCATCAAAGAGGTGGCGACTTCGGTGCAGTTGACTCT
+
FFFFFFFFFFFFFFFFFFFFFFFFFFFF:FFFFFFFFFFFFFFFFFFFFFFFFFFFFFFFFFFFFFFFFFFFFFFFFFFFFFFFFFFFFFFFFFFFFFFFFFFFFFFFFFFFFFFFFFFFFFFFFFFFFFFFFFFFFFFFFFFFFFFFFF
@A00456:223:HMMCCDSXX:3:1247:5674:35211 2:N:0:TGTACCGT+TCTCTAGG
CTTCTGTGACGTGGAGCAGGTGAGGACCGGACCTCCCATCATTCACTCTGGAATCAAAGACCTCAAGGTCTTGAAAACAACCCAGTCTGGATTTGAAGGATTCATCAAGGACCAGTTCACTACTCTCCCCGAGGTGAAGGACCGATGCTT
+
FFFFFFFFFFFF:F:FFFFFFFFFFF,FFFFFFFFFFFFFFFFFFFFFFFFFFFFFFFFFFFFF:FFFFFFFFFF:FFFFFFFFFFFFFFFFFFFFFFFFFFFFFFFFFFFFFFFFFFFFF:FFFFFFFFF,FFFFFFFFFFFFFFFFFF
@A00456:223:HMMCCDSXX:3:1247:19352:35884 2:N:0:TGTACCGT+TCTCTAGG
GAGGGCACAAGAACAGCAAGGAGAAATATCGCTGTGATTCTCCGATCACAGTTTTAAAGGAATCTGCCCAAGGCCACGGAGCCTGCGGTGTCTGCTAATGCAGGGCTCCACGTGCGCACAGCTACAAGCCCCTTGCTAAACTAGAAACGG
+
FFFFFFFFFFFFFFFFFFFFFFFFFFFFFFFFFFFFFFFFFFFFFFFFFFFFFF:FFFFFF:FFFFFFFFFFFFFFFFFFFFFFFFFFFFFFFFFFFFFFFFFFFFFFFFFFFFFFFFFFFFFFFFFFFFFFFFFFFFFFFFFFFFFF:F
@A00456:223:HMMCCDSXX:3:1248:26232:16266 2:N:0:TGTACCGT+TCTCTAGG
TTGAAGGTGTCTGTGGGGATGATGTCGGAATTATCACCATGGAGGTAATCCTTTTTGGACCTCAGAGTCAACTGCACCGAAGTCGCCACCTCTTTGATGCTGTGGTATTTTCCATCCCTCTGAATATGGAGAACTTTGACCATGTCCTTC
+
FFFFFFFFFFFFFFFFFFFFFFFFFFFFFFFFFFFFFFFFFFFFFF:FFFFFFFFFFFFFFFFFFFFFFFFFFFFFFFFFFFFFFFFFFFFFFFFFFFFFFFFFFFFFFFFFFFFFFFFFFFFFFFFFFFFFFFFFFFFF:FFFFFFFFF
@A00456:223:HMMCCDSXX:3:1249:29062:6762 2:N:0:TGTACCGT+TCTCTAGG
GCTGCCTTCCAGGCTGTGACGTTATGGCTCCAGCCAGCTGTGATGCTTGGGATAACTGTGTGCTCACCTGCAAAAATTTCAACTCAGGATACTGATTGCTCTGCTCTGTGTGAAGTAATTGCTCTTCCGTTTCTAGTTTAGCAAGGGGCT
+
F:FFFFFFFFFFFFFFFFFFFFFFFFFFFFFFFFFFFFFFFFFFFFFFFFFF:FFFFFFFFFFFFFFFFFFFFF:FFFFFFFFFFFFFFFFFFFF:FFFFFFFFFFFFFFFFF:FFFFFFFFFFFFFFFFFFFFFFFFFF:FFFF:FFFF
@A00456:223:HMMCCDSXX:3:1249:19524:18082 2:N:0:TGTACCGT+TCTCTAGG
CTTTAAGTTAGATGATGCATGTTAGCTCAGCACTGGCAGTCCCCCGAGAAACCAGTCTCTCTGATCATAGTACTGTTCTACCAATGTCTTGCCCTTTCAACAATTAAATAAATACCTGTCCAGTGTGGGCTTCTCATGAGGCACGTGCTC
+
FFFFFFFFFFFFFFFFFFFFFFFFFFFFFFFFFFFFFFFFFFFFFFFFFFFFFFFFFFFFFFFFFFFFFFFFFFFFFFFFFFFFFFFFFFFFFFFFFFFFFFFFFFFFFFFFFF:FFFFFFFFFFFF:FFFFFFFFFFFFFFFFFFFFFF
@A00456:223:HMMCCDSXX:3:1249:9055:21684 2:N:0:TGTACCGT+TCTCTAGG
GGCACAAGAACAGCAAGGAGAAATATCGCTGTGATTCTCCGATCACAGTTTTAAAGGAATCTGCCCAAGGCCACGGAGCCTGCGGTGTCTGCTAATGCAGGGCTCCACGTGCGCACAGCTACAAGCCCCTTGCTAAACTAGAAACGGAAG
+
F:FFFFFFFFFFFFFFFFFFFFFFFFFFFFFFFFF:FFFFFFFFFFFFFFFFFFFFFFFFFFFF:FFFFFFFFFFFFFFFFF:FFFFFFFFFFFFFFFFFFFFFFFFFFFFFFFFFFFFFFFFFF:FFFFFFFFFFF:FF:F:FFFFFFF
@A00456:223:HMMCCDSXX:3:1249:29604:21605 2:N:0:TGTACCGT+TCTCTAGG
GTCTGCTAATGCAGGGCTCCACGTGCGCACAGCTACAAGCCCCTTGCTAAACTAGAAACGGAAGAGCAATTACTTCACACAGAGCAGAGCAATCAGTATCCTGAGTTGAAATTTTTGCAGGTGAGCACACAGTTATCCCAAGCATCACAA
+
FFFFFFFFFFFFFFFFFFFFFFFFFFFFFFFFFFFFFFFFFFFFFFFFFFFFFFFFFFFFFFFFFFFFFFFFFFFFFFFFFFFFFFFFFFFFFFFFFFFFFFFFFFFFFFFFFFFFFFFFFFFFFFFFFFFFFFFFFFFFFFFFFFFFFF
@A00456:223:HMMCCDSXX:3:1249:18475:23030 2:N:0:TGTACCGT+TCTCTAGG
CTGGTCAGCAGTCTCGGGCTGTAAGTTTCTAGAGACTCCTCTGTTAAGCTTGTGCGTCTGACAGTGTGGTTTCCACCCACAGAGCCATTCAAAGCAACAATCTCTTCCTTCCCTCTCTCCCTCGCACACACTAAAAGCAGTTATCCAAAA
+
FFFFFFFFFFF,FFFFFFF:FFFFFFFFFFFFFFFFFFFFFFFFFFFFFFFFFFFFFFFFFF:F:F,FFFFFFFFFFFFFFFFFFF:FFFFFFFFFFFFFFFFFFFFFFF:FFFFFFF:FFFFFFFFFFFFFFFFFFFFFFFFFFFFFF:
@A00456:223:HMMCCDSXX:3:1249:23891:24455 2:N:0:TGTACCGT+TCTCTAGG
GGAAAGAATGATGAAGTGGAGTTTGTCCGAACTGGCTATGGGAAGGACATGGTCAAAGTTCTCCATATTCAGAGGGATGGAAAATACCACAGCATCAAAGAGGTGGCGACTTCGGTGCAGTTGACTCTGAGGTCCAAAAAGGATTACCTC
+
FFF:FF:FFFFF:F:FFFFFFF,FFFFFFFFFFFFFFFFFFFFFFFFFFFFFFFFFFFFFFFFF,F:FFFFFFFFFFFFFFFFFFFFFFFFFF,FFFFFFFFFFFFFFFFFFFFFFFFFFFFFFFFFFFFFFFFFFFFFFFFFFFFFFFF
@A00456:223:HMMCCDSXX:3:1249:4851:28808 2:N:0:TGTACCGT+TCTCTAGG
CTGCATGTGCGTCTGTGCGCCATGTTCGTGTCTGGTGCCATGGTAACCAGTGGAGGGGGTTGGATACCCTGGACCTGGTGTTACAGGTGGTTGTGAGCTACCATGTTAATCCTGGGAGTAGAAGCCAAGTCCTCTGGGTCTCTTAACTGA
+
FFFFFFFFFFFFFFFFFFFFFFFFFFFFFFFFFFFFFFFFFFFFFFFFFFFFFFFFFFFFFFFFFFFFFFFFFFFFFFFFFF:FFFFFFFFFFFFFFFFFFF:FFFFFFFFFFFFFFFFFFFFF:FFFFFFFFFFFFFFFFFF:FFFFFF
@A00456:223:HMMCCDSXX:3:1249:23411:32424 2:N:0:TGTACCGT+TCTCTAGG
GTTTTTGGTACAACCCAGACATCCCTAGGATGATGACAGTGTTTGATCTCATGTTCAGATCAACGGATGTGGCAGCAGCCAGTGCTTTACGACTATTTCCTTAACGATCGGATCCTAAAGACAGAGTCTGAGGCAGAGGGCACAAGAACA
+
FFFFFFFFFFFFFFFFFFFFFFFFF:FFFFFFFFFFF,FFFFFFFFFFFFFFFFFFFFFFFFFFFFFFFFFFFFFFFFFFFFFFFFFFFFFFFF:FFFFFFFFFFFFFFFFFFFFFFFFFFFFFFFFFFFFFFFFFFFFFFFFFFFFFFF
@A00456:223:HMMCCDSXX:3:1250:13630:20337 2:N:0:TGTACCGT+TCTCTAGG
GGAAAGAATGATGAAGTGGAGTTTGTCCGAACTGGCTATGGGAAGGACATGGTCAAAGTTCTCCATATTCAGAGGGATGGAAAATACCACAGCATCAAAGAGGTGGCGACTTCGGTGCAGTTGACTCTGAGGTCCAAAAAGGATTACCTC
+
FFFFFFFFFFFFFFFFFFFFFFFFFFFFFFFFFFFFFFFFFFFFFFFFFFFFFFFFFFFFFFFFFFFFFFFFFFFFFFFFFFFFFFFFFFFFFFFFFFFFFFFFFFFFFFFFFFFFFFFFFFFFFFFFFFFFFFFFFFFFFFFFFFFFFF
@A00456:223:HMMCCDSXX:3:1250:14290:20572 2:N:0:TGTACCGT+TCTCTAGG
GGAGGAGGGCAGGGGGGCTTGAACTTCCAACCCCAGCTGAGGAGTGATTTGCATTTGATTGAGGCTCCAAGAGGAAAGACAGTTTTGTTTGAAGGGTGAGTCTCCTGGTCTGTGGATCAGACTGAAGGGCACATCTAGAAGGGGTCACAT
+
FFFFFFFFFFFFFFFFFFFFFFFFFFFF::FFFFFFF:F:FFFFFFFFFFFFFF:FFFFFFFFFFFFFFFFFFFFF:FFFFFFFFFFF:FFFFFFFFFFFFFFFFFFFFFFFFFFFFFFFFFFFFFFFFFFFFFFFFFFFFFFFFFFFFF
@A00456:223:HMMCCDSXX:3:1250:12970:34601 2:N:0:TGTACCGT+TCTCTAGG
GGCAGCAGCCAGTGCTTTACGACTATTTCCTTAACGATCGGATCCTAAAGACAGAGTCTGAGGCAGAGGGCACAAGAACAGCAAGGAGAAATATCGCTGTGATTCTCCGATCACAGTTTTAAAGGAATCTGCCCAAGGCCACGGAGCCTG
+
,::FFFFFFFFFFFFFF:FFFFFFFFFFFFFFFFFFFFFFFFFFFFFFFFFFFFFFFFFFFFFFFFFFFFFFFFFFFFFFFFFFFFFFFFFFFFF:FFFFFFFFFFFFFFFFFFFFFFFFFF:FFFFFFFFFF,FFFFF:FFFFFFF:FF
@A00456:223:HMMCCDSXX:3:1251:10502:4554 2:N:0:TGTACCGT+TCTCTAGG
ATTTCAACTCAGGATACTGATTGCTCTGCTCTGTGTGAAGTAATTGCTCTTCCGTTTCTAGTTTAGCAAGGGGCTTGTAGCTGTGCGCACGTGGAGCCCTGCATTAGCAGACACCGCAGGCTCCGTGGCCTTGGGCAGATTCCTTTAAAA
+
FFFFFFFFFFFFFFFFFFFFFFFFFFFFFF:FFFF:FFFFFF:F:FFFFFFFFFFFFFFFFFFFFFFFFFFFFFFFFFFFFFFFFFFFFFFFFFFFFFFFFFFFFFFFFFFFFFFFFFFFFFFFFFFFFFFFFFFFFFFF:FFFFFFFFF
@A00456:223:HMMCCDSXX:3:1251:15347:28103 2:N:0:TGTACCGT+TCTCTAGG
GTTTTTGGTACAACCCAGACATCCCTAGGATGATGACAGTGTTTGATCTCATGTTCAGATCAACGGATGTGGCAGCAGCCAGTGCTTTACGACTATTTCCTTAACGATCGGATCCTAAAGACAGAGTCTGAGGCAGAGGGCACAAGAACA
+
FFFFFFFFFFFFFFFFFFFFFFFFFFFFFFFF:FFFFFFFFFFFFFFFFFFFFFFFFFFFFFFFFFFFFFFFFFFFFFFFFFFFFFFFFFFFFFFFFFFFFFFFFFFFFFFFFFFFFFFFFFFFFFFFFFFFFFFFFFFFFFFFFFFFFF
@A00456:223:HMMCCDSXX:3:1251:23999:33724 2:N:0:TGTACCGT+TCTCTAGG
TGGCACAAGAACAGCAAGGAGAAATATCGCTGTGATTCTCCGATCACAGTTTTAAAGGAATCTGCCCAAGGCCACGGAGCCTGCGGTGTCTGCTAATGCAGGGCTCCACGTGCGCACAGCTACAAGCCCCTTGCTAAACTAGAAACGGAA
+
FFFFFFFFFFFFFFFFFFFFFFFFFFFFFFFFFFFFFFFFFFFFFFFFFFFFFFFFFFFFFFFFFFFFFFFFFFFFFFFFFFFFFFFFFFFFFFFFFFFFFFFFFFFFFFFFFFFFFFFFFFFFFFFFFFFFFFFFFFFFFFFFFFFFFF
@A00456:223:HMMCCDSXX:3:1252:14940:8015 2:N:0:TGTACCGT+TCTCTAGG
GTTTGATCTCATGTTCAGATCAACGGATGTGGCAGCAGCCAGTGCTTTACGACTATTTCCTTAACGATCGGATCCTAAAGACAGAGTCTGAGGCAGAGGGCACAAGAACAGCAAGGAGAAATATCGCTGTGATTCTCCGATCACAGTTTT
+
FFFFFFFFFFF:FFFFFFFFFFF:FFFF:FFFFFFFF:FFFFFFFFFFFFFFFFFFFFFFFFFFFFFFFFFFFFF:FFFFFFFFFFFFFFFFFFFFFFFFFFFFFFFFFFFFFFFFFFF:FFFF:FFFFFFFFFFFFFFFFFFFFFFFFF
@A00456:223:HMMCCDSXX:3:1252:14931:7999 2:N:0:TGTACCGT+TCTCTAGG
GTTTGATCTCATGTTCAGATCAACGGATGTGGCAGCAGCCAGTGCTTTACGACTATTTCCTTAACGATCGGATCCTAAAGACAGAGTCTGAGGCAGAGGGCACAAGAACAGCAAGGAGAAATATCGCTGTGATTCTCCGATCACAGTTTT
+
FFFFFFFFFFFFFFFFFFFFFFFFFFFFFFFFFFFFFFFFFFFFFFFFFFFFFFFFFFFFFFFFFFFFFFFFFFFF:FFFFFFFFFFFFFFFFFFFFFFFFFFFFFF:FFFFF,FFFFFFFFFFFFFFF:FFFFFFFFFFFFFFFFFFFF
@A00456:223:HMMCCDSXX:3:1252:3305:21214 2:N:0:TGTACCGT+TCTCTAGG
CAGGATACTGATTGCTCTGCTCTGTGTGAAGTAATTGCTCTTCCGTTTCTAGTTTAGCAAGGGGCTTGTAGCTGTGCGCACGTGGAGCCCTGCATTAGCAGACACCGCAGGCTCCGTGGCCTTGGGCAGATTCCTTTAAAACTGTGATCG
+
FFFFFFFFFFFFFFFFF,FFFFFF:FFFFFFFFFFFFFFFFFFFFFFFFFFFFFFFFFFFFFFFFFFFFFFFFFFFF:FFFFFFFFFFFFFFFFFFFFFFFFFFFFFFFFFFFFFFFFFFFFFFFFFFFFFFFFFFFFFFFFFFFFFFF:
@A00456:223:HMMCCDSXX:3:1252:8919:21793 2:N:0:TGTACCGT+TCTCTAGG
CACACACTCACACACACTGTCACATACACATACATTCGCACAATCACATGCTACACACAGAGACTCATACACATACACTTAGACACACATTCACACACATACTACACACTCATACTCACACACACACACACACACACACACAGACACCAC
+
FFFFFFFFFFFFFFFFFFFFFFFFF:FFFFFFF:FFFFFFFFFFFFFFFFFFFFFFFFFFFFFFFFFFFFFFFFFFFFFFFFFFFFFFFFFFFFFFFFFFFFFFFFFFFFFFFFFFFFFFFFFFFFFFFFFFFFFFFFFFFFFFFFFFFF
@A00456:223:HMMCCDSXX:3:1252:32145:28761 2:N:0:TGTACCGT+TCTCTAGG
ACGTTTTTGGTACAACCCAGACATCCCTAGGATGATGACAGTGTTTGATCTCATGTTCAGATCAACGGATGTGGCAGCAGCCAGTGCTTTACGACTATTTCCTTAACTATCGGATCCTAAAGACAGAGTCTGAGGCAGAGGGCACAAGAA
+
F,,:FF,FFF:FFFFF:FFFFF:,F,F,FFFFFFFF:F:FFFFF,F,FF,FFF:F::FF,FFFFF,FFFFFFFFFF,FFF,FF,FFFFF,F,FF,FFF:FFFFFFFF,FF,F:F:FFFFFF:FFFFF,:FFFF:F,F::,,F,FFFF:FF
@A00456:223:HMMCCDSXX:3:1252:19849:35211 2:N:0:TGTACCGT+TCTCTAGG
GGGCTTAGTGTCATTCCGTAAACCAAACACGTTGTGTGATTAAAACCGTTAGAACCTTCAATAAAATGGAGGCAGTGCTGTGATCATCCCCCCACTTGGAGATGACAGATCCGAGCTCGAAAGTTAAGCAGTTCCCTTCTGAGGCCTGCA
+
FFFFFFFFFFFFFFFFFFFFFFFFFFFFFFFF,FFFFFFFFFFFFFFFFFFFFFFFFFFFFFFFFFFFFFFFFFFFFFFFFFFFFFFFFFFFFFF:FFFFFFFFFFFFFFFFFFFFFFFFFFFFFFFFFFFFFFFFFFFFFFFFFFFFFF
@A00456:223:HMMCCDSXX:3:1253:18611:8578 2:N:0:TGTACCGT+TCTCTAGG
GTGGGCACAAGAACAGCAAGGAGAAATATCGCTGTGATTCTCCGATCACAGTTTTAAAGGAATCTGCCCAAGGCCACGGAGCCTGCGGTGTCTGCTAATGCAGGGCTCCACGTGCGCACAGCTACAGGCCCCTTGCTAAACTAGAAACGG
+
FFFFFFFFFFFFFFFFFFFFFFFFFFFFFFFFFFFFFFFFFFFFFFFFFFFFFFFFFFFFFFFFFFFFFFFFFFFFFFFFFFFFFFFFFFFFFFFFFFFFFFFFFFFFFFFFFFFFFFFFFFFFFFFFFFFFFFFFFFFFFFFFF,FFFF
@A00456:223:HMMCCDSXX:3:1253:17363:12618 2:N:0:TGTACCGT+TCTCTAGG
GCAGCAGCCAGTGCTTTACGACTATTTCCTTAACGATCGGATCCTAAAGACAGAGTCTGAGGCAGAGGGCACAAGAACAGCAAGGAGAAATATCGCTGTGATTCTCCGATCACAGTTTTAAAGGAATCTGCCCAAGGCCACGGAGCCTGC
+
FFFFFFFFFFFFFFFFFFFFFFFFFFFFFFFFFFFFFFFFFFFFFFFFFFFFFFFFFFFFFFFFFFFF:FFFFFFFFFFFFFFFFFFFFFFFFFFFFFFFFFFFFFFFFFFFFFFFFFFFF:FFFFFFFFF:FFFF:FFFFFFFFFFFFF
@A00456:223:HMMCCDSXX:3:1253:12301:31626 2:N:0:TGTACCGT+TCTCTAGG
GGCTCCAGCCAGTTGTGATGCTTGGGATAACTGTGTGCTCACCTGCAAAAATTTCAACTCAGGATACTGATTGCTCTGCTCTGTGTGAAGTAATTGCTCTTCCGTTTCTAGTTTAGCAAGGGGCTTGTAGCTGTGCGCACGTGGAGCCCT
+
FFFFFFFFFFFFFFFFFFFFFFFFFFFFFFFFFFFFFFFFFFFFFFFFFFFFFFFFFFFFFFFFFFFFFFFFFFFFFFFFFFFFFFF:FFFFFFFFFFFFFFFFFFFFFFFFFFFFFFFFFFFFFFFFFFFFFFFFFFFFFFFFFFFFFF
@A00456:223:HMMCCDSXX:3:1254:5575:4163 2:N:0:TGTACCGT+TCTCTAGG
TCACCTGCAAAAATTTCAACTCAGGATACTGATTGCTCTGCGCTGTGTGAAGTAATTGCTCTTCCGTTTCTAGTTTAGCAAGGGGCTTGTAGCTGTGCGCACGTGGAGCCCTGCATTAGCAGACACCGCAGGCTCCGTGGCCTTGGGCAG
+
FFFFFFFF,:FF,:FFFFF:,FF:F,F,F:FF,FFFFF,F:,:FF:F,F,F,F,,FFFFFFF,FF,:F,FF::FFFFFFFFF:FFF,:FF,FFF:FFFFFFFFFFFFFFFFFFF,FFFFFFF:FFFFFFFFFFFFFF:FFFFF,FFFF:F
@A00456:223:HMMCCDSXX:3:1254:18566:4429 2:N:0:TGTACCGT+TCTCTAGG
TTGGGGATGATGTCGGAATTATCACCATGGAGGTAATCCTTTTTGGACCTCAGAGTCAACTGCACCGAAGTCGCCACCTCTTTGATGCTGTGGTATTTTCCATCCCTCTGAATATGGAGAACTTTGACCATGTCCTTCCCATAGCCAGTT
+
FFFFFFFFFFFFFFFFFFFFFFFF:FFFFF:FFFF:FF:FFFFFFF:FFFF:FFFFFFF:FFFFFFFFFFFFFFFFFFFFFFFF:FFFFFFFFFFFFFFFFFF:FFFFFFFFFFFFFFFFFFFFFFFFFFFFF::FFF:FFFF:FFFFFF
@A00456:223:HMMCCDSXX:3:1254:18575:4726 2:N:0:TGTACCGT+TCTCTAGG
TTGGGGATGATGTCGGAATTATCACCATGGAGGTAATCCTTTTTGGACCTCAGAGTCAACTGCACCGAAGTCGCCACCTCTTTGATGCTGTGGTATTTTCCATCCCTCTGAATATGGAGAACTTTGACCATGTCCTTCCCATAGCCAGTT
+
FFFFFFFFFFFF:FFFFFFFFFFFFFFFFFFFFFFFFFFFFFFFFFFFFFFFFFFFFFFFFFFFFFFFFFFFFFFFFFFFFFFFFFFFFFFFFFFFFFFFFFFFFFFFFFFFFFFFFFFFFFFFFFFFFFFFFFFFFFFFFFFFFFFFFF
@A00456:223:HMMCCDSXX:3:1254:18792:5415 2:N:0:TGTACCGT+TCTCTAGG
TTGGGGATGATGTCGGAATTATCACCATGGAGGTAATCCTTTTTGGACCTCAGAGTCAACTGCACCGAAGTCGCCACCTCTTTGATGCTGTGGTATTTTCCATCCCTCTGAATATGGAGAACTTTGACCATGTCCTTCCCATAGCCAGTT
+
FFFFFFFFFFFFFFFFFFFFFFFFFFFFFFFFFFFFFFFFF:FFFFFFFFFFFFFFFFFFFFFFFFFFFFFFFFFFFFFF:FFFFFFFFFFFFFFFFFFFFFFFFFFFFFFFFFFFFFFFFFFFFFFFFFFFFFFFFFFFFFFFFFFFFF
@A00456:223:HMMCCDSXX:3:1254:9769:33191 2:N:0:TGTACCGT+TCTCTAGG
TGCAGACACGTAAGGGTGACTCCCAAACACAGACCCTCTCCAGGTCATGGCTCCATCCTTGAAGCTTTAGGGGCTTAGTGTCATTCCGTAAACCAAACACGTTGTGTGATTAAAACCGTTAGAACCTTCAATAAAATGGAGGCAGTGCTG
+
FFFFFFFFFFFFFFFFFFFFFFFF,FFFFFFFFFFFFFFFFFFFFFFFFFFFFF:FFFFFFFFFFF:FFFFFFFFFFFFFFFFFFFFFFFFFFFFFFFFFFFFFFFFFFFFFFFFFFF:FFFFFFFFFFFFFFFFFFFFFFFFFFFFFFF
@A00456:223:HMMCCDSXX:3:1255:28483:17848 2:N:0:TGTACCGT+TCTCTAGG
TCTTGATGGTGTCTGTGGGGATGATGTCGGAATTATCACCATGGAGGTAATCCTTTTTGGACCTCAGAGTCAACTGCACCGAAGTCGCCACCTCTTTGATGCTGTGGTATTTTCCATCCCTCTGAATATGGAGAACTTTGACCATGTCCT
+
FFFFFFFFFFFFFFFFFFFFFFFFFFFFFFFFFFFFFFFFFFFFFFFFFFFFFFFFFFFFFFFFFFFFFFFFFFFFFFFFFFFFFFFFFFFFFFFFFFFFFFFFFFFFFFFFFFFFFFFFFFFFFFFFFFFFFFFFFFFFFF:FFFFFFF
@A00456:223:HMMCCDSXX:3:1255:27868:21856 2:N:0:TGTACCGT+TCTCTAGG
GTGTGTGTGTGTGATTTTAGCATTACAGAATAAGAATCCTTCCTAAAACCATCCATAAAATGGTTTTCTGGGCACTCCTACTTTCTAGCTTTATAATGCATTCTTAACAAATCCTATGAGCTCCCCCAATCTCCACCCTCGTGTTCTAGG
+
FFFFFFFFFFF,FFFFFFFFFFFFF:FFFFFFFFFFFFFFFFF:FFFFFFFFFFFFFFFFFFFFFFFFFFFFFFFFFFFFFFFFFFFFFFFF:FFFFFFFFFF:FFFFFFFF,FFF:FFFFFFFFFFFFFFFFFFFFFFFFFFFFFFFFF
@A00456:223:HMMCCDSXX:3:1255:20057:23077 2:N:0:TGTACCGT+TCTCTAGG
CCTTGCTAAACTAGAAACGGAAGAGCAATTACTTCACACAGAGCAGAGCAATCAGTATCCTGAGTTGAAATTTTTGCAGGTGAGCACACAGTTATCCCAAGCATCACAACTGGCTGGAGCCATAACGTCACAGCCTGGAAGGCAGCTTCC
+
FFFFFFFFFFFFFFFFFFFFFFFFFFFFFFFFFFFFFFFFFFFFFFFFFFFFFFFFFFFFFFFFFFFFFFFFFFFFFFFFFFFFFFFFFFFFFFFFFFFFFFFFFFFFFFFFFFFFFFFFFFFFFFFFFFFFFFFFFFFFFF:FFFFFFF
@A00456:223:HMMCCDSXX:3:1256:30192:4335 2:N:0:TGTACCGT+TCTCTAGG
CTTTAAAACTGTGATCGGAGAATCACAGCGATATTTCTCCTTGCTGTTCTTGTGCCCTCTGCCTCAGACTCTGTCTTTAGGATCCGATCGTTAAGGAAATAGTCGTAAAGCACTGGCTGCTGCCACATCCGTTGATCTGAACATGAGATC
+
FFFFFFFFFFFFFFFFFFFFFFFFFFFF:FFFFFFFFFFFFFF:FFFFFFFFFFF:FFFFFFFFFFFFFFFFFFFF:FFFFFFFFFFFFFFF,FFFFFFFFFFFFFFF,FFFFFFFFFFFFFFFFFFFF:FFFFFFFFFFFFFFFFFFFF
@A00456:223:HMMCCDSXX:3:1256:9715:6136 2:N:0:TGTACCGT+TCTCTAGG
GTTGTGATGCTTGGGATAACTGTGTGCTCACCTGCAAAAATTTCAACTCAGGATACTGATTGCTCTGCTCTGTGTGAAGTAATTGCTCTTCCGTTTCTAGTTTAGCAAGGGGCTTGTAGCTGTGCGCACGTGGAGCCCTGCATTAGCAGA
+
FFFFFFFFFFFFFFFFFFFFFFFFFFFFFFFFFFFFFFFFFFFFFFFFFFF:FFFFFFFFFFFFFFFFFFFFFFFFFFFFFFFFFFFFFFFFFFFFFFFFFFFFFFFFFFFFFFFFFFFFFFFFFFFFFFFFFFFFFFFFFFFFFFFFFF
@A00456:223:HMMCCDSXX:3:1256:19877:11115 2:N:0:TGTACCGT+TCTCTAGG
GGGGAGGGCACAAGAACAGCAAGGAGAAATATCGCTGTGATTCTCCGATCACAGTTTTAAAGGAATCTGCCCAAGGCCACGGAGCCTGCGGTGTCTGCTAATGCAGGGCTCCACGTGCGCACAGCTACAAGCCCCTTGCTAAACTAGAAA
+
,,F:,F,,,,,FFFFFFFFFFFFFFFFFF:FFF:FFFFFFF:FFFFFFFFFFFFFFFFFFFFFFFFFFFFFFFFFFFFFFFFFFFFFFFFFFFFFFFFF:FF:FFFFFFFFFFFFFFFFFFFFFFFFFF::FF:FFFFFFFFF:FF,FFF
@A00456:223:HMMCCDSXX:3:1256:10438:25989 2:N:0:TGTACCGT+TCTCTAGG
GCCTGCGGTGTCTGCTAATGCAGGGCTCCACGTGCGCACAGCTACAAGCCCCTTGCTAAACTAGAAACGGAAGAGCAATTACTTCACACAGAGCAGAGCAATCAGTATCCTGAGTTGAAATTTTTGCAGGTGAGCACACAGTTATCCCAA
+
FFFFFFFFFFFFFFFFFFFFFFFFFFFFFFFFFFFFFFFFFFFFFFFFFFFFFFFFFFFFFFFFFFFFFFFFFFFFFFFFFFFFFFFFFFFFFFFFFFFFFFFFFFFFFFFFFFFFFFFFFFFFFFFFFFFFFFFFFFFFFFFFFFFFFF
@A00456:223:HMMCCDSXX:3:1256:12689:28009 2:N:0:TGTACCGT+TCTCTAGG
GGTCTTTCTCGCTCTCCCGAGGCCAGCTTGGGTTCATGTGACCCCTTCTAGATGTGCCCTTCAGTCTGATCCACAGACCAGGAGACTCACCCTTCAAACAAAACTGTCTTTCCTCTTGGAGCCTCAATCAAATGCAAATCACTCCTCAGC
+
FFFFFFFFFFFFFFFFFFFFFFFFFFFFFFFFFFFFFFFFFFFFFFFFFFFFFFFFFFFFFFFFFFFFFFFF:FFFFFFFFFFFFFFFFFFFFFFFF:FFFFFFFFFFFFFFFFFFFFFFFFFFFFFFFFFFFFFFFFFFFFFFFFFFFF
@A00456:223:HMMCCDSXX:3:1257:8332:4335 2:N:0:TGTACCGT+TCTCTAGG
GCTTGGGATAACTGTGTGCTCACCTGCAAAAATTTCAACTCAGGATACTGATTGCTCTGCTCTGTGTGAAGTAATTGCTCTTCCGTTTCTAGTTTAGCAAGGGGCTTGTAGCTGTGCGCACGTGGAGCCCTGCATTAGCAGACACCGCAG
+
FFFFFFFFFFFFFFFFFFFFFFFFFFFFF:FFFFFFFFFFFFFFFF,FFFFFFFFFFFFFFF,FFFFFFFFF:FFFFFFFFFFFFFFFFFFFFFFFFFFFFFFFF:FFFFFFFFFFFFFFFFFFFFFFFFFFFFFFFFFFFFFFFFFFFF
@A00456:223:HMMCCDSXX:3:1258:28646:12367 2:N:0:TGTACCGT+TCTCTAGG
CTGTGGGGATGATGTCGGAATTATCACCATGGAGGTAATCCTTTTTGGACCTCAGAGTCAACTGCACCGAAGTCGCCACCTCTTTGATGCTGTGGTATTTTCCATCCCTCTGAATATGGAGAACTTTGACCATGTCCTTCCCATAGCCAG
+
FFFFFFFFFFFFFFFFFFFFFFFFFFFFFFFFFFFFFFFFFFFFFFFFFFFFFFFFFFFFFFFFFFFFFFFFFFFFFFFFFFFFFFFFFFFFFFFFFFFFFFFFFFFFFFFFFFFFFFFFFFFFFFFFFFFFFFFFFFFF:F,FFFFFFF
@A00456:223:HMMCCDSXX:3:1258:5828:16094 2:N:0:TGTACCGT+TCTCTAGG
TGTCTGTTGGGATGATGTCGGAATTATCACCATGGAGGTAATCCTTTATGGACCTCAGAGTCAACTGCACCGAAGTCGCCACCTCTTTGATGCTGTGGTATTTTCCATCCCTCTGAATATGGAGAACTTTGACCATGTCCTTCACATAGC
+
FF,F:,F,,,,:,FFFF,F,::FFFFF:F,:FFF,F:,FFFFF,,F,,F::FFFFFFF:,FF:FFFF,FFFFFF:F,::,F::F:F,,:FF,,FF:,,:F:FF:F:F:FF,FFFFFFFF:F,:,:FF::F,F,FF:::,,FFF,FF,FF,
@A00456:223:HMMCCDSXX:3:1258:11134:17675 2:N:0:TGTACCGT+TCTCTAGG
CGGAATTATCACCATGGAGGTAATCCTTTTTGGACCTCAGAGTCAACTGCACCGAAGTCGCCACCTCTTTGATGCTGTGGTATTTTCCATCCCTCTGAATATGGAGAACTTTGACCATGTCCTTCCCATAGCCAGTTCGGACAAACTCCA
+
FFFFFFFFFFFFFFFFFFFFFFFFFFFFFFFFFFFFFFFFFFFFFFFFFFFFFFFFFFFFFFFFFFFFFFFFFFFFFFFFFFFFFFFFFFFFFFFFFFFFFFFFFFFFFFFFFFFFFFFFFFFFFFFFFFFFFFFFFFFFFFFFFFFFFF
@A00456:223:HMMCCDSXX:3:1258:20446:26537 2:N:0:TGTACCGT+TCTCTAGG
GGGATGATGTCGGAATTATCACCATGGAGGTAATCCTTTTTGGACCTCAGAGTCAACTGCACCGAAGTCGCCACCTCTTTGATGCTGTGGTATTTTCCATCCCTCTGAATATGGAGAACTTTGACCATGTCCTTCCCATAGCCAGTTCGG
+
FFFFFFFFFFFFFFFFFFFFFFFFFFFFFFF:FFFFF:FFFFFFFFFFFFFFFFFFFFFFFFFFFFFFFFFFFFFFFFFFFFFFFFFFFFFFFFFFFFFFFFFFFFFFFFFFFFFFFFFFFFFFFFFFFFFFFFFFFFFFFFFFFFFFFF
@A00456:223:HMMCCDSXX:3:1259:20464:6120 2:N:0:TGTACCGT+TCTCTAGG
GCCAGTTGTGATGCTTGGGATAACTGTGTGCTCACCTGCAAAAATTTCAACTCAGGATACTGATTGCTCTGCTCTGTGTGAAGTAATTGCTCTTCCGTTTCTAGTTTAGCAAGGGGCTTGTAGCTGTGCGCACGTGGAGCCCTGCATTAG
+
FFFFFFFFFFFFFFFFFFFFFFFFFFFFFFFFFFFFFFFFFFFFFFFF:FFFFFFFFFFFFFFFFFFFFFFFFFFFFFFFFFFFFFFFFFFFFFFFFFFFFFFFFFFFFFFFFFFFFFFFFFFFFFFFFFFFFF:FFFFFFFFFFFFFFF
@A00456:223:HMMCCDSXX:3:1259:30680:20369 2:N:0:TGTACCGT+TCTCTAGG
AATCATTCTTAGATGCTTGCTACTTCTTGAGGCAAATTCAGTGCGAGCTTGTGTGGGGGCGGAACTTGCTTTTTTTAAGCTCTCATTTCCTTTTAACCTATTTTTGTGTATATGCCATTTTTAAATTTTTTCCTTTCTACCCTAAATTTT
+
FFFFFFFFFFFFFFFFFFF:FFFF:FFFFFFFFFFFFFFFFFFFFFFFFFFFFFFFFFFFFFFFFFFFFFFFFFFFFFFFFFFFFFFFFFFFFFFFFFFFFFFFFFFFFFFFFFFFFFFFFFFFFFFFFFFFFFFFFFF,FFFFFFFFFF
@A00456:223:HMMCCDSXX:3:1260:29921:9721 2:N:0:TGTACCGT+TCTCTAGG
CCAAAATGGGGCTGATCAACAAGGAAGAGGTTTTGCTGCCTCTGGACAACCCCTACGGCAAAATAACCGGGACGGTGAGGAGGAAGCTGCCTTCCAGGCTGTGACGTTATGGCTCCAGCCAGTTGTGATGCTTGGGATAACTGTGTGCTC
+
FFFFFFFFFFFFFFFFFFFFFFFFFFFFFFFFFFFFFFFFFFFFFFFFFFFFFFFFFFFFF:FFFFFFFFFFFFFFFFFFFFFFFFFFFFFFFFFFFFFFFFFFFFFFFFFFFFFFFFFFFFFFFFFFFFFFFFFFFFFFFFFFFFFFFF
@A00456:223:HMMCCDSXX:3:1260:24975:15687 2:N:0:TGTACCGT+TCTCTAGG
ATGGTTTTATTACGTTTTTGGTACAACCCAGACATCCCTAGGATGATGACAGTGTTTGATCTCATGTTCAGATCAACGGATGTGGCAGCAGCCAGTGCTTTACGACTATTTCCTTAACGATCGGATCCTAAAGACAGAGTCTGAGGCAGA
+
FFFFF,FFFFF,FFFFFFFFFFFFFFFFFFFFFFFFFFFFFFFFFFFFFFFFFFF:FFFFFFFFFFFFFFFFFFFFFFFFFFFFFFFFFFFFFFFFFFFFFFFFFF:FFF:FFFFFFFFFFFFFFFF:FFFFFFFFFFFFFFFFF:FFFF
@A00456:223:HMMCCDSXX:3:1260:11107:22106 2:N:0:TGTACCGT+TCTCTAGG
GGTGTCTGTGGGGATGATGTCGGAATTATCACCATGGAGGTAATCCTTTTTGGACCTCAGAGTCAACTGCACCGAAGTCGCCACCTCTTTGATGCTGTGGTATTTTCCATCCCTCTGAATATGGAGAACTTTGACCATGTCCTTCCCATA
+
FF:FFFFFF:FFFFFFFFFFFFFFFF:FFFF:FFFFFFFFFFFFFFFFFFFFFFFFFFFFFFFFFFFFFFFFFFFFFFFFFFFFFFFFFFFFFFFFFFFFF:FFFFFFFFFFFFFF:F:FFFFFFFFFFFFFFFFFFF:FFFFFFFFFFF
@A00456:223:HMMCCDSXX:3:1260:10655:22514 2:N:0:TGTACCGT+TCTCTAGG
GGTGTCTGTGGGGATGATGTCGGAATTATCACCATGGAGGTAATCCTTTTTGGACCTCAGAGTCAACTGCACCGAAGTCGCCACCTCTTTGATGCTGTGGTATTTTCCATCCCTCTGAATATGGAGAACTTTGACCATGTCCTTCCCATA
+
F:FFFFFFFFFFFFFFFFFFFFFFFFFFFFFFFFFFFFFFFFFFFFFFFFFFFFFFFFFFFFFFFFFFFFFFFFFFFFFFFFFFFFFFFFFFFFFFFFFFFFFFFFFFFFFFFFFFFFFFFFFFFFFFFFFFFFFFFFFFFFFFFFFFFF
@A00456:223:HMMCCDSXX:3:1260:2275:26913 2:N:0:TGTACCGT+TCTCTAGG
GGGAGGTCCTGTGTCAGACAGAAGGGGAGGGGAGGGTGAGTGTAAGCGGAACGGTGTCTTTACTGATCACTCGTCCCTGCAGATTCTTCCTCTCTGGATTGCCAGGTTCTCTGCCCTCTCCTACCTGAGGAAAATAGAAGGGTTAAGAAC
+
FFFFFFFFF:F:FFFFFFF,FF,FFFF,FFFFFFFFFFFFFFFFFFFFFFFFFF:FFFFFFFFFFFFFFFFFFFFFFFFF,FFFFFFFFFFFFFFFFF,FFFFFFFFFFFFFFFFFFFFFFF,FFFFFFFFFFFF,FFFFFFFF,FFFFF
@A00456:223:HMMCCDSXX:3:1260:31521:27993 2:N:0:TGTACCGT+TCTCTAGG
ATACGCTCAAGCAGACACGCCTAAGGATTGGCTGTTTCTGTGGGAACGCTGCGGCCCATTAGCAAAGCTCAGGAAAAGAAGCGGCGCTACAAGCACACTGAGAAAAGATTCAGGAACACAGTTACTTTTTGCTTCGCTGCTGATAACTTC
+
:,FF:F:,FF,FF,FF:F,:F,FF,FFFF,F::,FFF:F:::F:F:,:FFFF:FFF,FF,FF:FFFFFFFFFFFFFF:FF::::FFFFFFFFFFFFFFFFFFFFFFFFFFFFFFFFFFFFFFFFFFFFFFFFFFFFFFFFFFFFFFFFFF
@A00456:223:HMMCCDSXX:3:1260:31548:28072 2:N:0:TGTACCGT+TCTCTAGG
AGACGCTCAAGCAGACACGCCTAAGGATTGGCTGTTTCTGTGGGAACGCTGCGGCCCATTAGCAAAGCTCAGGAAAAGAAGCGGCGCTACAAGCACACTGAGAAAAGATTCAGGAACACAGTTACTTTTTGCTTCGCTGCTGATAACTTC
+
FFFFFFFFFFFFFFFFFFFFFFFFFFFF:FFFFFFFFFFFFFFFF:FFFFFFFFFFFFFFFFFFFFFFFFFFFFFFFFFFFFFFFFFFFFFFFFFFFFFFFFFFFFFFFFFFFFFFFFFFFFFFFFFFFFFFFFFFFFFFFFFFFFFFFF
@A00456:223:HMMCCDSXX:3:1260:13512:29465 2:N:0:TGTACCGT+TCTCTAGG
CCCAGGTAGCCTCGAAATCCACGTCCCGATTCTGGTAGCGCCACTTGCAGTACACTTGAGTGGCAAAGCATCGGTCCTTCACCTCGGGGAGAGTAGTGAACTGGTCCTTGATGAATCCTTCAAATCCAGACTGGGTTGTTTTCAAGACCT
+
FFFFFFFFFFFFFF:FFFFFFFFFFFFFFFFFFFFFFFFFFFFFFFFFFFFFFFFFFFFFFFFFFFFFFFFFFFFF:FFFFFFFFFFFFF:FFFFFFFFFFFFFFFFFFF,FFFFFFFFFFFF:FFFFFFFFFFFFFFFFFFFFFFF:FF
@A00456:223:HMMCCDSXX:3:1261:8323:1501 2:N:0:TGTACCGT+TCTCTAGG
CTAAAGACAGAGTCTGAGGCAGAGGGCACAAGAACAGCAAGGAGAAATATCGCTGTGATTCTCCGATCACAGTTTTAAAGGAATCTGCCCAAGGCCACGGAGCCTGCGGTGTCTGCTAATGCAGGGCTCCACGTGCGCACAGCTACAAGC
+
FFFFFFFFFFFFFFFFFFFFFFFFFFFFFFFFFFFFFFFFFFFFFFFFFFFFFFFFFFFFFFFFFFFFFFFFFFFFFF:FFFFFFFFFFFFFFFFFFFFFFFFFFFFFFFFFFFFFFFFFFFFFFFFFFFFFFFFFFFFFFFFFFFFFFF
@A00456:223:HMMCCDSXX:3:1262:2962:11099 2:N:0:TGTACCGT+TCTCTAGG
GCAAAGTTCAGATCAATATCAGAGACCTGGTCTTCAGAATCAAAAGCTTGGAGAGCAACTGACAAAGGCACCTAAGGTTGACCTCTGTGCTACACACACACAAACACACACACACACACACACACACACACACTCAAACATGCTCACACA
+
FFFFFFFFFFFF:F:FFFF:FFFFFFFFFFFFFFFFFFFFFFFFFFFFFFFFFF:FFFFFFFFFFFFFFFFFFFFFFFFFFFFFFFFFFFF:FFFFFFFFFFFFFFFFFFFFFFFFFFFFFFFFFFFFFFFFF:FFFFFF,:::FFFFFF
@A00456:223:HMMCCDSXX:3:1262:22824:14810 2:N:0:TGTACCGT+TCTCTAGG
GATGGTGTCTGTGGGGATGATGTCGGAATTATCACCATGGAGGTAATCCTTTTTGGACCTCAGAGTCAACTGCACCGAAGTCGCCACCTCTTTGATGCTGTGGTATTTTCCATCCCTCTGAATATGGAGAACTTTGACCATGTCCTTCCC
+
FF,FFFFFFFFFFFFFFFFFFFFFFFFFFFFFFFFFFFFFFFFFFFFFFFFFFFFFFFFFFFFFFFFFFFFFFFFFFFFFFFFFFFFFFFFFFFFFFFFFFFFFFFFFFFFFFFFFFFFFFFFF:FFFFFFFFFFFFFFFFFFFFFFFFF
@A00456:223:HMMCCDSXX:3:1262:28239:23437 2:N:0:TGTACCGT+TCTCTAGG
GGATGATGTCGGAATTATCACCATGGAGGTAATCCTTTTTGGACCTCAGAGTCAACTGCACCGAAGTCGCCACCTCTTTGATGCTGTGGTATTTTCCATCCCTCTGAATATGGAGAACTTTGACCATGTCCTTCCCATAGCCAGTTCGGA
+
FFFFFFFFFFFFFFFFFFFFFFFFFFFFFFFFFFFFFFFFFFFFFFFFFFFFFFFFFFFFFFFFFFFFFFFFFFFFFFFFFFFFFFFFFFFFFFFFFFFFFFFFFFFFFFFFFFFFFFFFFFFFFFFFFFFFFFFFFF:FFFFFFFFFFF
@A00456:223:HMMCCDSXX:3:1262:10366:26991 2:N:0:TGTACCGT+TCTCTAGG
GTCGGAATTATCACCATGGAGGTAATCCTTTTTGGACCTCAGAGTCAACTGCACCGAAGTCGCCACCTCTTTGATGCTGTGGTATTTTCCATCCCTCTGAATATGGAGAACTTTGACCATGTCCTTCCCATAGCCAGTTCGGACAAACTC
+
:FFFFFFFFFFFFFFFF:FFFFFFFF:FFFFFFFFFFFFFFFFFFFFFFFFFFFFFFFFFFFFFFFFFFF:FFFFFFFFF:FFFFFFFFFFF:FFFFFFFFFFFFFFFFFFFFFFFFF:FFFFFFFFFFFFFFFFFFFFFFF:FFF:FFF
@A00456:223:HMMCCDSXX:3:1263:5231:6010 2:N:0:TGTACCGT+TCTCTAGG
TGGAGTTTGTCCGAACTGGCTATGGGAAGGACATGGTCAAAGTTCTCCATATTCAGAGGGATGGAAAATACCACAGCATCAAAGAGGTGGCGACTTCGGTGCAGTTGACTCTGAGGTCCAAAAAGGATTACCTCCATGGTGATAATTCCG
+
FFFFFFFFFFFFFFFFFFFFFFFFFFFFFFFFFFFFFFFFFFFFFFFFFFFFFFFFFFFFFFFFFFFFFFFFFFFFFFFFFFFFFFFFFFFFFFFFFFFFFFFFFFFFFFFFFFFFFFFFFFFFFFFFFFFFFFFFFFFFFFFFFFFFFF
@A00456:223:HMMCCDSXX:3:1263:16197:13730 2:N:0:TGTACCGT+TCTCTAGG
ATGACGACTATGGAAAGAATGATGAAGTGGAGTTTGTCCGAACTGGCTATGGGAAGGACATGGTCAAAGTTCTCCATATTCAGAGGGATGGAAAATACCACAGCATCAAAGAGGTGGCGACTTCGGTGCAGTTGACTCTGAGGTCCAAAA
+
FFFFFFFFFFFFFFFFFFFFFFFFFFFFFFFFFFFFFFFFFFFFFFFF:FFFFFFFFFFFFFFFFFFFFFFFFFFFFFFFFFFFFFFFFFFF:FFFFFFFFFFFFFFFFFFFFFFFFFFFFFFFFFFFFFFFFFFFFFFFFFFFFFFFFF
@A00456:223:HMMCCDSXX:3:1263:24641:22091 2:N:0:TGTACCGT+TCTCTAGG
GGGGCAAGAACAGCAAGGAGAAATATCGCTGTGATTCTCCGATCACAGTTTTAAAGGAATCTGCCCAAGGCCACGGAGCCTGCGGTGTCTGCTAATGCAGGGCTCCACGTGCGCACAGCTACAAGCCCCTTGCTAAACTAGAAACGGAAG
+
:FFF:FFF,FFFFFFFFFFFFFFFFFFFFFFFFFFFFFFFFFFFFFFFFFFF:FFFFFFFFFFFFFFFFFFFFFFFFFFFFFFFFFFFFFFFFFFFFFFFFFFFFFFFFFFFFFFFFFFFFFFFFFFFFFFFFF:FFFFFFFFFFFFFFF
@A00456:223:HMMCCDSXX:3:1264:15736:6825 2:N:0:TGTACCGT+TCTCTAGG
GGCCTTGGGCAGATTCCTTTAAAACTGTGATCGGAGAATCACAGCGATATTTCTCCTTGCTGTTCTTGTGCCCTCTGCCTCAGACTCTGTCTTTAGGATCCGATCGTTAAGGAAATAGTCGTAAAGCACTGGCTGCTGCCACATCCGTTG
+
FFFFFFFFFFFFFFFFFFFFFFF:FFFFFFFFFFFFF:FFFFFFFFFFFFFFFFFFFFFFFFFFFFFFFFFFFFFFFFFFFFFFFFFFFFFFFFFFFFFFFFFFFFFFFFFFFF,FFFFFFFFFFFFFFFFFFFFFFFFFFFFFFFFFFF
@A00456:223:HMMCCDSXX:3:1264:31448:8797 2:N:0:TGTACCGT+TCTCTAGG
GGGCACAAGAACAGCAAGGAGAAATATCGCTGTGATTCTCCGATCACAGTTTTAAAGGAATCTGCCCAAGGCCACGGAGCCTGCGGTGTCTGCTAATGCAGGGCTCCACGTGCGCACAGCTACAAGCCCCTTGCTAAACTAGAAACGGAA
+
FFFFFFFFFFFFFFFFFFFFFFFFFFFFFFFFFFFFFFFFFFFFFFFFFFFFFFFFFFFFFFFFFFFFFFFFFFFFFFFFFFFFFFFFFFFFFFFFFFFFFFFFFFFFFFFFFFFFFFFFFFFFFFFFFFFFFFFFFFFFFFF:FFFFFF
@A00456:223:HMMCCDSXX:3:1264:23330:17660 2:N:0:TGTACCGT+TCTCTAGG
GGGCACAAGAACAGCAAGGAGAAATATCGCTGTGATTCTCCGATCACAGTATAAAAGTAATCTGCCCAAGGCCACGGAGCCTGCGGTGTCTGATAATGCAGGGCTCCACGTGCGCACAGCTACAAGCCCCTTGCTAAACTAGAAACGGAA
+
F:,,F,FFFFFFF:FFFFFF:FFFFF,F,FF:F:FFF:::F:F:FFFFF,,F:FFFF,FFFFF:FF:F,F,:FFFF:FFFFFFFFFFF,FFF,F,FF::,:FFFF,F,FFFF:::FFFFF:FFFF:FF,FFFFF,:F,:,F:F:FF::FF
@A00456:223:HMMCCDSXX:3:1264:14127:18161 2:N:0:TGTACCGT+TCTCTAGG
GGCCTTGGGCAGATTCCTTTAAAACTGTGATCGGAGAATCACAGCGATATTTCTCCTTGCTGTTCTTGTGCCCTCTGCCTCAGACTCTGTCTTTAGGATCCGATCGTTAAGGAAATAGTCGTAAAGCACTGGCTGCTGCCACATCCGTTG
+
FFFFFFFFFFFFFFFFF:FFFFFFFFFFFFFFFFFFFFFFFFFFFFFFFFFF:F:FFF,F:FFFFFFFFFFFFFFFFFFFFF::FFFF:FFFFFFFFFFFF::F:FFFFFF:FFFFFFF:FFFFFFFFFFFFFFFFFFFFFFFFF:FFFF
@A00456:223:HMMCCDSXX:3:1264:23674:21512 2:N:0:TGTACCGT+TCTCTAGG
GTACAACCCAGACATCCCTAGGATGATGACAGTGTTTGATCTCATGTTCAGATCAACGGATGTGGCAGCAGCCAGTGCTTTACGACTATTTCCTTAACGATCGGATCCTAAAGACAGAGTCTGAGGCAGAGGGCACAAGAACAGCAAGGA
+
F::FF,FFFFFFFFFFF:FFFFFFFFFFFFFFFFFFFFFFFFFFFFFFFFFFFFFFFFFFFFFFFFFFFFFFFFFFFFFFFFFFFFFFFFFFFFFFFFFFFF,FFFFFFFFFFFFFFFF,FFF:FFFFFFFFF:FFFFFFFFFFFFFFFF
@A00456:223:HMMCCDSXX:3:1264:10411:26913 2:N:0:TGTACCGT+TCTCTAGG
ATTACCATGACGACTATGGAAAGAATGATGAAGTGGAGTTTGTCCGAACTGGCTATGGGAAGGACATGGTCAAAGTTCTCCATATTCAGAGGGATGGAAAATACCACAGCATCAAAGAGGTGGCGACTTCGGTGCAGTTGACTCTGAGGT
+
FFFFFFFFFFFFFFFFFFFFFFFFFFFFFFFFFFFFFFFFFFFFFFFFFFFFFFFFFFFF:FFFFFFFFFFFFFFFFFFFFFF,FFFFFFFFFFFFFFFFFFFFFFFFFFFFFFFFFFFFFFFFFFFFFF:FFFFFFFFFFFFFFFFFFF
@A00456:223:HMMCCDSXX:3:1264:18837:33708 2:N:0:TGTACCGT+TCTCTAGG
GTGCGGTATATTTCCTGAGACAAAGGCTCTCTTTGAAAGCATCCATTTCCTGTTCTTTCCATCCGTAGCACACACTTCCATGTCTCCCAAGCGTATTGTGTGCTGCTGAATCGACTGATTAATCGAAAGGTGGGCATTGATAAAAGAAAA
+
FFFFFF,,:F:FFFFF,FFF::FFF:F::FF,FF:FFF:FFF,,F:,F,F:F:FFF:FFFF:F::FF,FFFFFFF,FFF:F:FF,FFFFFF,F,FFFF,FF,:FF:F:FFF:FFFFFF:,FFFF,FFFFFF:F:FF::FFF:F,FFFFFF
@A00456:223:HMMCCDSXX:3:1264:14651:36448 2:N:0:TGTACCGT+TCTCTAGG
TCTCGGGAAGCTGGCTCAGGGTCAGCACTTGTATGTCATAGAGGGTCTTCTGCACGGAAGGTGAGTATTCGCCTCTGTCATAGGGCCCAGCAAATTTCTTCAGGACAATGTCCCGGACAGCGCCCCAGGTAGCCTCGAAATCCACGACCC
+
:FFFFF:F:,FFFFFFF:F,FF:F,FFF,F,FFFF::FFFFFFFFFFFFFF,:F:::F:,:,F,FF,F,:,,FFFF,FFFFFFFFFFFFFFF,F:FFFF,FF,FFFFFF:FFFFF:F,F:,,F:F,FF,,F::,FF,FFF:F:FF,,:,F
@A00456:223:HMMCCDSXX:3:1265:12093:20744 2:N:0:TGTACCGT+TCTCTAGG
AGGCTGTATTCATTTTCTTTTATCAATGCCCACCTTTCGATTAATCAGTCGATTCAGCAGCACACAATACGCTTGGGAGACATGGAAGTGTGTGCTACGGATGGAAAGAACAGGAAATGGATGCTTTCAAAGAGAGCCTTTGTCTCAGGA
+
FFFFFF:FFFFFFFFFFFFFFFFFFFFFFFFFFFFFFF:FFFFFFF:FFFFFFFFFFFFFFFFFFFFFFFFFFFFFFFFFF:FFFFFFFFFFFFFFFFFFFFFFFFFFFFFF,FFFFFFFFFFFFFFFFFFF,FFFFFFFFFFFFFFFF,
@A00456:223:HMMCCDSXX:3:1265:4001:29559 2:N:0:TGTACCGT+TCTCTAGG
GGGATGATGTCGGAATTATCACCATGGAGGTAATCCTTTTTGGACCTCAGAGTCAACTGCACCGAAGTCGCCACCTCTTTGATGCTGTGGTATTTTCCATCCCTCTGAATATGGAGAACTTTGACCATGTCCTTCCCATAGCCAGTTCGG
+
FFFFFFFFFFFFFFFFFFFFFFFFFFFFFFFFFFFFFFFFFFFFFFFFFFFFFFFFFFFFFFFFFFFFFFFFFFFFFFFFFFFFFFFFFFFFFFFFFFFFFFFFFFFFFFFFFFFFFFFFFFFFFFFFFFFFFFFFFFFFFFFFFFFFFF
@A00456:223:HMMCCDSXX:3:1265:23529:32784 2:N:0:TGTACCGT+TCTCTAGG
GGGCACAAGAACAGCAAGGAGAAATATCGCTGTGATTCTCCGATCACAGTTTTAAAGGAATCTGCCCAAGGCCACGGAGCCTGCGGTGTCTGCTAATGCAGGGCTCCACGTGCGCACAGCTACAAGCCCCTTGCTAAACTAGAAACGGAA
+
FFFFFFFFFFFFFFFFFFFFFFFFFFFFFFFFFFFFFFFFFFFFFFFFFF:FFFF:FFFFFFFFFFFFFFFFFFFFFFFFFFFFFFFFFFFFFFFFFFFFFFFFFFFFFFFFFFFFFFFFFFFFFFFFFFFFFFFF:FFFF:FFFFFFFF
@A00456:223:HMMCCDSXX:3:1266:1687:30812 2:N:0:TGTACCGT+TCTCTAGG
GTGGAGCCCTGCATTAGCAGACACCGCAGGCTCCGTGGCCTTGGGCAGATTCCTTTAAAACTGTGATCGGAGAATCACAGCGATATTTCTCCTTGCTGTTCTTGTGCCCTCTGCCTCAGACTCTGTCTTTAGGATCCGATCGTTAAGGAA
+
FFFFFFFFFFFFFFFFFFFFFFFFFFFFFFFFFFFFFFFFFFFFFFFFFFFFFF,FFFFFFFFFF:FFFFFFFFFFFFFFFFFF:FFFFFF::FFFFFFFFFFFFFFFFFFFFFFFFFFFF:FFFFFFFFFFFFFFFFFFFFFFF:FFFF
@A00456:223:HMMCCDSXX:3:1267:6244:3286 2:N:0:TGTACCGT+TCTCTAGG
CACACAACGTGTTTGGTTTACGGAATGACACTAAGCCCCTAAAGCTTCAAGGATGGAGCCATGACCTGGAGAGGGTCTGTGTTTGGGAGTCACCCTTACGTGTCTGCATGCGTGGTAAAAGATTGATGCTGAAACACTGTTTGGCCTAAG
+
FFFFFFF:FF:FFFFFF:FFFFFFFFFFFFFFFFFFFFFFFFFFFFFFF:FFFFFFFFFFFFFFFFFFFFFFFFFFFFFFFFFFFFFFFFFFFFFFFFFFFFFFFFFFFFFFFFFFFFFFFFFFFFF:FFFF:FFFFFFFFFFFFFFFFF
@A00456:223:HMMCCDSXX:3:1267:17092:7482 2:N:0:TGTACCGT+TCTCTAGG
GCTTGGGATAACTGTGTGCTCACCTGCAAAAATTTCAACTCAGGATACTGATTGCTCTGCTCTGTGTGAAGTAATTGCTCTTCCGTTTCTAGTTTAGCAAGGGGCTTGTAGCTGTGCGCACGTGGAGCCCTGCATTAGCAGACACCACAG
+
FFF:FFFFFFFFFFFFFFFFFFFFFFFFFFFFFF:FFFFF:FFFFFFFFFFFFFFFFFFFFFFFFFFFFFFFFFFFF:FFFFFFF:F:F:FFFFFFFFFFFFFFFFFFFFFFFFFFFFFFFFFFFFFFFFFFFFFFFFFFFFFFF:FFFF
@A00456:223:HMMCCDSXX:3:1267:2483:11584 2:N:0:TGTACCGT+TCTCTAGG
GCAGCAGCCAGTGCTTTACGACTATTTCCTTAACGATCGGATCCTAAAGACAGAGTCTGAGGCAGAGGGCACAAGAACAGCAAGGAGAAATATCGCTGTGATTCTCCGATCACAGTTTTAAAGGAATCTGCCCAAGGCCACGGAGCCTGC
+
FFFFFFFFFFFFFFFFFFFFFFFFFFFFFFFFFFFFFFFFFFFFFFFFFFFFFFFFFFFFFFFFFFFFFFFFFFFFFFFFF:FFFFFF:FFFFFFFFFFFFFFFFFFFFFFFFFFFFFFFFFFFFFFFFFFFFFFFFFFFFFFFFFFFFF
@A00456:223:HMMCCDSXX:3:1267:18276:14481 2:N:0:TGTACCGT+TCTCTAGG
CCTGGGGCAGCTTACAGGGATCCTGGAGCAAAGAGGAGACTAGGAGACTTAGAGGCCTGTCAACTCAATTCTTAGTTCTTTAGGACAGCACCCCATCCCCCCGTGGGGTGTGTGTGTGTGTGTGTGTGTGTGTGTGTGTGTGTGTGTAAA
+
FF:FFFFF:FF,F:FFF:FFF:FFFFFFFFFFFFFFFFFFFFFFFFFFFFFFFFFFFF:FFFFFFFFFFFFFFFFFFF::FFFFFFFFFFFFFFFFF:FFFFF:FFFFFFFFFFFFFFFFFFFFFFFFF::FFFFFFF,FFFFFFFF,,,
@A00456:223:HMMCCDSXX:3:1267:2790:28682 2:N:0:TGTACCGT+TCTCTAGG
TGACGACTATGGAAAGAATGATGAAGAGGAGTATGACCGAACTGGCAATGGGAAGGACATCGACAAAGATCTCCATATTCAGAGGGATTGAAAAAACCACAGCAACAAAGAGGTGGCGACTACGGTGCAGTTGACTCTGAGGTCCAAAAA
+
,::FFFFF,,::,,F:F:F,FFFF:F,,FF,F,,,,:F,FFFFFFF,,F,,:F,,,FFF:,,,F,FFF,,,FFFF,FFFFF,F:FFFF,,FFFF,FFFFF,FFF,FF,FFF,FFF:,:FF,,,F,::FF:FF:FF:FF:FFFFFFFFFFF
@A00456:223:HMMCCDSXX:3:1268:6343:5932 2:N:0:TGTACCGT+TCTCTAGG
ATAACCGGGACGGTGAGGAGGAAGCTGCCTTCCAGGCTGTGACGTTATGGCTCCAGCCAGTTGTGATGCTTGGGATAACTGTGTGCTCACCTGCAAAAATTTCAACTCAGGATACTGATTGCTCTGCTCTGTGTGAAGTAATTGCTCTTC
+
FFFFFFFFFFFFFFFFFFFFFFFFFFFFFFFFFFFFFFFFFFFFFFFFFFFFFFFFFFFFFFFFFFFFFFFFFFFFFFFFFFFFFFFFFFFFFFFFFFFFFFFFFFFFFFFFFFFFFFFFFFFFFFFFFFFFFFFFFFFFFFFFFFFFFF
@A00456:223:HMMCCDSXX:3:1268:30201:15217 2:N:0:TGTACCGT+TCTCTAGG
CTCGAAATCCACGTCCCGATTCTGGTAGCGCCACTTGCAGTACACTTGAGTGGCAAAGCATCGGTCCTTCACCTCGGGGAGAGTAGTGAACTGGTCCTTGATGAATCCTTCAAATCCAGACTGGGTTGTTTTCAAGACCTTGAGGTCTTT
+
FFFFFFFFFFFFFFFFFFFFFFFFFFFFFFFFFFFFFFFFFFFFFFFFFFFFFFFFFFFFFFFFFFFFFFFFFFFFFFFFFFFFFFFFFFFFFFFFFFFFFFFFFFFFFFFFFFFFFFFFFFF:FFFFFFFFFFFFFF:FFFFFFFFFFF
@A00456:223:HMMCCDSXX:3:1268:6415:25222 2:N:0:TGTACCGT+TCTCTAGG
AAGTAATTGCTCTTCCGTTTCTAGTTTAGCAAGGGGCTTGTAGCTGTGCGCACGTGGAGCCCTGCATTAGCAGACACCGCAGGCTCCGTGGCCTTGGGCAGATTCCTTTAAAACTGTGATCGGAGAATCACAGCGATATTTCTCCTTGCT
+
FFFFFFFFFFFFFFFFFFFFFFFFFFFFFFFFFFFFFF:F:FFFFFFFFFFFFFFFFFFFFFFFFFFFFFFFFFFFFFFFFFFFFFFFFFFFFFFFFFFFFFFFFFFFFFFFFFFFFFFFFFFFFFFFFFFFFFFFFFFFFFFFFFFFFF
@A00456:223:HMMCCDSXX:3:1268:1226:35055 2:N:0:TGTACCGT+TCTCTAGG
GGAAGAGGTTTTGCTGCCTCTGGACAACCCCTACGGCAAAATAACCGGGACGGTGAGGAGGAAGCTGCCTTCCAGGCTGTGACGTTATGGCTCCAGCCAGTTGTGATGCTTGGGATAACTGTGTGCTCACCTGCAAAAATTTCAACTCAG
+
FFFFFFFFFFFFFFFFF:FFFFFFFFFFFFFFFFFFFFFFFFFFFFFFFFFFFFFFFFFFFFFFFFFFFFFFFFFFF:FFFFFF:FFFFFFFFFFFFFFFFFFFFFFFF:FFFFFFF,FFFFFFFFFFFFFFFFFFFFFFFFFFFFFFFF
@A00456:223:HMMCCDSXX:3:1269:11993:5447 2:N:0:TGTACCGT+TCTCTAGG
GTAGCCTCGAAATCCACGTCCCGATTCTGGTAGCGCCACTTGCAGTACACTTGAGTGGCAAAGCATCGGTCCTTCACCTCGGGGAGAGTAGTGAACTGGTCCTTGATGAATCCTTCAAATCCAGACTGGGTTGTTTTCAAGACCTTGAGG
+
FFFFFFFFFFFFFFFFFFFFFFF:FFFFFFFFFFFFFFFFFFFFFFFFFFFFFFFFFFFFFFFFFFFFFFFFFFFFFFFFFFFFFFFFFFFFFFFFFFFFFFFFFFFFFFFFFFFFFFFFFFFFFFFFFFFFFFFFFFFF:FFFFFFFFF
@A00456:223:HMMCCDSXX:3:1269:28375:15499 2:N:0:TGTACCGT+TCTCTAGG
CATGGTTTTATTACGTTTTTGGTACAACCCAGACATCCCTAGGATGATGACAGTGTTTGATCTCATGTTCAGATCAACGGATGTGGCAGCAGCCAGTGCTTTACGACTATTTCCTTAACGATCGGATCCTAAAGACAGAGTCTGAGGCAG
+
FFFFFFFFFFFFFFFFFFFFFFFFFFFFFFFFFFFFFFFFFFFFFFFFFFFFFFFFFFFFFFFFFFFFFFFFFFFFFFFFFFFFFFFFFFFFFFFFFFFFFFFFFFFFFFFFFFFFFFFFFFFFFFFFFFFFFFFFFFFFFFFFFFFFF:
@A00456:223:HMMCCDSXX:3:1269:20600:17660 2:N:0:TGTACCGT+TCTCTAGG
AGACTCTGTCTTTAGGATCCGATCGTTAAGGAAATAGTCGTAAAGCACTGGCTGCTGCCACATCCGTTGATCTGAACATGAGATCAAACACTGTCATCATCCTAGGGATGTCTGGGTTGTACCAAAAACGTAATAAAACCATGTGAAAAA
+
FFFFFFF:FFFFFFFFF:,FFFFFFFFF,FFFFFFFFFFFFFFFFFFFFF:FFFFFFF:FFFFFFFFFF,:F:FFFFFFFFFFFFFFFFFFFFF:FFFFFFFFFFFFFF,FFFF,FF:FFFFFFFFF,:FFFFFFFFFFFF:::FFFFFF
@A00456:223:HMMCCDSXX:3:1269:1081:21590 2:N:0:TGTACCGT+TCTCTAGG
GATGAAGTGGAGTTTGTCCGAACTGGCTATGGGAAGGACATGGTCAAAGTTCTCCATATTCAGAGGGATGGAAAATACCACAGCATCAAAGAGGTGGCGACTTCGGTGCAGTTGACTCTGAGGTCCAAAAAGGATTACCTCCATGGTGAT
+
,FF::FF,FFFF:FF:,F:FFFF:FFFFFFFF:F,FFF:F,FF,FFFF:FFFFFF:,F:FFFFFFFFFFFFF:FFFFFFFF:FFFFFF:FFFFFFF:FFFFF:FFFF:FFFFFFFFFFFFFFFFFFFFFFF:F:FFFFF:FFFFFFFFFF
@A00456:223:HMMCCDSXX:3:1270:25997:3991 2:N:0:TGTACCGT+TCTCTAGG
AACTGTGTGCTCACCTGCAAAAATTTCAACTCAGGATACTGATTGCTCTGCTCTGTGTGAAGTAATTGCTCTTCCGTTTCTAGTTTAGCAAGGGGCTTGTAGCTGTGCGCACGTGGAGCCCTGCATTAGCAGACACCGCAGGCTCCGTGG
+
FFFFFFFFFFFFFFF:FFFFFFFFFFFF:FFFFFFFFFFFFFFFFFFFFFFFF:FFFFFFFFFF:F:FFFFFFFFFFFFFFFFFFFFFFFFFFFFF:FFFFFFFFFFFFFFFFFFFFFFFFFFFFF:FFFFFFFFFFFFFFFFFFFFFFF
@A00456:223:HMMCCDSXX:3:1270:23728:14559 2:N:0:TGTACCGT+TCTCTAGG
GGCCCATTACCATGACGACTATGGAAAGAATGATGAAGTGGAGTTTGTCCGAACTGGCTATGGGAAGGACATGGTCAAAGTTCTCCATATTCAGAGGGATGGAAAATACCACAGCATCAAAGAGGTGGCGACTTCGGTGCAGTTGACTCT
+
F:FFFFFFFFFFFFFFFFFFFFFFFFFFFFFFFFFFFFFFFFFFFFFFFFFFFFFFFFF,FFFFFFFFFFFFFFFFFFFFFFFFFFFFFFFFFFFFFFFFFFFFFFFFFFFFFFFFFFF:FFFFFFFFFFFFFFFFFFFFFFFFFFFFFF
@A00456:223:HMMCCDSXX:3:1270:3360:15734 2:N:0:TGTACCGT+TCTCTAGG
AATTGCTCTTCCGTTTCTAGTTTAGCAAGGGGCTTGTAGCTGTGCGCACGTGGAGCCCTGCATTAGCAGACACCGCAGGCTCCGTGGCCTTGGGCAGATTCCTTTAAAACTGTGATCGGAGAATCACAGCGATATTTCTCCTTGCTGTTC
+
F,:FFFFFFFFFFFFFFFFFFFFFFFF:FFFFF,FFFFFFFFFFFFFFFFFFFFFFFFFFFFFFFFFFFFFFFFFF:FFFFFFFFFFFFFFFFFF:FFFFFFFFFFFFFFFFFFFFFFFFFF:FFFFFFFFFF::FFFFFFFFFFFFFFF
@A00456:223:HMMCCDSXX:3:1270:20835:36573 2:N:0:TGTACCGT+TCTCTAGG
CTTGAAATCCACGTCCCGATTCTGGTAGCGCCACTTGCAGTACACTTGAGTGGCAAAGCATCGGTCCTTCACCTCGGGGAGAGTAGTGAACTGGTCCTTGATGAATCCTTCAAATCCAGACTGGGTTGTTTTCAAGACCTTGAGGTCTTT
+
FFFFFFFFFFFFFFFFFFFFFFFFFFFFFFFFFFFFFFFFFFFFFFFFFFFFFFFFFFFFFFFFFFFFFFFFFFFFFFFFFFFFFFFFFFFFFFFFFFFFFFFFFFFFFFFFFFFFFFFFFFFFFFFFFFFFFFFFFFFFFFFFFFFFFF
@A00456:223:HMMCCDSXX:3:1271:30526:2472 2:N:0:TGTACCGT+TCTCTAGG
CTCTGGCTGAAGCTCCTCATGGAGGAGGGCAGGGGGGCTTGAACTTCCAACCCCAGCTGAGGAGTGATTTGCATTTGATTGAGGCACCAAGAGGAAAGACAGTTTTGTTTGAAGGGTGAGTCTCCTGGTCTGTGGATCAGACTGAAGGGC
+
FFF:FFF:F:FFF:FFFFFF:FFFFF,FFFFFFFFFFFFFF:FFFFF:FF:FFFFF::FFFFFFFFFFFFFFFFFFFFFFFFFFF:FFFFFFFFFFFFFFF,FFF,,FF:FFFFF:FFFFFFFFFFFFFFFF,FFFFFFF:FFFFFFF:F
@A00456:223:HMMCCDSXX:3:1271:20428:28447 2:N:0:TGTACCGT+TCTCTAGG
GGCTCCGTGGCCTTGGGCAGATTCCTTTAAAACTGTGATCGGAGAATCACAGCGATATTTCTCCTTGCTGTTCTTGTGCCCTCTGCCTCAGACTCTGTCTTTAGGATCCGATCGTTAAGGAAATAGTCGTAAAGCACTGGCTGCTGCCAC
+
F:FFFFFFFFFFFFFFFFFFFFFFFFFFFFFFFFF:FFFFFFFFFFFFFFFFFFFFFFFFFFFFFFFFFFFFFFFFFFFFFFFFFFFFFFF:FFFFFFFF,FFFFFFFFFFFFFFFFFFFFFFFFFFFFFFFFFFFFFFFFFFFFF:FFF
@A00456:223:HMMCCDSXX:3:1271:4652:31156 2:N:0:TGTACCGT+TCTCTAGG
GCCCTGCATTAGCAGACACCGCAGGCTCCGTGGCCTTGGGCAGATTCCTTTAAAACTGTGATCGGAGAATCACAGCGATATTTCTCCTTGCTGTTCTTGTGCCCTCTGCCTCAGACTCTGTCTTTAGGATCCGATCGTTAAGGAAATAGT
+
FFFFFFFFFFFFFFFFFFFFFFFFFFFFFFFFFFFFFFFFFFFFFFFFFFFFFFFFFFFFFFFFFFFFFFFFFFFF:FFFFFFFFFFFFFFFFFFFFF:F:FFFFFFFFFFFFFFFFFFFFFFFFF:FFFFFFFFFFFFFF,FFFFFFFF
@A00456:223:HMMCCDSXX:3:1272:24089:20791 2:N:0:TGTACCGT+TCTCTAGG
GAGGGCACAAGAACAGCAAGGAGAAATATCGCTGTGATTCTCCGATCACAGTTTTAAAGGAATCTGCCCAAGGCCACGGAGCCTGCGGTGTCTGCTAATGCAGGGCTCCACGTGCGCACAGCTACAAGCCCCTTGCTAAACTAGAAACGG
+
FFFF:FFFFFFFFFFFFFFFFFFFFFFFFFFFFFFFFFFF:FFFFFFFFFFFF:FFFFFFFFFFFFFFFFFFFFFFFFFFFFFFFFFFFF:FFFFFFFFFFFFFFFFFFFFFFFFFFFFFFFF:FFFFFFFFFFFFF,FFFFFFFFFFFF
@A00456:223:HMMCCDSXX:3:1272:4164:29434 2:N:0:TGTACCGT+TCTCTAGG
GCCCCTTGCTAAACTAGAAACGGAAGAGCAATTACTTCACACAGAGCAGAGCAATCAGTATCCTGAGTTGAAATTTTTGCAGGTGAGCACACAGTTATCCCAAGCATCACAACTGGCTGGAGCCATAACGTCACAGCCTGGAAGGCAGCT
+
FFFFFFFFFF:FFFFFFFFFFFFF:FFFFFFFFFFFFFFFFFFFFFFFFFFFF:FFFFFFFFFFFFFFFFFFFFFFFFFFFFFFFFFFFFFFFFFFFFFFFFFF:FFFFFFFFFFFFFFFFFFF:FFFFFFFFFFFFFFFFFFFFFFFFF
@A00456:223:HMMCCDSXX:3:1273:28980:4210 2:N:0:TGTACCGT+TCTCTAGG
GAGAATCACAGCGATATTTCTCCTTGCTGTTCTTGTGCCCTCTGCCTCAGACTCTGTCTTTAGGATCCGATCGTTAAGGAAATAGTCGTAAAGCACTGGCTGCTGCCACATCCGTTGATCTGAACATGAGATCAAACACTGTCATCATCC
+
FFF,FFFFFFFFFFFFFFFFFFFFFFFFFFFFFFFFFFFFFFFFFFFFFFFFFFFFFFFFFFFFFFFFFFFFFFFFFFFFF:FFFFFFFFFFFFFFFFFFFFFFFFFFFFFFFFFFFFFFFFFFFF:FFFFFFFFFFFFFFFFFFFFFF:
@A00456:223:HMMCCDSXX:3:1273:31232:11428 2:N:0:TGTACCGT+TCTCTAGG
CACTTCTGTGACGTGGAGCAGGTGAGGAACGGACCTCCCATCATTCACTCTGGAATCAAAGACCTCAAGGTCTTGAAAACAACCCAGTCTGGATTTGAAGGATTCATCAAGGACCAGTTCACTACTCTCCCCGAGGTGAAGGACCGATGC
+
FFFFFFFFFFFFFFFFFFFFFFFFFFFFFFFFFFFFFFFFFFFFFFFFFFFFFFFFFFFFF:FFFFFFFFFFFFFFFFFFFFFFFFFFFFFFFFFFFFFFFFFFFFFFFFFFFFFFFFFFFFFFFFFFFFFFFFFFFFFFFFFFFFFFFF
@A00456:223:HMMCCDSXX:3:1273:25572:12806 2:N:0:TGTACCGT+TCTCTAGG
AGAGGGCACAAGAACAGCAAGGAGAAATATCGCTGTGATTCTCCGATCACAGTTTTAAAGGAATCTGCCCAAGGCCACGGAGCCTGCGGTGTCTGCTAATGCAGGGCTCCACGTGCGCACAGCTACAAGCCCCTTGCTAAACTAGAAACG
+
FFFFFFFFFFFFFFFFFFFFFFFF:FFFFFFFFFFFFFFFFFFFFFFFFFFFFFFFFFFFFFFFFFFFFFFFFFFFFFFF:FFFFFFFFFFFFFFFFFFFFFFFFFFFFFFFFFFFFFFFFFFFFFFFFFFFFFFFFF:FFFFFFFFFFF
@A00456:223:HMMCCDSXX:3:1274:25147:8406 2:N:0:TGTACCGT+TCTCTAGG
GGGATGATGTCGGAATTATCACCATGGAGGTAATCCTTTTTGGACCTCAGAGTCAACTGCACCGAAGTCGCCACCTCTTTGATGCTGTGGTATTTTCCATCCCTCTGAATATGGAGAACTTTGACCATGTCCTTCCCATAGCCAGTTCGG
+
FFFFFFFFFFFFFFFFFFFFFFFFFFFFFFFFFFFFFFFFFFFFFFFFFFFFFFFFFFFFFFFFFFFFFFFFFFFFFFFFFFFFFFFFFFFFFFFFFFFFFFFFFFFFFFFFFFFFFFFFFFFFFFFFFFFFFFFFFFFFFFFFFFFFFF
@A00456:223:HMMCCDSXX:3:1274:25572:20948 2:N:0:TGTACCGT+TCTCTAGG
GGGCTGATCAACAAGGAAGAGGTTTTGCTGCCTCTGGACAACCCCTACGGCAAAATAACCGGGACGGTGAGGAGGAAGCTGCCTTCCAGGCTGTGACGTTATGGCTCCAGCCAGTTGTGATGCTTGGGATAACTGTGTGCTCACCTGCAA
+
FFFFFFFFFFFFFFFFFFFFFFFFFFFFFFFFFFFFFFFFFFFFFFFFFFFFF,FFFFFFFFFFFFFFFFFFFFFFFFFFFFFFFFFFFFFFFFFFFFFFFFFFFFFFFFFFFFFFFFFFFFFFFFFFFFFFFFFFF:FFFFFFFFFFFF
@A00456:223:HMMCCDSXX:3:1275:23538:10723 2:N:0:TGTACCGT+TCTCTAGG
GGTGTCTGTGGGGATGATGTCGGAATTATCACCATGGAGGTAATCCTTTTTGGACCTCAGAGTCAACTGCACCGAAGTCGCCACCTCTTTGATGCTGTGGTATTTTCCATCCCTCTGAATATGGAGAACTTTGACCATGTCCTTCCCATA
+
FFFFFFFFFFFFFFFFFFFFFFFFFFFFFFFFFF:FFFFFF,FFFFFFFFFFFFFFFFFFFFFFFFFFFFFFFFFFFFFFFFFFFFFFFFFFFFF:FFFFFFFFFFFFFFFFFFFFFFFFFFFFFFFFFFFFFFFFFFFFFFFFFFFFFF
@A00456:223:HMMCCDSXX:3:1275:27561:18349 2:N:0:TGTACCGT+TCTCTAGG
GGTGTCTGTGGGGATGATGTCGGAATTATCACCATGGAGGTAATCCTTTTTGGACCTCAGAGTCAACTGCACCGAAGTCGCCACCTCTTTGATGCTGTGGTATTTTCCATCCCTCTGAATATGGAGAACTTTGACCATGTCCTTCCCATA
+
FFFFFFFFFFFFFFFFFFFFFFFFFFFFFFFFFFFFFFFFFF:FFFFFFFFF:FFFFFFFFFFFFFFFFFFFFFFFFFFFFFFFFFFFFFFFF:FFFFFFFFFFFFFFFFFFFFFFFFFFFFFFFFFFFFF:FF:FFFFFFFFFFFFFFF
@A00456:223:HMMCCDSXX:3:1276:27552:7780 2:N:0:TGTACCGT+TCTCTAGG
AAATGGCCCATTACCATGACGACTATGGAAAGAATGATGAAGTGGAGTTTGTCCGAACTGGCTATGGGAAGGACATGGTCAAAGTTCTCCATATTCAGAGGGATGGAAAATACCACAGCATCAAAGAGGTGGCGACTTCGGTGCAGTTGA
+
FFFFFFFFFFFFFFFFFFFFFFFFFFFFFFFFFFFFFFFFFFFFFFFFFFFFFFFFFFFFFFFFFFFFFFFFFFFFFFFFFFFFFFFFFFFFFFFFFFFFFFFFFFFFFFFFFFFFFFFFFFFFFFFFFFFFFFFFFFFFFFFFFFFFFF
@A00456:223:HMMCCDSXX:3:1276:1461:20055 2:N:0:TGTACCGT+TCTCTAGG
TAACTGTGTGCTCACCTGCGAAAATTTCAACTCAGGATACTGATTGCTCTGCTCTGAGTGAAGTAATTGCTCTTCCGTTTCTAGTTTAGCAAGGGGCTTGTAGCTGTGCGCACGTGGAGCCCTGCATTAGCAGACACCGCAGGCTCCGTG
+
FFFF:FFF,FFFFFFFFFFFFFFFF,FFFFFFFF::FFFFFFFFFFFFFFFFFF,F,FFFF:F:FFFFFFF:FFFFF,F:FFFFFFFFF:FF,FFFFFFFF:FFF::F:FFFFF:FF:FFF:FF,FF,:FFFFFFFF,FFFF,FFFFFFF
@A00456:223:HMMCCDSXX:3:1276:11207:24095 2:N:0:TGTACCGT+TCTCTAGG
CTTCTATCTCAGGAAGCTGGCTCAGGGTCAGCACTTGTATGTCATAGAGGGTCTTCTGCACGGAAGGTGAGTATTCACCTCTGTCATAGGGCCCAGCAAATTTCTTCAGGACAATGTCCCGGACAGCGCCCCAGGTAGCCTCGAAATCCA
+
FFFFFFFFFFFFFF:FFFFFFFFFFFFFFFFFFFF:FFFFFFFFFFFFFFFFFFFFFFFFFFFFFFFFF:F:,FFFFFFFF,FFFFFFFFFFFFFFFFFFFFFFFFFFFFFFFFFFFFFFFFFFFFFFFFFFFFFF:FFFFFFFFFFFFF
@A00456:223:HMMCCDSXX:3:1277:20419:14152 2:N:0:TGTACCGT+TCTCTAGG
TTGGGTTTGGATTCCTAACACTCGTTGCATGGATGTTTGCGAATGAAACCTCCATACACTGAGGAAAAGACACTTTGATCCCAAGAGCTTTCTGGTCAGCCAGTCTAGTAAAATCAGTGAGCTTCCCAAAAGACTTTGTCTCCAGGCAGT
+
FFFFFFFFFFFFFFFFFFFFFFFFFFFFFFFF:FFFFFFFFF:FFFFFFFFFFFFFFFFFFFFFF:FFFFFFFFFFF:FFFF:FFFFFFFFFFFFFFFFFFFFFFFFFFFFFFFFFFFFFF:FFFFFFFFFFFFFFFFFFFFFFFFFFFF
@A00456:223:HMMCCDSXX:3:1277:7401:14403 2:N:0:TGTACCGT+TCTCTAGG
GGCCCATTACCATGACGACTATGGAAAGAATGATGAAGTGGAGTTTGTCCGAACTGGCTATGGGAAGGACATGGTCAAAGTTCTCCATATTCAGAGGGATGGAAAATACCACAGCATCAAAGAGGTGGCGACTTCGGTGCAGTTGACTCT
+
,,FF,FF:F,:FF,FFF:,FF:,,FFFFFFF,F,,FFF,:,F:,:F,,::,FFF,:FF:F,,:,F:,FF:FFF:FFFFF:FFFFF:FFFFFFFFF:F:FF:,FFFFFF:,F:F,,FFFFFF::F,,:,::FFFF,F,:F,:FFFF:FFFF
@A00456:223:HMMCCDSXX:3:1277:2862:32158 2:N:0:TGTACCGT+TCTCTAGG
ATGAAGTGGAGTTTGTCCGAACTGGCTATGGGAAGGAAATGGTCAAAGTTCTCCATATTCAGAGGGATGGAAAATACCACAGCATCAAAGAGGTGGCGACTTCGGTGCAGTTGACTCTGAGGTCCAAAAAGGATTACCTCCATGGTGATA
+
FFFFFFFFFFFFFFFFFFFFFFFFFFFFFFFFFFFFF::FFFFFFFFFFFFFFFFFFFFFFFFFFFFFF:F,FFFFFFFFFFFFFFFFFFFFFFFFFFFFFFFFFFFFFFFFFFFFFFFFFFFFFFFFFFFFFFFFFFFFFF:FFFFFF:
@A00456:223:HMMCCDSXX:3:1277:9579:32330 2:N:0:TGTACCGT+TCTCTAGG
GGGCTGATCAACAAGGAAGAGGTTTTGCTGCCTCTGGACAACCCCTACGGCAAAATAACCGGGACGGTGAGGAGGAAGCTGCCTTCCAGGCTGTGACGTTATGGCTCCAGCCAGTTGTGATGCTTGGGATAACTGTGTGCTCACCTGCAA
+
FFFFFFFFFFFFFFFFFFFFFFFFFFFFFFFFFFFFFFFFFFFFFFFFFFFFF:FFFFFFFFFFFFFFFF:FFF:FFFFFFFFFFFFFFFFFFFFFFF:F:FFFFFFFFFFFFFFFFFFFFFFFFFFFFFFFFFFFFFFFFFFFFFFFFF
@A00456:223:HMMCCDSXX:3:1277:28049:33849 2:N:0:TGTACCGT+TCTCTAGG
ATTTGGTACAACCCAGACATACATAGGATGATGACAGAGTATGATAACATTTACAGATCAAAGGATGTGGCAGCAGCCAGTGCTTTACGACTATTTCATTAACGATCGGATCCTAAAGACAGAGTCTGAGGCAGAGGGCACAAGAACAGC
+
F,F,:,,F:FF:FFF,F:F,,,,FF:,FF,F,,F,F,,,,,F,F::,:F,,:,,F,FFFFF,,:F:::,::F:FF:,FF:::F,:::F,F,FFF,FF,,:FF,:FF,:,F,,F:FF,,FFFFFF,F:,FF::FFF:::,F,:F,:F:F::
@A00456:223:HMMCCDSXX:3:1278:20039:4570 2:N:0:TGTACCGT+TCTCTAGG
GAGCAATCAGTATCCTGAGTTGAAATTTTTGCAGGTGAGCACACAGTTATCCCAAGCATCACAACTGGCTGGAGCCATAACGTCACAGCCTGGAAGGCAGCTTCCTCCTCACCGTCCCGGTTATTTTGCCGTAGGGGTTGTCCAGAGGCA
+
FFFFFFFFFFFFFFFFFFFFFFFFFFFFFFFFFFFFFFFFFFFFFFFFFFFFFFFFFFFFFFFFFFFFFFFFFFFFFFFFFFFFFFFFFFFFFFFFFFFFFFFFFFFFFFFFFFFFFF:FFFFFFFFFFF,:F:FFFFFFFFFFFFFFFF
@A00456:223:HMMCCDSXX:3:1278:5032:6324 2:N:0:TGTACCGT+TCTCTAGG
AGAGCAATTACTTCACACAGAGCAGAGCAATCAGTATCCTGAGTTGAAATTTTTGCAGGTGAGCACACAGTTATCCCAAGCATCACAACTGGCTGGAGCCATAACGTCACAGCCTGGAAGGCAGCTTCCTCCTCACCGTCCCGGTTATTT
+
FFFFFFFFFFFFFFFFFFFFFFFFF:FFFFFFFFFFFFFFFFFFFFFFFFFFFFFFFFFFFFFFFFFFFFFFFFFFFF:FFFFFFFFFFFFFFFFFFFFFFFFFFFFFFFFFFFFFFFFFFFFFFFFFFFFFFFFFFFFFFFFFFF,:FF
@A00456:223:HMMCCDSXX:3:1278:5737:6511 2:N:0:TGTACCGT+TCTCTAGG
AGAGCAATTACTTCACACAGAGCAGAGCAATCAGTATCCTGAGTTGAAATTTTTGCAGGTGAGCACACAGTTATCCCAAGCATCACAACTGGCTGGAGCCATAACGTCACAGCCTGGAAGGCAGCTTCCTCCTCACCGTCCCGGTTATTT
+
FFFFFFFFFFFFFFFFFFFFFFFFFFFFFFFFFFFFFFFFFFFFFFFFFFFFFFFFFFFFFFFFFFFFFFFFFFFFFFFFFFFFFFFFFFFFFFFFFFFFFFFFFFFFFFFFFFFFFFFFFFFFFFFFFFFFFFFFFFFFFFFFFFFFFF
@A00456:223:HMMCCDSXX:3:1278:14416:15969 2:N:0:TGTACCGT+TCTCTAGG
GTGTGAAGTAATTGCTCTTCCGTTTCTAGTTTAGCAAGGGGCTTGTAGCTGTGCGCACGTGGAGCCCTGCATTAGCAGACACCGCAGGCTCCGTGGCCTTGGGCAGATTCCTTTAAAACTGTGATTGGAGAATCACAGCGATATTTCTCC
+
FFFFFFFF:FFFFFFFFFFFFFFFFFFFFFFFFFFFFFFFFFFFFFFFFFFFFFFFFFFFFFFFFFFFFFFFFFFFFFFFFFFFFFFFFFFFFFFFFFFFFFFFFFF:FFFFFFF:FFFFFFFFFFFFFF:FFFFFFFFFFFFFFFFFFF
@A00456:223:HMMCCDSXX:3:1278:20202:19069 2:N:0:TGTACCGT+TCTCTAGG
TGATGAAGTGGAGTTTGTCCGAACTGGCTATGGGAAGGACATGGTCAAAGTTCTCCATATTCAGAGGGATGGAAAATACCACAGCATCAAAGAGGTGGCGACTTCGGTGCAGTTGACTCTGAGGTCCAAAAAGGATTACCTCCATGGTGA
+
FFF:FFFFFFFFFFFFFFFFFFFFFFFFFFFFFFFFFFFFFFFFFFFFFFFFFFFFFFFFFFFFFFFFFFFFFFFFFFFFFFFFFFFFFFFFFFFFFFFFFFFFFFFFFFFFFFFFFFFFFFFFFFFFFFFFFFFFFF:FFFFFFFFFFF
@A00456:223:HMMCCDSXX:3:1278:5900:27618 2:N:0:TGTACCGT+TCTCTAGG
GTAGCACAGATGTCAACCTTAGGAGCATTTGTCAGTTGATATCCAATCTTTTGATTCTGAAGACCAGGTCTCTGATATTGATCTGAACTTTGCTACTGCTTCAGCTATGCTGGCTGTCGTGAGCTGCAGGGACCTGCCCAGCTCCATCTC
+
FF,::FFF:,:,F:FFF,FFF,,:,:,F:F,F,:F:F:,F,F:,FFFFFF,,,:FFF,FFFFFFF,,FFFFFF:FFFFF,FFF::FFF,FFFF::FFFF:FF:,FF:FFFFFFFFFF,FFF:FFFFFFFFFFFFFFFFF:FFFFF,FFFF
@A00456:223:HMMCCDSXX:3:1301:10059:10081 2:N:0:TGTACCGT+TCTCTAGG
CAGCGATATTTCTCCTTGCTGTTCTTGTGCCCTCTGCCTCAGACTCTGTCTTTAGGATCCGATCGTTAAGGAAATAGTCGTAAAGCACTGGCTGCTGCCACATCCGTTGATCTGAACATGAGATCAAACACTGTCATCATCCTAGGGATG
+
FFFFFFFFFFFFFFFFFFFFFFFFFFFFFFFFFFFFFFFFFFFFFFFFFFFFF:FFFFFFFFFFFFFFFFFFFFFFFFFFFF:F:FFFFF:FFFFFFFFFFFFFFFFFFFFFFFFFFFFFFFFFFFFFFFFFFFFFFFFFF:FFFFFFFF
@A00456:223:HMMCCDSXX:3:1301:10050:10504 2:N:0:TGTACCGT+TCTCTAGG
CAGCGATATTTCTCCTTGCTGTTCTTGTGCCCTCTGCCTCAGACTCTGTCTTTAGGATCCGATCGTTAAGGAAATAGTCGTAAAGCACTGGCTGCTGCCACATCCGTTGATCTGAACATGAGATCAAACACTGTCATCATCCTAGGGATG
+
FFFFFFFFFFFFFFFFFFFFFFFFFFFFFFFFFFFFFFFFFFFFFFFFFFFF:F:FFFFFFFFFFFFFFFFFFFFFFFFFFF,FFFFFFFFFFFFF:FFFFFFFFFFFFFFFFFFFFFFFFFFFFFFFFFFFFFFFFFFFFFFFFFFFFF
@A00456:223:HMMCCDSXX:3:1301:9227:27524 2:N:0:TGTACCGT+TCTCTAGG
GAGAAATATCGCTGTGATTCTCCGATCACAGTTTTAAAGGAATCTGCCCAAGGCCACGGAGCCTGCGGTGTCTGCTAATGCAGGGCTCCACGTGCGCACAGCTACAAGCCCCTTGCTAAACTAGAAACGGAAGAGCAATTACTTCACACA
+
FFFFF:FFFFFFFFFFFFFFFFFFFFFFFFFFFFFFFFFFFFFFFFFFFFFFFFFFFFFFFFFFFFFFFFFFFFFFFFFFFFFFFFFFFFFFFFFFFFFFFFFFFFFFFFFFFFFFFFFFFFFFFF,FFFFFFFFFFFFFFFFFFFFFF:
@A00456:223:HMMCCDSXX:3:1301:24686:29684 2:N:0:TGTACCGT+TCTCTAGG
GGAGTTTGTCCGAACTGGCTATGGGAAGGACATGGTCAAAGTTCTCCATATTCAGAGGGATGGAAAATACCACAGCATCAAAGAGGTGGCGACTTCGGTGCAGTTGACTCTGAGGTCCAAAAGGGATTACCTCCATGGTGATAATTCCGA
+
::FFFFFF:F::FFFFFFFFFFFFFFFFFFFFFFFFFFFFFFFFFFF:FFFFFFFF:FFFFFFFFFFFFFFFFFFFFFFFFF:F,FFFFFFFFF:FFFFFFFFFFFFFFFFFFF,FFFFF:FFFFFF:FFFF:FFFF,FFFFFFFF,FFF
@A00456:223:HMMCCDSXX:3:1302:7392:2174 2:N:0:TGTACCGT+TCTCTAGG
GTGGGAATGATGTCGGAATTATCACCATGGAGGTAATCCTTTTTGGACCTCAGAGTCAACTGCACCGAAGTCGCCACCTCTTTGATGCTGTGGTATTTTCCATCCCTCTGAATATGGAGAACTTTGACCATGTCCTTCCCATAGCCAGTT
+
F,FFFF:FFF:FFFFFFFFFFFFFFFFFFFFFFFFFFFFFF:,FFFFFFFFFFFFFFF:FFFFFFFFFFFFFFFFFFFFFFFFFFFFFFFFFFFFFFFFFFFF::FFFFFFFFFFFFFFFFFFFFFFFFFFFFFFFFFFFFFFF:FFFFF
@A00456:223:HMMCCDSXX:3:1302:17824:5682 2:N:0:TGTACCGT+TCTCTAGG
GGCAGCAGCCAGTGCTTTACGACTATTTCCTTAACGATCGGATCCTAAAGACAGAGTCTGAGGCAGAGGGCACAAGAACAGCAAGGAGAAATATCGCTGTGATTCTCCGATCACAGTTTTAAAGGAATCTGCCAAAGGCCACGGAGCCTG
+
FFFFFFFFFFFFFFFFFFFFFFFFFFFFFFFFFFFF:FFFFFFFFFFFFFFFFFFFFFFFFFFFFFFFFFF:FFFFFFFFFFFFFFFFFFFFFFFFFFFFFFFFFFFFFF:FFFFFF:FFFF,FFF,FFFFFFFFFFFFFFFFFFFFFFF
@A00456:223:HMMCCDSXX:3:1302:30987:8375 2:N:0:TGTACCGT+TCTCTAGG
CGTTATGGCTCCAGCCAGTTGTGATGCTTGGGATAACTGTGTGCTCACCTGCAAAAATTTCAACTCAGGATACTGATTGCTCTGCTCTGTGTGAAGTAATTGCTCTTCCGTTTCTAGTTTAGCAAGGGGCTTGTAGCTGTGCGCACGTGG
+
FFFFFFFF:FFFF:FFFF:,,FFFF,FFFFFFFFF::FF:F,FFFFFF,F:FFFFFFFFFFFFFFFFFFFF,FFFF:FFFFFFFFFF,F,F:FFFFFFFFFFFF:FFFFFFFFFFFFFFFFFFFFF,F:FFFFFFFFFF:FFFFFFFFFF
@A00456:223:HMMCCDSXX:3:1302:7383:12461 2:N:0:TGTACCGT+TCTCTAGG
GTCTGCTAATGCAGGGCTCCACGTGCGCACAGCTACAAGCCCCTTGCTAAACTAGAAACGGAAGAGCAATTACTTCACACAGAGCAGAGCAATCAGTATCCTGAGTTGAAATTTTTGCAGGTGAGCACACAGTTATCCCAAGCATCACAA
+
FFFFFFFF:FFFFFFFFFFFFFFFFFFFFFFFFFFFFFFFFFFFFFFFFFFFFFFFFFFFFFFFFFFFFFFFFFFFFFFFFFFFFFFFFFF,FFFFF:FFFFFFFFFFFFFFFFFFFFFFFFFFFFFFFFFFFFFFFFF:FFFFFFFFFF
@A00456:223:HMMCCDSXX:3:1302:24135:18145 2:N:0:TGTACCGT+TCTCTAGG
GTTGTGATGCTTGGGATAACTGTGTGCTCACCTGCAAAAATTTCAACTCAGGATACTGATTGCTCTGCTCTGTGTGAAGTAATTGCTCTTCCGTTTCTAGTTTAGCAAGGGGCTTGTAGCTGTGCGCACGTGGAGCCCTGCATTAGCAGA
+
FF,F,FFFFFF:FFF:FFFFFFFFFFFF:FFFFFFFF:FFFFFFFFFFFFFF,FFFFFFFFFFFFFFFFFFFFFFFFFFFFFFFFFFFFFFFFFFFFFFFFFFF:FFFFFFFFFFFFFFFFFFFFFFFFF:FFFFFFFFFFFF:FFFFF:
@A00456:223:HMMCCDSXX:3:1302:12653:19523 2:N:0:TGTACCGT+TCTCTAGG
CTGCGGTGTCTGCTAATGCAGGGCTCCACGTGCGCACAGCTACAAGCCCCTTGCTAAACTAGAAACGGAAGAGCAATTACTTCACACAGAGCAGAGCAATCAGTATCCTGAGTTGAAATTTTTGCAGGTGAGCACACAGTTATCCCAAGC
+
FFFFFF,FFFFFFFFFFFFFFFFFFFFFF:FFFFFFFFFF:FFFF,F:FFFFFFFFFFFFF:FFFFFFFFF:FFF,FFFFFFFFFFFFFFFF:FFFFFFFFFFFFFFF::FFF,FFFFF,F:FF,FFFFFF:FF:FFFF::FFF:FFFF:
@A00456:223:HMMCCDSXX:3:1302:23900:23156 2:N:0:TGTACCGT+TCTCTAGG
GCTATGGGAAGGACATGGTCAAAGTTCTCCATATTCAGAGGGATGGAAAATACCACAGCATCAAAGAGGTGGCGACTTCGGTGCAGTTGACTCTGAGGTCCAAAAAGGATTACCTCCATGGTGATAATTCCGACATCATCCCCACAGACA
+
FFFFFFFFF:FFFFFFFFFFFF:FFFFFFFFFFFFFFFFFFFFFFFFFFFFFFFFFFFFFFFFFFFFFFFFFFFFFFFFFFFFFFFFFFFFFFFFFFFFFFFFFFFFFFFFFFFFFFFFFFFFFFFFFFFFFFFFFFFFFFFFFFFFFFF
@A00456:223:HMMCCDSXX:3:1302:28971:24017 2:N:0:TGTACCGT+TCTCTAGG
CAAAAGAATGATGAAGTGGAGTTTGTCCGAACTGGCTATGGGAAGGACATGGTCAAAGTTCTCCATATTCAGAGGGATGGAAAATACCACAGCATCAAAGAGGTGGCGACTTCGGTGCAGTTGACTCTGAGGTCCAAAAAGGATTACCTC
+
,,,:F,:F,FF,FFFFFFFFFFF:F:F:FFFF,:FF::::FFF::FFFFFFFF:FFFF:FFFFFFFF:FFFFFFFFF::,:FFF:FFFFFFFFFFFFFFFF:FFF:FFFFFFFF:,FFFFFFFFFFF,FF:,,FFFFFFFF:F,,:F:::
@A00456:223:HMMCCDSXX:3:1302:22797:25535 2:N:0:TGTACCGT+TCTCTAGG
ATCGGATCCTAAAGACAGAGTCTGAGGCAGAGGGCACAAGAACAGCAAGGAGAAATATCGCTGTGATTCTCCGATCACAGTTTTAAAGGAATCTGCCCAAGGCCACGGAGCCTGCGGTGTCTGCTAATGCAGGGCTCCACGTGCGCACAG
+
FFFFFFFFFFFFFFFFFFFFFFFFFFFFFFFFFFFFFFFFFFFFFFFFFFFFFFFFFFFFFFFFFFFFFFFFFFFFFFFFFFFFFF:FFF:FFFFFFFFFFFFFFFFFFFFFFFF:FFFFFFFFFFFFFFFFFFFFFFFFFFFFFFFFFF
@A00456:223:HMMCCDSXX:3:1303:22417:7341 2:N:0:TGTACCGT+TCTCTAGG
GCAGACACCGCAGGCTCCGTGGCCTTGGGCAGATTCCTTTAAAACTGTGATCGGAGAATCACAGCGATATTTCTCCTTGCTGTTCTTGTGCCCTCTGCCTCAGACTCTGTCTTTAGGATCCGATCGTTAAGGAAATAGTCGTAAAGCACT
+
FFFFFFFFFFFFFFFFFFFFFFFFFFFFFFFFFFFFFFFFFFFFFFFFFFFFFFFFF:FFFFFFFFFFFFFFFFFFFFFFFFFFFFFFFFFFFFFFFFFFFFFFFFFFFFFFFFFFFFFF:FFFFFFFF:FFF,FFFFFFFFFFF:F:FF
@A00456:223:HMMCCDSXX:3:1303:27471:33974 2:N:0:TGTACCGT+TCTCTAGG
CGGGGATGATGTCGGAATTATCACCATGGAGGTAATCCTTTTTGGACCTCAGAGTCAACTGCACCGAAGTCGCCACCTCTTTGATGCTGTGGTATTTTCCATCCCTCTGAATATGGAGAACTTTGACCATGTCCTTCCCATAGCCAGTTC
+
,:FF:FFFFF:,:FFFFFFF:FF:FFF,:FFFFFFFFFFFFFFF:FFF::FFFFFFFFFFFFFF:FFFFFFFF:FFFFFFFF:F:F,FFFFFF:FF:FFFFF,:FFF:FF::FF:FFFFFFFF:FFFFF:F:FFFFF,FF:FFFFF:::F
@A00456:223:HMMCCDSXX:3:1304:17436:20384 2:N:0:TGTACCGT+TCTCTAGG
GTCCTTGATGGTGTCTGTGGGGATGATGTCGGAATTATCACCATGGAGGTAATCCTTTTTGGACCTCAGAGTCAACTGCACCGAAGTCGCCACCTCTTTGATGCTGTGGTATTTTCCATCCCTCTGAATATGGAGAACTTTGACCATGTC
+
FFFFFFFFFFFFFFFFFFFFFFFFFFFFFFFFFFF:FFFFFFFFFFFFFFFFFFFFFFFFFFFFFFFFFFFFFFFFFFFFFFFFFFFFFFFFFFFFFFFFFFFFFFFFFFFFFFFFFFFFFFFFFFFFFFFFFFFF:FFFFFFF:FFFFF
@A00456:223:HMMCCDSXX:3:1304:17788:20619 2:N:0:TGTACCGT+TCTCTAGG
GTCCTTGATGGTGTCTGTGGGGATGATGTCGGAATTATCACCATGGAGGTAATCCTTTTTGGACCTCAGAGTCAACTGCACCGAAGTCGCCACCTCTTTGATGCTGTGGTATTTTCCATCCCTCTGAATATGGAGAACTTTGACCATGTC
+
FFFFFFFFFFFFFFFFFFFFFFFFFFFFFFFFFFFFFFFFFFFFFFFFFFFFFFFFFFFFFFFFFFFFFFFFFFFFFFFFFFFFFFFFFFFFFFFF:FFFFFFFFFFFFFFFFFFFF:FFFFFFFFFFFFFFFFFF:FFFFFFFFFFFFF
@A00456:223:HMMCCDSXX:3:1304:19678:25927 2:N:0:TGTACCGT+TCTCTAGG
ATGGCCCATTACCATGACGACTATGGAAAGAATGATGAAGTGGAGTTTGTCCGAACTGGCTATGGGAAGGACATGGTCAAAGTTCTCCATATTCAGAGGGATGGAAAATACCACAGCATCAAAGAGGTGGCGACTTCGGTGCAGTTGACT
+
FFFFFFFFFFFFFFFFFFFF:FFFFFFFFFFFFFFFFFFFFFFFFFFFFFFFFFFFFFFFFFFFFFF:FFFFFFFFFFF:,FFFFFFFFFFFFFFFFFFFFFFFFFFFFFFFFFFFFFFFFFFFFFFFFFFFFFFFFFFFFFFFFFFFFF
@A00456:223:HMMCCDSXX:3:1305:24758:2284 2:N:0:TGTACCGT+TCTCTAGG
GAAGTGGAGTTTGTCCGAACTGGCTATGGGAAGGACATGGTCAAAGTTCTCCATATTCAGAGGGATGGAAAATACCACAGCATCAAAGAGGTGGCGACTTCGGTGCAGTTGACTCTGAGGTCCAAAAAGGATTACCTCCATGGTGATAAT
+
FFFFFFFFFFFFFFFFFFFFFFFFFFFFFFFFFFFFFFFFFFFFFFFFFFFFFFFFFFFFFFFFFFFFF:FFFFFFFFFFFFFFF:FFFFFFFFFFFFFFFFFFFFFFFFFFFFFFFFFFFFFFFFFFFFFFFFFFFFFFFFFFFFFFFF
@A00456:223:HMMCCDSXX:3:1305:31882:5885 2:N:0:TGTACCGT+TCTCTAGG
AAAGAATGATGAAGTGGAGTTTGTCCGAACTGGCTATGGGAAGGACATGGTCAAAGTTCTCCATATTCAGAGGGATGGAAAATACCACAGCATCAAAGAGGTGGCGACTTCGGTGCAGTTGACTCTGAGGTCCAAAAAGGATTACCTCCA
+
FFFFFFFFFFFFFFFFFFFFFFFFFFFFFFFFFFFFFFFFFFFFFFFFFFFFFFFFFFFFFFFFFFFFFFFFFFFFFFFFFFFFFFFFFFFFFFFFFFFFFFFFFFFFFFFFFFFFFFFFFFFFFFFFFFFFFFFFFFFFFFFFFFFFFF
@A00456:223:HMMCCDSXX:3:1305:31503:13745 2:N:0:TGTACCGT+TCTCTAGG
GAAAAGATTCAGGAACACAGTTACTTTTTGCTTCGCTGCTGATAACTTCCTGTCATGCAAATCAGGTTTCTCTTAAACACAGGATGGAGCTGGTGAGATGATGGTTCAGTTAAGAGACCCAGAGGACTTGGCTTCTACTCCCAGGATTAA
+
FFFFFFFFFFFFFFFFFFFFFFFFFFFFFFFFFFFFFFFFF:FFFFFFFFFFFFFFFFFFFFFFFFFFFFFFFFFFFFFFFFFFFFFFFFFFFFFFFFFFFFFFFFFFFFFFFF:FFFFF:FFFFFFFFFFFFFFFFFFFFFFFFFFFFF
@A00456:223:HMMCCDSXX:3:1305:31259:25723 2:N:0:TGTACCGT+TCTCTAGG
AAAGAATGATGAAGTGGAGTTTGTCCGAACTGGCTATGGGAAGGACATGGTCAAAGTTCTCCATATTCAGAGGGATGGAAAATACCACAGCATCAAAGAGGTGGCGACTTCGGTGCAGTTGACTCTGAGGTCCAAAAAGGATTACCTCCA
+
FFFFFFFF,FFFFFFFFFFFFFFFFFFFFFFFFFF:FFFFFFFFFFFFFFFFFF:FFFFFFFFFFFFFFFFFFFFFFFFFFFFFFFFFFFFFFFFFFFFFFFFFFFF:FFFFFFFFFFFFFFFFFFFFFFFFFFFFFFFFFFFFFF:FFF
@A00456:223:HMMCCDSXX:3:1305:6262:32941 2:N:0:TGTACCGT+TCTCTAGG
GAAGTGGAGTTTGTCCGAACTGGCTATGGGAAGGACATGGTCAAAGTTCTCCATATTCAGAGGGATGGAAAATACCACAGCATCAAAGAGGTGGCGACTTCGGTGCAGTTGACTCTGAGGTCCAAAAAGGATTACCTCCATGGTGATAAT
+
FFFFFFFFFFFFFFFFFFFFFFFFFFFFFFFFFFFFFFFFFFFFFFFFFFFFFFFFFFFFFFFFFFFFFFFFFFFFFFFFFFFFFFFFFFFFFFFFFFFFFFFFFFFFFFFFFFFFFFFFFFFFFFFFFFFFFFFFFFFFFFFFFFFFFF
@A00456:223:HMMCCDSXX:3:1305:7762:35133 2:N:0:TGTACCGT+TCTCTAGG
CTTGGGATAACTGTGTGCTCACCTGCAAAAATTTCAACTCAGGATACTGATTGCTCTGCTCTGTGTGAAGTAATTGCTCTTCCGTTTCTAGTTTAGCAAGGGGCTTGTAGCTGTGCGCACGTGGAGCCCTGCATTAGCAGACACCGCAGG
+
FFFFFFFFFFFFFFFFFFFFFFFFFFFFFFFFFFFFFFFFFF:FFFFFFFFFFFFFFFFFFFFFFFFF:FFFFFFFFFFFFFFFFFFFFFFFFFFFFFFF:FFFFFFFFFFFFFFFFFFFFFFFFFFFFFFFFFFF,FFFFFFFFF:FFF
@A00456:223:HMMCCDSXX:3:1306:28411:7106 2:N:0:TGTACCGT+TCTCTAGG
GAAGGACATGGTCAAAGTTCTCCATATTCAGAGGGATGGAAAATACCACAGCATCAAAGAGGTGGCGACTTCGGTGCAGTTGACTCTGAGGTCCAAAAAGGATTACCTCCATGGTGATAATTCCGACATCATCCCCACAGACACCATCAA
+
FFFFFFFFFFFFFFF:FFFFFFFFFFFFF:F:FFFFFFFFFFFFFFFFFFFFFFFFFFFFFFFFFFFFFFFFFFFFFFFFFFFFFFFFFFFFFFFFFFFFFFFFFFFFFFFFFFFFFFFFFFFFFFFFFFFFFFFFFFFFFFFFFFFFFF
@A00456:223:HMMCCDSXX:3:1306:25789:20415 2:N:0:TGTACCGT+TCTCTAGG
GTGTGAAGTAATTGCTCTTCCGTTTCTAGTTTAGCAAGGGGCTTGTAGCTGTGCGCACGTGGAGCCCTGCATTAGCAGACACCGCAGGCTCCGTGGCCTTGGGCAGATTCCTTTAAAACTGTGATCGGAGAATCACAGCGATATTTCTCC
+
FFFFFFFFFFFFFFFFFFFFFFFFFFFFFFFFFFFFFFFFF:FFFFFFFFFFFFFFFFFFFFFFFFFFFFFFFFFFFFFFFFFFFFFFFFFFFFFFFFFFFFFFFFFFFFFFFFFFFFFFFFFFFFFFFFFFFFFFFFFFFFFFFFFFF:
@A00456:223:HMMCCDSXX:3:1306:32108:22404 2:N:0:TGTACCGT+TCTCTAGG
CGTGGCCTTGGGCAGATTCCTTTAAAACTGTGATCGGAGAATCACAGCGATATTTCTCCTTGCTGTTCTTGTGCCCTCTGCCTCAGACTCTGTCTTTAGGATCCGATCGTTAAGGAAATAGTCGTAAAGCACTGGCTGCTGCCACATCCG
+
FFFFFFFFFFFFFFFFFFFFFFFFFFFFFFFFFFFFFFFFFFFFFFFFFFFFFFFFFFFFFFFFFFFFFFFFFFFFFFFFFFFFFFFFFFFFFFFFFFFFFFFFFFFFFFFFFFFFFFFFFFFFFFFFF:FFFFFFFF:FFFFFFFFFFF
@A00456:223:HMMCCDSXX:3:1306:27037:25175 2:N:0:TGTACCGT+TCTCTAGG
CGGGCACAAGAACAGCAAGGAGAAATATCGCTGTGATTCTCCGATCACAGTTTTAAAGGAATCTGCCCAAGGCCACGGAGCCTGCGGTGTCTGCTAATGCAGGGCTCCACGTGCGCACAGCTACAAGCCCCTTGCTAAACTAGAAACGGA
+
FFFFFFFFFFFFFFFFFFFFFFF:FFFFFFFFFFFFFFFFFFFFFF:FFFFFFFFFFFFFFFFFFFFFFFFFFFFFFFFFFFFFFFFFFFFFFFFFFFFFFFFFFFFFFFFFF:FFFFFFFFFFFFFFFFFFFFFFFFFFFFFFFFFFFF
@A00456:223:HMMCCDSXX:3:1307:12310:1141 2:N:0:TGTACCGT+TCTCTAGG
NTCTGTGGGGATGATGTCGGAATTATCACCATGGAGGTAATCCTTTTTGGACCTCAGAGTCAACTGCACCGAAGTCGCCACCTCTTTGATGCTGTGGTATTTTCCATCCCTCTGAATATGGAGAACTTTGACCATGTCCTTCCCATAGCC
+
#FFFFFFFFFFFFFFFFFFFFFFFFFFFFFFFFFFFFFFFFFFFFFFFFFFFFFFF:FFFFFFFFFFFFFFFFFFFFFFFFFFFFFFFFFFFFFFFFFFFFFFFFFFFFFFFFFFFFFFFFFFFFFFFFF,F:FFFFFFFFFFFFFF:FF
@A00456:223:HMMCCDSXX:3:1307:27380:1564 2:N:0:TGTACCGT+TCTCTAGG
GTGTGAAGTAATTGCTCTTCCGATTCAAGATTAGAAAGGGGCTAGTAGCTGTGCTCACGTGGAGCCCTGCATTAGCAGACACCGCAGGCACCGAGGACTTGGGCAGATTCCTTAAAAACTGTGATCGGAGAATCACAGCGATAATTCTAA
+
,:FF,FF,FFFFF,,F,F,,FF,F,F,FF,,,FF,FFF,F,,F,FF:,F,F,,F,FFF::F,F,,,F,,FFF,F,FF:FFFF:,,F,,F,F,::F,,FFFF,F,FFFFFF:F:,FFFFFF,F:FF,,FF,FFF,F:F::,FFF,,FF,,,
@A00456:223:HMMCCDSXX:3:1307:10276:2347 2:N:0:TGTACCGT+TCTCTAGG
GTGGGTTAGGGCGTTCTGAGCACGTGCCTCATGAGAAGCCCACACTGGACAGGTATTTATTTAATTGTTGAAAGGGCAAGACATTGGTAGAACAGTACTATGATCAGAGAGACTGGTTTCTCGGGGGACTGCCAGTGCTGAGCTAACATG
+
,FF:FFFFFFFFFFFFFFFFFFFF:FFFF:F:FFFFFFFFFFFFFFFFFFFFFFFFFFFFFFFFFFF:F:FFFFFFFFFFFFFFFFFFFFFFFFFFFFFFFFFFFFFFFFFFFFFFF:FFFFFFFFFFFFFFFFFFFFFFFFFFFFFFF,
@A00456:223:HMMCCDSXX:3:1307:2338:17816 2:N:0:TGTACCGT+TCTCTAGG
GCACTGTGTTCTTGATGGTGTCTGTGGGGATGATGTCGGAATTATCACCATGGAGGTAATCCTTTTTGGACCTCAGAGTCAACTGCACCGAAGTCGCCACCTCTTTGATGCTGTGGTATTTTCCATCCCTCTGAATATGGAGAACTTTGA
+
FFFF:FFFFFFFFFFFFF:FFFFFFFFFFFFFFFFFFFFFFFFFFFFFFFFFFFFFF,FFFFFFFFFFFFFFFFFFFFFFFFFFFFFFFFFF,FFF:FFFFFFFFFFFFFFFFFF:FF:FFFFFFFFFFFFFFFFFFFFFFFF:FFFFFF
@A00456:223:HMMCCDSXX:3:1307:22761:20118 2:N:0:TGTACCGT+TCTCTAGG
GTAATTGCTCTTCCGTTTCTAGTTTAGCAAGGGGCTTGTAGCTGTGCGCACGTGGAGCCCTGCATTAGCAGACACCGCAGGCTCCGTGGCCTTGGGCAGATTCCTTTAAAACTGTGATCGGAGAATCACAGCGATATTTCTCCTTGCTGT
+
FFFFFFFFFFFFFFFFFFFFFFFFFFFFFFFFFFFFFFFFFFFFFFFFFFFFFFFFFFFFFFFFFFFFFFFFFFFFFFFFFFFFFFFFFFFFFFFFFFFFFFFFFFFFFFFFFFFFFFFFFFFFFFFFFFFFFFFFFFFFFFFFFFFFFF
@A00456:223:HMMCCDSXX:3:1307:23972:27727 2:N:0:TGTACCGT+TCTCTAGG
GACTATGGAAAGAATGATGAAGTGGAGTTTGTCCGAACTGGCTATGGGAAGGACATGGTCAAAGTTCTCCATATTCAGAGGGATGGAAAATACCACAGCATCAAAGAGGTGGCGACTTCGGTGCAGTTGACTCTGAGGTCCAAAAAGGAT
+
FFFFFFF:FFFF:FFFFFFF,FFFFFFFFFFFFFFFFFFFFFF,FFFFFFFFFFFFFFFFFFFFFFFFFF:FFFFFFF:FFFFFF:FFFF:FFFFFFFFFFFFFFFFFFFF:FFFFFFFFFFFFFFFFFFFFFFFFFFFFFFFFFFFFFF
@A00456:223:HMMCCDSXX:3:1308:4300:1830 2:N:0:TGTACCGT+TCTCTAGG
GTGCGCACGTGGAGCCCTGCATTAGCAGACACCGCAGGCTCCGTGGCCTTGGGCAGATTCCTTTAAAACTGTGATCGGAGAATCACAGCGATATTTCTCCTTGCTGTTCTTGTGCCCTCTGCCTCAGACTCTGTCTTTAGGATCCGATCG
+
FFFFFFFFFFFFFFFFFFFFFFFFFFFFFFFFFFFFFFFFFFFFFFFF:FFFFFFFFFFFFFFFFFFFFFFFFFFFFFFFFFFFFFFFFFFFFFFFFFFFFFFFFFFFFFFFFFFFFFFFFFFFFFFFFFFFFFFFFFFFFFFFFFFFFF
@A00456:223:HMMCCDSXX:3:1308:26964:15655 2:N:0:TGTACCGT+TCTCTAGG
GAAAATGGCCCATTACCATGACGACTATGGAAAGAATGATGAAGTGGAGTTTGTCCGAACTGGCTATGGGAAGGACATGGTCAAAGTTCTCCATATTCAGAGGGATGGAAAATACCACAGCATCAAAGAGGTGGCGACTTCGGTGCAGTT
+
FF:FFFFFFFFFFFFFFFFFFFFF:FFFFFFFFFFFFFFFFFFFFFFFFFFFFFFFFFFFFFFFFFFFFFFFFFFFFFFFFFFFFFFFFFFFFFFFFFFFFFFFFFFFFFFFFFFFFFFFFFFFFFFFFFFFFFFFFFFFFFFFFFFFFF
@A00456:223:HMMCCDSXX:3:1308:14859:29074 2:N:0:TGTACCGT+TCTCTAGG
GTTTTTGGTACAACCCAGACATCCCTAGGATGATGACAGTGTTTGATCTCATGTTCAGATCAACGGATGTGGCAGCAGCCAGTGCTTTACGACTATTTCCTTAACGATCGGATCCTAAAGACAGAGTCTGAGGCAGAGGGCACAAGAACA
+
FFFFFFFFFFFFFFFFFFFFFFFFFFFFFFFFFFFFFFF:FFFFFFFFFFFFFFFFFFFFFF:FFFFFFFFFFFFFFFFFFFFFFFFFFFFFFFFFFFFFFFFFFFFFF:FFFFFFFF:FFFFFFFFFFFF:FF,FFFFFFFF:FFFFFF
@A00456:223:HMMCCDSXX:3:1308:24948:36276 2:N:0:TGTACCGT+TCTCTAGG
TGTGTGCTCACCTGCAAAAATTTCAACTCAGGATACTGATTGCTCTGCTCTGTGTGAAGTAATTGCTCTTCCGTTTCTAGTTTAGCAAGGGGCTTGTAGCTGTGCGCACGTGGAGCCCTGCATTAGCAGACACCGCAGGCTCCGTGGCCT
+
FFFFFFFFFFFFFFFFFFFFFFF:FFFFFFFFFFFFFFFF:F:FFFFFFFFFFFFFFFFFFFFFFFFFFFFFFFFFFFFFFFFFFFFFFFFFFFFFFFFFFFFFF,FFFF,FFFF:FFFFFFF:F:FFFFFFFFFFFFFFFFFFFFFFFF
@A00456:223:HMMCCDSXX:3:1309:14136:6120 2:N:0:TGTACCGT+TCTCTAGG
GGGGCACAAGAACAGCAAGGAGAAATATCGCTGTGATTCTCCGATCACAGTTTTAAAGGAATCTGCCCAAGGCCACGGAGCCTGCGGTGTCTGCTAATGCAGGGCTCCACGTGCGCACAGCTACAAGCCCCTTGCTAAACTAGAAACGGA
+
FFFFFFF::FFFF,FFFFFFFFFF:FFFFFFFFFFFFFFFFF:FFF:FFFFF:FFFFFFFFFFFFFFFFFFFFFFFFFFFFFFFFFFFFFFFFFFFFFF:FFFFFFFFFFFFFFFFFFFFFFFFF:FFFFFFFFFF:FFFFFFFFFFFFF
@A00456:223:HMMCCDSXX:3:1309:7563:14465 2:N:0:TGTACCGT+TCTCTAGG
CTTTGAACTTCGCCAGGACATGCACTGTGTTCTTGATGGTGTCTGTGGGGATGATGTCGGAATTATCACCATGGAGGTAATCCTTTTTGGACCTCAGAGTCAACTGCACCGAAGTCGCCACCTCTTTGATGCTGTGGTATTTTCCATCCC
+
FFFFFFFFFFFFFFFFFFFFFFFFFFFFF,FFF:FFFFFFFFFFFFFFFFFFFF,FFFFFFF,FFFFFFFFFFFFFFFFF:F:FFFFFFFFFFFFFFFFFFFFFFFFFF,FFFFFFF:FFFFFFF:FFFFFFFFFFFF:FFFFFFFFF,F
@A00456:223:HMMCCDSXX:3:1309:27462:22561 2:N:0:TGTACCGT+TCTCTAGG
CCTTGTTAAACTAGAAACGGAAGAGCAATTACTTCACACAGAGCAGAGCAATCAGTATCCTGAGTTGAAATTTTTGCAGGTGAGCACACAGTTATCCCAAGCATCACAACTGGCTGGAGCCATAACGTCACAGCCTGGAAGGCAGCTTCC
+
FFFFFFFFFFFFFFFFFFFFFFFFFFFFFFFFFFFFFFFFFFFFFFFFFFFFFFFFFFFFFFFFFFFFFFFFFFFFFFFFFFFFFFFFFFFFFFFFFFFFFFFFFFFFFFFFFFFFFFFFFFFFFFFFFFFFFFFFFFFFFFFFFFFFFF
@A00456:223:HMMCCDSXX:3:1309:1398:31250 2:N:0:TGTACCGT+TCTCTAGG
GGCAGAGGGCACAAGAACAGCAAGGAGAAATATCGCTGTGATTCTCCGATCACAGTTTTAAAGGAATCTGCCCAAGGCCACGGAGCCTGCGGTGTCTGCTAATGCAGGGCTCCACGTGCGCACAGCTACAAGCCCCTTGCTAAACTAGAA
+
:FFFFF:FFFF:FFFFFFFFFFFFFFFFFFFFF:FFFFF:FFFFFFFFFFFFFFF:F:FFFFFFFFFFFFFFFFFFFFFFFFFFFFFFFFF,FFFF:FFFFFFFFFFFFFFFFFFFFFF:FFFFFFFFFF:FFFFFFFFFFF:,FFFFFF
@A00456:223:HMMCCDSXX:3:1310:26594:1110 2:N:0:TGTACCGT+TCTCTAGG
NGGCAGCCAGTGCTTTACGACTATTTCCTTAACGATCGGATCCTAAAGACAGAGTCTGAGGCAGAGGGCACAAGAACAGCAAGGAGAAATATCGCTGTGATTCTCCGATCACAGTTTTAAAGGAATCTGCCCAAGGCCACGGAGCCTGCG
+
#FFFFFFFFFFFFFFFFFF:FFFFFFFFFFFFFFFFFFFFFFFFFFFFFFFFFFFFFFF::FFFFFFFFFFFFFFFFFFFFFFFFFFFFFFFFFFF:FFFFFFFFFFFFFFFFFFFFFFF:FFFFFFFFFFFFFFFFFFF:FFFFFFFFF
@A00456:223:HMMCCDSXX:3:1310:19316:1125 2:N:0:TGTACCGT+TCTCTAGG
NTGGGGATGATGTCGGAATTATCACCATGGAGGTAATCCTTTTTGGACCTCAGAGTCAACTGCACCGAAGTCGCCACCTCTTTGATGCTGTGGTATTTTCCATCCCTCTGAATATGGAGAACTTTGACCATGTCCTTCCCATAGCCAGTT
+
#FFFFFFFFFFFFFFFFFFFFFFFFFFFFFFFFFFFFFFFFFFFFFFFFFFFFFFFFFFFFFFFFFFFFFFFFFFFFFFFFFFFFFFFFFFFFFFFFFFFFFFFFFFFFFFFFFFFFFFFFFFFFFFFFFFFFFFFFFFFFFFFFFFFFF
@A00456:223:HMMCCDSXX:3:1310:32172:18599 2:N:0:TGTACCGT+TCTCTAGG
GAGAATCACAGCGATATTTCTCCTTGCTGTTCTTGTGCCCTCTGCCTCAGACTCTGTCTTTAGGATCCGATCGTTAAGGAAATAGTCGTAAAGCACTGGCTGCTGCCACATCCGTTGATCTGAACATGAGATCAAACACTGTCATCATCC
+
FFFFFFFFFFFFFFFFFFFFFFFFFFFFFFFFFFFFFFFFFFFFFFFFFFFFFFFFFFFFFFFFFFFFFFFF:FFFFFFFFFFFFFFFFF::FFFFFFFFFFFFFFFFFFFFFFFFFFFFFFFFFFFFFFFFFFFFFFFFFFFFFFFFFF
@A00456:223:HMMCCDSXX:3:1311:1787:26099 2:N:0:TGTACCGT+TCTCTAGG
GTCTGCTAATGCAGGGCTCCACGTGCGCACAGCTACAAGCCCCTTGCTAAACTAGAAACGGAAGAGCAATTACTTCACACAGAGCAGAGCAATCAGTATCCTGAGTTGAAATTTTTGCAGGTGAGCACACAGTTATCCCAAGCATCACAA
+
FFFFFFFFFFFFFFFFFFFF:FFFFFFFFFFFFFFFFFFFFFFFFFFFFFFFFFFFFFFFFFFFFFFF,FFFFFFFFFFFFFFFFFFFFFFFFFFFFFFFFFFFFFFFFFFFFFFFFFFFFFFFFFFFFFFFFFFFF:FFFFFFFFFFFF
@A00456:223:HMMCCDSXX:3:1312:11650:1752 2:N:0:TGTACCGT+TCTCTAGG
GTAATTGCTCTTCCGTTTCTATTTTAGCAAGGGGCTTGTAGCTGTGCGCACGTGGAGCCCTGCATTAGCAGACACCGCAGGCTCCGTGGCCTTGGGCAGATTCCTTTAAAACTGTGATCGGAGAATCACAGCGATATTTCTCCTTGCTGT
+
FFF:FFFFF:FFFFFF:FFFFFFFFFFFFFFFFFF:FFFF:F:FFFFFFFFFFFFFFFFFFFFFFFF:FFFFFFFFFFFFFFFFFFFFFFFFFFFFFFFFFFF:FFFFFFFF:F:FFFFFFFFFFF:FFFFFFFFFFFFFFFFFFFFFFF
@A00456:223:HMMCCDSXX:3:1312:10836:2378 2:N:0:TGTACCGT+TCTCTAGG
GTAATTGCTCTTCCGTTTCTATTTTAGCAAGGGGCTTGTAGCTGTGCGCACGTGGAGCCCTGCATTAGCAGACACCGCAGGCTCCGTGGCCTTGGGCAGATTCCTTTAAAACTGTGATCGGAGAATCACAGCGATATTTCTCCTTGCTGT
+
FFFFFFFFFFFFFFFFFFFFFFFFFFFFFFFFFFFFFFFFFFFFFFFFFFFFFFFFFFFFFFFFFFFFFFFFFFFFFFFFFFFFFF:FFFFFFFFFFFFFFFFFFFFFFFFFFFFFFFFFFFFFFFFFFFFFFFFFFFFFFFFFFFFFFF
@A00456:223:HMMCCDSXX:3:1312:7030:8907 2:N:0:TGTACCGT+TCTCTAGG
CTTTCTCGCTCTCCCGAGGCCAGCTTGGGTTCATGTGACCCCTTCTAGATGTGCCCTTCAGTCTGATCCACAGACCAGGAGACTCACCCTTCAAACAAAACTGTCTTTCCTCTTGGAGCCTCAATCAAATGCAAATCACTCCTCAGCTGG
+
FFFFFFFFFFFFFFFFFFFFFFFFFFFFFFFFFFFFFFFFFFFFF:FFFFFFFF:FFFFFFFFFFFFFFFFFFFFFFFFFFFFFFFFFFFFFFFFFFFFFFFFFFFFFFFFFFFFFFFFFFFFFFFFFFFFFFFFFFFFFFFFFFFFFFF
@A00456:223:HMMCCDSXX:3:1312:9435:30076 2:N:0:TGTACCGT+TCTCTAGG
GTCGGAATTATCACCATGGAGGTAATCCTTTTTGGACCTCAGAGTCAACTGCACCGAAGTCGCCACCTCTTTGATGCTGTGGTATTTTCCATCCCTCTGAATATGGAGAACTTTGACCATGTCCTTCCCATAGCCAGTTCGGACAAACTC
+
FFFFFFFFFFFFFFFFFFFFFFFFFFFFFFFFFFFFFFFFFFFFFFFFFFFFFFFFFFFFFFFFFFFFFFFFFFFFFFFFFFFFFFFFFFFFFFFFFFFFFFFFFFFFFFFFFFFFFFFFFFFFFFFFFFFFFFFFFFFFFFFFFFFFFF
@A00456:223:HMMCCDSXX:3:1312:24189:32894 2:N:0:TGTACCGT+TCTCTAGG
CACCTGCAAAAATTTCAACTCAGGATACTGATTGCTCTGCTCTGTGTGAAGTAATTGCTCTTCCGTTTCTAGTTTAGCAAGGGGCTTGTAGCTGTGCGCACGTGGAGCCCTGCATTAGCAGACACCGCAGGCTCCGTGGCCTTGGGCAGA
+
FFFFFFFFFFFFFFFFFFFFFFFFFF:F,FFFFFFFFFFFFFFFFF:FF:FFF:FFFFFFFFFFFFFFFFFFFFFFFFF,FFFFFFFFFFFFFFFFFFFFFFFFF:FFFFFFF,FF,FFFFFFFFFFFFFFFFFFFFFFFFFFFFFFFFF
@A00456:223:HMMCCDSXX:3:1313:18240:1830 2:N:0:TGTACCGT+TCTCTAGG
CTGATTGCTCTGCTCTGTGTGAAGTAATTGCTCTTCCGTTTCTAGTTTAGCAAGGGGCTTGTAGCTGTGCGCACGTGGAGCCCTGCATTAGCAGACACCGCAGGCTCCGTGGCCTTGGGCAGATTCCTTTAAAACTGTGATCGGAGAATC
+
FFFFFFFFFFFFFF:FFFFFFFFFFFFFFFFFFFFFFFFFFFFFFFFFFFFFFFFFFFFFFFFFFFFFFFFFFFFFFFFFFFFFFFFFFFFFFFFFFFFFFFFFFFFFFFFFFFFFFFFFFFFFFFFFFFF:FFFFF:FFF:FFFFFFFF
@A00456:223:HMMCCDSXX:3:1313:18213:1814 2:N:0:TGTACCGT+TCTCTAGG
CTGATTGCTCTGCTCTGTGTGAAGTAATTGCTCTTCCGTTTCTAGTTTAGCAAGGGGCTTGTAGCTGTGCGCACGTGGAGCCCTGCATTAGCAGACACCGCAGGCTCCGTGGCCTTGGGCAGATTCCTTTAAAACTGTGATCGGAGAATC
+
FFFFFFFFFFFFFFFFF:FFFFFFFFFFFFFFFFFFFFFFFFFFFFFFFFFFFFFFFFFFFFFFFFFFFFFFFFFFFFFFFFFFFFFFFF:FFFFF:FFFFFFFFFFFFFFFFFFFFFFFFFFFFFFFFFFFFFFFFFFFFF:FFFF:FF
@A00456:223:HMMCCDSXX:3:1313:7292:4507 2:N:0:TGTACCGT+TCTCTAGG
TGTGTGCTCACCTGCAAAAATTTCAACTCAGGATACTGATTGCTCTGCTCTGTGTGAAGTAATTGCTCTTCCGTTTCTAGTTTAGCAAGGGGCTTGTAGCTGTGCGCACGTGGAGCCCTGCATTAGCAGACACCGCAGGCTCCGTGGCCT
+
FFFFFFFFFFFFFFF:FFFFFFFFFFFFFFFFFFFFFFFFFFFFFFFFFFFFFFFFFFFFFFFFFFFFFFFFFFFFFFFFFFFFFFFFFFFFFFFFFFFFFFFFFFFFFFFFFFFFFFFFFFFFFFFFFFFFFFFFFF:FFFFFFFF:FF
@A00456:223:HMMCCDSXX:3:1314:23854:19820 2:N:0:TGTACCGT+TCTCTAGG
GGGCACAAGAACAGCAAGGAGAAATATCGCTGTGATTCTCCGATCACAGTTTTAAAGGAATCTGCCCAAGGCCACGGAGCCTGCGGTGTCTGCTAATGCAGGGCTCCACGTGCGCACAGCTACAAGCCCCTTGCTAAACTAGAAACGGAA
+
FFFFFFFFFFFFFFFFFFFFFFFFFFFFFFFFFFFFFFFFFFFFFFFFFFFFFFFFFFFFFFFFFFFFFFFFFFFFFFFFFFFFFFFFFFFFFFFFFFFFFFFFFFFFFFFFFFFFFFFFFFFFFFFFFFFFFFFFFFFFFFFFFFFFF:
@A00456:223:HMMCCDSXX:3:1314:25364:20212 2:N:0:TGTACCGT+TCTCTAGG
AAAAATCATCCTAGTGTTTTGAAAATCTCTGGCTGAAGCTCCTCATGGAGGAGGGCAGGGGGGCTTGAACTTCCAACCCCAGCTGAGGAGTGATTTGCATTTGATTGAGGCTCCAAGAGGAAAGACAGTTTTGTTTGAAGGGTGAGTCTC
+
FFFFFFFFFFFFFFFFFFFFFFFFFFFFFFFFFFFFFFFFFFFFFFFFFFFFFFFFFFFFFFFFFFFFFFFFFFFFFFFFFFFFFFFFFFFFFFFFFFFFFFFFFFFFFFFFFFFFFFFFFFFFFFFFFFFFFFFFFFFFFFFFFFFFFF
@A00456:223:HMMCCDSXX:3:1314:23113:27837 2:N:0:TGTACCGT+TCTCTAGG
AATGGCCCATTACCATGACGACTATGGAAAGAATGATGAAGTGGAGTTTGTCCGAACTGGCTATGGGAAGGACATGGTCAAAGTTCTCCAAATTCAGAGGGATGGAAAATACCACAGCATCAAAGAGGTGGCGACTTCGGTGCAGTTGAC
+
F:,,FFFFFFF:,FF,FFF,,F:FFF:FF:FFFFFFF:FFFF:,FFF,F:F,FFFFFFFF:FFFF,F,FF,FF,F:FF,FF:F:,F:FFF,:::FF:F:F,F:,,FFF:FFF,FFFFF:FFFFF::,FF:,FFFFFFFFFFFFFFFF:FF
@A00456:223:HMMCCDSXX:3:1314:28366:30232 2:N:0:TGTACCGT+TCTCTAGG
TGGGGCTTAGTGTCATTCCGTAAACCAAACACGTTGTGTGATTAAAACCGTTAGAACCTTCAATAAAATGGAGGCAGTGCTGTGATCATCCCCCCACTTGGAGATGACAGATCCGAGCTCGAAAGTTAAGCAGTTCCCTTCTGAGGCCTG
+
FFFFFFFFFFFFFFFFFFFFFFFFFFFFFFFFFFFFFFFFFFFFFFFFFFFFFFFFFFFFFFFFFFFFFFFFFFFFFFFFFFFFFFFFFFFFFFFFFFFFFFFFFFFFFFFFFFFFFFFFFFFFFFFFFFFFFFFFFFFFFFFFFFFFFF
@A00456:223:HMMCCDSXX:3:1314:12418:32456 2:N:0:TGTACCGT+TCTCTAGG
ACATGGTCAAAGTTCTCCATATTCAGAGGGATGGAAAATACCACAGCATCAAAGAGGTGGCGACTTCGGTGCAGTTGACTCTGAGGTCCAAAAAGGATTACCTCCATGGTGATAATTCCGACATCATCCCCACAGACACCATCAAGAACA
+
FFFFFFFFFF:FFFFFFFFFFFFFFFFFFFFFFFFFFFFFFFFFFFFFFFFFFFFFFFFFFFFFFFFFFFFFFFFFFFFFFFFFFFFFFFFFF:FFFFFFFFFFF:FFFFFFFFFFFFF:FFFFFFFFFFFFF:FFFFFFFFFFFFFFF,
@A00456:223:HMMCCDSXX:3:1314:25798:33771 2:N:0:TGTACCGT+TCTCTAGG
AGGGGCTTGTAGCTGTGCGCACGTGGAGCCCCGCATTAGCAGACACCGCAGGCTCCGTGGCCTTGGGCAGATTCCTTTAAAACTGTGATCGGAGAATCACAGCGATATTTCTCCTTGCTGTTCTTGTGCCCTCTGCCTCAGACTCTGTCT
+
FFFFFFFFFFFFFFFFFFFFFFFFFFFFFFF:FFFFFFFFFFFFFFFFFFFFFFFFFFFFFFFFFFFFFFFFFFFFFFFFFFFFFFFFFFFFFFFFFFFFFFFFFFFFFFFFFFFFFFFFFFFFFFFF:FFFFFFFFFFFFFFFFFFFFF
@A00456:223:HMMCCDSXX:3:1315:12653:3897 2:N:0:TGTACCGT+TCTCTAGG
GGAGTTTGTCCGAACTGGCTATGGGAAGGACATGGTCAAAGTTCTCCATATTCAGAGGGATGGAAAATACCACAGCATCAAAGAGGTGGCGACTTCGGTGCAGTTGACTCTGAGGTCCAAAAAGGATTACCTCCATGGTGATAATTCCGA
+
FFFFFFFFFFFFFFFFFFFFFFFFFFFFFFFFFFFFFFFFFFFFFFFFFFFFFFFFFFFFFFFF:FFFFFFFFFFFFFFFFFFFFFFFFFFFFFFFFFFFFFFFFFFFFFFFFFFFFFFFFFFFFFFFFFFFFF,FFFFFFFFFFFFFFF
@A00456:223:HMMCCDSXX:3:1315:22083:33505 2:N:0:TGTACCGT+TCTCTAGG
GTGGAGTTTGTCCGAACTGGCTATGGGAAGGACATGGTCAAAGTTCTCCATATTCAGAGGGATGGAAAATACCACAGCATCAAAGAGGTGGCGACTTCGGTGCAGTTGACTCTGAGGTCCAAAAAGGATTACCTCCATGGTGATAATTCC
+
FFFFFFFF:FFFFFFFFFFFFFFFFFFFFFFFFFFFFFFFF:FF:FFFFFFFFFFFFFF,FFFFFFFFFFFFFFFFFFFFFFFFFFFFFFFF:F:FFFFF:FF:FFFFFFFFFFFFFFFF:F:FFF:F,,FF:FFFFFF,FFFFF:FFFF
@A00456:223:HMMCCDSXX:3:1316:16089:3396 2:N:0:TGTACCGT+TCTCTAGG
GGCTGTGACGTTATGGCTCCAGCCAGTTGTGATGCTTGGGATAACTGTGTGCTCACCTGCAAAAATTTCAACTCAGGATACTGATTGCTCTGCTCTGTGTGAAGTAATTGCTCTTCCGTTTCTAGTTTAGCAAGGGGCTTGTAGCTGTGC
+
FF:FFFFF,FFFFFFFFFFFFFFFFF:FFFFF:::,FFFFFFFFFFFFFFFF::FFFFFFFFFFFFFFFFFFFFFFFFFFFFFFFFFFF:FFFFFF:FFFF:FFFFFFFFFFFFFFF:FFFFFF::FFFFFFFFFFFF::FFFFFFFFFF
@A00456:223:HMMCCDSXX:3:1316:15881:14372 2:N:0:TGTACCGT+TCTCTAGG
GGGCACACAGTTATCCCAAGCATCACAACTGGCTGGAGCCATAACGTCACAGCCTGGAAGGCAGCTTCCTCCTCACCGTCCCGGTTATTTTGCCGTAGGGGTTGTCCAGAGGCAGCAAAACCTCTTCCTTGTTGATCAGCCCCATTTTGG
+
FFFFFFFFFFFFFFFFFFFFFFFFFFFFFFFFFFFFFFFF:FFFFFFFFFFFFFFFFFFFFFFFFFFFFFFFFFFFFFFFFFFFFFFFFFFFFFFFFFFFFFFFFFFFFFFFFFFFFFFFFFFFFFFF::FFFFFFFFFFFFFF::FFFF
@A00456:223:HMMCCDSXX:3:1316:13512:15217 2:N:0:TGTACCGT+TCTCTAGG
GTACAACCCAGACATCCCTAGGATGATGACAGTGTTTGATCTCATGTTCAGATCAACGGATGTGGCAGCAGCCAGTGCTTTACGACTATTTCCTTAACGATCGGATCCTAAAGACAGAGTCTGAGGCAGAGGGCACAAGAACAGCAAGGA
+
FFFFFFFFFFFFFFFFFFFFFFFFFFFFFFFFFFFFFFFFFFFFFFFFFFFFFFFFFFFFFFFFFFFFFFFFFFFFFFFFFFFFFFFFFFFFFFFFFFFFFFFFFFFFFFFFFFFFFFFFFFFFFFFFFFFFFFFFFFFFFFFFFFFFFF
@A00456:223:HMMCCDSXX:3:1316:12924:15702 2:N:0:TGTACCGT+TCTCTAGG
GTACAACCCAGACATCCCTAGGATGATGACAGTGTTTGATCTCATGTTCAGATCAACGGATGTGGCAGCAGCCAGTGCTTTACGACTATTTCCTTAACGATCGGATCCTAAAGACAGAGTCTGAGGCAGAGGGCACAAGAACAGCAAGGA
+
FFFFFFFFFFFFFFFFFFFFFFFFFFFFFF,FFFFFFFFFFFFFFFFFFFFFFFFFFFFFFFFFFFFFFFFFFFFFFFFFFFFFFFF:FFFFFFFFFFFFFFFFFFFFFFFFFFFFFFFFFFFFFFFFFFFFFFFFFFFFFFFFFFFFFF
@A00456:223:HMMCCDSXX:3:1317:31747:10003 2:N:0:TGTACCGT+TCTCTAGG
GTTTTATTACGTTTTTGGTACAACCCAGACATCCCTAGGATGATGACAGTGTTTGATCTCATGTTCAGATCAACGGATGTGGCAGCAGCCAGTGCTTTACGACTATTTCCTTAACGATCGGATCCTAAAGACAGAGTCTGAGGCAGAGGG
+
FFFFFFFFFFFFFFFFFFFFFFFFFFFFFFFFFFFFFFFFFFFFFFFFFFFFFFFFFFFFFFFFFFFFFFFFFFFFFFFFFFF:FFFFFFFFF:FFFFFFFFFFFFFFFFFFFFFFFFFFFF:FFFFFFFFFFFFFFFFFFF:FFFFFFF
@A00456:223:HMMCCDSXX:3:1317:16839:10394 2:N:0:TGTACCGT+TCTCTAGG
GCTTGGGATAACTGTGTGCTCACCTGCAAAAATTTCAACTCAGGATACTGATTGCTCTGCTCTGTGTGAAGTAATTGCTCTTCCGTTTCTAGTTTAGCAAGGGGCTTGTAGCTGTGCGCACGTGGAGCCCTGCATTAGCAGACACCGCAG
+
F:FFFFFFFFFFFFFFFFFFFFFFFFFFFFFFFFFF:FFFFFFFFFFFFFFF:FFFFFFFFFFFFFFFFFFFFFFFFFFFFFFFFFFFFFFFFFFFFFFFFFFFFFFFFFFFFFFFFFFFFFFFFFFFFFFFFFF:FFFFFFFFFFFFF:
@A00456:223:HMMCCDSXX:3:1317:12717:11584 2:N:0:TGTACCGT+TCTCTAGG
CCACAGGCTAGGAGACTTGTGGGATGATGGTGTGGCCAAGAAAGCATGGGCCAAGGCTATGTTGAATTAAGAGAAGCATCGCCTGGACCAGCTTGACTCCTCCTTCTTAGTTAGCACCATAGCATCCTCCTTATTGCTTCCTCTGCCTTG
+
FFFFFFFFFFFFFFFFFFFFFFFFFFFFF:FFFFFFFFFFFFFF,FFF:FFFFFFFFFF:F:,:FFFF:FFFF::F:FFFFFFFFFFF,FFF::FFFFFFFFFF,FFFFFFFFFFFFFFFFF:FFFFFFFFFFF,F:FFFFFF:FFFFFF
@A00456:223:HMMCCDSXX:3:1317:15619:26193 2:N:0:TGTACCGT+TCTCTAGG
CCAAAATGGGGCTGATCAACAAGGAAGAGGTTTTGCTGCCTCTGGACAACCCCTACGGCAAAATAACCGGGACGGTGAGGAGGAAGCTGCCTTCCAGGCTGTGACGTTATGGCTCCAGCCAGTTGTGATGCTTGGGATAACTGTGTGCTC
+
F,FFFFFF:FFFFFFFFFFF,,FFFFFFFFFF,F:FFFFFFFF:F:,:FFFFFFFFFFFFFFFFFFFFFF:FFFFFFFFFFFFFFFFFFFFF,FFF:F:F:FFFFF,:FFFFFFFFFFF::FFFFFFFFFFFFF::FFFFFF,:FFFFFF
@A00456:223:HMMCCDSXX:3:1317:1696:28385 2:N:0:TGTACCGT+TCTCTAGG
CTGCAAAAATTTCAACTCAGGATACTGATTGCTCTGCTCTGTGTGAAGTAATTGCTCTTCCGTTTCTAGTTTAGCAAGGGGCTTGTAGCTGTGCGCACGTGGAGCCCTGCATTAGCAGACACCGCAGGCTCCGTGGCCTTGGGCAGATTC
+
FFFFFFFFF,:FFFF:FFFFFFFFF:FF:FFFFFFFFFFFF:F:FF:FFFFF:,FFFF:FF:F::FFFFFFFFFFFFFFFFFFFFF:FF:FFFFFF:F:,FFFFFFFFFFFFFFFFFF:FFFFFFFF:FFFFFFFFFFFFFFFFF:F,FF
@A00456:223:HMMCCDSXX:3:1317:15980:29074 2:N:0:TGTACCGT+TCTCTAGG
CCGGGACGGTGAGGAGGAAGCTGCCTTCCAGGCTGTGACGTTATGGCTCCAGCCAGTTGTGATGCTTGGGATAACTGTGTGCTCACCTGCAAAAATTTCAACTCAGGATACTGATTGCTCTGCTCTGTGTGAAGTAATTGCTCTTCCGTT
+
F:FFFFFFFFFFFFFFFFFFFFFFFFFFFFFFFFFFFFFFFFFFFFFFFFFFFFFFFFFFFFFFFFF:FFFFFFFFFFFFFFFFFFFFFFFFFFFFFFFFFFFFFFFFFFFFFFF,FFFFFFFFFFFFFFFFFFFFFF,FFFFFFFFF:F
@A00456:223:HMMCCDSXX:3:1317:13684:29763 2:N:0:TGTACCGT+TCTCTAGG
CGTTTTTGGTACAACCCAGACATCCCTAGGATGATGACAGTGTTTGATCTCATGTTCAGATCAACGGATGTGGCAGCAGCCAGTGCTTTACGACTATTTCCTTAACGATCGGATCCTAAAGACAGAGTCTGAGGCAGAGGGCACAAGAAC
+
FFF,FF,FFF,FFFFF::FF,FFF:FF:FFFF::FF,FFFFFFFF:,FF:FFFFFFFFF,:F::F::FF:FFFFF:FFFFFFF:FFFF:FFFFFFFFFFFFF::FFFFFFF:FFFFFFFFFF,F:FFFFFF:FFF::FFFFFFFFF:FFF
@A00456:223:HMMCCDSXX:3:1317:23556:33082 2:N:0:TGTACCGT+TCTCTAGG
CCCATGTGAGTCCCCAGGGGTCCTTACAAGAGAATGAGTTTCACTTGGTGGACTCAACTCCTTCCTGTTTCCCTGAATTTTGGTTCAGGGAAAGTTTCTGAGTCTTGGATGATGTGGATCCTGATGCTGCTCTACAACTCACTATATGGT
+
FFFFFFFFFFFFFFFFFFFFFFFFFFFFFFFFFFFFFFFFFFFFF:FFFFFFFFFFFFFFFFFFFFFFFFFFFFFFFFFFFFFFFFFFFFFFFFFFFFFFFFFFFFFFFFFFFFFFFFFFFFFFFFFFFFFFFFFFFFFFF:FFFFFFFF
@A00456:223:HMMCCDSXX:3:1318:14877:11443 2:N:0:TGTACCGT+TCTCTAGG
GGGTGACTGGATGGAAGGAACAATGGATTGAATTTCTTTACATCTATCATTTATGCCTTGAAACATACACCCTGTGTCTAATTATCCTTCCATCAAGGCATGGAAGTGGCCTGAACTTGAAGTTTAAGTCTGTGGTAGGTTGAAGGAACT
+
FFFFFFFFFFFFFFFFFFFFFF:FFFFFFFFFFFFFFFFFF:FF:FFFFFFFFFFFFFF:FFFF:FFFFFFFFFFF:FF:FFFFFFFFFFFFFFFFFFFFFFFF:FFFFFFFFF:F:FFF:FFFFF,FFFFF,FFF::FFFFFFFFFFFF
@A00456:223:HMMCCDSXX:3:1318:16984:13025 2:N:0:TGTACCGT+TCTCTAGG
CTAAAGACAGAGTCTGAGGCAGAGGGCACAAGAACAGCAAGGAGAAATATCGCTGTGATTCTCCGATCACAGTTTTAAAGGAATCTGCCCAAGGCCACGGAGCCTGCGGTGTCTGCTAATGCAGGGCTCCACGTGCGCACAGCTACAAGC
+
FFFFFFFFFFFFFFFFFFFFFFFFFFFFFFFFFFFFFFFFFFFFFFFFFFFFFFFFFFFFFFFFFFFFFFFFFFFFFFFFFFFFFFFFFFFFFFFFFFFFFFFFFFFFFFFFFFFFFFFFFFFFFFFFFFFFFFFFFFFFFFFFFFFFFF
@A00456:223:HMMCCDSXX:3:1318:19976:13354 2:N:0:TGTACCGT+TCTCTAGG
GCTAATGCAGGGCTCCACGTGCGCACAGCTACAAGCCCCTTGCTAAACTAGAAACGGAAGAGCAATTACTTCACACAGAGCAGAGCAATCAGTATCCTGAGTTGAAATTTTTGCAGGTGAGCACACAGTTATCCCAAGCATCACAACTGG
+
FFFFFFFFFFFFFFFFFFFFFFFFFFFFFFFFFFFFFFFFFFFFFFFFFFFFFFFFFFFFFFFFFFFFFFFFFFFFFFFFFFFFFFFFFFFFFFFFFFFFFFFFFFFFFFFFFFFFFFFFFFFFFFFFFFFFFFFFFFFFFFFFFFFFFF
@A00456:223:HMMCCDSXX:3:1318:6497:26240 2:N:0:TGTACCGT+TCTCTAGG
GCACAAGAACAGCAAGGAGAAATATCGCTGTGATTCTCCGATCACAGTTTTAAAGGAATCTGCCCAAGGCCACGGAGCCTGCGGTGTCTGCTAATGCAGGGCTCCACGTGCGCACAGCTACAAGCCCCTTGCTAAACTAGAAACGGAAGA
+
FFFFFFFFFFFFFF:FFFFFFFFFFFFFFFFFFFFFFFFFFFFFFFFFFFFFFFFFFFFFFFFFFFFFFFFFFFFFFFFFFFFFFFFFFFFFFFFFFFFFFFFFFFFFFFFFFFFFFFF:FFFFFFFFFFFFFFFFFFFFFFFFFFFFFF
@A00456:223:HMMCCDSXX:3:1319:23176:18897 2:N:0:TGTACCGT+TCTCTAGG
CCTTGCTAAACTAGAAACGGAAGAGCAATTACTTCACACAGAGCAGAGCAATCAGTATCCTGAGTTGAAATTTTTGCAGGTGAGCACACAGTTATCCCAAGCATCACAACTGGCTGGAGCCATAACGTCACAGCCTGGAAGGCAGCTTCC
+
FFFFFFFFFFFFFFFFFFFFFFFFFFFFFFFFFFFFFFFFFFFFFFFFFFFFFFFFFFFFFFFFFFFFFFFFFFFFFFFFFFFFFFFFFFFFFFFFFFFFFFFFFFFFFFFFFFFFFFFFFFFFFFFFFFFFFFFFFFFFFFFFFFFFFF
@A00456:223:HMMCCDSXX:3:1319:21676:26850 2:N:0:TGTACCGT+TCTCTAGG
GTGGCCTTGGGCAGATTCCTTTAAAACTGTGATCGGAGAATCACAGCGATATTTCTCCTTGCTGTTCTTGTGCCCTCTGCCTCAGACTCTGTCTTTAGGATCCGATCGTTAAGGAAATAGTCGTAAAGCACTGGCTGCTGCCACATCCGT
+
FFFFF,F:FFFFFFFFFFF:FFFFFFFFFFFFFFF:FFFFFFFFFFFFFFFFFFFF:FFFFF:FFFFFFFFFFFFFFFFFFFFFFFFFFFFFFF,FF:FFFFFFFFFFFFFFFFFFFFFFFF:FFFFF:FF:FFFFFFF:FFF:F:FFF,
@A00456:223:HMMCCDSXX:3:1319:6352:36855 2:N:0:TGTACCGT+TCTCTAGG
GGGGATGATGTCGGAATTATCACCATGGAGGTAATCCTTTTTGGACCTCAGAGTCAACTGCACCGAAGTCGCCACCTCTTTGATGCTGTGGTATTTTCCATCCCTCTGAATATGGAGAACTTTGACCATGTCCTTCCCATAGCCAGTTCG
+
FFFFFFFFFFF:FFF:FFFFFFFFFFFFFFFFFFFFFFFFFFFFFFFFFFFFFFFFFFFFFFFFFFFFFFFFFFFFFFFFFFFFFFF:FFFFFFFFFFFFFFFFFFFFFFFFFFFFFFFFFFFFFF:FFFFFFFFFFFFFFFFFFF:FFF
@A00456:223:HMMCCDSXX:3:1320:7762:4664 2:N:0:TGTACCGT+TCTCTAGG
CCCATTACCATGACGACTATGGAAAGAATGATGAAGTGGAGTTTGTCCGAACTGGCTATGGGAAGGACATGGTCAAAGTTCTCCATATTCAGAGGGATGGAAAATACCACAGCATCAAAGAGGTGGCGACTTCGGTGCAGTTGACTCTGA
+
FFFFFFFFFFFFFFFFFFFFFFFFFFFFFFFFFFFFFFFFFFFFFFFFFFFFFFFFFFFFFFFFFFFF:FFFFFFFFFFFFFFFFFFFFFFFFFFFFFFFFFFFFFFFFFFFFFFFFFFFFFFFFFFFFFFFFFFFFFFFFFFFFFFFFF
@A00456:223:HMMCCDSXX:3:1320:30626:21277 2:N:0:TGTACCGT+TCTCTAGG
TCTTGATGGTGTCTGTGGGGATGATGTCGGAATTATCACCATGGAGGTAATCCTTTTTGGACCTCAGAGTCAACTGCACCGAAGTCGCCACCTCTTTGATGCTGTGGTATTTTCCATCCCTCTGAATATGGAGAACTTTGACCATGTCCT
+
FFFFFFFFFFFFFFFFFFFFFFFFFFFFFFFFFFFFFFFFFFFFFFFFFFFFFFFFF:FFFFFFFFFFFFFFFFFFFFFFFFFFFFFFFFFFFFFFFFFFFFFFFFFFFFFFFFFFFFFFFFFFFFFFFFFFFFFFFFFFFFFFFFFFFF
@A00456:223:HMMCCDSXX:3:1321:25726:12790 2:N:0:TGTACCGT+TCTCTAGG
CTCTGTGTGAAGTAATTGCTCTTCCGTTTCTAGTTTAGCAAGGGGCTTGTAGCTGTGCGCACGTGGAGCCCTGCATTAGCAGACACCGCAGGCTCCGTGGCCTTGGGCAGATTCCTTTAAAACTGTGATCGGAGAATCACAGCGATATTT
+
FF:FFFFFFFFFFFFFFFFF:FFFFFFFFFFFF:FFFF:FFFFFFFFFFFF:FFFFFFFFFFFFFFFFFF:FFF:FFFFFFFFFFFFFFFFFFFFFF:FFFFF,FFFFFFFFFFFFFFFFFFFFFFFFFFFFFFFFFFFFFFFFFF:FFF
@A00456:223:HMMCCDSXX:3:1321:19117:14309 2:N:0:TGTACCGT+TCTCTAGG
GTTTTGGTACAACCCAGACATCCCTAGGATGATGACAGTGTTTGATCTCATGTTCAGATCAACGGATGTGGCAGCAGCCAGTGCTTTACGACTATTTCCTTAACGATCGGATCCTAAAGACAGAGTCTGAGGCAGAGGGCACAAGAACAG
+
FF:FFFFFFFFFFFFFFFFFFFFFFFFFFFFFFF:FFFFFFFFFFFFFFFFFFFFFFFFFFFFFFFFFFFFFFFFFFFFFFFFFFFFFF:FFFFFFFFFFFFFFFFFFFFFFFFFFFFFFFFFFFFFFF,FF:FF,FFFFFFFFFFFFFF
@A00456:223:HMMCCDSXX:3:1321:6686:19398 2:N:0:TGTACCGT+TCTCTAGG
GTGGTGGAAGGTGATGGGTACATTTAGAGGACACTGCTCACCAGAGGGCCAAGTGCTAGCTTAATGCCTGTGGCAATATCATGTCATTAAAAAATCCCTGACGTTCTAAGAAGCTAGGACTTGCACTAGACCTCATAGCCAGAGTTAATA
+
FFFFFFFFFFFFFFFFFFFFFFFFFFFFFFFFFFFF:FFFFFFFFFFFF:FFFFFFFFFFFFFFFFFFFFFFFFFFFFFFFFFFFFFFFFFFFFFFFFFFFFFFFFFFFFFFFFFF:FFFFFFFFFF,FFF:FFFFFFFFFFFFFFFFFF
@A00456:223:HMMCCDSXX:3:1321:31855:23281 2:N:0:TGTACCGT+TCTCTAGG
CTGGGGGATGATGTCGGAATTATCACCATGGAGGTAATCCTTTTTGGACCTCAGAGTCAACTGCACCGAAGTCGCCACCTCTTTGATGCTGTGGTATTTTCCATCCCTCTGAATATGGAGAACTTTGACCATGTCCTTCCCATAGCCAGT
+
FFFFFFFFFFFFFFFFFFFFFFFFFFFFFFFFFFFFFFFFFFFFFFFFFFFFFFFFFFFFFFFFFFFFFFFFFFFFFFFFFFFFFFFFFFFFFFFFFFFFFFFFFFFFFFFFFFFFFFFFFFFFFFFFFFFFFFFFFFFFFFFFFFFFFF
@A00456:223:HMMCCDSXX:3:1321:9146:32017 2:N:0:TGTACCGT+TCTCTAGG
AGTAATTGCTCTTCCGTTTCTAGTTTAGCAAGGGGCTTGTAGCTGTGCGCACGTGGAGCCCTGCATTAGCAGACACCGCAGGCTCCGTGGCCTTGGGCAGATTCCTTTAAAACTGTGATCGGAGAATCACAGCGATATTTCTCCTTGCTG
+
FFFFFFFFFFFF:FFFFFFFF:FFF:FFFFFFFFFF,:FFFFFFFF::FFFFFFFFFFFFF,FFF:FFFFFFFFFFFFFFF:FFFFF::FFF,:FFFFFFFF:FF:,FFFFFFFF:FFFFFFFFFFFFFFFF,FFFFFF:FFFFFFFFF:
@A00456:223:HMMCCDSXX:3:1322:25418:4773 2:N:0:TGTACCGT+TCTCTAGG
GGCGCCCCAGGTAGCCTCGAAATCCACGTCCCGATTCTGGTAGCGCCACTTGCAGTACACTTGAGTGGCAAAGCATCGGTCCTTCACCTCGGGGAGAGTAGTGAACTGGTCCTTGATGAATCCTTCAAATCCAGACTGGGTTGTTTTCAA
+
FFFFFF:FFFFFFFFFFFFFFFFF:FFFFFF:FFFFFFFFFFF:F:FFFFFFFFFFFFFFF:FFFFFFFFFFFFFFFF:FFFFFFFFFFFFFFFFFFFFFFFFFFFFFFFFFFFFFFFFFFFFFFFFFFFFFFFFFFF:FFFFFFFFFFF
@A00456:223:HMMCCDSXX:3:1322:8820:9940 2:N:0:TGTACCGT+TCTCTAGG
TGCGGTGTCTGCTAATGCAGGGCTCCACGTGCGCACAGCTACAAGCCCCTTGCTAAACTAGAAACGGAAGAGCAATTACTTCACACAGAGCAGAGCAATCAGTATCCTGAGTTGAAATTTTTGCAGGTGAGCACACAGTTATCCCAAGCA
+
FFFFFFFFFFFFFFFFFFFFFFFFFFFFFFFFFFFFFFFFFFFFFFFFFFFFFFFFFFFFFF:FFFFF:F:FFFFFFFFFFFFFFFFFFFFFFFFFFFFFFFF,FFFFFFFFFFFFFFFFFFFFFFFFFFFFFFFFFFFFFFFFFFFFFF
@A00456:223:HMMCCDSXX:3:1322:8567:11443 2:N:0:TGTACCGT+TCTCTAGG
CCTACGGCAAAATAACCGGGACGGTGAGGAGGAAGCTGCCTTCCAGGCTGTGACGTTATGGCTCCAGCCAGTTGTGATGCTTGGGATAACTGTGTGCTCACCTGCAAAAATTTCAACTCAGGATACTGATTGCTCTGCTCTGTGTGAAGT
+
FFFFFFFFF:FFFFFFFFFFFFFFFFFFFFFFFFFFFFFFFFFFFFFFFFFFFFFFFFFFFFFFFFFFFFFFFFFFFFFFFFFFFFFFFFFFFFFFFFFFFFFFFFFFFFFFFFFFFFFFFFFFFFFFFFFFFFFFFFFFFFFFFFFFFF
@A00456:223:HMMCCDSXX:3:1322:17879:19961 2:N:0:TGTACCGT+TCTCTAGG
GGAGTATGTCCGAACTGGCTATGGGAAGGAAATGGTCAAAGTTCTCCATATTCAGAGGGATGGGAAATACCACAGCATAAAAGAGGTGGCGACTTCGGTGCAGTAGACTCTGAGGTCCAAAAAGGATTACCTCAATGGTGATAATTCCGA
+
,,FFF,,FFF,:,F::F:FF:F:,,:F,,:,,,,,F,FF,FFF:FFFFF:FF,:FFF:FFFFF,::FF:F::::F,:F,FFF,,F:,:FFFF,,FF,,FFF,FF,F::FFFF,:,F:,,:,F::FF:,F,,F,,F:FFFFFF,FF,:,FF
@A00456:223:HMMCCDSXX:3:1322:9507:26663 2:N:0:TGTACCGT+TCTCTAGG
ACAAGAACAGCAAGGAGAAATATCGCTGTGATTCTCCGATCACAGTTTTAAAGGAATCTGCCCAAGGCCACGGAGCCTGCGGTGTCTGCTAATGCAGGGCTCCACGTGCGCACAGCTACAAGCCCCTTGCTAAACTAGAAACGGAAGAGC
+
FFFFFFFFFFFFFFFFFFFFFFFFFFFFFFFFFFFFFFFFFFFFFFFFFFFFFFF:FFFFFFFFFFFFFFFFFFFFFFFFFFFFFFFFFFFFFFF:FFFFFFFFFFFFFFFFFFFFFFFFFFFFFFFFFFFFFFFF:FFFFFFFFFFFFF
@A00456:223:HMMCCDSXX:3:1323:32253:5368 2:N:0:TGTACCGT+TCTCTAGG
GGACAACCCCTACGGCAAAATAACCGGGACGGTGAGGAGGAAGCTGCCTTCCAGGCTGTGACGTTATGGCTCCAGCCAGTTGTGATGCTTGGGATAACTGTGTGCTCACCTGCAAAAATTTCAACTCAGGATACTGATTGCTCTGCTCTG
+
FFFFFFFFFFFFFFFFFFFFFFFFFFFFFFFFFFFFFFFFFFFFFFFFFFFFFFFFFFFFFFFFFFFFFFFFFFFFF:FFFFFFFFFFFFFFFFFFFFFFFFFFFFFFFFFFFFFFFFFFFFFFFFFFFFFFFFFFFFFFFFFFFFFFFF
@A00456:223:HMMCCDSXX:3:1323:29514:7764 2:N:0:TGTACCGT+TCTCTAGG
GATACTGATTGCTCTGCTCTGTGTGAAGTAATTGCTCTTCCGTTTCTAGTTTAGCAAGGGGCTTGTAGCTGTGCGCACGTGGAGCCCTGCATTAGCAGACACCGCAGGCTCCGTGGCCTTGGGCAGATTCCTTTAAAACTGTGATCGGAG
+
FFFFFFFFFFFFFFFFF:FFFFFFFFFFFFFFFFFFFFFF:FFFFFFFFF:FFF:FFFFFFFF:FFFFFFFFFFFFFF:FFFFFFFFFFFFFFFFFFFFFFF:FFFFFFFFFFFFFFFFFFFFFFFFFFFFFFFFFFFFFFFF:FF:FFF
@A00456:223:HMMCCDSXX:3:1324:26964:10739 2:N:0:TGTACCGT+TCTCTAGG
GTTTAGCAAGGGGCTTGTAGCTGTGCGCACGTGGAGCCCTGCATTAGCAGACACCGCAGGCTCCGTGGCCTTGGGCAGATTCCTTTAAAACTGTGATCGGAGAATCACAGCGATATTTCTCCTTGCTGTTCTTGTGCCCTCTGCCTCAGA
+
FFFFFFFFFFFFFFFFFFFFFFFFFFFFFFFFFFFFFFFFFFFFFFFFFFFFFFFFFFFFFFFFFFFFFFFFFFFFFFFFFFFFFFFFFFFFFFFFFFFFFFFFFFFFFFFFFF,FFFFFFFFFFFFFFFFFFFFFFFFFFFFFFFFFFF
@A00456:223:HMMCCDSXX:3:1324:3794:26819 2:N:0:TGTACCGT+TCTCTAGG
GGGAAGGACATGGTCAAAGTTCTCCATATTCAGAGGGATGGAAAATACCACAGCATCAAAGAGGTGGCGACTTCGGTGCAGTTGACTCTGAGGTCCAAAAAGGATTACCTCCATGGTGATAATTCCGACATCATCCCCACAGACACCATC
+
FFF:FFFFFFFFFFFFFFFFFFFFFFFFFFFFFFFFFFFFFFFFFFFFFFFFFFFFFFFFFFFFFFFFFFFFFFFFFFFFFFFFFFFFFFFFFFFFFFFFFFFFFFFFFFFFFFFFFFFFFFFFFFFFFFFFFFFFFFFFFFFFFFFFFF
@A00456:223:HMMCCDSXX:3:1324:3595:26882 2:N:0:TGTACCGT+TCTCTAGG
GGGAAGGACATGGTCAAAGTTCTCCATATTCAGAGGGATGGAAAATACCACAGCATCAAAGAGGTGGCGACTTCGGTGCAGTTGACTCTGAGGTCCAAAAAGGATTACCTCCATGGTGATAATTCCGACATCATCCCCACAGACACCATC
+
FFFFFFFFFFFFFFFFFFFFFFFFFFFFFFFFFFFFFFFFFFFFFFFFFFFFFFFFFFFFFFFFFFFFFFFFFFFFFFFFFFFFFFFFFFFFFFFFFFFFFFFFFFFFFFFFFFFFFFFFFFFFFFFFFFFFFFFFFFFFFFFFFFFFFF
@A00456:223:HMMCCDSXX:3:1324:17002:27837 2:N:0:TGTACCGT+TCTCTAGG
GGGGATGATGTCGGAATTATCACCATGGAGGAAAACCTTTTTGGACCTCAGAGTCAACTGCACCGAAGTCGCCACCTCGTTGATGCTGTGGTATTTTCCATCCCTCAGAATATGGAGAACTTTGACCATGTCCTTCCCAAAGCCAGTACG
+
,FFFF:F,FFFF,FF::::F:::FFFF,F,:,F,,FFF,FF,:FF,FFFFFFF,F,,,FF,F:F,FFFF:FF,,FFF,,FF,F,,F:F,FFFFF,F:FFFF,:FFF,,F,:FF,,F:FF,FF,,FFF,F:FFF,F::FF,,FF:::F,F:
@A00456:223:HMMCCDSXX:3:1324:16866:28009 2:N:0:TGTACCGT+TCTCTAGG
GGGGATGATGTCGGAATTATCACCATGGAGGTAATCCTTTTTGGACCTCAGAGTCAACTGCACCGAAGTCGCCACCTCTTTGATGCTGTGGTATTTTCCATCCCTCTGAATATGGAGAACTTTGACCATGTCCTTCCCATAGCCAGTTCG
+
FFFFFFFFFFFFFFFFFFFFFFFFFFFFFFFFFFFFFFFFFFFFFFFFFFFFFFFFFFFFFFFFFFFFFFF:FFFFFFFFFF:F:FFFFFFFFFFFFF:FFFFFFFFFFFFFFFFF:FFFFFFF:F:FFFFFFFFF:FFFFFFF:FFFF:
@A00456:223:HMMCCDSXX:3:1324:16821:33098 2:N:0:TGTACCGT+TCTCTAGG
TGCAGGTGAGCACACAGTTATCCCAAGCATCACAACTGGCTGGAGCCATAACGTCACAGCCTGGAAGGCAGCTTCCTCCTCACCGTCCCGGTTATTTTGCCGTAGGGGTTGTCCAGAGGCAGCAAAACCTCTTCCTTGTTGATCAGCCCC
+
FFFFFFFFFF:FFFFFFFFFFFFFFFFFFFFFFFFFFFFFFFFFFFFFFFFFFFFFFFFFFFFFFFFFFFFFFFFFFFFFFFFFFFFFFFFF:FFFFFFFFFFFFFFFFFFFFFFFFFFFFFFFFFFFFFFFFFFFFFFFFFFFFFFFFF
@A00456:223:HMMCCDSXX:3:1325:1859:10567 2:N:0:TGTACCGT+TCTCTAGG
CAAAAATTTCAACTCAGGATACTGATTGCTCTGCTCTGTGTGAAGTAATTGCTCTTCCGTTTCTAGTTTAGCAAGGGGCTTGTAGCTGTGCGCACGTGGAGCCCTGCATTAGCAGACGCCGCAGGCTCCGTGGCCTTGGGCAGATTCCTT
+
FFFFFFF:FFFFFFFFFFFFFFFFF:FFFFFFFFFFFF:FFFFFFF:F:FFFFFFFFFFF:FFFFFFFFFFFF:FFFFF:FF:FFFFFFFFFFFFFFFFFFFFFFFFFFFFFFFFFF,FFFFFFFFFFFFFFFFFFFFFFFFFF:FFF,F
@A00456:223:HMMCCDSXX:3:1325:3658:11459 2:N:0:TGTACCGT+TCTCTAGG
GTGGAGTTTGTCCGAACTGGCTATGGGAAGGACATGGTCAAAGTTCTCCATATTCAGAGGGATGGAAAATACCACAGCATCAAAGAGGTGGCGACTTCGGTGCAGTTGACTCTGAGGTCCAAAAAGGATTACCTCCATGGTGATAATTCC
+
FFFFFFFFFFFFFFFFFFFFFFF:FFFF:FFFFFFFFFFFFFFFFFFFF:F:FFFFFFFFFFFFFFFFFFFFFFFFFFFFFFFFFFFFFFFFFFFFFFFFFFFFFFFFFFFFFFFFFFFFFFFFFFFFFF:FFFFFFFFFFFFFFFFFFF
@A00456:223:HMMCCDSXX:3:1325:1099:13636 2:N:0:TGTACCGT+TCTCTAGG
ATGACGACTATGGAAAGAATGATGAAGTGGAGTTTGTCCGAACTGGCTATGGGAAGGACATGGTCAAAGTTCTCCATATTCAGAGGGATGGAAAATACCACAGCATCAAAGAGGTGGCGACTTCGGTGCAGTTGACTCTGAGGGCCAAAA
+
FFFFFFFFFFFFFF::F:FFFFFFFFFFFFFFFFFFFFFFFFFFFFFF:FFFFFFFFFFFFFFFF:F:FFFFFFFFF:FFFFFFFFFFFFFFF:FFFFF:FFFFFFFFFFFFFFFFFFFFFF:F,FFFFFFFFFFFFFFFFFF,FFFFFF
@A00456:223:HMMCCDSXX:3:1325:1154:13730 2:N:0:TGTACCGT+TCTCTAGG
ATGACGACTATGGAAAGAATGATGAAGTGGAGTTTGTCCGAACTGGCTATGGGAAGGACATGGTCAAAGTTCTCCATATTCAGAGGGATGGAAAATACCACAGCATCAAAGAGGTGGCGACTTCGGTGCAGTTGACTCTGAGGTCCAAAA
+
FFFFFFFFFFFFFFFFFFFFFFFFF,FFFFFFFFFFFFFFFFFFFFFFFFFFFFFFFFFFFFFFFFFFFFFFFFFFFFFFFFFFFFFFFFFFFFFFFFFFFFFFFFFFFF:FFFFFFFFFFFFFFFFFFFFFFFFFFFFFFFFFFFFFFF
@A00456:223:HMMCCDSXX:3:1325:26368:15154 2:N:0:TGTACCGT+TCTCTAGG
GTGGTGATGATGTCGGAATTATCACCATGGAGGTAATCCTTTTTGGACCTCAGAGTCAACTGCACCGAAGTCGCCACCTCTTTGATGCTGTGGTATTTTCCATCCCTCTGAATATGGAGAACTTTGACCATGTCCTGCCCATAGCCAGTT
+
FFFFFFFFFFFFFFFFF:FFFFFFFFFFFFFFFFFFFF:FFFFFFFFFFFFFFFFFF:FFFFFFFFFFFFFFFFFFFFFFFFFF:FFFFFFFFFF:FFFFFFFFF:FFFFFFFFFFF:FFFFFFFFFFFFFFFFFF,FFF,FFFFFFFFF
@A00456:223:HMMCCDSXX:3:1325:20961:16939 2:N:0:TGTACCGT+TCTCTAGG
CACGTGGAGCCCTGCATTAGCAGACACCGCAGGCTCCGTGGCCTTGGGCAGATTCCTTTAAAACTGTGATCGGAGAATCACAGCGATATTTCTCCTTGCTGTTCTTGTGCCCTCTGCCTCAGACTCTGTCTTTAGGATCCGATCGTTAAG
+
F:FFFFFFFFFFFFFFFFFFFFFFFFFFFFFFFFFFFFFFFFFFFFFFFFFFFFFFFFFFFFFFFFFFFFFFFFFFFFFFFFFFFFFFFFFFFFFFFFFFFFFFFFFFFFFFFFFFFFFFFFFFFFFFFFFFFFFFFFFFFFFFFFFFFF
@A00456:223:HMMCCDSXX:3:1325:15854:33301 2:N:0:TGTACCGT+TCTCTAGG
GTCTTTCTCGCTCTCCCGAGGCCAGCTTGGGTTCATGTGACCCCTTCTAGATGTGCCCTTCAGTCTGATCCACAGACCAGGAGACTCACCCTTCAAACAAAACTGTCTTTCCTCTTGGAGCCTCAATCAAATGCAAATCACTCCTCAGCT
+
FFFFFFFFFFFFFFFFFFFFFFFFFFFFFFFFFFFFFFFFFFFFFFFFFFFFFF:FFFFFFFFFFFFFFFFFFFFFFFFFFFFFFFFFFFFFFFFFFFFFFFFFFFFFFFFFFFFFFFFFFFFFFFFFFFFFFFFFFFFFFFFFFFFFFF
@A00456:223:HMMCCDSXX:3:1325:7310:33285 2:N:0:TGTACCGT+TCTCTAGG
AAACAAGCATGGTCACAGGAAGTAAGTGGTCAGGATGGATGAGGCAGACGGAGGAAGAGAGAATCTCCAGTGCTCAGTGTAACCCGTGCTGTTGTGAATTCCAGATAGAAGACATGGAAATCAGCCTTCCAAACATTCACTACTTTAACA
+
FFFFFFFFFFFFFFFFFFFF:FFFFFFFFFFFFFFFFFFFFFFFFFFFFFFFFFFFFFFFFFFFFFFFFFFFFFFFFFFFFFFFFFFFFFFFFFFFFFFFFFFFFFFFFFFFFFFFFFFFFFFFFFFFFFFFFFFFFFFFFFFFFFFFFF
@A00456:223:HMMCCDSXX:3:1326:24822:7811 2:N:0:TGTACCGT+TCTCTAGG
ATGGCTCCAGCCAGTTGTGATGCTTGGGATAACTGTGTGCTCACCTGCAAAAATTTCAACTCAGGATACTGATTGCTCTGCTCTGTGTGAAGTAATTGCTCTTCCGTTTCTAGTTTAGCAAGGGGCTTGTAGCTGTGCGCACGTGGAGCC
+
FFFFFFFFFFFFFFFFFFFFFFFFFFFFFFFFFFFFFFFFFF:FFFFFFFFFFFFFFFFFFFFFFFFFFFFFFFFFFFFFFFFFFFFFFFFF:FFFFFFFFFFFFFFFFFFFFFFFFFFFFFFFFFFFFFFFFFFFFFFFFFFFFFFFFF
@A00456:223:HMMCCDSXX:3:1326:32036:21684 2:N:0:TGTACCGT+TCTCTAGG
AGGGCACAAGAACAGCAAGGAGAAATATCGCTGTGATTCTCCGATCACAGTTTTAAAGGAATCTGCCCAAGGCCACGGAGCCTGCGGTGTCTGCTAATGCAGGGCTCCACGTGCGCACAGCTACAAGCCCCTTGCTAAACTAGAAACGGA
+
FFFFFFFFFFFFFFFFFFFFFFFFFFFFFFFFFFFFFFFFFF:FFFFFFFFFFFFF,FFFFFFFFFFFFFFFFFFFFFFFFFFFFFFFFFFFFFFFFFFFFFFFFFFFFFFFFFFFFFFFFFFFFFFFFFFFFFFFFFFFFFFFFFF:FF
@A00456:223:HMMCCDSXX:3:1326:15447:26396 2:N:0:TGTACCGT+TCTCTAGG
CTAGAAAGTAGGAGTGCCCAGAAAACCATTTTATGGATGGTTTTAGGAAGGATTCTTATTCTGTAATGCTAAAATCACACACACACACACACACACACACACACACACACACACACACACAACACAGAATAAAACAAACACTAAGCAGCT
+
FFFFFFFFFFFFFFFFFFFFFFFFFFFFFFFFFFFFFFFFFF:FFFFFFFFFFFFFFFFFFFFFFFFFFFFFFFFFFFFFFFFFFFFFFFFFFFFFFFFFFFFFFFFFFFFFFFFFFFFFF,,FF,,,F,,:FF,FFF,FF,,F,,F,F:
@A00456:223:HMMCCDSXX:3:1327:12075:35462 2:N:0:TGTACCGT+TCTCTAGG
CGGCTATTTCCTTAACGATCGGATCCTAAAGACAGAGTCTGAGGCAGAGGGCACAAGAACAGCAAGGAGAAATATCGCTGTGATTCTCCGATCACAGTTTTAAAGGAATCTGCCCAAGGCCACGGAGCCTGCGGTGTCTGCTAATGCAGG
+
FFFFFFFFFFFFFFFFFFFFFFFFFFFFFFFFFFFFFFFFFFFFF:FFFFFFFFFFF:FFFFFFFFFFFFFFF:FFFFFFFFFFFFFFFFFFFFFFF:FFFFFFFFFFFFFFFFFFFFFFFFFFFFFFFFFFFFFFFFFFFFFFFFFFFF
@A00456:223:HMMCCDSXX:3:1328:15329:8907 2:N:0:TGTACCGT+TCTCTAGG
AGAGACCACAGTGGAGGGATTTAGAGGCATGGAACAGAGATAGTCCAAAATGCAACTCTTCCCAAGGTAGTGTAGAAGGCCTTGGCAGGAGAGAAGAAATGTTTCTGCTGACTAAGTGATTTGCACTGTGCTGGTCACAAAAAGGAAGTG
+
FFFFFFFFFFFFFFFFFFFFFFF:FFFFFFFFFFFFFFFFFFFFFFFFFFFFFFFFFFFFFFFFFF:F:FFFFFFFFFFFFFFFFFFFFFFFFFFF:FFFFFFFFFFFFFFFFFFFFFFFFFFFFFFFFFFF:FFFFFFF:FFFFFFFFF
@A00456:223:HMMCCDSXX:3:1328:6587:18505 2:N:0:TGTACCGT+TCTCTAGG
CTCATGAGAAGCCCACACTGGACAGGTATTTATTTAATTGTTGAAAGGGCAAGACATTGGTAGAACAGTACTATGATCAGAGAGACTGGTTTCTCGGGGGACTGCCAGTGCTGAGCTAACATGCATCATCTAACTTAAAGGCATTTTGCA
+
FFFFFFFFFFFFFF:FFFFFFFF:FFFFFFFFFFFFF::FFFFFFFFFFFF:FFF::FFFF:FFFFFFFFFFFFFFFF,FFFFFFFFFFFFFFFFFFFFFFFFFF::FFFFFF:,FF,FF,FFFFFF:F,,:,:F,F,:FFF,FFFFFF:
@A00456:223:HMMCCDSXX:3:1328:13422:32753 2:N:0:TGTACCGT+TCTCTAGG
CTGGGGGTTTGCTCTAGAGATGAATTGGAGTGATGAACAAGGCGGGAGAGGTAGAGTTGCACGGACTGGCAGCTTATTGGAGATCATTTTGTGTGACCTTCAATAAGTATAACCAGCACAATAGGGGTTGAGTAGGGGCTGGAAGGTTGG
+
FFFFFFFFFFFFFFFFFFFFFFFFFFFFFFFFFFFFFFFFFFFFFFFFFFFFFFFFFFFFFFFFFFFFFFFFFFFFFFFFFFFFFFFFFFFFFFFFFFFFFFFFFFFFFFFFFFFFFFFFFFFFFFF:FFFFFFFFFFFFFFFFFFFFFF
@A00456:223:HMMCCDSXX:3:1328:31015:35164 2:N:0:TGTACCGT+TCTCTAGG
GACGACTATGGAAAGAATGATGAAGTGGAGTTTGTCCGAACTGGCTATGGGAAGGACATGGTCAAAGTTCTCCATATTCAGAGGGATGGAAAATACCACAGCATCAAAGAGGTGGCGACTTCGGTGCAGTTGACTCTGAGGTCCAAAAAG
+
FFFFFFFFFFFFFFFFFFFFFFFFFFFFFFFFFFFFFFFFFFFFFFFFFFFFFFFFFFFFFFFFFFFFFFFFFFFFFFFFFFFFFFFFFFFFFFFFFFFFFFFFFFFFFFFFFFFFFFFFFFFFFFFFFFFFFFFFFFFF:FFFFFFFFF
@A00456:223:HMMCCDSXX:3:1329:14733:2613 2:N:0:TGTACCGT+TCTCTAGG
GGCCCATTACCATGACGACTATGGAAAGAATGATGAAGTGGAGTTTGTCCGAACTGGCTATGGGAAGGACATGGTCAAAGTTCTCCATATTCAGAGGGATGGAAAATACCACAGCATCAAAGAGGTGGCGACTTCGGTGCAGTTGACTCT
+
FFFFFFFFFFFFFFFFFFF:FFFFFFFFFFFFFFFFFFFFFFFFFFFFFFFFFFFFFFFFFFFFFFFFFF:FFFFFFF,FFFFFFFFFFFFFFF:FFFFFFFFFFFFFFFFFFFF,FFFFFFFFFFFFFFFFFFFFFFFFFFFFFFFFFF
@A00456:223:HMMCCDSXX:3:1329:5683:22545 2:N:0:TGTACCGT+TCTCTAGG
TGATTGCTCTGCTCTGTGTGAAGTAATTGCTCTTCCGTTTCTAGTTTAGCAAGGGGCTTGTAGCTGTGCGCACGTGGAGCCCTGCATTAGCAGACACCGCAGGCTCCGTGGCCTTGGGCAGATTCCTTTAAAACTGTGATCTGAGAATCA
+
FF,F:::FF:F:F:,FF,F:FF,FFFF,:F:,FFFFFFFF,FF,:FFF,FFFF,,FFFFFFFFFFFFFFFFFFF:FFFF,FFFFFFFFF:FFFFFFF,:FFF:FF:F:FF,,FF::,F,FFF,F::F:FFFFFF::F,F:F,,F:FFFFF
@A00456:223:HMMCCDSXX:3:1329:30590:25942 2:N:0:TGTACCGT+TCTCTAGG
CCAAAATGGGGCTGATCAACAAGGAAGAGGTTTTGCTGCCTCTGGACAACCCCTACGGCAAAATAACCGGGACGGTGAGGAGGAAGCTGCCTTCCAGGCTGTGACGTTATGGCTCCAGCCAGTTGTGATGCTTGGGATAACTGTGTGCTC
+
FF:FFFFFFFFFFFFFFFFFFFFFFFFFFFFFFFFFFFFFFFFFFFFFFFFFFFFFFFFFFFFFFFFFFFFFFF:FFFFFFFFFFFFFFFFFFFFFFFFFFFFFFFFFFFFFFFFFFFFFFFFFFFFFFFFFFFFFFFFFFFFFFFFFFF
@A00456:223:HMMCCDSXX:3:1329:16541:27790 2:N:0:TGTACCGT+TCTCTAGG
GCACGAGAACAGCAAGGAGAAATATCGCTGTGATTCTCCGATCACAGTTTTAAAGGAATCTGCCCAAGGCCACGGAGCCTGCGGTGTCTGCTAATGCAGGGCTCCACGTGCGCACAGCTACAAGCCCCTTGCTAAACTAGAAACGGAAGA
+
FFFFFFFFFFFF,FFFFFFFFFFFFFFFFFFFFFFFFFFFFFFFFFFFFFFFFF:FFFFFFFFF:FFFFFFFFFFFFFFFFFFFFFFFFFFFFFFFFFFFFFFFFFFF:FFFFFFFFFFFFFF:FFFFFF:FFFFFF:FFFFFFFFFFFF
@A00456:223:HMMCCDSXX:3:1330:3197:2581 2:N:0:TGTACCGT+TCTCTAGG
AAAATGGCCCATTACCATGACGACTATGGAAAGAATGATGAAGTGGAGTTTGTCCGAACTGGCTATGGGAAGGACATGGTCAAAGTTCTCCATATTCAGAGGGATGGAAAATACCACAGCATCAAAGAGGTGGCGACTTCGGTGCAGTTG
+
FFFFFFFFFFFFFFFFFFFFFFFFFFFFFFFFFFFFFFFFFFFFFFFFFFFFFFFFFFFFFFFFFFFFFFFFFFFFFFFFF:FFFFFFFFF:FFFFFFFFFFFF:FFFFFFFFFFFFFFFFFFFFFFFFFFFFFFFFF:FFFFFFFFFFF
@A00456:223:HMMCCDSXX:3:1330:31024:11757 2:N:0:TGTACCGT+TCTCTAGG
CAGAATCGGGACGTGGATTTCGAGGCTACCTGGGGCGCTGTCCGGGACATTGTCCTGAAGAAATTTGCTGGGCCCTATGACAGAGGTGAATACTCACCTTCCGTGCAGAAGACCCTCTATGACATACAAGTGCTGACCCTGAGCCAGCTT
+
FFFFFFFFFFFFFFFFFFFFFFFFFFFFFFFFFFFFFFFFFFFFFFFFFFFFFFFFFFFFF:FFFFFFFFFFFFFFFFFFFFFFFFFFFFFFFFFFFFFFFFFFFFFFFFFFFFFFFFFFFFFFFFFFFFFFFFFFFFFFFFFFFFFFFF
@A00456:223:HMMCCDSXX:3:1330:17517:12289 2:N:0:TGTACCGT+TCTCTAGG
GCACAAGAACAGCAAGGAGAAATATCGCTGTGATTCTCCGATCACAGTTTTAAAGGAATCTGCCCAAGGCCACGGAGCCTGCGGTGTCTGCTAATGCAGGGCTCCACGTGCGCACAGCTACAAGCCCCTTGCTAAACTAGAAACGGAAGA
+
F,F:FF:FFFF:F,,:FFFFF,:F:F:FF,:FFF:FFFFFF,:FFFF::F,FFFFFF:FFF:F,FFF,FFFFFFFFFFFFFFFF:FFFFFFFFFF:,FFFFFFF:FF:,FF:FFFFFFF:FFFFFFFFF:FFFFFFFF,FFFFFFFF:FF
@A00456:223:HMMCCDSXX:3:1330:25183:33677 2:N:0:TGTACCGT+TCTCTAGG
CTCCAGCCAGTTGTGATGCTTGGGATAACTGTGTGCTCACCTGCAAAAATTTCAACTCAGGATACTGATTGCTCTGCTCTGTGTGAAGTAATTGCTCTTCCGTTTCTAGTTTAGCAAGGGGCTTGTAGCTGTGCGCACGTGGAGCCCTGC
+
FF,FFFFFFF,,::FF,:F,FFFFF:FFFFFFF:FFFF:FFFFFFFFFFF:FFF:FFFFF:F:FFFFF:FFFFFFFF:,FF,:FFFF:::F:FFFFFFFFFF:FF,FFFFFFFFFFFFFFFFFFFFFF,F:FFFFFFF:FFFF:FFFFFF
@A00456:223:HMMCCDSXX:3:1331:22932:12085 2:N:0:TGTACCGT+TCTCTAGG
ATGGCCCATTACCATGACGACTATGGAAAGAATGATGAAGTGGAGTTTGTCCGAACTGGCTATGGGAAGGACATGGTCAAAGTTCTCCATATTCAGAGGGATGGAAAATACCACAGCATCAAAGAGGTGGCGACTTCGGTGCAGTTGACT
+
FFFFFFFFFFFFFFFFFFFFFFFFFFFFFFFFFFFFFFFFFFFFFFFFFFFFFFFFFFFFF:FFFFFFFFFFFFFFFF,F:FFFFFFFFFFFFFFFFFFFFFFFFFFFFFFFFFFFFFFFFFFFFFFFFFFFFFFFFFFFFFFFFFFFFF
@A00456:223:HMMCCDSXX:3:1331:15438:25254 2:N:0:TGTACCGT+TCTCTAGG
GCTTGGGATAACTGTGTGCTCACCTGCAAAAATTTCAACTCAGGATACTGATTGCTCTACTCTGTGTGAAGTAATTGCTCTTCCGTTTCTAGTTTAGCAAGGGGCTTGTAGCTGTGCGCACGTGGAGCCCTGCATTAGCAGACACCGCAG
+
FFFFFFFFFFFFFFFFFFFFFFFFFFFFFFFFFFFFFFFFFFFFFFFFFFFFFFFFF:FFFFFFFFFFF:FFFFFF:FFFFFFFFFFFFFFFFFFFFFFFF:FFFFFFFFFFFFFFFFFFFFFFFFFFFFFFFFFFFFFFFFFFFFFFFF
@A00456:223:HMMCCDSXX:3:1332:25852:3646 2:N:0:TGTACCGT+TCTCTAGG
GGTGCGTGTGTATGTGTGCTTATGCAAGCACATGTGTGTGTTTGTGTGTGCTAGCATATGTGTGAGCATGTTTGAGTGTGTGTGTGTGTGTGTGTGTGTGTGTGTTTGTGTGTGTGTAGCACAGAGGTCAACCTTAGGTGCCTATGTCAG
+
FFFF::FF::F::FFFFFFFFF:FFFFFFFFFFFFF,FFF:F:FFFFFF:FFFFFFFF:FFFFFFFFF:FF,:FF:,FFF,FFF,F,F,FFFFFFFFFFFFFFF:FFFFFFFFFFFFFF::FFFFF,FFFFFFF:FF:,FFFF,:FFFFF
@A00456:223:HMMCCDSXX:3:1332:11107:7545 2:N:0:TGTACCGT+TCTCTAGG
GTGGGGATGATGTCGGAATTATCACCATGGAGGTAATCCTTTTTGGACCTCAGAGTCAACTGCACCGAAGTCGCCACCTCTTTGATGCTGTGGTATTTTCCATCCCTCTGAATATGGAGAACTTTGACCATGTCCTTCCCATAGCCAGTT
+
FFFFFFFFFFFFFFFFFFFFFFFFFFFFFFFFFFFFFFFFFFFFFFFFFFFFFFFFFFFFFFFFFFFFFFFFFFFFFFFFFFFFFFFFFFFFFFFFFFFFFFFFFFFFFFF:FFFFFFFFFFFFFFFFFFFFFFFFFFFFFF:FFFFFFF
@A00456:223:HMMCCDSXX:3:1333:31376:6449 2:N:0:TGTACCGT+TCTCTAGG
TAGACATGGGCTCGGGTGACATGGCTAAAGGAAGAGAGGAAGTGCTCGCAGATGTTCATAGCGAAGGTCTCGATGCTTTTGATCTAGAGAGAGAGAGAGAGAGAAATGCTCACGATCAAAAACATCTTATTTAAACGTTTCAGCTGATTC
+
FFFFF:FFFFFFFFFFFFFFFFFFFFFF:FFFFFFFFFFFFFFFFFFFFFFFFFF:FFFFFFFFFFFFFFFFFFFFFFFFFFFFFF:FFFFFFFFFFFFFFFFFFFFFFFFFF:FFFFFFF:FFFFFFFFFFFFFF:FFF:FFFFFFFFF
@A00456:223:HMMCCDSXX:3:1334:21124:9862 2:N:0:TGTACCGT+TCTCTAGG
GGGGGCACAAGAACAGCAAGGAGAAATATCGCTGTGATTCTCCGATCACAGTTTTAAAGGAATCTGCCCAAGGCCACGGAGCCTGCGGTGTCTGCTAATGCAGGGCTCCACGTGCGCACAGCTACAAGCCCCTTGCTAAACTAGAAACGG
+
FFFFFF:FFFFFFFFFFFFFFFFFFFFFFFFFFFFFFFFFFFFFFFFFFFFFFFFFFFFFFFFFFFFFFFFFFFFFFFFFFFFFFFFFFFFFFFFFFFFFFFFFFFFFFFFFFFFFFFFFFFF:FFFFFFFFFFFFFFFFFFFFFFFFFF
@A00456:223:HMMCCDSXX:3:1334:27453:14434 2:N:0:TGTACCGT+TCTCTAGG
CAACAACACATGCCATCCGGACGTAGAACTCACACTATTAAAATTGGTGGTGTGGGAGGAGACACAGCTTGGGGTTAAGTGTCTGCCTGAGACAGTCCAGTCTTGGTCCCCAGGCTGTCCCTCGAGTGACTTTGGACAGCTTCTTTCACA
+
FFFFFFFFFFFFFFFFFFFFFFF:FFFFFFFFFFFFFFF:::F,FFF:FFFF:FFFFFFFFFF:FFFFFFFFFFFFFFF,,FFFFFFFFFFFFFFFFFFFFFFFFFFFFFFFFFFF:FF:FFFFFFFFFFFFFFFF:FFFFFFFFFFFFF
@A00456:223:HMMCCDSXX:3:1334:13187:28776 2:N:0:TGTACCGT+TCTCTAGG
GGAGCCCTGCATTAGCAGACACCGCAGGCTCCGTGGCCTTGGGCAGATTCCTTTAAAACTGTGATCGGAGAATCACAGCGATATTTCTCCTTGCTGTTCTTGTGCCCTCTGCCTCAGACTCTGTCTTTAGGATCCGATCGTTAAGGAAAT
+
FFFFFFFFFFFFFFFFFFFFFFFFFFFFFFFFFFFFFFFFFFFFFFFFFFFFFFFFFFFFFFFFFFFFFFFFFFFFFFFFFFFFFFFFFFFFFFFFFFFFFFFFFFFFFFFFFFFFFFFFFFFFFFFFFFFFFFFFFFFFFFF,FFFFFF
@A00456:223:HMMCCDSXX:3:1334:5782:28667 2:N:0:TGTACCGT+TCTCTAGG
CTCACTTCTGTGACGTGGAGCAGGTGAGGAACGGACCTCCCATCATTCACTCTGGAATCAAAGACCTCAAGGTCTTGAAAACAACCCAGTCTGGATTTGAAGGATTCATCAAGGACCAGTTCACTACTCTCCCCGAGGTGAAGGACCGAT
+
FFFFFFFFFFFFFFFFFFFFFFFFFFFFFFFFFFFFFFFFFFFFFFFFFFFFFFFFFFFFFFFFFFFFFFFFFFFFFFFFFFF:FFFFFFFFFFFFFFFFF:FFFFFFFFF:F:FFFFFFFFFFFFFFFFFF:FFFFFFFFFF:FFFFFF
@A00456:223:HMMCCDSXX:3:1334:20473:34068 2:N:0:TGTACCGT+TCTCTAGG
GGAGCAAGCTTTTCTGTAAACCTGGAAAATTTAGGGTAGAAAGGAAAAAATTTAAAAATGGCATATACACAAAAATAGGTTAAAGGAAATGAGAGCTTAAAAAAAGCAAGTTCCGCCCCCACACAAGCTCGCACTGAATTTGCCTCAAGA
+
FF:FFFFFFFFFFFFFFFFFFFFFFFFFFFFFFFFFFFFFFFFFFFFFFFFFFFFFFFFFFFFFFFFFFFFFFFFFFFFFFFFFFFFFFFFFFFFFFFFFFFFFFFFFFFFFFFFFFFFFFFFFFFFFFFFFFFFFFFFFFFFFFFFFFF
@A00456:223:HMMCCDSXX:3:1335:28926:2707 2:N:0:TGTACCGT+TCTCTAGG
CGGCGTCTGCTAATGCAGGGCTCCACGTGCGCACAGCTACAAGCCCCTTGCTAAACTAGAAACGGAAGAGCAATTACTTCACACAGAGCAGAGCAATCAGTATCCTGAGTTGAAATTTTTGCAGGTGAGCACACAGTTATCCCAAGCATC
+
FFFFFFFFFFFFFFFFFFFFFFFFFFFFFFFFFFFFFFFFFFFFFFFFFFFFFFF:F:FF:FFFFFFFFFFFFFFFFFFFFFFFFFFFFFFFFFFFFFFFFFFFFFFFFF:FFFFFFFFFFFFFFFFFFFFFFFFFFFFFFFFFFFFFFF
@A00456:223:HMMCCDSXX:3:1335:23204:5509 2:N:0:TGTACCGT+TCTCTAGG
GTGGTGTCTGTGGGGATGATGTCGGAATTATCACCATGGAGGTAATCCTTTTTGGACCTCAGAGTCAACTGCACCGAAGTCGCCACCTCTTTGATGCTGTGGTATTTTCCATCCCTCTGAATATGGAGAACTTTGACCATGTCCTTCCCA
+
FFFFFFFFFFFFFFFFFFFFFFFFFFFFFFFFFFFFFFFFFFFFFFFFFFFFFFFFFFFFFFFFFFFFFFFFFFFFFFFFFFFFFFFFFFFFFFFFFFFFFFFFFFFFFFFFFFFFFFFFFFFFFFFFF:FFF:FFFFFFF:FFFFF:FF
@A00456:223:HMMCCDSXX:3:1335:19244:11083 2:N:0:TGTACCGT+TCTCTAGG
AACTGTGTGCTCACCTGCAAAAATTTCAACTCAGGATACTGATTGCTCTGCTCTGTGTGAAGTAATTGCTCTTCCGTTTCTAGTTTAGCAAGGGGCTTGTAGCTGTGCGCACGTGGAGCCCTGCATTAGCAGACACCGCAGGCTCCGTGG
+
FFFFFFFFFFFFFFFFFFFFFFFFFFFFFFFF:FFFFFFFFFFFFFFFFFFFFFFFFFFFFFFFFFFFFFFFFFFFFFFFFFFFFFFFFFFFFFFFFFFFFFFFFFFFFFFFFFFFFFFFFFFFFFFFFFF:FFFF:FFFFFFFFFFFFF
@A00456:223:HMMCCDSXX:3:1335:29803:17190 2:N:0:TGTACCGT+TCTCTAGG
GGGGCACAAGAACAGCAAGGAGAAATATCGCTGTGATTCTCCGATCACAGTTTTAAAGGAATCTGCCCAAGGCCACGGAGCCTGCGGTGTCTGCTAATGCAGGGCTCCACGTGCGCACAGCTACAAGCCCCTTGCTAAACTAGAAACGGA
+
FFFFF:FFFFFFFFFFFFFFFFFFFFFFFFFFFFFFFFFFFFFFFFFFFFFFFFFFFFFFFFFFFFFFFFFFFFFFFFFFFFFFFFFFFFFFFFFFFFFFFFFFFFFFFFFFFFFFFFFFFFFFFFFFFFFFFFFF:FFFFFFFFFFFFF
@A00456:223:HMMCCDSXX:3:1335:32289:18020 2:N:0:TGTACCGT+TCTCTAGG
GCCAGTTGTGATGCTTGGGATAACTGTGTGCTCACCTGCAAAAATTTCAACTCAGGATACTGATTGCTCTGCTCTGTGTGAAGTAATTGCTCTTCCGTTTCTAGTTTAGCAAGGGGCTTGTAGCTGTGCGCACGTGGAGCCCTGCATTAG
+
FFFFFFFFFFFFFFFFFFFFFFFFFFFFFFFFFFFFFFFFFFFFFFFFFFFFFFFFFFFFFFFFFFFFFFFFFFFFFFFFF:FFFFFFFFFFFFFFFFFFFFFFFFFFFFFFFFFFFFFFFFFFFFFFFFFFFFFFFFFFFFFFFFFFFF
@A00456:223:HMMCCDSXX:3:1335:13322:24283 2:N:0:TGTACCGT+TCTCTAGG
GCAGCAGCCAGTGCTTTACGACTATTTCCTTAACGATCGGATCCTAAAGACAGAGTCTGAGGCAGAGGGCACAAGAACAGCAAGGAGAAATATCGCTGTGATTCTCCGATCACAGTTTTAAAGGAATCTGCCCAAGGCCACGGAGCCTGC
+
FFFFFFFFF:FFFFFFFFFFFFFFFFFFFFFFFFFFFFFFFFFFFFF:FFFFFFFFFFFFFFFFFFFFFFFFFFFFFFFFFF:FFFFFFFFFFFFFFFFFFFFFFFFFFFFFFFFFFFFFFFFFFFFFFFFFFFFFFFFFFFFFFFFFFF
@A00456:223:HMMCCDSXX:3:1335:3016:26099 2:N:0:TGTACCGT+TCTCTAGG
CTCAGGATACTGATTGCTCTGCTCTGTGTGAAGTAATTGCTCTTCCGTTTCTAGTTTAGCAAGGGGCTTGTAGCTGTGCGCACGTGGAGCCCTGCATTAGCAGACACCGCAGGCTCCGTGGCCTTGGGCAGATTCCTTTAAAACTGTGAT
+
FFF,F:FFFFFFFF::FFFF:FFF,::F:FFFFFFFFF,FFF:::FFFFFFFFFFFFF,,F:FFFF::F,:FFF:FFFFFFFFFFFFFFFFFFF:FFFF:FF:FFFF:FFF,:FFFF,FFFFFF:FF:FFFFFFF,FFFFFFF,FF,,FF
@A00456:223:HMMCCDSXX:3:1335:23457:28181 2:N:0:TGTACCGT+TCTCTAGG
GTCGGAATTATCACCATGGAGGTAATCCTTTTTGGACCTCAGAGTCAACTGCACCGAAGTCGCCACCTCTTTGATGCTGTGGTATTTTCCATCCCTCTGAATATGGAGAACTTTGACCATGTCCTTCCCATAGCCAGTTCGGACAAACTC
+
FFFFFFFFFFFFFFFFFFFFFFFFFFFFFFFFFFFFFFFFFFFFFFFFFFFFFFFFFFFFFFFFFFFFFFFFFFFFFFFFFFFFFFFFFFFFFFF:FFFFFFFFFFFFFFFFFFFFFFFFFFFFFFFFFFFFFFFFFFFFFFFFFFFFFF
@A00456:223:HMMCCDSXX:3:1335:1624:33176 2:N:0:TGTACCGT+TCTCTAGG
GGCCCATTACCATGACGACTATGTAAAGAATGATGAAGTGGAGTTTGTCCGAACTGGCTATGGGAAGGACATGGTCAAAGTTCTCCATATACAGAGGGATGGAAAATACCACAGCATCAAAGAGGTGGCGACTTCGGTGCAGTTGACTCT
+
FFFFFFFFFFFFFFF,FFFFF,F,FFF:FFF:FFFFFFF,FFFFFFFFF:FFFFFFFFFF:FFFFFFFF:F,FFFFFFFFF,,:FFFFFF,,F,FFFFFFFFFFFFFF:FFFFFFF:FFFFFFFF,F,FFF:F,F,FFFFFF,F,FFFFF
@A00456:223:HMMCCDSXX:3:1336:10592:9064 2:N:0:TGTACCGT+TCTCTAGG
CTGTGGGGATGATGTCGGAATTATCACCATGGAGGTAATCCTTTTTGGACCTCAGAGTCAACTGCACCGAAGTCGCCACCTCTTTGATGCTGTGGTATTTTCCATCCCTCTGAATATGGAGAACTTTGACCATGTCCTTCCCATAGCCAG
+
FFFFFFFFFFFFFFFFFFFFFFFFFFFFFFFFFFFFFFFFFFFFFFFFFFFFFFFFFFFFFFFFFFFFFFFFFFFFFFFFFFFFFF:FFFFFFFFFFFFFFFFFFFFFFFFFFFFFFFFF:FFFFFFF:FFFFFFFFFFFFFFFFFFFFF
@A00456:223:HMMCCDSXX:3:1336:5430:9079 2:N:0:TGTACCGT+TCTCTAGG
CCTTCCTAAAACCATCCATAAAATGGTTTTCTGGGCACTCCTACTTTCTAGCTTTATAATGCATTCTTAACAAATCCTATGAGCTCCCCCAATCTCCACCCTCGTGTTCTAGGGGCGCTGTCCGGGACATTGTCCTGAAGAAATTTGCTG
+
FFFFFFFFFFFFFFFFFFFF:FFFFFFFFFFFFFFFFFFFFFFFFFFFFFFFFFFFFFFFFFFFFFFFFFFFFFFFFFFFFFFFFFFFFFFFFFFFFFFFFFFFFFFFFFFFFFFFFFFFFFFFFFFFFF:FFFFFFFFFF:,FFFFFFF
@A00456:223:HMMCCDSXX:3:1336:5782:9157 2:N:0:TGTACCGT+TCTCTAGG
CCTTCCTAAAACCATCCATAAAATGGTTTTCTGGGCACTCCTACTTTCTAGCTTTATAATGCATTCTTAACAAATCCTATGAGCTCCCCCAATCTCCACCCTCGTGTTCTAGGGGCGCTGTCCGGGACATTGTCCTGAAGAAATTTGCTG
+
FFFFFFFFFFFFFFFFFFF:FF,:FFFFFFFFFFFFFFFFFFFF:FFFFFFFFFFF:FFFFFFFFFFFFFFFFFFFFFFFFFFFFFFFFFFFFFFFFFFFFFFFFFFFFFFFFFFFFFFFFFFFFFFFFF:FFFFFFF,FF,FFFFFFFF
@A00456:223:HMMCCDSXX:3:1336:24325:19539 2:N:0:TGTACCGT+TCTCTAGG
CTAGGGATGTCTGGGTTGTACCAAAAACGTAATAAAACCATGTGAAAAAAAAATCATCCTAGTGTTTTGAAAATCTCTGGCTGAAGCTCCTCATGGAGGAGGGCAGGGGGGCTTGAACTTCCAACCCCAGCTGAGGAGTGATTTGCATTT
+
FFFFFFFFFFFF:FFFFFFFFFFFFFFF:FFFFFFFFFFFFFFFFFFF:FFFFFFFF:FFFF:FFFFFF:FFFFFFFFFFFFFFFFFFFFFFFFFFFFFFFFFFFFFFFFFFFFFFFFFFFFFFFFFFFFF:FFFFFFFF:FFFFFFF,F
@A00456:223:HMMCCDSXX:3:1336:15266:27806 2:N:0:TGTACCGT+TCTCTAGG
CTGCTCAAGGCCACGGAGCCTGCGGTGTCTGCTAATGCAGGGCTCCACGTGCGCACAGCTACAAGCCCCTTGCTAAACTAGAAACGGAAGAGCAATTACTTCACACAGAGCAGAGCAATCAGTATCCTGAGTTGAAATTTTTGCAGGTGA
+
FFFFFFFFFFFFFFFFFFFFFFFFFFFFFFFFFF:FFFFFFFFFFFFFFFFFFFFFFFFFFFFFFFFFFFFFFFFFFFFFFFFFFFFFFFFFFFFFFFFFFFFFFFFFFFF:FFFFFFFFFFF:FFFFFFFFFFFFFFFFFFFFFFFFFF
@A00456:223:HMMCCDSXX:3:1336:14479:27978 2:N:0:TGTACCGT+TCTCTAGG
CTGCTCAAGGCCACGGAGCCTGCGGTGTCTGCTAATGCAGGGCTCCACGTGCGCACAGCTACAAGCCCCTTGCTAAACTAGAAACGGAAGAGCAATTACTTCACACAGAGCAGAGCAATCAGTATCCTGAGTTGAAATTTTTGCAGGTGA
+
FFFFFFF:FFFFFFFFFFFFFFFFFFFFFFFFFFFFFFFFFFFFFFFFFFFFFFFFFFFFFFFFFFFFFFFFFFFFFFF,FF:FFFFFFFFFFFFFFFFFFFFFFFFFFFFFFFFFFFFFFFFFFFFFFFFFFFFFFFFFFFFFFFFFFF
@A00456:223:HMMCCDSXX:3:1336:29478:30185 2:N:0:TGTACCGT+TCTCTAGG
CGTTTTTGGTACAACCCAGACATCCCTAGGATGATGACAGTGTTTGATCTCATGTTCAGATCAACGGATGTGGCAGCAGCCAGTGCTTTACGACTATTTCCTTAACGATCGGATCCTAAAGACAGAGTCTGAGGCAGAGGGCACAAGAAC
+
FFFFFFFFFFFFFFFFFFFFFFFFFFFFFFFFFFFFFFFFFFFFFF:FFFFFFFFFFFFFFFFFFFFFFFFFFFFFFFFFFFFFFFFFFFFFFFFFFFFFFFFFFFFFFFFFFFFFFFFFFFFFFFFFFFFFFFFFFFFFFFFFFFFFFF
@A00456:223:HMMCCDSXX:3:1336:14507:31219 2:N:0:TGTACCGT+TCTCTAGG
CTGCTTGCTCAGAGGATAGCTCGTGAATGAACGACACCAGCACTTCCCCTATATGGATTTGATCTTCATCAGCTCTCCTCAGGCAGATGTCCCATCATTTATAGTCTTTGAAAGGGAGTTGAAGAATGGGATTGAGAATGTGCTAAGTTC
+
FFFFFFFFFFFFFFFFFFFFFFFFFFFFFFFFFFFFFFFFFFFFFFF:FFF:FFFFFFFFFFFFFFFFFFFFFFFFFFFFFFFFFFFFFFFFFFFFFF,FFFFFFFFFFFF,:FFFFFFFFFFFF:FFFFFFFFFFFF:FFFFFFFFFFF
@A00456:223:HMMCCDSXX:3:1337:28366:5932 2:N:0:TGTACCGT+TCTCTAGG
AATTGCTCTTCCGTTTCTAGTTTAGCAAGGGGCTTGTAGCTGTGCGCACGTGGAGCCCTGCATTAGCAGACACCGCAGGCTCCGTGGCCTTGGGCAGATTCCTTTAAAACTGTGATCGGAGAATCACAGCGATATTTCTCCTTGCTGTTC
+
FFF:FFFFFFFFFFFFFFFFFFFFFFFFFFFF:FFFFFFFFFFFFFFFFFFFFFFFFFFFFFFFFFFFF:FFFFFFFFFFFFFFFFFFFFFFFFFFFFFFFFFFFFFFFFFFFFFFFFFFFF:FFFFFFFFFFFFFFFFFFFFFFFFFFF
@A00456:223:HMMCCDSXX:3:1337:30463:9314 2:N:0:TGTACCGT+TCTCTAGG
AAAATGGCCCATTACCATGACGACTATGGAAAGAATGATGAAGTGGAGTTTGTCCGAACTGGCTATGGGAAGGACATGGTCAAAGTTCTCCATATTCAGAGGGATGGAAAATACCACAGCATCAAAGAGGTGGCGACTTCGGTGCAGTTG
+
FFFFFFFFFFFFFFFFFFFFFFFFFFFFFFFFFFFFFFFFFFFFFFFFFFFFFFFFFFFFFFFFFFFFFFFFFFFFFFFFFFF,FFFFFFFFFFFFFFFFFFFFFFFFFFFFFFFFFFFFFFFF:FFFFFFFFFFFFFFFFFFFFFFFFF
@A00456:223:HMMCCDSXX:3:1337:13304:25974 2:N:0:TGTACCGT+TCTCTAGG
GGGGGAGATAACCTGGAAAACACCACCTGGAGTTGTTCTCTGACCTCCACATGCATGTGCATACAAGTGCATGCGTGCATGTACACACACACACACACACACACACACACACACACACACCCCACGGGGGGATGGGGTGCTGTCCTAAAG
+
FFFFFFFFFFF:FFFFFFFFFFFFFFFFFFFFFFFFFFFFFFFFFFFFFFFFFFFFFFFFFFFFFFFFFFFFFFFFFFFFFFFFFFFFFFFFFFFFFFFFFFFFFFFFFFFFFFFFFFFFFFFFFFFFFFFFFFFFFFFFF:FF,F::FF
@A00456:223:HMMCCDSXX:3:1337:9064:31845 2:N:0:TGTACCGT+TCTCTAGG
TGGGGATGATGTCGGAATTATCACCATGGAGGTAATCCTTTTTGGACCTCAGAGTCAACTGCACCGAAGTCGCCACCTCTTTGATGCTGTGGTATTTTCCATCCCTCTGAATATGGAGAACTTTGACCATGTCCTTCCCATAGCCAGTTC
+
FFFFF:FFFFFFFFFFFFFFFFFFFFFFFFFFFFFFFFFFFFFFFFFFFFFFFFFFF:FFFFFFFF:FFFFFFFFFFFFFFFFFFFFFFFFFFFFFFFFF:FFFFFFFFFFFFFFFFFFFFFFFFFFFFFFFFFFFFFF:FFFFFFFFFF
@A00456:223:HMMCCDSXX:3:1337:9317:32033 2:N:0:TGTACCGT+TCTCTAGG
TGGGGATGATGTCGGAATTATCACCATGGAGGTAATCCTTTTTGGACCTCAGAGTCAACTGCACCGAAGTCGCCACCTCTTTGATGCTGTGGTATTTTCCATCCCTCTGAATATGGAGAACTTTGACCATGTCCTTCCCATAGCCAGTTC
+
FFFFFFFFFFFFFFFFFFFFFFFFFFFFFFFFFFFFFFFFFF:FFFFFFFFFFF:FFFFFFFFFFFFFFFFFFFFFFFFFFFFFFFFFFFFFFFFFFFFFFFFFFFFF:FFFFFFFFFFFFFFFFFF:FFFFFFFFF:FFFFFFFFFFFF
@A00456:223:HMMCCDSXX:3:1338:32570:18537 2:N:0:TGTACCGT+TCTCTAGG
CGCGGAGCAATCAGTATCCTGAGTTGAAATTTTTGCAGGTGAGCACACAGTTATCCCAAGCATCACAACTGGCTGGAGCCATAACGTCACAGCCTGGAAGGCAGCTTCCTCCTCACCGACCCGGTTATTTTGCCGTAGGGGTTGTCCAGA
+
FFFFFFFF,FFFFFFFFF:FF,F,FFFFFFFFFFFFFFFFFFFFFFFFFFF:F,FFFFFFFFFFFFFFFFFFFFFFFFFFFF:FFFFFFFFFFFFF:FF:FFFFFFFF,FFFFFFFF:,F:FFFFF:FFF:F:FFFFFFFFFFFFF::FF
@A00456:223:HMMCCDSXX:3:1338:7003:22639 2:N:0:TGTACCGT+TCTCTAGG
GGCAGAGGGCACAAGAACAGCAAGGAGAAATATCGCTGTGATTCTCCGATCACAGTTTTAAAGGAATCTGCCCAAGGCCACGGAGCCTGCGGTGTCTGCTAATGCAGGGCTCCACGTGCGCACAGCTACAAGCCCCTTGCTAAACTAGAA
+
FFFFFFFFFFFFFFFFFFFFFFFFFFFF,FF::FFFFFFFFFFFFFFFFFFFFFFFFFFF:,FFF:FFFFFFFFFFFFF:FFFFFFFFFFFFFFFFFFFFFFFFFFFFFFFFFFFFFFFFFFFFFFF,FFFFFFFFFFFFFFFFFF:FFF
@A00456:223:HMMCCDSXX:3:1338:15890:26913 2:N:0:TGTACCGT+TCTCTAGG
GTCGGAATTATCACCATGGAGGTAATCCTTTTTGGACCTCAGAGTCAACTGCACCGAAGTCGCCACCTCTTTGATGCTGTGGTATTTTCCATCCCTCTGAATATGGAGAACTTTGACCATGTCCTTCCCATAGCCAGTTCGGACAAACTC
+
FFFFFFFFFFFFFFFFFFFFFFFFFFFFFFFFFFFFFFFFFFFFFFFFFFFFFFFFFFFFFFFFFFFFFFFFFFFFFFFFFFFFFFFFFFFFFFFFFFFFFFFFFFFFF:FFFFFFFFFFFFFFFFFFFF:FFFFFFFFFFFFFFFFFFF
@A00456:223:HMMCCDSXX:3:1339:1524:15530 2:N:0:TGTACCGT+TCTCTAGG
AGTAATTGCTCTTCCGTTTCTAGTTTAGCAAGGGGCTTGTAGCTGTGCGCACGTGGAGCCCTGCATTAGCAGACACCGCAGGCTCCGTGGCCTTGGGCAGATTCCTTTAAAACTGTGATCGGAGAATCACAGCGATATTTCTCCTTGCTG
+
FFFFFFFFFFFFFFFFF:FFFFFFFFFFFFFFFFFFFFFFFFFFFFFFFFFFFFFFFFFFFFFFFFFFFFFFFFFFFFFFFFFFFFFFFFFFFFFFFFFFFFFFFFFFFFFFFFFFFFFFFFFFFFFFFFFFFFFFFFFFFFFFFFFFFF
@A00456:223:HMMCCDSXX:3:1339:15393:24893 2:N:0:TGTACCGT+TCTCTAGG
GAAAGAATGATGAAGTGGAGTTTGTCCGAACTGGCTATGGGAAGGACATGGTCAAAGTTCTCCATATTCAGAGGGATGGAAAATACCACAGCATCAAAGAGGTGGCGACTTCGGTGCAGTTGACTCTGAGGTCCAAAAAGGATTACCTCC
+
FFFFFFFFFFFFFFFFFFFFFFFFFFFFFFFFFFFFF:FFFF,FFFFFFFFFFFFFFFFFFFFFFFFFFFFFFFFFFFFFFFFFFFFFFFFFFFFFFFFFFFFFFFFFFFFFFFFFFFFFFFFFFFFFFFFFFF:FFF:FFFFFFF:FFF
@A00456:223:HMMCCDSXX:3:1339:26702:27665 2:N:0:TGTACCGT+TCTCTAGG
GGAGGAAGCTGCCTTCCAGGCTGTGACGTTATGGCTCCAGCCAGTTGTGATGCTTGGGATAACTGTGTGCTCACCTGCAAAAATTTCAATTCAGGATACTGATTGCTCTGCTCTGTGTGAAGTAATTGCTCTTCCGTTTCTAGTTTAGCA
+
FFFFF,FFFFFFFFFFFFFFFFFFFFFFFFFFFFFFFFFFFFFFFFFFFFFFFFFFFFF:FFFFFFFFFFFFFFFFFFFFFFFFFFFFFFFFFFFFFFFFFFFFFFFFFFFFFFFFFFFFFFF:FFFFFFFFFFFFFFFFFFFFFFFFF:
@A00456:223:HMMCCDSXX:3:1339:23592:30013 2:N:0:TGTACCGT+TCTCTAGG
GGTCTTTCTCGCTCTCCCGAGGCCAGCTTGGGTTCATGTGACCCCTTCTAGATGTGCCCTTCAGTCTGATCCACAGACCAGGAGACTCACCCTTCAAACAAAACTGTCTTTCCTCTTGGAGCCTCAATCAAATGCAAATCACTCCTCAGC
+
FFFFFFFFFFFFFFFFFFFFFFFFFFFFFFFFFFFFFFFFFFFFFF,FF,FFFFFFF:F:FFFFFFFFFFFFFFFFFFFFFFFFFFFFFFFFFFFFF,FFFFFFFFFFFFFFFFF:FFFFFFFFFFFFFFF,FFFFFFFFFFFFFFFFFF
@A00456:223:HMMCCDSXX:3:1339:16984:30530 2:N:0:TGTACCGT+TCTCTAGG
AGAATGATGAAGTGGAGTTTGTCCGAACTGGCTATGGGAAGGACATGGTCAAAGTTCTCCATATTCAGAGGGATGGAAAATACCACAGCATCAAAGAGGTGGCGACTTCGGTGCAGTTGACTCTGAGGTCCAAAAAGGATTACCTCCATG
+
FFFFFF:FFFFFFFFFFFFFFFFFFFFFFFFFFFFFFFFFFFFFFFFFFFFFFFFFFFFFFFFFFFFFFFFFFFFFFFF:FFFFFFFFFFFFF:FFFFFFFFFFFFFFFFFFFFFFFFFFFFFFFFFFFFFF:FFFFFFFFFFFFFFFFF
@A00456:223:HMMCCDSXX:3:1339:29668:32174 2:N:0:TGTACCGT+TCTCTAGG
CCCATTACCATGACGACTATGGAAAGAATGATGAAGTGGAGTTTGTCCGAACTGGCTATGGGAAGGACATGGTCAAAGTTCTCCATATTCAGAGGGATGGAAAATACCACAGCATCAAAGAGGTGGCGACTTCGGTGCAGTTGACTCTGA
+
FFFFFFFFFFFFFFFFFFFFFFFFFFFFFFFFFFFFFFFFF:FFFFFFFFFFFFFFFFFFFFFFFFFFFFFFFFFFFFFFFFFFFFFFFFFFFFFFFFFFF:FFFFFFFFFFFFFFFFFFFFFFFFFFFFFFFFFFFFFFFFFFFFFFFF
@A00456:223:HMMCCDSXX:3:1339:9950:32690 2:N:0:TGTACCGT+TCTCTAGG
CTTGGCTGTTCACCTGGATGCTGGGGACCCAAGCTCGGGTCCTCATACTCGCACAGCAAGTGGTCTACTGACCACAGCGCTCCGCCCACCGGCCGCCAAGAAGCATCTTATTTGTAAGACGTTAAGATATGGGTGTTCCTAAATGCATTA
+
FFFFF:FFFFFFFFFFFFFFFFFFFFFFFFFFFFFFFFFFFFFFFFFFFFFFFFFFFF:FFFFFFFFFFFFFFFFFFF:FFFFFFFF:FFFFFFFFFFFFFFFFFFFFFFFFFFFFFFFFFFF:FFFFFFFFFFFFFFFFFFFFFFFFFF
@A00456:223:HMMCCDSXX:3:1340:29423:28401 2:N:0:TGTACCGT+TCTCTAGG
GGGTGTCTGTGGGGATGATGTCGGAATTATCACCATGGAGGTAATCCTTTTTGGACCTCAGAGTCAACTGCACCGAAGTCGCCACCTCTTTGATGCTGTGGTATTTTCCATCCCTCTGAATATGGAGAACTTTGACCATGTCCTTCCCAT
+
FFFFFFFFFFF:FFFFFFFFFFF:FFFFFFFFFFFFFFFFFFFFFFFFFFFFFFFF::FFFFFFFFFFF:FFFFFFFFFFFFFFF,FFFFFFFFFFFFFFFFFF:FFFFFF,::FFFFFFFFFFFFF:FFFFFFFF:F:FFFFFFF::FF
@A00456:223:HMMCCDSXX:3:1341:3992:7498 2:N:0:TGTACCGT+TCTCTAGG
GTGGAGTTTGTCCGAACTGGCTATGGGAAGGACATGGTCAAAGTTCTCCATATTCAGAGGGATGGAAAATACCACAGCATCAAAGAGGTGGCGACTTCGGTGCAGTTGACTCTGAGGTCCAAAAAGGATTACCTCCATGGTGATAATTCC
+
FFFFFFFFFFFFFFFFFFFFFFFFFFFFFFFFFFFFFFFFFFFFFFFFFFFFFFFFFFFFF:FFFFFFFFFFF:FFFFFFFFFFFFFFFFFFFFFFFFFFFFFFFFFFFFFFFFFFFFFFFFFFFFFFFFFFFFFFFFFFFFFFFFFFFF
@A00456:223:HMMCCDSXX:3:1341:11080:9345 2:N:0:TGTACCGT+TCTCTAGG
GTGGAGTTTGTCCGAACTGGCTATGGGAAGGACATGGTCAAAGTTCTCCATATTCAGAGGGATGGAAAATACCACAGCATCAAAGAGGTGGCGACTTCGGTGCAGTTGACTCTGAGGTCCAAAAAGGATTACCTCCATGGTGATAATTCC
+
FFFFFFFFFFFFFFFFFFFFFFFFFFFFFFFFFFFFFFFFFFFFFFFFFFFFFFFFFFFFFFFFFFFFFFFFFFFFFFFFFFFFF:FFFFFFFFFFFFFFFFFFFFFFFFFFFFFFFFFFFFFFFFFFFFFFFFFFFFFFFFFFFFFFF:
@A00456:223:HMMCCDSXX:3:1341:20464:14606 2:N:0:TGTACCGT+TCTCTAGG
GTTTGTCCGAACTGGCTATGGGAAGGACATGGTCAAAGTTCTCCATATTCAGAGGGATGGAAAATACCACAGCATCAAAGAGGTGGCGACTTCGGTGCAGTTGACTCTGAGGTCCAAAAAGGATTACCTCCATGGTGATAATTCCGACAT
+
FFFFFFFFFFFFFFFFFFFFFFFFFFFFFFFFFFFF:FFFFFFFFFFFFFFFFFFFFFFFFFFFFFFFFFFFFFFFFFFFFFFFFFFFFFFFFFFFFFFFFFFFFFFFFFFFFFFFFFFFFFFFFFFFFFFFFFFFFFFFFFFFFFFFFF
@A00456:223:HMMCCDSXX:3:1341:12337:17722 2:N:0:TGTACCGT+TCTCTAGG
GGAGAAATATCGCTGTGATTCTCCGATCACAGTTTTAAAGGAATCTGCCCAAGGCCACGGAGCCTGCGGTGTCTGCTAATGCAGGGCTCCACGTGCGCACAGCTACAAGCCCCTTGCTAAACTAGAAACGGAAGAGCAATTACTTCACAC
+
FFFFFF,FFFFFFFFFFFFFFFFFFFFFFFFFFFFFFFFFFFFFFFFFFFFFFFFFFFFFFFFFFFFFFFFFFFFFFF:FFFFFFFFFFFFFFFFFFFFFFFFF:F:FFFFFFFFFFFFFFFF:FFFFFFFFFFFFFF,FFFFFFFFFFF
@A00456:223:HMMCCDSXX:3:1341:26205:31845 2:N:0:TGTACCGT+TCTCTAGG
GATGGATGGGTGGATAGATGGGTAGATGGATGGGTGACTGGATGGAAGGAACAATGGATTGAATTTCTTTACATCTATCATTTATGCCTTGAAACATACACCCTGTGTCTAATTATCCTTCCATCAAGGCATGGAAGTGGCCTGAACTTG
+
FFFFFFFFFFFFFFFFFFFFFFFFFFFFFFFFF:FFFF:FFFFFFFFFFFFFFFFFFFFFFFFFFFFFFFFFFFFFFFFFFFFFFF::FFFFFFFFFFFFF:FFFFFFFFFFFFFFFFFFFF:FFFF,:FFFFFFFF:::FFFFFFF::,
@A00456:223:HMMCCDSXX:3:1341:1823:32550 2:N:0:TGTACCGT+TCTCTAGG
TTCCAGTTTAGCACTTAGATAATAAGCAAATTAGGAATTGGACTTTGCCACAAAGAGAATGTCCACCTGTACTCTCAAAAGAGGGGCTGAGTGGAAATGGTCTCACACACAGAGCCCTGTGTACACACGTTTGCATCCAGTGCACACAGG
+
FFFFFFFFFFFFFF,FFFFFFF:FFFFFFFFFFFFF:FFFFFFFFFFFFFFFFFFFFF:FFFFFFFFFFFFFFFFFFFFFFFFFFFFFFFFFFFFFFFFFFFFFFFFFFFFFFFFFFFFFFFFFFFFFFFFFFFFFFFFFFFFFFFFFFF
@A00456:223:HMMCCDSXX:3:1341:20555:33896 2:N:0:TGTACCGT+TCTCTAGG
CACAAGAACAGCAAGGAGAAATATCGCTGTGATTCTCCGATCACAGTTTTAAAGGAATCTGCCCAAGGCCACGGAGCCTGCGGTGTCTGCTAATGCAGGGCTCCACGTGCGCACAGCTACAGGCCCCTTGCTAAACTAGAAACGGAAGAG
+
FFFFFFFFFFFF:FFFFFFFFFFFFFFFFFFFFFFFFFFFFFFFFFFFFFFFFFFFFFFFFFFFFFFFFFFFFFFFFFF:FFFFFFFFFFFFFFFFFFFFFFFFFFFFFFFFFFFFFFFFFFFFFFFFFFFFFFFFFFFFFFFFFFFFFF
@A00456:223:HMMCCDSXX:3:1342:1985:13291 2:N:0:TGTACCGT+TCTCTAGG
CCCAAGGCCACGGAGCCTGCGGTGTCTGCTAATGCAGGGCTCCACGTGCGCACAGCTACAAGCCCCTTGCTAAACTAGAAACGGAAGAGCAATTACTTCACACAGAGCAGAGCAATCAGTATCCTGAGTTGAAATTTTTGCAGGTGAGCA
+
FFFFFFFFFFFFFFFFFFFFFFFFFFFFFFFFFFFFFFFFFFFFFFFFFFFFFFFFFFFFFFFFFFFFFFF:FFF:FFFF:FFFF:FFFFFFFFFFFFFFFFF:FFFF,FFFFFFFF:FFFFFF:FFFF:FF:FFF,FFFFFFFFFFFFF
@A00456:223:HMMCCDSXX:3:1342:15835:20369 2:N:0:TGTACCGT+TCTCTAGG
GGCCCATTACCATGACGACTATGGAAAGAATGATGAAGTGGAGTTTGTCCGAACTGGCTATGGGAAGGACATGGTCAAAGTTCTCCATATTCAGAGGGATGGAAAATACCACAGCATCAAAGAGGTGGCGACTTCGGTGCAGTTGACTCT
+
:FF,FFFFFFFF:::F:FFF:,F,FFFF:F:FF:::FF,,:FFFFF,:FFFFFFF:FFFFFFFFFFFFFF:FF,FFFFFFFF,F::FFF:F,FFFF,,FFFFFFFFFF:FFFF,FFFFFFFF:F:FFFFFFF,FFF,FF,F,,,,FFFFF
@A00456:223:HMMCCDSXX:3:1342:7238:20760 2:N:0:TGTACCGT+TCTCTAGG
GGTCTTTCTCGCTCTCCCGAGGCCAGCTTGGGTTCATGTGACCCCTTCTAGATGTGCCCTTCAGTCTGATCCACAGACCAGGAGACTCACCCTTCAAACAAAACTGTCTTTCCTCTTGGAGCCTCAATCAAATGCAAATCACTCCTCAGC
+
FFFFFFFFFFFFFFFFFFFFFFFFFFFFFFFFFFFFFFFFFFFFFFFFFFFF:FFFFFFFFF:FFFFFFFFFFFFFFFFFFFFFFFFFFFFFF:FFFFFFFFF:FFFFFFFFFFFFFFFFFFFFF,FFFFF,FFFFFFFFFFFFFFFFFF
@A00456:223:HMMCCDSXX:3:1342:15835:34679 2:N:0:TGTACCGT+TCTCTAGG
CGGGTAGATTAAGCAGGAGAATGTTGCCTGTGAGCTAAAAAAAAAAGTTTCCCTTTTTTGTCTCTAAAATCGCACATAAGGAAGGGAGGGAGAAAAGAGGCTGAGATTGAGGAAAAAGAAAAAGGCAGGGAGGGAAGAAAAAATGGAGAA
+
FFFFFFFFFFFFFFFFFFFFFFFFFFFFFFFFFFFFFFFFFFFFFFFFFFFFFFFFFFFFFFFFFFFFFFFFFFFFFFFFFFFFFFFFFF:FFFFFFFFFFFFFFFFFFFFFFFFFFFFFFFFF:FFFFFFFFFF:FFFFFFFFFFF:FF
@A00456:223:HMMCCDSXX:3:1342:2844:35978 2:N:0:TGTACCGT+TCTCTAGG
GGGAAGGACATGGTCAAAGTTCTCCATATTCAGAGGGATGGAAAATACCACAGCATCAAAGAGGTGGCGACTTCGGTGCAGTTGACTCTGAGGTCCAAAAAGGATTACCTCCATGGTGATAATTCCGACATCATCCCCACAGACACCATC
+
FFFFFFFFFFFFFFFFFFFFFFFFF:FFFFFFFFFFFFFFFF:FFFFFFFFFFFFFFFFF:FFFFFFFFFFFFFFFFFFFFFFFFFFFFFFFFFFFFFFFFFFFFFFFFFFFFFFFFFFFFFFFFFFFFFFFFFFFFFFFFFFFFFFFFF
@A00456:223:HMMCCDSXX:3:1343:6524:10222 2:N:0:TGTACCGT+TCTCTAGG
TGCTAAACTAGAAACGGAAGAGCAATTACTTCACACAGAGCAGAGCAATCAGTATCCTGAGTTGAGATTTTTGCAGGTGAGCACACAGTTATCCCAAGCATCACAACTGGCTGGAGCCATAACGTCACAGCCTGGAAGGCAGCTTCCTCC
+
FFFFFFFFFFFFFFFFFFFFFFFFFFFF:FFFFFFFFFFFFFFFFFFFFFFFFFFFFFFFFFFFFFFFFFFFFFFFFFFFFFFFFFFFFFFFFFFFFFFFFFFFFFFFFFFFFFFFFFFFFFFFFFFFFFFFFFFFFFFFFFFFFFFFFF
@A00456:223:HMMCCDSXX:3:1343:4191:15984 2:N:0:TGTACCGT+TCTCTAGG
AATTGCTCTTCCGTTTCTAGTTTAGCAAGGGGCTTGTAGCTGTGCGCACGTGGAGCCCTGCATTAGCAGACACCGCAGGCTCCGTGGCCTTGGGCAGATTCCTTTAAAACTGTGATCGGAGAATCACAGCGATATTTCTCCTTGCTGTTC
+
FFFFFFFFFFFFFFFFFFFFFFFFFFFFFFFFFFFFFFFFFFFFFFF:FFFFFFFFFFFFFFFFFFFFFFFFFFFFFFFFFFFFFFFFFFFFFFFFFFFFFFFFFFFFFFFFFFFFFFFFFF:FFFFFFFFFFFFFFFFFFFFFFFFFFF
@A00456:223:HMMCCDSXX:3:1343:32362:34303 2:N:0:TGTACCGT+TCTCTAGG
GTGGGGATGATGTCGGAATTATCACCATGGAGGTAATCCTTTTTGGACCTCAGAGTCAACTGCACCGAAGTCGCCACCTCTTTGATGCTGTGGTATTTTCCATCCCTCTGTATATGGAGAACTTTGACCATGTCCTTCCCATAGCCAGTT
+
FFFFFFFFFFFFFFFFFFFFF:FFFFFFFFFFFFFFFFFFFFFFFFFFFFFFFFFFFFFFFFFFFFFFFFFFFFFFFFFFFFFFFFFFFFFFFF:FFFFFFFFFFFFFFF,FFFFFFFFFFFFFFFFFFFFFFFFFFFFFFFFFFFFFFF
@A00456:223:HMMCCDSXX:3:1344:21811:21073 2:N:0:TGTACCGT+TCTCTAGG
GACTATGGAAAGAATGATGAAGTGGAGTTTGTCCGAACTGGCTATGGGAAGGACATGGTCAAAGTTCTCCATATTCAGAGGGATGGAAAATACCACAGCATCAAAGAGGTGGCGACTTCGGTGCAGTTGACTCTGAGGTCCAAAAAGGAT
+
FFFFFFFFF:FFFFFFFFFFFFFFFFFFFFFFFFFF:FFFFFF,FFFFFFFFFF:FFFFFFFFFFFFFFFFF:FFFFFFFFFFFFFFFFFFFFFFFFFFFFF:FFF:FF:FFFFFFFFFFFFFFFFFFFFFFFFFF:FFFFFFFFFFFFF
@A00456:223:HMMCCDSXX:3:1344:3025:34569 2:N:0:TGTACCGT+TCTCTAGG
CTGCATTAGCAGACACCGCAGGCTCCGTGGCCTTGGGCAGATTCCTTTAAAACTGTGATCGGAGAATCACAGCGATATTTCTCCTTGCTGTTCTTGTGCCCTCTGCCTCAGACTCTGTCTTTAGGATCCGATCGTTAAGGAAATAGTCGT
+
FFFFFFFFFFFFFFFFFFFFFFFFFFFFFFFFFFFFFFFFFFFFFFFFFFFFFFFFFFFFFFFFFFFFFFFFFFFFFFFFFFFFFFFFFFFFFFFFFFFFFFFFFFFFFFFFFFFFFFFFFFFFFFFFFFFFFFFFF:FFFFFFF:FFFF
@A00456:223:HMMCCDSXX:3:1344:3622:35853 2:N:0:TGTACCGT+TCTCTAGG
GATTGCTCTGCTCTGTGTGAAGTAATTGCTCTTCCGTTTCTAGTTTAGCAAGGGGCTTGTAGCTGTGCGCACGTGGAGCCCTGCATTAGCAGACACCGCAGGCTCCGTGGCCTTGGGCAGATTCCTTTAAAACTGTGATCGGAGAATCAC
+
FFFFFFFFFFFFFFFFFFFFFFFFF:FF:FFFFFFF:FFFFFFFFFFFFFFFFFFFFFFFFFFFFFFFFFFFFFFFFFFFFFFFFF,FFFFFFFFFFFFFFFFFFFFFFFFFF:FFFFFFFFFFFFFFFFFFFFFFFFFF,:FFFFFFFF
@A00456:223:HMMCCDSXX:3:1345:16821:6668 2:N:0:TGTACCGT+TCTCTAGG
CGATTTTGATCCCTTTGAACTTCGCCAGGACATGCACTGTGTTCTTTATGTTGTCTGTGGGGATGATGTCGGAATTATCACCATGGAGGTAATCCTTTTTGGACCTCAGAGTCAACTGCACCGAAGTCGCCACCTCTTTGATGCTGTGGT
+
FF,FFFFF,F,F:F,,,,FF:,F,F,FF,FF,F::,F::,,:F,F,,:FF,F,F,,F:F,FFFFFFFFF:FFF,FFFFFFF,FFF:F,FFFFFFFFF:FFFFF:::FFF:FFFF:FFFF:FFFF:FFFFFFFFF:F:,FFFFFFFFFFFF
@A00456:223:HMMCCDSXX:3:1345:13729:15562 2:N:0:TGTACCGT+TCTCTAGG
AGTTGTGATGCTTGGGATAACTGTGTGCTCACCTGCAAAAATTTCAACTCAGGATACTGATTGCTCTGCTCTGTGTGAAGTAATTGCTCTTCCGTTTCTAGTTTAGCAAGGGGCTTGTAGCTGTGCGCACGTGGAGCCCTGCATTAGCAG
+
FFFFFFFFFFFFFFFF:FFFFFFFFFFFFFFFFFFFFFFFFFFFFFFFFFFFFFFFFFFFFFFFFFFFFFFFFFFFFFFFFFFFFFFFFFFFFFFFFFFFFFFFFFFFFFFFFFFFFFFFFFFFFFFFFFFFFFFFFFFFFFFFFFFFFF
@A00456:223:HMMCCDSXX:3:1345:10827:19586 2:N:0:TGTACCGT+TCTCTAGG
CACTTCTGTGACGTGGAGCAGGTGAGGAACGGACCTCCCATCATTCACTCTGGAATCAAAGACCTCAAGGTCTTGAAAACAACCCAGTCTGGATTTGAAGGATTCATCAAGGACCAGTTCACTACTCTCCCCGAGGTGAAGGACCGATGC
+
FFFFFFFFFFFFFFFFFFFFFFFFFFFFFFFFFFFFFFFFFFFFFFFFFFFFFF,FFFFFFFFFFFFFFFFFFFFFFFFFF:FFFFFFFFFFFFFFFFFFFFFFFFFFFFFFFFFFFFFFFFFFFFFFFFFFFFFFFFFFFFFFFFFFFF
@A00456:223:HMMCCDSXX:3:1345:12057:20525 2:N:0:TGTACCGT+TCTCTAGG
GGCTTGTAGCTGTGCGCACGTGGAGCCCTGCATTAGCAGACACCGCAGGCTCCGTGGCCTTGGGCAGATTCCTTTAAAACTGTGATCGGAGAATCACAGCGATATTTCTCCTTGCTGTTCTTGTGCCCTCTGCCTCAGACTCTGTCTTTA
+
FFFFFFFFFFFFFFFFFFFFFFFFFFFFFFFFFFFFFFFFF:FFFFFFFFFFFFFFFFF,FFFFFFFFFFFFFFFFFFFFFFFFFFFFFFFFFFFFFFFFFFF:FFFFFFFFFFFFFFFFFFFFFFFFFFFFFFFFFFFFFFFFFFFFFF
@A00456:223:HMMCCDSXX:3:1345:10746:35603 2:N:0:TGTACCGT+TCTCTAGG
GACGACTATGGAAAGAATGATGAAGTGGAGTTTGTCCGAACTGGCTATGGGAAGGACATGGTCAAAGTTCTCCATATTCAGAGGTATGGAAAATACCACAGCATCAAAGAGGTGGCGACTTAGTTGCAGTTGACTCTGAGTTCCAAAAAG
+
F:FFF,FFFFFF,FFFFFFFF:FFFFFFFFFFF,FF:FFFFFFFFFFFFFFFF::FFFFFF,:FFF:FFFF,FF,F,FFFFFFF,FFFFFFFF:F:,FFF::F::FFFFF,F,,,FFFFFF,:,FFF::::FFFF:FFF:,F:,:FFFF,
@A00456:223:HMMCCDSXX:3:1346:12156:17722 2:N:0:TGTACCGT+TCTCTAGG
GGAACGGACCTCCCATCATTCACTCTGGAATCAAAGACCTCAAGGTCTTGAAAACAACCCAGTCTGGATTTGAAGGATTCATCAAGGACCAGTTCACTACTCTCCCCGAGGTGAAGGACCGATGCTTTGCCACTCAAGTGTACTGCAAGT
+
F:FFFFFFFFFFFFFFFFFFFFFFFFFFF:F:FFFFFFFFFFFFFFFFFFFFF,FFFFFFFFFFFFF:FFFFF::FFFFFFFFFFFFFFFFFFFFFFFFFFFFFF:FFF:FFF,FF::FFFFFFFFF:FFFFFFFFFFFFF:FFFFFFFF
@A00456:223:HMMCCDSXX:3:1346:17282:32800 2:N:0:TGTACCGT+TCTCTAGG
GGCAGCAGCCAGTGCTTTACGACTATTTCCTTAACGATCGGATCCTAAAGACAGAGTCTGAGGCAGAGGGCACAAGAACAGCAAGGAGAAATATCGCTGTGATTCTCCGATCACAGTTTTAAAGGAATCTGCCCAAGGCCACGGAGCCTG
+
FFFFFFFFFFFFFFFFFFFFFFFFFFFFFFFFFFFF,FFFFFFFFFFFFFFF,FFFFFFFFFFFFFFFFFFFFFFFFFFFFFFFF:FFFFFFFFFFFFFFFFFFFFFFFFFFFFFFFFFFFF:FFFFFFFFFFFFFFFFFFFFFFFFFFF
@A00456:223:HMMCCDSXX:3:1347:13530:8108 2:N:0:TGTACCGT+TCTCTAGG
CTTTAGGATCCGATCGTTAAGGAAATAGTCGTAAAGCACTGGCTGCTGCCACATCCGTTGATCTGAACATGAGATCAAACACTGTCATCATCCTAGGGATGTCTGGGTTGTACCAAAAACGTAATAAAACCATGTGAAAAAAAAATCATC
+
FFFFFFFFFFFFFFFFFFFFFFF:FFFFFFFFFFFFFFFFFFFFFFFFFFFFFFFFFFFFFFFFFFFFFFFFFFFFFFFFFFFFFFFFFFFFFFF:FFFFFFFFFFFFF:FFFFFFFFFFFFFFFFFFF:,FFFF,FFFFFFFFFFFFFF
@A00456:223:HMMCCDSXX:3:1347:4309:8422 2:N:0:TGTACCGT+TCTCTAGG
AAAGAATGATGAAGTGGAGTTTGTCCGAACTGGCTATGGGAAGGACATGGTCAAAGTTCTCCATATTCAGAGGGATGGAAAATACCACAGCATCAAAGAGGTGGCGACTTCGGTGCAGTTGACTCTGAGGTCCAAAAAGGATTACCTCCA
+
FFFFFFFFFFFF,FFFFFFFFFFFFFFFFFFFFFFFFFFFF,FFFFFFFFFFFFFFFFFFFFFFFFFFFFFFFFFFFFF:FFFFFFFFFFFFFFFFFFFFFFFFFFFFFFFFFFFFFFFFFFFFFFFFFFFFFFFFFFFFFFFFFFFFFF
@A00456:223:HMMCCDSXX:3:1347:13928:9987 2:N:0:TGTACCGT+TCTCTAGG
CTTTAGGATCCGATCGTTAAGGAAATAGTCGTAAAGCACTGGCTGCTGCCACATCCGTTGATCTGAACATGAGATCAAACACTGTCATCATCCTAGGGATGTCTGGGTTGTACCAAAAACGTAATAAAACCATGTGAAAAAAAAATCATC
+
:F:FFFF:FFFFFFF:FFFFFFFFFFFFF:FFFFF:FFFFF,FFFFFFFFFFFFFFFFFFFFFFFFFFFFFF,FFFF:FFFFFFFFFFFFFFFFFFFFFFFFFFFF,FFFFFF:FFFFFFFFFFFFFFFF,FF::FFFF::FFFFFFFFF
@A00456:223:HMMCCDSXX:3:1347:4661:14951 2:N:0:TGTACCGT+TCTCTAGG
CCCCTTGCTAAACTAGAAACGGAAGAGCAATTACTTCACACAGAGCAGAGCAATCAGTATCCTGAGTTGAAATTTTTGCAGGTGAGCACACAGTTATCCCAAGCATCACAACTGGCTGGAGCCATAACGCCACAGCCTGGAAGGCAGCTT
+
FFFFFFFFFFFFFFFFFFFFFFFFFFFFFFFFFFFFFFFFFFFFFFFFFFFFFFFFFFFFFFFFFFFFFFFFFFFFFFF:FFFFFFFFFFFFFFFFFFFFFFFFFFFFFFFFFFFFFFFFFFFFFFFFFFFFFFFFFFFFFFFFFFFFFF
@A00456:223:HMMCCDSXX:3:1347:31548:20588 2:N:0:TGTACCGT+TCTCTAGG
GATAACTGTGTGCTCACCTGCAAAAATTTCAACTCAGGATACTGATTGCTCTGCTCTGTGTGAAGTAATTGCTCTTCCGTTTCTAGTTTAGCAAGGGGCTTGTAGCTGTGCGCACGTGGAGCCCTGCATTAGCAGACACCGCAGGCTCCG
+
FFFFF:FFFFFFFFFFFFFFFFFFF:FFFFFFFFFFFFFF,FFFFFFFFFFFFFFFFFFFFFFFFFFFFFFFFFF:FFFFFFFFFFFFFFFFFFF:FFFF:FFFFFFFFFFFFFFFF:FFFFFFFFFFFFFFFFFFFFFF,FFFFFFFFF
@A00456:223:HMMCCDSXX:3:1347:12427:29403 2:N:0:TGTACCGT+TCTCTAGG
GGCCCATTACCATGACGACTATGGAAAGAATGATGAAGTGGAGTTTGTCCGAACTGGCTATGGGAAGGACATGGTCAAAGTTCTCCATATTCAGAGGGATGGAAAATACCACAGCATCAAAGAGGTGGCGACTTCGGTGCAGTTGACTCT
+
FFFFFFFFFFFFFFFFFFFFFFFFFFFFFFFFFFFFFFFFFFFFFFFFFFFFFFFFFFFFFFFFFFFFFFFFFFFFFF:FFFFFFFFFFFFFFFFFFFFFFFFFFFFFFFFFFFFFFFFFFFFFFFFFFFFFFFFFFFFFFFFFFFFFFF
@A00456:223:HMMCCDSXX:3:1348:13132:5008 2:N:0:TGTACCGT+TCTCTAGG
GCTGCCTACCAGGATGTGACGTTAAGGCTACAGCCAGTTGTGATGAATGGGATAAATGTTTGCACACCTTCAAAAATTACAACTCACGATACTGATTGCTCTGCTCTGTGAGAAGTAATTGCTCTTCCGTTTCTAGTTTAGCAAGGGGCT
+
,F,,F,:,F,:,,,,FFFF,,,FF,F:FF,::FFF,:FF:FFFF,,,:,:,:FF,,F,F,,FF,FF,:F,FF,,:FFF,,,F,,F:,,FF:F,,:F:,FFF,,,,,,FFF,FFF:,FFF,,FF:FFF:,,F:,FFF:FFFFFF,,F,,::
@A00456:223:HMMCCDSXX:3:1348:13376:11788 2:N:0:TGTACCGT+TCTCTAGG
GTTTGTCCGAACTGGCTATGGGAAGGACATGGTCAAAGTTCTCCATATTCAGAGGGATGGAAAATACCACAGCATCAAAGAGGTGGCGACTTCGGTGCAGTTGACTCTGAGGTCCAAAAAGGATTACCTCCATGGTGATAATTCCGACAT
+
,F::F:FFFFFFFFFFFF:FFFFFFFFFFFFFFFFFFFFFFFFFFFFFFFFFFFFFFFFFFFFFFFF:FFFFFFFFFFFFFF:FFFFFFFFF:FFFFFFFFFFFFFFFFFFFFFFFFFFFF:FFFFFF:FFF,FFFFFFFFFFFFFFFFF
@A00456:223:HMMCCDSXX:3:1348:8901:22983 2:N:0:TGTACCGT+TCTCTAGG
TGGGGACTCACCCTTCAAACAAAACTGTCTTTCCTCTTGGAGCCTCAATCAAATGCAAATCACTCCTCAGCTGGGGTTGGAAGTTCAAGCCCCCCTGCCCTCCTCCATGAGGAGCTTCAGCCAGAGATTTTCAAAACACTAGGATGATTT
+
FFFFFFFFFFFFFFFFFFFFFFFFFFFFFFFFFFFFFFFFFFFFFFFFFFFFFFFFFFFFFFFFFFFFFFFFFFFFFFFFFFFFFFFFFFFFFFFFFFFFFFFFFFFFFFFFFFFFFFFF:FFFFFFFFFFFFFFFFFFF:FFFFFFFFF
@A00456:223:HMMCCDSXX:3:1348:30337:26694 2:N:0:TGTACCGT+TCTCTAGG
GGAACGGACCTCCCATCATTCACTCTGGAATCAAAGACCTCAAGGTCTTGAAAACAACCCAGTCTGGATTTGAAGGATTCATCAAGGACCAGTTCACTACTCTCCCCGAGGTGAAGGACCGATGCTTTGCCACTCAAGTGTACTGCAAGT
+
FFFFFFFFFFFFFFFFFFFFFFFFFFFFFFFFFFFFFFFFFFFFFFFFFFFFF,FFFFFFFFFFFFF:FFFF:FFFFFFFFFFFFFFFFFFFFFFFFFFFFFFFFFFFFFFFFFFFFFFFFFFFFFFFFFFFFFFFFFFFF:FFFF:FFF
@A00456:223:HMMCCDSXX:3:1348:4508:29340 2:N:0:TGTACCGT+TCTCTAGG
GGATGATGTCGGAATTATCACCATGGAGGTAATCCTTTTTGGACCTCAGAGTCAACTGCACCGAAGTCGCCACCTCTTTGATGCTGTGGTATTTTCCATCCCTCTGAATATGGAGAACTTTGACCATGTCCTTCCCATAGCCAGTTCGGA
+
FFFFFFFFFFFFFFFFFFFFFFFFFFFFFFFFFFFFFFFFFFFFFFFFFFFFFFFFFFFFFFFFFFFFFFFFFFFFFFFFFFFFFFFFFFFFFFFFFFFFFFFFFFFFFFFFFFFFFFFFFFFFFFFFFFFFFFFFFFFFFFFFFFF:FF
@A00456:223:HMMCCDSXX:3:1348:13593:31391 2:N:0:TGTACCGT+TCTCTAGG
GCGGAACTTGCTTTTTTTAAGCTCTCATTTCCTTTTAACCTATTTTTGTGTATATGCCATTTTTAAATTTTTTCCTTTCTACCCTAAATTTTCCAGGTTTACAGAAAAGCTTGCTCCATTTTATTCATTTAATTTACTTCGTTAGTTAGG
+
FFFFF:FFFFFFFFFFFFFFFFFFFFFFFFFFFFFFFFFFFFFFFFFFFFFFFFFFFFFFFFFFFF:FFFFFFFFFFFFF:FFFFFFFFFFFF:FFFFFFFFFFFFFFFFFFFFFFFFFFFFFFFFFFFFFFFFFFFFF:FFFFFFFFFF
@A00456:223:HMMCCDSXX:3:1349:9489:10535 2:N:0:TGTACCGT+TCTCTAGG
GTGGAGTTTGTCCGAACTGGCTATGGGAAGGACATGGTCAAAGTTCTCCATATTCAGAGGGATGGAAAATACCACAGCATCAAAGAGGTGGCGACTTCGGTGCAGTTGACTCTGAGGTCCAAAAAGGATTACCTCCATGGTGATAATTCC
+
FFFFFFFFFFFFFFFFFFFFFF:FFFFFFFFFFFFFFFFFF:FFFFFFFFFFFFFFFFFFFFFFFFFFFFFFFFFFFFFFFFFFFFFFFFFFFFFFFFFFFFFFFFFFFFFFFFFFFFFFFFFFFFFFFFFFFFFFFFFFFFFFFFFFFF
@A00456:223:HMMCCDSXX:3:1349:30237:10708 2:N:0:TGTACCGT+TCTCTAGG
GTTTAACCACGGCTTTCTTTCTGAGCAGATTTTACAAGTCTGCTGATAGACCAAGAGGAGTCTAGAACGTGACAGACTGAAGGAAAAGTTGATGTGTGCCCGATGTGTGAGCAAAGACAGGGGCTTTGAATTGTTGAAAAGGAAATAAAA
+
FFFFFFFFFFFFFFFFFFFFFFFFFFFFFFFFFFFFFFFFFFFFFFFFFFFFFF:FFFFFFFFFFFFFFFFFF:FFFFFFFFFFFFFFFFFFFFFFFFFF,FF:FFFFFFFFFFFFFFFFFFFFF,FFF:FFFFFFFFFF:FFFFFFFFF
@A00456:223:HMMCCDSXX:3:1349:30246:20087 2:N:0:TGTACCGT+TCTCTAGG
GCTTCCTCACCCACCCAACTTCATGGTCTTTCTCGCTCTCCCGAGGCCAGCTTGGGTTCATGTGACCCCTTCTAGATGTGCCCTTCAGTCTGATCCACAGACCAGGAGACTCACCCTTCAAACAAAACTGTCTTTCCTCTTGGAGTCTCA
+
FFFFFFFFFFFFFFFFFFFFFFFFFFFFFFFFFFFFFFFFFFFFFFFFFFFFFFFFFFFFFFFFFFFFFFFFFFFFFFFFFFFFFFFFFFFFF:FFFFFFFFFFFFFFFFFFFFFFFFFFFFFFFF,FFFFFFFFFFFFFFFF,FFF:FF
@A00456:223:HMMCCDSXX:3:1349:12029:33755 2:N:0:TGTACCGT+TCTCTAGG
TAAAACTGTGATCGGAGAATCACAGCGATATTTCTCCTTGCTGTTCTTGTGCCCTCTGCCTCAGACTCTGTCTTTAGGATCCGATCGTTAAGGAAATAGTCGTAAAGCACTGGCTGCTGCCACATCCGTTGATCTGAACATGAGATCAAA
+
FFF:FFFFFFFFFFFFFFFFFFFFFFFFFFFFFFFFFFFFFFFFFFFFFFFFFFFFFFFFFFFFFFFFFFFFFFFF:FFFFFFFFFFFFFFFFFFFFFFFFFFFFFFFFFFFFFFF:FFFFFFFFFFFFFFFFFFFFFFFFFF:FFFFFF
@A00456:223:HMMCCDSXX:3:1349:6045:34632 2:N:0:TGTACCGT+TCTCTAGG
GAGAAATATCGCTGTGATTCTCCGATCACAGTTTTAAAGGAATCTGCCCAAGGCCACGGAGCCTGCGGTGTCTGCTAATGCAGGGCACCACGTGCGCACAGCTACAAGCCCCTTGCTAAACTAGAAACGGAAGAGCAATTACTTCACACA
+
FFFFFFFFFFFFFFFFFFFFFFFFFFFFFFFFFFFFF:FFFFFFFFFFFFFFFFFFF:FFFFFFFFFFFFFFFFFFFFFFFFFFFFFFFFFFFFFFFFFFFFFFFFFFFFFFFFFFFFFFFFFFFFFFFFFFFFFFFFFFFFFFFFFFFF
@A00456:223:HMMCCDSXX:3:1350:23737:5713 2:N:0:TGTACCGT+TCTCTAGG
GGGCACAAGAACAGCAAGGAGAAATATCGCTGTGATTCTCCGATCACAGTTTTAAAGGAATCTGCCCAAGGCCACGGAGCCTGCGGTGTCTGCTAATGCAGGGCTCCACGTGCGCACAGCTACAAGCCCCTTGCTAAACTAGAAACGGAA
+
FFFFFFFFFFFFFFFF:FFFFFF:FFFFFFFFFFFFFFFFFFFFFFF,FFFFFF,FFFFFFFFFFFFFFFFFFFFFFFFFFFFFFFFFFFFFFF:FFFFFFFFFFFFFFFFFFFFFFFFFFFFFFFFFFFFFFFF:FFFFFFFFFF:FFF
@A00456:223:HMMCCDSXX:3:1350:1597:17159 2:N:0:TGTACCGT+TCTCTAGG
GTCTTGGCTGCATGTGCGTCTGTGCGCCATGTTCGTGTCTGGTGCCATGGTAACCAGTGGAGGGGGTTGGATACCCTGGACCTGGTGTTACAGGTGGTTGTGAGCTACCATGTTAATCCTGGGAGTAGAAGCCAAGTCCTCTGGGTCTCT
+
FFFFFFFFFFFFFFFFFFFFFFFFFFFFFFFFFFFFFFFFFFFFFFFFFFFFFFFFFFFFFFFFFFFFFFFFFFFFFFFFFFFFFFFFFFFFFFFFFFFFFFFFFFFFFFFFFFFFFFFFFFFFFFFFFFFFFFFFFFFFFFFFFFFFFF
@A00456:223:HMMCCDSXX:3:1350:21730:26850 2:N:0:TGTACCGT+TCTCTAGG
GCGCCTCTTCCTCTTTCTGCCTTTCTCACACCCTTGTGTGTTCTCATTGTTCACATGTTCCAGCTCCTGGGTGTCTGCCTTGGCACTGGGCTCCTCTAACATACATCGTACTTTATTTTTAATTGTGTGTAACTGCGAGTGCGAGTGTGC
+
:FFFFFFFFFFFF::FFFFFF:FFFF:FFFFF:FFFFF,F:FFFFFFFFF:FFFFFFFFFFFFFFFFF:FFFFFFFFFF,FFFFFFFFFFFFFFFFFFFFFF:FFFFFF:FFFFFFFFFFFFFFFFFFFFFFFFFFFFFFF,FFFFFFFF
@A00456:223:HMMCCDSXX:3:1351:15501:19539 2:N:0:TGTACCGT+TCTCTAGG
CAGGCTCCGTGGCCTTGGGCAGATTCCTTTAAAACTGTGATCGGAGAATCACAGCGATATTTCTCCTTGCTGTTCTTGTGCCCTCTGCCTCAGACTCTGTCTTTAGGATCCGATCGTTAAGGAAATAGTCGTAAAGCACTGGCTGCTGCC
+
FFFFFFFFFFFFFFFFFFFFFFFFFFFFFFFFFF:FFFFFFFFFFFFFFFFFFFFFFFFFFFFFFFFFFFFFFFFFFFFFFFFFFFFFFFFFFFFFFFFFFFFFFFFFF:F:FFFFFFFFFFFFFFFFFFFFFFFF,FFFF,FFFFFFFF
@A00456:223:HMMCCDSXX:3:1351:4056:22764 2:N:0:TGTACCGT+TCTCTAGG
CCTACGGCAAAATAACCGGGACGGTGAGGAGGAAGCTGCCTTCCAGGCTGTGACGTTATGGCTCCAGCCAGTTGTGATGCTTGGGATAACTGTGTGCTCACCTGCAAAAATTTCAACTCAGGATACTGATTGCTCTGCTCTGTGTGAAGT
+
FFFFFFFFF:FFFFFFFFFFFFFFFFFFFFFFF,FFFFFFFFFFFFFFFF:F,FFFFFFFFFFFFFFFFFFFFFFFFFFFFFFFFFF:FFFFFFFFFFFFFFFFFFFFFFFFFFFFFFFFFF:FFFFFFFFFFFFFFFFFFFFFFFFFFF
@A00456:223:HMMCCDSXX:3:1351:6470:33426 2:N:0:TGTACCGT+TCTCTAGG
GGTGTCTGTGGGGATGATGTCGGAATTATCACCATGGAGGTAATCCTTTTTGGACCTCAGAGTCAACTGCACCGAAGTCGCCACCTCTTTGATGCTGTGGTATTTTCCATCCCTCTGAATATGGAGAACTTTGACCATGTCCTTCCCATA
+
FF,FFFFF:::F,F,:FFFFFFFF,FF:FFFF,,,::F:FFFFF:FF:FF,F,FF,FFFFFF:F:FFF:,FF,FFF:FF:FFFFFFFFFF:FF,,F,F:FFFF,FF,FFFF,FFF:FF:FFF:FFFFFFFF,::FFFF,F,F:,,FFF,F
@A00456:223:HMMCCDSXX:3:1352:11541:3004 2:N:0:TGTACCGT+TCTCTAGG
GGATGATGTCGGAATTATCACCATGGAGGTAATCCTTTTTGGACCTCAGAGTCAACTGCACCGAAGTCGCCACCTCTTTGATGCTGTGGTATTTTCCATCCCTCTGAATATGGAGAACTTTGACCATGTCCTTCCCATAGCCAGTTCGGA
+
FFFFFFFFFFFFFFFFFFF:FFFFFFFFFFFFFFFFFFFFFFFFFFF:FFFFFFFFFFFFFFFFFFFFFFF:FFFFFFFFFFFFFFFFFFFFFFFFFFFFFFFFFFFFFFFFFFFFFFFFFFFFFFFFFFFFFFFFFFFFFFFFFFFFF:
@A00456:223:HMMCCDSXX:3:1352:23312:8484 2:N:0:TGTACCGT+TCTCTAGG
TAATTGCTCTTCCGTTTCTAGTTTAGCAAGGGGCTTGTAGCTGTGCGCACGTGGAGCCCTGCATTAGCAGACACCGCAGGCTCCGTGGCCTTGGGCAGATTCCTTTAAAACTGTGATCGGAGAATCACAGCGATATTTCTCCTTGCTGTT
+
FFFF:FFFFFFFFFFFFFFFFFFFFFFFFFFFFFFFFFFFFFFFFFFFFFF:FFFFFFFFFFFFFFFFFFFFFFFFFFFFFFFFFFFFFFFFFFFFFFFFFFFFFFFFFFFFFFFFFFFFF:FFFFFFFFFFFF:FF:FFFFFFFFFFFF
@A00456:223:HMMCCDSXX:3:1352:22037:14888 2:N:0:TGTACCGT+TCTCTAGG
TTGTGATGCTTGGGATAACTGTGTGCTCACCTGCAAAAATTTCAACTCAGGATACTGATTGCTCTGCTCTGTGTGAAGTAATTGCTCTTCCGTTTCTAGTTTAGCAAGGGGCTTGTAGCTGTGCGCACGTGGAGCCCTGCATTAGCAGAC
+
FFFFFFFFFFFFFFFFFFFFFFFFFFFFFFFFFFFFFFFFFFFFFFFFFFFFF:FFFFFFFFFFFFFFFFFFFFFFFFFFFFFFFFFFFFFFFFFFFFFFFFFFFFFFFFFFFFFFFFFFFFFFFFFFF,FFFFFFFFFFFFF:FFFFFF
@A00456:223:HMMCCDSXX:3:1352:22715:17628 2:N:0:TGTACCGT+TCTCTAGG
TAATTGCTCTTCCGTTTCTAGTTTAGCAAGGGGCTTGTAGCTGTGCGCACGTGGAGCCCTGCATTAGCAGACACCGCAGGCTCCGTGGCCTTGGGCAGATTCCTTTAAAACTGTGATCGGAGACTCACAGCGATATTTCTCCTTGCTGTT
+
FFFFFFFFFF:FFFFFFFFFFFFFFFFFFFFFFFFFFFFFFFFFFFFFFFFFFFFF:FFFFFFFFFF,FFFFFFFFFFFFFFFFFFFFFFFFFFFFFFFFFFFFFFFFF:FFFFF:F:FFFFF,FFFFFFFFFF,F:FFFF:FFFFFFFF
@A00456:223:HMMCCDSXX:3:1352:20039:23703 2:N:0:TGTACCGT+TCTCTAGG
GACTGTGTTCCTGAATCTTTTCTCAGTGTGCTTGTAGCGCCGCTTCTTTTCCTGAGCTTTGCTAATGGGCCGCAGCGTTCCCACAGAAACAGCCAATCCTTAGGCGTGTCTGCTTGAGCGTCTCCACAGTGGGAAGACCCACCCTGGAGG
+
FFFFFFFFFFFFFFFFFFFFFFFFFFFFFFFFFFFFFFFFFFFFFFFFFFFFFFFFFFFFFFFFFFFFFFFFFFFFFFFFFFFFFFFFFFFFFFFFFFFFFFFFFFFFFFFFFFFFFFFFFFFFFFFFFFFFFFFF:FFFFFFFFFFFFF
@A00456:223:HMMCCDSXX:3:1352:19614:23813 2:N:0:TGTACCGT+TCTCTAGG
GACTGTGTTCCTGAATCTTTTCTCAGTGTGCTTGTAGCGCCGCTTCTTTTCCTGAGCTTTGCTAATGGGCCGCAGCGTTCCCACAGAAACAGCCAATCCTTAGGCGTGTCTGCTTGAGCGTCTCCACAGTGGGAAGACCCACCCTGGAGG
+
FFFFFFFFFFFFFFFFFFFFFFFFFFFFFFFFFFFFFFFFFFFFFFFFFFF:FFFFFFFFFFFFFFFFFFFFFFFFFFF:FFFFFFFFFFFFFF,FFFF:FFFFFFFFFFFFF:FFF:FFFFFFFFFFFFFFFFFFFFFFFFFFFF:FFF
@A00456:223:HMMCCDSXX:3:1352:19886:23813 2:N:0:TGTACCGT+TCTCTAGG
GACTGTGTTCCTGAATCTTTTCTCAGTGTGCTTGTAGCGCCGCTTCTTTTCCTGAGCTTTGCTAATGGGCCGCAGCGTTCCCACAGAAACAGCCAATCCTTAGGCGTGTCTGCTTGAGCGTCTCCACAGTGGGAAGACCCACCCTGGAGG
+
FFFFFFFFFFFFFFFFFFFFFFFFFFFFFFFFFFFFFFFFFFFFFFFFFFFFFFFFFFFFFFF,FFFFFFFFFFFFFFFFFFFFFFFFFFFFFFFFFFF:FFFFFFFFFFFFFFFFFFFFFFFFFFFFFFFFFFFFFFFF:FFFFFFFFF
@A00456:223:HMMCCDSXX:3:1352:32208:31845 2:N:0:TGTACCGT+TCTCTAGG
GGCAGCAGCCAGTGCTTTACGACTATTTCCTTAACGATCGGATCCTAAAGACAGAGTCTGAGGCAGAGGGCACAAGAACAGCAAGGAGAAATATCGCTGTGATTCTCCGATCACAGTTTTAAAGGAATCTGCCCAAGGCCACGGAGCCTG
+
FFFFFFFFFFFFFFFFFFFFFFFFFFFFFFFFFFFFFFFFFFFFFFFFFFFFFFFFFFFFFFFFFFFFFFFFFFFFFFFFFFFFFFFFFFFFFFFFFFFFFFFFFFFFFFFFFFFFFFFFFFFFFFFFFFFFFFFFFFFFFFFFFFFFFF
@A00456:223:HMMCCDSXX:3:1352:31593:35258 2:N:0:TGTACCGT+TCTCTAGG
ACTGTGTTCTCACCTTCAAAAATATCAACTCAGTATACAGAATGATCTGCTCTGTGTGAAGTAATTGCTCATCCGGTACAAGATTAGCAAGTGGCTTGTAGCTGTGCGCACGTGGAGCCATGCATTAGCAGACACCGCAGGCTCCGAGGC
+
F,FFFFF,,FF::FF,FFFF:F:,,FF,F:F:,,FFF:,,F,F,,,:FFFF:,FF:FF,F,FFFFFF,:F,,:F,,F,:,FF,F:F,FFF,,,,:FF,F:FFFF:FFFFFFF:,FFF,,,F:FFFFF,FFFF:FF,FFF,:F:FFF,F:F
@A00456:223:HMMCCDSXX:3:1353:15230:5822 2:N:0:TGTACCGT+TCTCTAGG
GGAGTTTGTCCGAACTGGCTATGGGAAGGACATGGTCAATGTTCTCCATATTCAGAGGGATGGAAAATACCACAGCATCAAAGAGGTGGCGACTTCGGTGCAGTTGACTCTGAGGTCCAAAAAGGATTACCTCCATGGTGATAATTCCGA
+
FFFFF,FFFFFFFFFFFFFF:FFFFFFFFFFFFFFFFFF,FFFFFFFFFFFFFFF:FFFFFFFFFF:FFFFFFFFF:FFF:FFFFFFFFFFFFFFFFFFFFFFFFFFFFFFFFFFFFFFFFFFFFFFFFF,FFFFFFFFFFF:FFFF:FF
@A00456:223:HMMCCDSXX:3:1353:22833:11788 2:N:0:TGTACCGT+TCTCTAGG
GGGCACAAGAACAGCAAGGAGAAATATCGCTGTGATTCTCCGACCACAGTTTTAAAGGAATCTGCCCAAGGCCACGGAGCCTGCGGTGTCTGCTAATGCAGGGCTCCACGTGCGCACAGCTACAAGCCCCTTGCTAAACTAGAAACGGAA
+
FFFFFFFFFFFFFFFFFFFFFFFFF:FFFFFFFFFFFFFFFFFFFFFFFFFFFFFFFFFFFFFFFFFFFFFFFFFFFFFFFFFFFFFFFFFFFFFFFFFFFFFFFFFFFFFFFFFFFFFFFFFFFFFFFFFFFFFFFFFF:FFFFFFFFF
@A00456:223:HMMCCDSXX:3:1353:16568:18912 2:N:0:TGTACCGT+TCTCTAGG
CGTGTGTATGTGTGCTTATGCAAGCACATGTGTGTGTTTGTGTGTGCTAGCATATGTGTGAGCATGTTTGAGTGTGTGTGTGTGTGTGTGTGTGTGTGTGTTTGTGTGTGTGTAGCACAGAGGTCAACCTTAGGTGCCTTTGTCAGTTGC
+
FFFFFFFFFFFFFFFFFFFFFFFFFFFFFF,FFF:FF:FFFFFFFFFFFFFFFFF:FFFFFFFFFFFFFFFFFFFFFFFFFFFFFFFFFFFFFFFFFFFFFFFFFFFFFFFFFF:FFFFFFFFFFFFF:FFFFFFF,FFFFFFFFFFFFF
@A00456:223:HMMCCDSXX:3:1354:23502:1360 2:N:0:TGTACCGT+TCTCTAGG
CTGGTTTCTCGGGGGACTGCCAGTGCTGAGCTAACATGCATCATCTAACTTAAAGGCATTTTGCATAATAAACCACAGAACACATTCTAATTCCTATCAAATGAATAGCTAGTCAAGACCAGAGCCTAGGGGGTGGAATAAACTGTGTTT
+
FFFFFFFFFFFFFFF:FFFFFFFFFFFFFFFFFFFFFFFFFFFFF:FFFFFF:FFFFFF,FFFFFFFFF:FFFFFFFFFFFFFFFFFFFFFFFFFFFFF,FFFF,FFFFFFFFFFFFFFFFFFFF:FFFFFFFFFFF:FF:,F::,F:,F
@A00456:223:HMMCCDSXX:3:1354:4761:22232 2:N:0:TGTACCGT+TCTCTAGG
GGGATGATGTCGGAATTATCACCATGGAGGTAATCCTTTTTGGACCTCAGAGTCAACTGCACCGAAGTCGCCACCTCTTTGATGCTGTGGTATTTTCCATCCCTCTGAATATGGAGAACTTTGACCATGTCCTTCCCATAGCCAGTTCGG
+
FFFFFFFFFFFFFFFFFFFFFFFFFFFFFFFFFFFFFFFFFFFFFFFFFFFFFFFFFFFFFF:FFFFFFFFFFFFFFFFFFFFFFFFFFFFFFFFFFFFFF:FFFFFFFFFF:FFFFFFFFFFFFFFFFFFFFF:FFFFFFFFFFFFFFF
@A00456:223:HMMCCDSXX:3:1355:28592:4288 2:N:0:TGTACCGT+TCTCTAGG
GTGACGTTATGGCTCCAGCCAGTTGTGATGCTTGGGATAACTGTGTGCTCACCTGCAAAAATTTCAACTCAGGATACTGATTGCTCTGCTCTGTGTGAAGTAATTGCTCTTCCGTTTCTAGTTTAGCAAGGGGCTTGTAGCTGTGCGCAC
+
FFFFFFFFFFFFFFFFFFFFFFFFF:FFFFFFFFFFFF:FFFFFFFFFFFFFFFFFFFFFFFFFFFFFFFFFFFFFFF:FFFFFFFFFFFFF::FFF,,FFF,FFFFFFFFFFFFF,FFFFFFFFFFFFFFFFFFFFFFFFFFFFFFFFF
@A00456:223:HMMCCDSXX:3:1355:11812:5697 2:N:0:TGTACCGT+TCTCTAGG
GCCCCTTGCTAAACTAGAAACGGAAGAGCAATTACTTCACACAGAGCAGAGCAATCAGTATCCTGAGTTGAAATTTTTGCAGGTGAGCACACAGTTATCCCAAGCATCACAACTGGCTGGAGCCATAACGTCACAGCCTGGAAGGCAGCT
+
FFFFFFFFFF:FFFFFFFFFFFFFFFFFFFFFFFFFFFFFFFFFFFFFFFFFFF:FFFFFFFFFFFFFFFFFFFFFFFFFFFFFFFFFFFFFFFFFFFFFFFFFFFFFFFFFFFFFFFFFFFFFFFFFFFFFFFFFFFFFFFFFFFFFFF
@A00456:223:HMMCCDSXX:3:1355:28863:7357 2:N:0:TGTACCGT+TCTCTAGG
GTGACGTTATGGCTCCAGCCAGTTGTGATGCTTGGGATAACTGTGTGCTCACCTGCAAAAATTTCAACTCAGGATACTGATTGCTCTGCTCTGTGTGAAGTAATTGCTCTTCCGTTTCTAGTTTAGCAAGGGGCTTGTAGCTGTGCGCAC
+
FFFFFF,FFFFFFFFFFFFFFFFFFFFFFFFFFFFFFFFFFFFFFFFFFFFFFFFFFFFFFFFFFFFFFFFFFFFFFFFFFFFFFFFFFFFFFFFFFF:FFFF::FFFFFFFFFFFFFFFFFFFFFFFFFFFFFFFFF:FFFFFFFFFFF
@A00456:223:HMMCCDSXX:3:1355:4291:30624 2:N:0:TGTACCGT+TCTCTAGG
GGTGTCTGTGGGGATGATGTCGGAATTATCACCATGGAGGTAATCCTTTTTGGACCTCAGAGTCAACTGCACCGAAGTCGCCACCTCTTTGATGCTGTGGTATTTTCCATCCCTCTGAATATGGAGAACTTTGACCATGTCCTTCCCATA
+
FF:F:FFFFFFFFFFFFFF:FFFFFFFFFFFF:,FFFFFF:FFFFFFFFFFFFFFFFFFFFFFFFFFF::FFFFFF:FFFFFFFFFFFFFFFF:FFFFFFFFFFFFFF:FFFFFFF:FFFFFFFFFF:FFFFFFFFFF,FFFFFFFF,FF
@A00456:223:HMMCCDSXX:3:1356:18159:2503 2:N:0:TGTACCGT+TCTCTAGG
AATGTTTGGAAGGCTGATTTCCATGTCTTCTATCTCAGGAAGCTGGCTCAGGGTCAGCACTTGTATGTCATAGAGGGTCTTCTGCACGGAAGGTGAGTATTCACCTCTGTCATAGGGCCCAGCAAATTTCTTCAGGACAATGTCCCGGAC
+
FFFFFFFFFFFFFFFFFFFFFF::FF,FFFFFFFFFFFFFFFFFFFFFFFFFFFFFFFF:FFFFFFF,FFFFFFFFFFFFFFFFFFFFFFFFFFFFF:,FFFF:FFFFFFFF,FF,FFFFFFFFFFF,FFFFFFFFFFFFFFFF:FFFFF
@A00456:223:HMMCCDSXX:3:1356:27073:3975 2:N:0:TGTACCGT+TCTCTAGG
AGGGCATGCACTGTGTTCTTGATGGTGTCTGTGGGGATGATGTCGGAATTATCACCATGGAGGTAATCCTTTTTGGACCTCAGAGTCAACTGCACCGAAGTCGCCACCTCTTTGATGCTGTGGTATTTTCCATCCCTCTGAATATGGAGA
+
FFFFFFFFFFFFFFFFFFFFFFFFFFFFFFFFFFFFFFFF:FFFFFFFFFFFFFFFFFFFFFFFFFFFFFFFFFFFFFFFFFFFFFFFFFFFFFFFFFFFFFFFFFF:FFFFFFFFF:FFFFFFFFFFFFFFFFFFFFFFFFFFFF:FFF
@A00456:223:HMMCCDSXX:3:1356:9344:6402 2:N:0:TGTACCGT+TCTCTAGG
GTGAGGAGGAAGCTGCCTTCCAGGCTGTGACGTTATGGCTCCAGCCAGTTGTGATGCTTGGGATAACTGTGTGCTCACCTGCAAAAATTTCAACTCAGGATACTGATTGCTCTGCTCTGTGTGAAGTAATTGCTCTTCCGTTTCTAGTTT
+
F:FFFFFFFFFFFFFFFFFFFFFFFFFFFFFFFFFFFFFFFFFFFFFFFFFFFFFFF:FFFFFFFFFFFFFFFFFFFFFFFFFFFFFFFFFFFFFFFFFFFFFFFFFFFFFFFFFFFFFFFFFFFFFFFFFFFFFFFFFFFFFFFFFFFF
@A00456:223:HMMCCDSXX:3:1356:31819:19398 2:N:0:TGTACCGT+TCTCTAGG
CTGCGGTGTCTGCTAATGCAGGGCTCCACGTGCGCACAGCTACAAGCCCCTTGCTAAACTAGAAACGGAAGAGCAATTACTTCACACAGAGCAGAGCAATCAGTATCCTGAGTTGAAATTTTTGCAGGTGAGCACACAGTTATCCCAAGC
+
FFFFFFFFFFFFFFFFFFFFFFFFFFFFFFFFFFFFFFFFFFFFFFFFFFFFFFFFFFFFFFFFFFFFFFFFFFFFFFFFFFFFFFFFFFFFFFFFFFFFFFFFFFFFFFFFFFFFFFFFFFFFFFFFFFFFFFFFFFFFFFFFFFFFFF
@A00456:223:HMMCCDSXX:3:1356:18783:30827 2:N:0:TGTACCGT+TCTCTAGG
TTTGGTACAACCCAGACATCCCTAGGATGATGACAGTGTTTGATCTCATGTTCAGATCAACGGATGTGGCAGCAGCCAGTGCTTTACGACTATTTCCTTAACGATCGGATCCTAAAGACAGAGTCTGAGGCAGAGGGCACAAGAACAGCA
+
F:FFFFFFFFFFFFFFFFFFFFFFFFFFFFFFFFF:FFFFFFFFFFFFFFFFFFFFFFF:FFFFFFFFFFFFFFFFFFFFFFFFFFFFFFFFFFFFFFFFFFFFFFFFFFFFFFFFFFFFFFFFFFFFFFFFFFFFFFFFFFFFFFFFFF
@A00456:223:HMMCCDSXX:3:1356:23194:34021 2:N:0:TGTACCGT+TCTCTAGG
CTTCCGTTTCTAGTTTAGCAAGGGGCTTGTAGCTGTGCGCACGTGGAGCCCTGCATTAGCAGACACCGCAGGCTCCGTGGCCTTGGGCAGATTCCTTTAAAACTGTGATCGGAGAATCACAGCGATATTTCTCCTTGCTGTTCTTGTGCC
+
FFFFFFFFFFFFFFFFFFFFFFFFFFFFFFFFFFFFFFFFFFFFFFFFFFFFFFFFFFFFFFFFFFFFFFFFFFFFFFFFFF:FFFFFFFFFFFFFF:FFFFFFFFFFFFFFFFFFFFFFFFFFFFFFFFFFFFFFFFFFFFFFFFFF:F
@A00456:223:HMMCCDSXX:3:1356:13774:35869 2:N:0:TGTACCGT+TCTCTAGG
GTTTGTCCGAACTGGCTATGGGAAGGACATGGTCAAAGTTCTCCATATTCAGAGGGATGGAAAATACCACAGCATCAAAGAGGTGGCGACTTCGGTGCAGTTGACTCTGAGGTCCAAAAAGGATTACCTCCATGGTGATAATTCCGACAT
+
::FFFFFF:FF,FFFFF:,FF,FF:FFFFFFFFFFF:FFFFFF:,FFFFFFFFFFFFFFFFFFFFFF:F,F:FFFFFFFFFFFFF,,FFFFF,:FF::FFF:FFFF:F:F,FFF:FFFFFF,FFFFF,FFFF:FFFFF:FFFFFF::,FF
@A00456:223:HMMCCDSXX:3:1357:7337:1861 2:N:0:TGTACCGT+TCTCTAGG
CTATTTCCTTAACGATCGGATCCTAAAGACAGAGTCTGAGGCAGAGGGCACAAGAACAGCAAGGAGAAATATCGCTGTGATTCTCCGATCACAGTTTTAAAGGAATCTGCCCAAGGCCACGGAGCCTGCGGTGTCTGCTAATGCAGGGCT
+
FFFFFFFFFFFFFFFFFFFFFFFFFFFFFFFFFFFFFFFFFFFFFFFFFFFFFFFFFFFFFFFFFFFFFFFFFFFFFFFFFFFFFFFFFFFFFFFFFFFF:FFFFFFFFFFFFFFFFFFFFFFFFFFFFFFFFFFFFFFFFFFF:FFFFF
@A00456:223:HMMCCDSXX:3:1357:17390:20181 2:N:0:TGTACCGT+TCTCTAGG
CACAAGAACAGCAAGGAGAAATATCGCTGTGATTCTCCGATCACAGTTTTAAAGGAATCTGCCCAAGGCCACGGAGCCTGCGGTGTCTGCTAATGCAGGGCTCCACGTGCGCACAGCTACAAGCCCCTTGCTAAACTAGAAACGGAAGAG
+
FFFF:FFFFFFFFFFFFFFFFFFFFFFFFFFFFFFFFFFFFFFFFFFF:FFFFFFFFFFFFFFFFFFFFFFFFFFFFFFFFFF:FFFFFFFFFFFFFFFFFFFFFFFFFFFFFFFFFFFFFFF:FFFF:FFF:FFFFFFFFFFFFF:FFF
@A00456:223:HMMCCDSXX:3:1357:30644:22216 2:N:0:TGTACCGT+TCTCTAGG
GGGCACAAGAACAGCAAGGAGAAATATCGCTGTGATTCTCCGATCACAGTTTTAAAGGAATCTGCCCAAGGCCACGGAGCCTGCGGTGTCTGCTAATGCAGGGCTCCACGTGCGCACAGCTACAAGCCCCTTGCTAAACTAGAAACGGAA
+
FFFFFFFFFFFFFFFF,FFFFFFFFFFFFFFFFFFFFFFFFFFFFFFFFFFFFFFFFFFFFFFFFFFFFFFFFFFFFFFFFFFFFFFFFFFFFFFFFFFFFFFFFFFFFFFFFFFFFFFFFFFFFFFFFFFFFFFFFFFFFFFFFFFFFF
@A00456:223:HMMCCDSXX:3:1357:24406:24189 2:N:0:TGTACCGT+TCTCTAGG
CGGCAGCAGCCAGTGCTTTACGACTATTTCCTTAACGATCGGATCCTAAAGACAGAGTCTGAGGCAGAGGGCACAAGAACAGCAAGGAGAAATATCGCTGTGATTCTCCGATCACAGTTTTAAAGGAATCTGCCCAAGGCCACGGAGCCT
+
FFFFFFFFFFFFFFFFFFFFFFFFFFFFFFFFFF:FFFFFFFFFFFFFFFFFFFFFFFFFFFFFFFFFFFFFFFFFFFFFFFFFFFFFFFFFF:FFFFFFFFFFFFFFFFFFFFFFFFF:FFFFFFFFFFFFFFFFFFFFFFFFFFFFFF
@A00456:223:HMMCCDSXX:3:1357:29505:24439 2:N:0:TGTACCGT+TCTCTAGG
ATGATGTCGGAATTATCACCATGGAGGTAATCCTTTTTGGACCTCAGAGTCAACTGCACCGAAGTCGCCACCTCTTTGATGCTGTGGTATTTTCCATCCCTCTGAATATGGAGAACTTTGACCATGTCCTTCCCATAGCCAGTTCGGACA
+
FFFFFFFFFFFFFFFFFFFFFFFFFFFFFFFFFFFFFFFFFFFFFFFFFFFFFFFFFFFFFFFFFFFFFFFFFFFFFFFFFFFFFFFFFFFFFFFFFFFFFFFFFFFFFFFFFFFFFFFF:FFFFFFFFFFF:FFFFFFFFFFFF,FFFF
@A00456:223:HMMCCDSXX:3:1358:3369:11898 2:N:0:TGTACCGT+TCTCTAGG
GCACAAGAACAGCAAGGAGAACTATCGCTGTGATTCTCCGATCACAGTTTTAAAGGAATCTGCCCAAGGCCACGGAGCCTGCGGTGTCTGCTAATGCAGGGCTCCACGTGCGCACAGCTACAAGCCCCTTGCTAAACTAGAAACGGAAGA
+
FFFF,,FFFFFFF:,FFFFFF,FF:FFFFFFFFFFFFFFF:FFFFFF,FFFFFFFFFFFFFFFFFFFFFFF:FFFFFFFFFFFFFFFFFFFF:FFFFFF:FFFFFFFFFFFFFFFFFFFFFFF::FFFFFFFFFFFFFFFFFFFFFFFFF
@A00456:223:HMMCCDSXX:3:1358:30689:16501 2:N:0:TGTACCGT+TCTCTAGG
CCCCAGGTAGCCTCGAAATCCACGTCCCGATTCTGGTAGCGCCACTTGCAGTACACTTGAGTGGCAAAGCATCGGTCCTTCACCTCGGGGAGAGTAGTGAACTGGTCCTTGATGAATCCTTCAAATCCAGACTGGGTTGTTTTCAAGACC
+
FFFFFFFFFFFFFFFFFFFFFFFFFFFFFFFFFFFFFFFFFFFFFFFF:FF:F:FFFFFFFFFFFFFFFFFFFFFFFFFFFFFFFFFFFFFFFFF:FFFFFFFFFFFFFFFFFFFFFFFFFFFFFFFFFFFFFF,FFFFFFFFFFFFFFF
@A00456:223:HMMCCDSXX:3:1358:22842:28275 2:N:0:TGTACCGT+TCTCTAGG
ATTTCAACTCAGGATACTGATTGCTCTGCTCTGTGTGAAGTAATTGCTCTTCCGTTTCTAGTTTAGCAAGGGGCTTGTAGCTGTGCGCACGTGGAGCCCTGCATTAGCAGACACCGCAGGCTCCGTGGCCTTGGGCAGATTCCTTTAAAA
+
FFFFFFFFFFFFFFFFFFFFFFFFFFFFFFFFFFFFFFFFFFFFFFFFFFFFFFFFFFFFFFFFFFFFFFFFFFFFFFFFFFFFFF:FFFFFFFFFFFFFFFFFFFFFFFFFFFFFFFFFFFFFFFFFFFFFFF:FFFFFFFFFFFFFFF
@A00456:223:HMMCCDSXX:3:1358:18484:31751 2:N:0:TGTACCGT+TCTCTAGG
CATGGTTTTATTACGTTTTTGGTACAACCCAGACATCCCTAGGATGATGACAGTGTTTGATCTCATGTTCAGATCAACGGATGTGGCAGCAGCCAGTGCTTTACGACTATTTCCTTAACGATCGGATCCTAAAGACAGAGTCTGAGGCAG
+
FFFFFFFFFFFFFFFFFFFFFFFFFFFFFFFFFFFFFFF::FFFF:FFFFFFFFFFFFFFFFFFFFFFFFFFFFFFFFFFFFFFFFFFFFFFFFFFFFFFFFFFFFFFFFFFFFFFFFFFFFFFFFFFFFFFFFFFFFFFFFFFFFFFFF
@A00456:223:HMMCCDSXX:3:1358:31250:35728 2:N:0:TGTACCGT+TCTCTAGG
GTAGCCTCGAAATCCACGTCCCGATTCTGGTAGCGCCACTTGCAGTACACTTGAGTGGCAAAGCATCGGTCCTTCACCTCGGGGAGAGTAGTGAACTGGTCCTTGATGAATCCTTCAAATCCAGACTGGGTTGTTTTCAAGACCTTGAGG
+
FFFFFFFFFFFFFFFFFFFFFFFFFFFFFFFFFFFFFFFFFFFFFFFFFF:FFFFFFFFFFFFFFFFFFFFFFFFFFFFFFFFFFFFFFFFFFFFFFFFFFFFFFFFFFFFFFFF:FF:FFFFFFFFFFFFFFF:FFFFF:FF:F:FFFF
@A00456:223:HMMCCDSXX:3:1359:25961:3521 2:N:0:TGTACCGT+TCTCTAGG
GGTGTCTGTGGGGATGATGTCGGAATTATCACCAAGGAGGTAATCCTTTTTGGACCTCAGAGTCAACTGCACCGAAGTCGCCACCTCTTTGATGCTGTGGTATTTTCCATCCCTCTGAATATGGAGAACTTTGACCATGTCCTTCCCATA
+
FFFFFFFFFFFFFFFFFFFFFFFFFFFFFFFFFF,FFFFFFFFFFFFFFFFFFFFFFFFFFFFFFFFFFFFFFFFFFFFFFFFFFFFFFFF:FFFFFFFFFFFFFFFFFFFFFFFFFFFFFFFFFFFFFFFFFFF:FFFFFFFFFFFFFF
@A00456:223:HMMCCDSXX:3:1360:26675:23077 2:N:0:TGTACCGT+TCTCTAGG
GGGGGATGATGTCGGAATTATCACCATGGAGGTAATCCTTTTTGGACCTCAGAGTCAACTGCACCGAAGTCGCCACCTCTTTGATGCTGTGGTATTTTCCATCCCTCTGAATATGGAGAACTTTGACCATGTCCTTCCCATAGCCAGTTC
+
FFFFFFFFFFFFFFFFFFFFFFFFFFFFFFFFFFFFFFFFFFFFFFFFFFFFFFFFFFFFFFFFFFFFFFFFFFFFFFFFFFFFFFFFFFFFFFFFFFFFFFFFFFFFFFFFFFFFFFFFFFFFFFFFFFFFFFFFFFFFF:FFFFFFFF
@A00456:223:HMMCCDSXX:3:1360:5204:24940 2:N:0:TGTACCGT+TCTCTAGG
CACTTCTGTGACGTGGAGCAGGTGAGGAACGGACCTCCCATCATTCACTCTGGAATCAAAGACCTCAAGGTCTTGAAAACAACCCAGTCTGGATTTGAAGGATTCATCAAGGACCAGTTCACTACTCTCCCCGAGGTGAAGGACCGATGC
+
FFFFFFFFFFFFFFFFFFFFFFFFFFFF:FFFFFFFFFFFFFFFFFFFFFFFFFFFFFFFFFFFFFFFFFFFFFFF:FFFF,FFFFFFFFFFFFFFFFFFFFFFFFFFFFFFFFFFFFFFFFFFFFFFFFFFFFFFFFF:FFFFFFFFFF
@A00456:223:HMMCCDSXX:3:1360:22435:28948 2:N:0:TGTACCGT+TCTCTAGG
CATGGTTTTATTACGTTTTTGGTACAACCCAGACATCCCTAGGATGATGACAGTGTTTGATCTCATGTTCAGATCAACGGATGTGGCAGCAGCCAGTGCTTTACGACTATTTCCTTAACGATCGGATCCTAAAGACAGAGTCTGAGGCAG
+
FFFFFFFFFFFFFFFFFFFFFFFFFF:FFFFFFFFFFFFF:FFFFFFFFFFFFFFFFFFFFFFFFFFFFFFFFFFFFF:FFFFF:FFFFFFFFFFFFFFFFFFFFFFF:FFFFFFFFFFFFFFFFFFFFF:FFFFFFFFFFFF:FF:F:F
@A00456:223:HMMCCDSXX:3:1361:14977:18537 2:N:0:TGTACCGT+TCTCTAGG
GGGCACAAGAACAGCAAGGAGAAATATCGCTGTGATTCTCCGATCACAGTTTTAAAGGAATCTGCCCAAGGCCACGGAGCCTGCGGTGTCTGCTAATGCAGGGCTCCACGTGCGCACAGCTACAAGCCCCTTGCTAAACTAGAAACGGAA
+
FFFFFFFFFFFFFFFFFFFFFFFFFFF::FFFFFFFFFF:FFF:FFFFFFFFFFFFF:FFFFFFFF,FFFF:FFFFFFFFFFFF,FFFFFFFFFFF:F:FFF,F:FFFFFFFFF,FFFF:FFFFFF:FFF:F:FFFFFFFFFFFFFFFFF
@A00456:223:HMMCCDSXX:3:1361:5041:25942 2:N:0:TGTACCGT+TCTCTAGG
TTGATAATGTTAAAATAAGAAGAGATGATGTTAGAGGCAGCCAGTGATGTGGTGTCTGTGTGTGTGTGTGTGTGTGTGTGTGAGTATGAGTGTGTAGTATGTGTGTGAATGTGTGTCTAAGTGTATGTGTATGAGTCTCTGTGTGTAGCA
+
FFFFFFFFFFFFFFFFFFFF:FFFFFFFFFFF,FFFFFFFFF:FFFFFFFFFFFFFFFFFFFFFFFFFFF:FFFFFFFFFFFFFFFFFFFF:FFFFFFFFFFFFFFFF:FFFFFFFFF,,FFFFFFF:FFFFF,FFFFFFFFFFFF:FFF
@A00456:223:HMMCCDSXX:3:1361:4598:26678 2:N:0:TGTACCGT+TCTCTAGG
GGGAGCTCATAGGATTTGTTAAGAATGCATTATAAAGCTAGAAAGTAGGAGTGCCCAGAAAACCATTTTATGGATGGTTTTAGGAAGGATTCTTATTCTGTAATGCTAAAATCACACACACACACACACACACACACACACACACACACA
+
FFFFFFFFFF:FFF:FFFFFFF:FF,FFFFFFFFFFFFFFFFFFFFFFFFFFFFFFFFFFFFFFFFFFFFFFFFFFFFFFF:FFF:FFFFFFFFFFFFFFFFFFFFFFFFFFFFFFFFFFFFFFFFFFFFFFFFFFFFFFFFFFFFFFFF
@A00456:223:HMMCCDSXX:3:1362:27019:11083 2:N:0:TGTACCGT+TCTCTAGG
CGGGGGCACAAGAACAGCAAGGAGAAATATCGCTGTGATTCTCCGATCACAGTTTTAAAGGAATCTGCCCAAGGCCACGGAGCCTGCGGTGTCTGCTAATGCAGGGCTCCACGTGCGCACAGCTACAAGCCCCTTGCTAAACTAGAAACG
+
FFFFFFF:FFFF,FFFFFFFF:F:F::FFFFFFFFFFFFFFFFFFF:::F,FFF:FFF:FFFFFFFFFFFFFFFFFFFFFFFFFFFFFFFFFFFFFFFFFFFFFFFFFFFFFFFFFFFFFFFFFFFFFFFFFFFFFFFFFFFFFFF:FFF
@A00456:223:HMMCCDSXX:3:1362:2790:32064 2:N:0:TGTACCGT+TCTCTAGG
AATTGCTCTTCCGTTTCTAGTTTAGCAAGGGGCTTGTAGCTGTGCGCACGTGGAGCCCTGCATTAGCAGACACCGCAGGCTCCGTGGCCTTGGGCAGATTCCTTTAAAACTGTGATCGGAGAATCACAGCGATATTTCTCCTTGCTGTTC
+
FFFFFFFFFFFFFFFFFFFFFFFFFFFFFFFFFFFFFFFFFFFFFFFFFFFFFFFFFFFFFFFFFFFFFFF:FFFFFFFFFFFFFFFFF:FFFFFFFF:FFFFFFFFFFFFFFFFFFFFFFF:FFFFFFFFFFFFFFFFFFFFFFFFFFF
@A00456:223:HMMCCDSXX:3:1362:20383:32440 2:N:0:TGTACCGT+TCTCTAGG
CTGCCCAAGGCCACGGAGCCTGCGGTGTCTGCTAATGCAGGGCTCCACGTGCGCACAGCTACAAGCCCCTTGCTAAACTAGAAACGGAAGAGCAATTACTTCACACAGAGCAGAGCAATCAGTATCCTGAGTTGAAATTTTTGCAGGTGA
+
FFFFFFFFFFFFFFFFFFFFFFFFFFFFFFFFFFFFFFFFFFFFFFFFFFFFFFFFFFFFFFFFFFFFFFFFFFFFFFFFFFFFFFFFFFFFFFFFFFFFFFFFFFFFFFFFFFFFFFFF:FFFFFF:FFFFFFFFFFFFFFFFFFFFFF
@A00456:223:HMMCCDSXX:3:1362:4399:34100 2:N:0:TGTACCGT+TCTCTAGG
GGTGTCTGTGGGGATGATGTCGGAATTATCACCATGGAGGTAATCCTTTTTGGACCTCAGAGTCAACTGCACCGAAGTCGCCACCTCTTTGATGCTGTGGTATTTTCCATCCCTCTGAATATGGAGAACTTTGACCATGTCCTTCCCATA
+
FFFFFFFFFFFFFFFFFFFFFFFFFFFFFFFFFFFFFFFFF:FFFFFFFFFFFFFFFFFFFFFFFFFFFFFFFFFFFFFFFF:FFFFFFFFFFFFFFFFFFFFFFFFFFFFFFFFFFFFFFFFFFFFFFFFFFFFFFFFFFFFFFFFFFF
@A00456:223:HMMCCDSXX:3:1362:23791:36996 2:N:0:TGTACCGT+TCTCTAGG
AGAATGATGAAGTGGAGTTTGTCCGAACTGGCTATGGGAAGGACATGGTCAAAGTTCTCCATATTCAGAGGGATGGAAAATACCACAGCATCAAAGAGGTGGCGACTTCGGTGCAGTTGACTCTGAGGTCCAAAAAGGATTACCTCCATG
+
FFFFFFFFFFFFFFFFFFFFFFFFFFFFFFFFFFFFFFF:FFFFFFFFFFFF:FFFFFFFFFFFFF:FFFFFFFFFFFFFFFFFFFFFFFFFFFFFFFFFFFFFFFFFFFFFFFFFFFFFFFFFFFFFFFFFFFFFFFFFFFFFFFFFFF
@A00456:223:HMMCCDSXX:3:1363:32904:2487 2:N:0:TGTACCGT+TCTCTAGG
GGGCGCTGTCCGGGACATTGTCCTGAAGAAATTTGCTGGGCCCTATGACAGAGGTGAATACTCACCTTCCGTGCAGAAGACCCTCTATGACATACAAGTGCTGACCCTGAGCCAGCTTCCTGAGATAGAAGACATGGAAATCAGCCTTCC
+
FFFFFFFFFFFFFFFFF:FFFFFFF,FF::F:FFFFFFFFFFFFFFFFFF:FFFFFFFFFFFFFFFFFFFFFFFFFFFFFFFFFFFFFFFFFFFFFFFFFFFFFFFFFFFFFFFFFFFF:FFFFFFFFFFFFFFFFFFFFFFFFFFFFFF
@A00456:223:HMMCCDSXX:3:1363:4707:4038 2:N:0:TGTACCGT+TCTCTAGG
ACTTCTGTGACGTGGAGCAGGTGAGGAACGGACCTCCCATCATTCACTCTGGAATCAAAGACCTCAAGGTCTTGAAAACAACCCAGTCTGGATTTGAAGGATTCATCAAGGACCAGTTCACTACTCTCCCCGAGGTGAAGGACCGATGCT
+
:,FFF,F:FF:FFFFFF,FFFFFFF:FFF:FFFFFF:FFF:FF::FFFFFFFFFFFFFF:FFFFFFFFFFFF::FFFF:FFFF:FFFF:FFFFF:FFF,FFFFFFFFFFFFFF,FFFFF:F:FF:FFFF:F:FFF,FFFF,F:FFFFF,F
@A00456:223:HMMCCDSXX:3:1363:29261:9549 2:N:0:TGTACCGT+TCTCTAGG
GGGCACAAGAACAGCAAGGAGAAATATCGCTGTGATTCTCCGATCACAGTTTTAAAGGAATCTGCCCAAGGCCACGGAGCCTGCGGTGTCTGCTAATGCAGGGCTCCACGTGCGCACAGCTACAAGCCCCTTGCTAAACTAGAAACGGAA
+
FFF:FFFFFFFFFFFFFFFFFFFFFFFFFFFFFFFFFFFFFFFFFFFFFFFFFFFFFFFFFFFFFF:FFFFFFFFFFFFFFFFFFFFFFFFFFFFFFFFFFFFFFFFFFFFFFFFFFFFFFFFFF:FFFFFFFFFFFFFFFFFFFFFFFF
@A00456:223:HMMCCDSXX:3:1363:18267:23703 2:N:0:TGTACCGT+TCTCTAGG
CTCGGAATTATCACCATGGAGGTAATCCTTTTTGGACCTCAGAGTCAACTGCACCGAAGTCGCCACCTCTTTGATGCTGTGGTATTTTCCATCCCTCTGAATATGGAGAACTTTGACCATGTCCTTCCCATAGCCAGTTCGGACAAACTC
+
FFFFFFFFFFFFFFFFFFFFFFFF,FF:FFFFFFFFFFFFFFFFFFFFFFFFFFFFFFFFFFFFFFFFFF:FFFFFFFFFFFFFFFFFF,FFFFF:FFFFFFFFFFFFFFFF:FFFFFFFFFFFFFF:FFFFFFF,FFFFFFFFFFFFFF
@A00456:223:HMMCCDSXX:3:1363:30834:27837 2:N:0:TGTACCGT+TCTCTAGG
GCTTGGGATAACTGTGTGCTCACCTGCAAAAATTTCAACTCAGGATACTGATTGCTCTGCTCTGTGTGAAGTAATTGCTCTTCCGTTTCTAGTTTAGCAAGGGGCTTGTAGCTGTGCGCACGTGGAGCCCTGCATTAGCAGACACCGCAG
+
FFFFFFFFFFFFFFFFFFFFFFFFFFFFFFFFFFFFFFFFFFFFFFFFFFFFFFFFFFFFFFFFFFFFFFFFFFFFFFFFFFFFFFFFFFFFFFFFFFFFFFFFFFFFFFFFFFFF::FFFFFFFFFFFFFFFFFFFFFFFFFFFFFFFF
@A00456:223:HMMCCDSXX:3:1363:6072:27884 2:N:0:TGTACCGT+TCTCTAGG
GGCGGAACTTGCTTTTTTTAAGCTCTCATTTCCTTTTAACCTATTTTTGTGTATATGCCATTTTTAAATTTTTTCCTTTCTACCCTAAATTTTCCAGGTTTACAGAAAAGCTTGCTCCATTTTATTCATTTAATTTACTTCGTTAGTTAG
+
FFFFFF:FFFFFFFFFFFFFFFFFFFFFFFFFFFFFFFFFFF,FFFFFFFFFFFFFFFFFFFFFFFFFFFFFFFFFFFFFFFFFFFFFFFFFF,FFFFFFFFFFFFFFFFFFFFFFFFFFFFFF,FFFFFFF:FFFFFFFFFFFFFFFF:
@A00456:223:HMMCCDSXX:3:1363:27543:29684 2:N:0:TGTACCGT+TCTCTAGG
GGATGATGTCGGAATTATCACCATGGAGGTAATCCTTTTTGGACCTCAGAGTCAACTGCACCGAAGTCGCCACCTCTTTGATGCTGTGGTATTTTCCATCCCTCTGAATATGGAGAACTTTGACCATGTCCTTCCCATAGCCAGTTCGGA
+
FFFFFFFFFFFFFFFFFFF:FFFFFFFFFF:FFFFFFFFFFFFFFFFFFFFFFFFFFFFFFFFF:FFFFFFFFFFFFFFFF:FFFFFFFFFFFFFFFFFFFFFFFFFFFFFFFFFF,FFFFFFFFFFFFFFFFFFFFFFFFFFFFFFFFF
@A00456:223:HMMCCDSXX:3:1363:8938:30185 2:N:0:TGTACCGT+TCTCTAGG
GGCAGAGGGCACAAGAACAGCAAGGAGAAATATCGCTGTGATTCTCCGATCACAGTTTTAAAGGAATCTGCCCAAGGCCACGGAGCCTGCGGTGTCTGCTAATGCAGGGCTCCACGTGCGCACAGCTACAAGCCCCTTGCTAAACTAGAA
+
FFFFFFFFFFFFFF:FFFFFFFFFFFFFFFFFFFFFFFFFFFFFFFFFFFFFFFFFFFF::FFFF,FFFFFFFFFFFFFFFFFFFFFFFFFFFFFFFFFFFFFFFFFFFFFFFFFFFFFFFFFFFFFFFFFFFFFFFFFFFFFFFFFFFF
@A00456:223:HMMCCDSXX:3:1363:21947:34115 2:N:0:TGTACCGT+TCTCTAGG
GTCGGAATTATCACCATGGAGGTAATCCTTTTTGGACCTCAGAGTCAACTGCACCGAAGTCGCCACCTCTTTGATGCTGTGGTATTTTCCATCCCTCTGAATATGGAGAACTTTGACCATGTCCTTCCCATAGCCAGTTCGGACAAACTC
+
FFFFFF,FFFFFFFFFFFFFFFFFFFFFFFFFFFFFFFFFFFFFFFFFFFFFFFFFFFFFFFFFFFFFFFFFFFFFFFFFFFF:FFFFFFFFFFFFFFFFFFFFFFFFFFFFFFFFFFFFFFFFFFFFFFFFFFFFFFFFFFFFFFFFFF
@A00456:223:HMMCCDSXX:3:1363:23095:36886 2:N:0:TGTACCGT+TCTCTAGG
CGGGTCATCACAACACAAGGAACTGTATGAAAGGGTCACAGTGTTAGGAAGGGTGAGAGCCACTGAATTAAAGGGTCTGCCTCTGTGGATCCATTCTGCACCCCCAAGAATCTTCAAAGTCCATGCTGAGAGATTCTGGGAGTGAAAGAG
+
FFFFFFFFFFFFFFFFFFFFFFFFFFFFFFFFFFFFFFFFFFFFFFFFFFFFFFFFFFFFFFFFFFF,FFFFFFFFFFFFFFF:FFFFFFFFFFFFFFFFFFFFFFFFFFFFFFFFF,FFFFFFFFFFFFFFFFF:FFFFFFFFFFFFFF
@A00456:223:HMMCCDSXX:3:1364:2311:1642 2:N:0:TGTACCGT+TCTCTAGG
AACAAGAACAGCAAGGAGAAATATCGCTGTGATTCTCCGATCACAGTTTTAAAGGAATCTGCCCAAGGCCACGGAGCCTGCGGTGTCTGCTAATGCAGGGCTCCACGTGCGCACAGCTACAAGCCCCTTGCTAAACTAGAAACGGAAGAG
+
,FF:FFFFFF:F:FFFFFFFFFFFFFFFFFFFF:FFFFFFFF,:FFFFFFFF:FFFFFFFFFFFFFFFFFFFF:FFFFFFFFF:F,FF:FFFFF:FFFFF:FFFFFF:FFFFF:,FFFFFF,,:FFFFFFFF,FFFFFFFFFFF,F:FF:
@A00456:223:HMMCCDSXX:3:1364:25464:4476 2:N:0:TGTACCGT+TCTCTAGG
ACAAGAACAGCAAGGAGAAATATCGCTGTGATTCTCCGATCACAGTTTTAAAGGAATCTGCCCAAGGCCACGGAGCCTGCGGTGTCTGCTAATGCAGGGCTCCACGTGCGCACAGCTACAAGCCCCTTGCTAAACTAGAAACGGAAGAGC
+
FFFFFFFFFFFFFFFFFFFFFFFFFFFFFFFFFFFFFFFFFFFFFFFFFFFFFFFFFFFFFFFFFFFFFFFFFFFFFFFFFFFFFFFFFFFFFFFFFFFFFFFFFFFFFFFFFFFFFFFFFFFFFFFFFFFFFFFF:FFFFFFFFFFFFF
@A00456:223:HMMCCDSXX:3:1364:27190:8656 2:N:0:TGTACCGT+TCTCTAGG
CATCATCCTAGGGATGTCTGGGTTGTACCAAAAACGTAATAAAACCATGTGAAAAAAAAATCATCCTAGTGTTTTGAAAATCTCTGGCTGAAGCTCCTCATGGAGGAGGGCAGGGGGGCTTGAACTTCCAACCCCAGCTGAGGAGTGATT
+
FFFFFFFFFFFFF:FFFFFFFFFFFFFFFFFFFFFFFFFFFFFFFFFFFFFFFFFF:FFFFFFFFFFFFFFFFFFF:FFFFFFFFFFFFF,FFFFFF:FFFFFFFFFFFFFFFFFFFFFFFFFFF:F,FFFFFFF::FFFFFFFFFFFFF
@A00456:223:HMMCCDSXX:3:1364:1931:18991 2:N:0:TGTACCGT+TCTCTAGG
CAGTGTTTGATCTCATGTTCAGATCAACGGATGTGGCAGCAGCCAGTGCTTTACGACTATTTCCTTAACGATCGGATCCTAAAGACAGAGTCTGAGGCAGAGGGCACAAGAACAGCAAGGAGAAATATCGCTGTGATTCTCCGATCACAG
+
FFFFFFFFFFFFFFFFFFFFFFFFFFFFFFFFFFFFFFFFFFFFFFFFFFFFFFFFFFFFFFFFFFFFFFFFFFFFFFFF::FFFFFFFFFFFFFFFFFFFFFFF:FFFFFFFFF,FFFFFFFFFF,FFFFFFFFFFFFFFFF:FFFFFF
@A00456:223:HMMCCDSXX:3:1364:12192:28401 2:N:0:TGTACCGT+TCTCTAGG
GCAGAGGGCACAAGAACAGCAAGGAGAAATATCGCTGTGATTCTCCGATCACAGTTTTAAAGGAATCTGCCCAAGGCCACGGAGCCTGCGGTGTCTGCTAATGCAGGGCTCCACGTGCGCACAGCTACAAGCCCCTTGCTAAACTAGAAA
+
FFFFFFFFFFFFFFFFFFFFFFFFFFFFFFFFFFFFFFFFFFFFFFFFFFFFFFFFFFFFF:FFFFFFFFFFFFFFFFFFFFFFFFFFFFFFFFFFFFFFFFFFFFFFFFFFFFFFFFFFFFFFFFFFFFFFFFFFFFFFF:FFFFFFFF
@A00456:223:HMMCCDSXX:3:1364:13937:32769 2:N:0:TGTACCGT+TCTCTAGG
CGGCTATTTCCTTAACGATCGGATCCTAAAGACAGAGTCTGAGGCAGAGGGCACAAGAACAGCAAGGAGAAATATCGCTGTGATTCTCCGATCACAGTTTTAAAGGAATCTGCCCAAGGCCACGGAGCCTGCGGTGTCTGCTAATGCAGG
+
FFFFFFFFFFFFFFFFFFFFFFFFFFFFFFFFFFFFFFFFFFFFFFFFFFFFFFFFFFFFFFFFFFFFFFFFF:FFFFFFFFFFFFFFFFFFFFFFFFF:FFFFFFFFFFFFFFFFFFFFFFFFFFFFF:FFFFFFFFFFFFFFFFFFFF
@A00456:223:HMMCCDSXX:3:1365:3730:12900 2:N:0:TGTACCGT+TCTCTAGG
GGAGAGCAGAGTAGAGCAGAGAGGCGTGTGGTGGAGAGAACACGAGGCAGATTTGTGAATGTGGAAGCAGACCAGGAGCTTGAGAGCAGGGTCAGAACCAAGGGCTTGTCACCCCCTTCTGCCAGCTAGGTGCCAACCCTTAAATATGAC
+
FFFFFFFFFFFFFFFFFFFFFFFFFFFFFFFFFFFFFFF:FFFFFFFFFFFFFFFFFFFFFFFFF:FFFFFFFFFFFFFFFFFFFFFFFFFFFFFFFFFFFFFFFFFFFFFFFFFFFFFFFFFFFFFFFFFFFFFFFFFFFFFFFFFFFF
@A00456:223:HMMCCDSXX:3:1365:25183:13260 2:N:0:TGTACCGT+TCTCTAGG
AGTAATTGCTCTTCCGTTTCTAGTTTAGCAAGGGGCTTGTAGCTGTGCGCACGTGGAGCCCTGCATTAGCAGACACCGCAGGCTCCGTGGCCTTGGGCAGATTCCTTTAAAACTGTGATCGGAGAATCACAGCGATATTTCTCCTTGCTG
+
FF:FFFF:FFFFFFFFFFFFFFFFFFFFFFFFFFFFFFFFFFFFFFFFFFFFFFFFFFFFFFFFFFFFFFFFFFFFFFFFFFFFFFFFFFFFFFFFFFFFFFFFFFFFFFFFFFFFFFFFFFFFFFFFFFFFFFFFFFFFFFFFFFFFFF
@A00456:223:HMMCCDSXX:3:1365:13087:22060 2:N:0:TGTACCGT+TCTCTAGG
GTCGGAATTATCACCATGGAGGTAATCCTTTTTGGACCTCAGAGTCAACTGCACCGAAGTCGCCACCTCTTTGATGCTGTGGTATTTTCCATCCCTCTGAATATGGAGAACTTTGACCATGTCCTTCCCATAGCCAGTTCGGACAAACTC
+
:FFFFF,FF:FFFFFFFFFFFF,:F,FFF,,FFFFF:FFFFFFFFFF,FFFFFFFF:FFFFFFFFF:FFFFFFFFFFFFFFFF:FFFFFFFF:F:FFFFF,F:FFFFFF,FFFFFFFFFFFFFFFFFFFFFFFFF:FFFFF:FFFFFFFF
@A00456:223:HMMCCDSXX:3:1365:15655:25880 2:N:0:TGTACCGT+TCTCTAGG
CCAAAATGGGGCTGATCAACAAGGAAGAGGTTTTGCTGCCTCTGGACAACCCCTACGGCAAAATAACCGGGACGGTGAGGAGGAAGCTGCCTTCCAGGCTGTGACGTTATGGCTCCAGCCAGTTGTGATGCTTGGGATAACTGTGTGCTC
+
FFFFFFFFFFFFFFFFFFFFFFFFFFFFFFFFFFFFFFFFFFFFFFFFFFFFFFFFFFFFFFFFFFFFFFFFFFFFFFFFFFFFFFFFFFFFFFFFFFFFFFFFFFFFFFFFFFFFFFFFFFFFFFFFFFFFFFFFFFFFFFFFFFFFFF
@A00456:223:HMMCCDSXX:3:1366:1841:5776 2:N:0:TGTACCGT+TCTCTAGG
GCCCATTACCATGACGACTATGGAAAGAATGATGAAGTGGAGTTTGTCCGAACTGGCTATGGGAAGGACATGGTCAAAGTTCTCCATATTCAGAGGGATGGAAAATACCACAGCATCAAAGAGGTGGCGACTTCGGTGCAGTTGACTCTG
+
FFFFFFFFFFFFFFFFFFF:FFFFFFFFFFFFFFF,FFFFFFFFFFFFFFF:FFFFFF,FFFFF,FFFF:FFFFFFFFFFFFFFF,F:FFF:FFFFFFFFF:FFFFFFFFFFFFFFFFFFFFF:FFFFFFFFFFFFFFFFFFFFFFFFFF
@A00456:223:HMMCCDSXX:3:1366:6614:23876 2:N:0:TGTACCGT+TCTCTAGG
CTGCCACGTCCGTTGATCTGAACATGAGATCAAACACTGTCACCATCCTAGGGATGTCTGGGTTGTACCAAAAACGTAATAAAACCATGTGAAAAAAAAATCATCCTAGTGTTTTGAAAATATCTGGCTGAAGCTCCTCATGGAGGAGGG
+
FFFFFFFFFFFFFFFFFFFFFFFFFFFFFFFFFFFFFFFFFFFFFFFFFFFFFFFFFFFFFFFFFFFFFFFFFFFFFFFFFFFF,FFFFFFFFFFFF:FFFFFF,FFFFFFFFFFFFFFFF,FFFFF:FFFFFFFFFFFFFFF:FFF:F:
@A00456:223:HMMCCDSXX:3:1366:3540:24565 2:N:0:TGTACCGT+TCTCTAGG
GCTCCAGCCAGTTGTGATGCTTGGGATAACTGTGTGCTCACCTGCAAAAATTTCAACTCAGGATACTGATTGCTCTGCTCTGTGTGAAGTAATTGCTCTTCCGTTTCTAGTTTAGCAAGGGGCTTGTAGCTGTGCGCACGTGGAGCCCTG
+
:FF:FF:FFFFFFFFFFFF,FFFFFFFFFFFFFFFF:FFFFFFFFFFFFFF,FFFFFFFFFFFFFFFFFFFFFFFF:FFFFFFFFFFFFFFFFFFFFFF:FFFFFFFFFFFFFF,:FFFFFF:FFFFFFFFFFFFFFFFF:FFFF:FFFF
@A00456:223:HMMCCDSXX:3:1366:31105:36010 2:N:0:TGTACCGT+TCTCTAGG
GGTTTTGCTGCCTCTGGACAACCCCTACGGCAAAATAACCGGGACGGTGAGGAGGAAGCTGCCTTCCAGGCTGTGACGTTATGGCTCCAGCCAGTTGTGATGCTTGGGATAACTGTGTGCTCACCTGCAAAAATTTCAACTCAGGATACT
+
FFFFFFFFFFFFFFFFFFFFFFFFFFFFFFFFF::FFFFFFFFFFFFFFFFFFFF::FFFFFFFFFFFFFFFFFFFFFFF:FFFFFFFFFFFFFFFFFFFFFFFFFFFFFFFFFFFFFFFFFFFFFFFFFFFFFFFFFFFFFFFFFF:F:
@A00456:223:HMMCCDSXX:3:1367:8305:3223 2:N:0:TGTACCGT+TCTCTAGG
CTGCCACATCCGTTGATCTGAACATGAGATCAAACACTGTCACCATCCTAGGGATGTCTGGGTTGTACCAAAAACGTAATAAAACCATGTGAAAAAAAAATCATCCTAGTGTTTTGAAAATCTCTGGCTGAAGCTCCTCAGGGAGGAGGG
+
FFFFFFFFFFFFFFFFFFFFFFFFFFFFFFFFFFFFFFFFFFFFFFFFFFFFFFFFFFFFFFFFFFFFFFFFFFFFFFFFFFFF:FFFFFFFFFFFFFFFFFFFFFFFFFFFFFFFFFFFFFFFFFFFFFFFFFFFFFFF,FFFFFFFFF
@A00456:223:HMMCCDSXX:3:1367:14868:11334 2:N:0:TGTACCGT+TCTCTAGG
CTGCTTCCTGTGCTCACTCTAGAAGGCAAATCTTACTACATTATACTTTGCTGTGCTAAGAGGACCCTGTGGCTCAGAATAAAGTTTATTCTATAAACAAGTCTACAAATGTCCTCTTGACCCATTTCCACCTTATGCCTGCACATGGGA
+
FFFFFFFFFFFFFFFFFFFFFFFFFFFFFFFFFFFFFFF::F:,:FFFFFF:FFFFFFFFFFFFFFFFFFFFFFFFF:FFFFFFFFFFFF:FFFFF:FFFFFFFFFFFFFFFFFFFFF:FFFFFFFFFFFFFFFFFFFFFFFFFFFFFFF
@A00456:223:HMMCCDSXX:3:1367:26494:27242 2:N:0:TGTACCGT+TCTCTAGG
GTTTTATTACGTTTTTGGTACAACCCAGACATCCCTAGGATGATGACAGTGTTTGATCTCATGTTCAGATCAACGGATGTGGCAGCAGCCAGTGCTTTACGACTATTTCCTTAACGATCGGATCCTAAAGACAGAGTCTGAGGCAGAGGG
+
FFFFFFFFFFFFFFFFFFFFFFFFF:FFFFFFFFF:FFFFFFFF:FFFFFFFFFFFFFFFFFFFF:F:FFFFFFF,FF,FFFFFFFF:FFFFFF:FFFFFF::FFFF::FFFFFFFFFFFFFFFFFFFFFFFFFFFFFFF:F::FFFF:F
@A00456:223:HMMCCDSXX:3:1367:31340:29215 2:N:0:TGTACCGT+TCTCTAGG
AGGAGGGCAGGGGGGCTTGAACTTCCAACCCCAGCTGAGGAGTGATTTGCATTTGATTGAGGCTCCAAGAGGAAAGACAGTTTTGTTTGAAGGGTGAGTCTCCTGGTCTGTGGATCAGACTGAAGGGCACATCTAGAAGGGGTCACATGA
+
FFFFFFFFFFFFFFFFFFFFFFFFFFF:FFFFFFFFFFFFFFFFFFFFFFFFFFFFFFF:FFFFFFFFFFFFFFFFFFFFFF:FFFFFFFFFFFFFFFFFFFFFFFFFFFFFFFFFFFFFFFFFFFFFFFFFFFFFFFFFFFFFFFFFFF
@A00456:223:HMMCCDSXX:3:1368:31033:1658 2:N:0:TGTACCGT+TCTCTAGG
AGGAGGGCAGGGGGGCTTGAACTTCCAACCCCAGCTGAGTAGTGATTTGCATTAGATTGAGTCTCCAATAGGAAAGACAGATTTGTTTGAAGGTAGAGTCTCCTTGTCTGTCGATCAGACTGAAGGGCACATCTAGAAGTGGTAACATGA
+
:,F:,:F,F:F:FF:F,,,FF,,:FFFFFF:FF,FFFF:,FFF,F,,,,FF,F,,FFF,F,,,FF:F:,F,FFFFFFFFF,,,FF:,F,FF,:,:,F:FFFF,F,,,FF,F,F::FFF:FF:FF:,,,FFF:,FF:FF,:,:F,FFFF,:
@A00456:223:HMMCCDSXX:3:1368:32452:2926 2:N:0:TGTACCGT+TCTCTAGG
GATGAAGTGGAGTTTGTCCGAACTGGCTATGGGAAGGACATGGTCAAAGTTCTCCATATTCAGAGGGATGGAAAATACCACAGCATCAAAGAGGTGGCGACTTCGGTGCAGTTGACTCTGAGGTCCAAAAAGGATTACCTCCATGGTGAT
+
F:FFFFFFFFFFFFFFFFFFFFFFFFFFFFFFFFFFFFFFFFFFFFFFFFFFFFFFFFFFFFFFFFFFFFFFFFFFFFFFFFFFFFFFFFFFFFFFFFFFFFFFFFFFFFFFFFFFFFFFFFFFFFFFFFFFFFFFFFFFFFFFFFFFFF
@A00456:223:HMMCCDSXX:3:1368:15808:9017 2:N:0:TGTACCGT+TCTCTAGG
GTTATGGCTCCAGCCAGTTGTGATGCTTGGGATAACTGTGTGCTCACCTGCAAAAATTTCAACTCAGGATACTGATTGCTCTGCTCTGTGTGAAGTAATTGCTCTTCCGTTTCTAGTTTAGCAAGGGGCTTGTAGCTGTGCGCACGTGGA
+
FFFFFFFFFFFFFFFFFFFFFFFFFFFFFFFFFF:FFFFFFFFFFFFFFFFFFFFFFFFFFFFFF:FFFFFFFFFFFFFFFFFFFFFFFFFFFFFFFFFFFFFFFFF:FF:FFFFFFFFFFFFFFFFFFFFFFFFFFFFFF:FFFFFFFF
@A00456:223:HMMCCDSXX:3:1368:26666:11005 2:N:0:TGTACCGT+TCTCTAGG
GAAAATGGCCCATTACCATGACGACTATGGAAAGAATGATGAAGTGGAGTTTGTCCGAACTGGCTATGGGAAGGACATGGTCAAAGTTCTCCATATTCAGAGGGATGGAAAATACCACAGCATCAAAGAGGTGGCGACTTCGGTGCAGTT
+
FFF:FFFFFFFFFFFFFFFFFFFFFF,FFFFFFFFFFFFFFFFFFFFFFFFFFFFFFFFFFFFFFF:FFFF,FFFF:FFFFF,FFF:FFFFFFFFFFFFFFFFFFFFFFFFFFFF:FFFFFFFFFFFFFFFFFFFFFF:FFFFFFFFFFF
@A00456:223:HMMCCDSXX:3:1368:3161:14512 2:N:0:TGTACCGT+TCTCTAGG
AAAACAACCCAGTCTGGATTTGAAGGATTCATCAAGGACCAGTTCACTACTCTCCCCGAGGTGAAGGACCGATGCTTTGCCACTCAAGTGTACTGCAAGTGGCGCTACCAGAATCGGGACGTGGATTTCGAGGCTACCTGGGGCGCTGTC
+
FFFFFFFFFFFFFFFFFFF:FFFFFFFFFFFF:FFFFFFFFFFFFFFF:FFFFFFFFFFFFFFFFFFFFFFFFFFFFFFFFFFFFFFFFFFFFFFFFFFFFFFFFFFFFFFFFFFFFFFFFFFFFFFFFFF:FFFFFFFFFFFFFFFFFF
@A00456:223:HMMCCDSXX:3:1368:3812:19742 2:N:0:TGTACCGT+TCTCTAGG
CTTGGGCAGATTCCTTAAAAACTGTGATCGGAGAATCACAGCGATATTTCTCCTTGCTGTTCTTGTGCCCTCTGCCTCAGACTCTGTCTTTAGGATCCGATCGTTAAGGAAATAGTCGTAAAGCACTGGCTGCTGACACATCCGTTGATC
+
,::F::FF:F:,F,F:,FFFFFFF,FF,FFFF:FF:FF:FF:FFFFF:FF:F,,FFFFF,FF:,FFF,F,:F:FFFF:FFFF:FFFFF:::F::,FF,FF,FFFFF::FFF,FFF,:,F:FFFFF::,:,FFF,,,FFF,,,F:F,,F::
@A00456:223:HMMCCDSXX:3:1368:32226:26741 2:N:0:TGTACCGT+TCTCTAGG
TTCGGATCCTAAAGACAGAGTCTGAGGCAGAGGGCACAAGAACAGCACGGAGAAATATCGCTGTGATTCTCCGATCACAGTTTTAAAGGAATCTGCCCAAGGCCACGGAGCCTGCGGTGTCTGCTAATGCAGGGCTCCACGTGCGCACAG
+
:F,FFFFFF,FF:,FFFFFFFFFFF:FF:F::F::FF:F:FFFFFFF,F:FF,F:,F:F,FFFF:F,FFFFFFFFFFFFFFFFF:FFFFFFFFFFFFFFF:FFFFFF:FFF,F:F:FFFFFFFFFFF,FFFFF:FFFFFFF,:,FFFF:F
@A00456:223:HMMCCDSXX:3:1368:22318:31031 2:N:0:TGTACCGT+TCTCTAGG
GGGGGAGATAACCTGGAAAACACCACCTGGAGTTGTTCTCTGACATCCACATGCATGTGCATACAAGTGCATGCGTGCATGTACACACACACACACACACACACACACACACACACACACCCCACGGGGGGATGGGGTGCTGTCCTAAAG
+
FFFFF:FFFFFFFFFFFFFFFFFFFFFFFFFFFFFFFFFFFFFFFFFFFFFFFFFFFFFFFFFFFFFFFFF,FFFFFFFFFFFFFFFFFFFFFFFFFFFFFFFFFFFF:FFFFFFFFFFF:FFFFF,FFFFFF:FFFFFFF:FFFF:FFF
@A00456:223:HMMCCDSXX:3:1369:5511:5932 2:N:0:TGTACCGT+TCTCTAGG
GAATGATGAAGTGGAGTTTGTCCGAACTGGCTATGGGAAGGACATGGTCAAAGTTCTCCATATTCAGAGGGATGGAAAATACCACAGCATCAAAGAGGTGGCGACTTCGGTGCAGTTGACTCTGAGGTCCAAAAAGGATTACCTCCATGG
+
FFFFFFFF:FFF:FFF::F:FF:FFFFFFF,FFFFFFFFFFFFFFFFFFF:F:F::FFFFFFFFFF,FFFFFFFFF:FFFFFFFFFFFFFFFFFFFF,F:,FFFFF,:FF:FFFFFFFFFFFFFF:FFFFFFFFFFFFF:FFFFF:FFFF
@A00456:223:HMMCCDSXX:3:1369:20039:14747 2:N:0:TGTACCGT+TCTCTAGG
GGCCCATTACCATGACGACTATGGAAAGAATGATGAAGTGGAGTTTGTCCGAACTGGCTATGGGAAGGACATGGTCAAAGTTCTCCATATTCAGAGGGATGGAAAATACCACAGCATCAAAGAGGTGGCGACTTCGGTGCAGTTGACTCT
+
FF:FFFFFFFFFFFFFFFFFFFFFFFFFFFFFFFFFFFFFFFFFFFFFFFFFFFFFFFFFFFFFFFFFFFFFFFFFFFFFFFFFFFFFFFFFFFFFFFFFFFFFFFFFFFFFFFFFFFFFFFFFFFFFFFFFFFFFFFFFFFFFFFFFFF
@A00456:223:HMMCCDSXX:3:1369:29469:20838 2:N:0:TGTACCGT+TCTCTAGG
GGGATGATGTCGGAATTATCACCATGGAGGTAATCCTTTTTGGACCTCAGAGTCAACTGCACCGAAGTCGCCACCTCTTTGATGCTGTGGTATTTTCCATCCCTCTGAATATGGAGAACTTTGACCATGTCCTTCCCATAGCCAGTTCGG
+
FFFFFFFFFFFFFFFFFFFFFFFFFFFFFFFFFFFFFFFFFFFFFFFFFFFFFFFFFFFFFFFFFFFFFFFFFFFFFFFFFFFFFFFFFFFFFFFFFFFFFFFFFFFFFFFFFFFFFFFFFFFFFFFFFFFFFFFFFFFFFFFFFFFFFF
@A00456:223:HMMCCDSXX:3:1369:17924:27806 2:N:0:TGTACCGT+TCTCTAGG
GTTTAGCAAGGGGCTTGTAGCTGTGCGCACGTGGAGCCCTGCATTAGCAGACACCGCAGGCTCCGTGGCCTTGGGCAGATTCCTTTAAAACTGTGATCGGAGAATCACAGCGATATTTCTCCTTGCTGTTCTTGTGCCCTCTGCCTCAGA
+
FFFFFFFFFFFFFFFFFFFFFFFFFF,FFFFFFFF:FFFFFFFFFFFFFFFFFFFFFFFFFFFFFFFF:FFFFF:FFFFFFFFFFFFFFFFFFFFFFFF,FFFFFFFFFFFFFFFFFFFFF:FFF:FFFFFF,F:F:FFFFFFF:FFFFF
@A00456:223:HMMCCDSXX:3:1369:24903:35039 2:N:0:TGTACCGT+TCTCTAGG
TACGTTTTTGGTACAACCCAGACATCCCTAGGATGATGACAGTGTTTGATCTCATGTTCAGATCAACGGATGTGGCAGCAGCCAGTGCTTTACGACTATTTCCTTAACGATCGGATCCTAAAGACAGAGTCTGAGGCAGAGGGCACAAGA
+
FF:FFFFFFFFFFFFFFFFFFFFFFFFFFFFFFFFFFFFF:FFFFFFFFFFFFFFFFFFFFFFF::FFF:FFFFFFFFFFFFFFFFFFFFFFFFFFFFFFFFFFFFFFFFFF:FFFF:FFFFFFFFFFFFFFFFFFFFFFFFFFFF,FFF
@A00456:223:HMMCCDSXX:3:1369:17128:36573 2:N:0:TGTACCGT+TCTCTAGG
GGATGATGTCGGAATTATCACCATGGAGGTAATCCTTTTTGGACCTCAGAGTCAACTGCACCGAAGTCGCCACCTCTTTGATGCTGTGGTATTTTCCATCCCTCTGAATATGGAGAACTTTGACCATGTCCTTCCCATAGCCAGTTCGGA
+
,:FFFF::FFFFFFFFFFFFF:FF:FFFFFFFFFFFFF:FFFFFFFFFFFFFFFFFFFFFFFFFFFFFFFFFFFFFFFFFFFFFFFFFF:FFFFFFFFFFFFFFFFFFFFFFFFFFFFF:FFFFFFFF:FFF,FF:FFFFFFFF:FFFFF
@A00456:223:HMMCCDSXX:3:1370:5240:3427 2:N:0:TGTACCGT+TCTCTAGG
ACGGTGTCTGCTAATGCAGGGCTCCACGTGCGCACAGCTACAAGCCCCTTGCTAAACTAGAAACGGAAGAGCAATTACTTCACACAGAGCAGAGCAATCAGTATCCTGAGTTGAAATTTTTGCAGGTGAGCACACAGTTATCCCAAGCAT
+
F,F:FFFFFFF:FFFFF:::F:F:FFFFFF,FFFFFFFFFFFFFFFFFF:FFFFFFFFFFFFFFFFFFFFF:FFF:FFFFFFFFFFFFFFFFFFFFFFFFFFFFFFFFFFFFFFFFFFFFFF:FFFFFFFFFFFFFFFF,FFFFFFFFFF
@A00456:223:HMMCCDSXX:3:1370:27371:19586 2:N:0:TGTACCGT+TCTCTAGG
GCACAAGAACAGCAAGGAGAAATATCGCTGTGATTCTCCGATCACAGTTTTAAAGGAATCTGCCCAAGGCCACGGAGCCTGCGGTGTCTGCTAATGCAGGGCTCCACGTGCGCACAGCTACAAGCCCCTTGCTAAACTAGAAACGGAAGA
+
FFFFFFFFFFFFFFFFFFFFFFFFFFFFFFFFFFFFFFFFFFFFFFFFFFFFFFFFFFFFFFFFFFFFFFFFFFFFFFFFFFFFFFFFFFFF:FFFFFFFFFFFF:FFFFFFFFFFFFFFFFFFFFFFF:FFFFFFFFFFFFFFFFFFFF
@A00456:223:HMMCCDSXX:3:1370:27444:20024 2:N:0:TGTACCGT+TCTCTAGG
GCACAAGAACAGCAAGGAGAAATATCGCTGTGATTCTCCGATCACAGTTTTAAAGGAATCTGCCCAAGGCCACGGAGCCTGCGGTGTCTGCTAATGCAGGGCTCCACGTGCGCACAGCTACAAGCCCCTTGCTAAACTAGAAACGGAAGA
+
,FFFFF,FF:F,FFF,:FFFFFFFFFFF:F,FFFFFFFFFFFFFFFFFFFFFFFFFFFF::FF:,FF:F:FFFFFF,FFFF:,FFFFFFF:FFF:F:F:,FFFFFFF:FFFFFFFFFFFFFFFFF,FF,F:FFFFFFFFFFFFF:FFF:F
@A00456:223:HMMCCDSXX:3:1371:14452:15029 2:N:0:TGTACCGT+TCTCTAGG
TGGGGTTTTGGGTTATTGCACTTATGTGTAAATGTGTATATGTGTGTGACATATGTATATATCTGCGTGTGTACGTGTGTGTGTGTGTGTGTGTGTGTGTGTGTGTGTGTGTGTGTGTCAGAATTGAGAAGAGCACTGCGGGTGTCACAC
+
FFFFFFFFF:FFFFFFFFFFFFFFFFFFFFFFFFFFFFFFFFFFFF:FFF,FFFFFFFFFFFFF:FFFFFFF:FFFFFFFFFFFFFFFFFFFFFFFFFFFFFFFFF::FFFFFFFFFFFF:FF,,FFFFFFFFFFF:FF,F:FF,:F:F:
@A00456:223:HMMCCDSXX:3:1371:32958:17237 2:N:0:TGTACCGT+TCTCTAGG
GTGTCTGTGGGGATGATGTCGGAATTATCACCATGGAGGTAATCCTTTTTGGACCTCAGAGTCAACTGCACCGAAGTCGCCACCTCTTTGATGCTGTGGTATTTTCCATCCCTCTGAATATGGAGAACTTTGACCATGTCCTTCCCATAG
+
FFFFFFF:FFFFFFFFFFFFFFFFFFFFFFFFFFFFFFFFFFFFFFFFFFFFFFFFFFFFFFFFFFFFFFFFFFFFFFFFFFFFFFFFFFFFFFFFFFFFFFFFFFFFFFFFFFFFFFFFFFFFFFFFFFFFFFFFFFFFFFFFFFFFFF
@A00456:223:HMMCCDSXX:3:1372:16658:3662 2:N:0:TGTACCGT+TCTCTAGG
TATGGCTCCAGCCAGTTGTGATGCTTGGGATAACTGTGTGCTCACCTGCAAAAATTTCAACTCAGGATACTGATTGCTCTGCTCTGTGTGAAGTAATTGCTCTTCCGTTTCTAGTTTAGCAAGGGGCTTGTAGCTGTGCGCACGTGGAGC
+
FFFFFFFFFFFFFFFFFFFFFFFFFFFFFFFFFFFFFFFFFFFFFFFFFFFFFFFFFFFFFFFFFFFFFFFFFFFFFFFFFFFFFFFF:FFFFFFFFFFFFFFFFFFFFFFF:FFFFFFFFFFFFFFFFFFFFFFFFFFFFFFFFFFF:F
@A00456:223:HMMCCDSXX:3:1372:30617:6386 2:N:0:TGTACCGT+TCTCTAGG
GTTTGTCCGAACTGGCTATGGGAAGGACATGGTCAAAGTTCTCCATATTCAGAGGGATGGAAAATACCACAGCATCAAAGAGGTGGCGACTTCGGTGCAGTTGACTCTGAGGTCCAAAAAGGATTACCTCCATGGTGATAATTCCGACAT
+
FFF:FFFFFFFFFFFFFF:FFFFFFFFFFFFFFFF:FF,FFFFFFF,FFFFF,FFFFFFFF:FFFFFFFFFFFFFF,FFFFFFFFFFFFFFFFFFFFFFFFFFFFFFFFFFFFFFFFFFFFFFFFFFFFFFFFFFFFFFFFFFFFFFFFF
@A00456:223:HMMCCDSXX:3:1372:23809:7028 2:N:0:TGTACCGT+TCTCTAGG
TGGGGCACAAGAACAGCAAGGAGAAATATCGCTGTGATTCTCCGATCACAGTTTTAAAGGAATCTGCCCAAGGCCACGGAGCCTGCGGTGTCTGCTAATGCAGGGCTCCACGTGCGCACAGCTACAAGCCCCTTGCTAAACTAGAAACGG
+
F,:FFF:FFFFFFFFFFFFFF:,FFFFFFF:FFF:FF,:FFF,FFFFFFF,FF:FFFFFFFFF,FF,FFFF:FFFFFFFF:FFFFF:FF,FFFFFFFFFFFFF:F:FF:FFFF,FFFFFFF:FF:FF,F:F,FF:,FFFFFFF,FFFFF:
@A00456:223:HMMCCDSXX:3:1372:18069:25520 2:N:0:TGTACCGT+TCTCTAGG
GGGGGGAGATAACCTGGAAAACACCACCTGGAGTTGTTCTCTGACCTCCACATGCATGTGCATACAAGTGCATGCGTGCATGTACACACACACACACACACACACACACACACACACACACCCCACGGGGGGATGGGGTGCTGTCCTAAA
+
FFFFFFFFFFFFFFFFFFFFFFFFFFFFFFFFFFFFFFFFFFFFFFFFFFFFFFFFFFFFFF,FFFFFFFFFFFFFFFFFFFFFFFFFFFFFFFFFFFFFFFFFFFFFFFFFFFFFFFFFFFFFFFFFFFFFF:FFFF:FFFFFFFFFFF
@A00456:223:HMMCCDSXX:3:1372:19000:26193 2:N:0:TGTACCGT+TCTCTAGG
CAGCGATATTTCTCCTTGCTGTTCTTGTGCCCTCTGCCTCAGACTCTGTCTTTAGGATCCGATTGTTAAGGAAATAGTCGTAAAGCACTGGCTGCTGCCACATCCGTTGATCTGAACATGAGATCAAACACTGTCATCATCCTAGGGATG
+
FFFFFFF::FFFFFFFFFFFFFFFFFFFFFFFFFFFFFFFFFFFFFFFFFFFFFFFFFFFFF,FFFFFFFFFFFFFFFFF:FFFFFFFFFFFFFFFFFFFFFFFFFFFFFFFFFFFFFFFFFFFFFF:FFFFFFFFFFFFFFFFFF:FF:
@A00456:223:HMMCCDSXX:3:1372:5159:32690 2:N:0:TGTACCGT+TCTCTAGG
CTGGAATCAAAGACCTCAAGGTCTTGAAAACAACCCAGTCTGGATTTGAAGGATTCATCAAGGACCAGTTCACTACTCTCCCCGAGGTGAAGGACCGATGCTTTGCCACTCAAGTGTACTGCAAGTGGCGCTACCAGAATCGGGACGTGG
+
FFFFFFFFFFFFFFFFFFFFFFFFFFFFFFFFFFFFFFFFFFFFFFFFFFFFFFFFFFFFFFFFFFFFFFFFFFFFFFFFFFFFFFFFFFFFF:FFFFFFFFFFFFFFFFFFFFFFFFFFFFF:FFFFFFFFFFFFFF:FFFFFFFFFFF
@A00456:223:HMMCCDSXX:3:1373:23267:6496 2:N:0:TGTACCGT+TCTCTAGG
GGAGATAGTTCAGGAGGTAAAGGCACTTGGTGTATAACCCCATGCTGAGCCAGAGCCCTGAGCCCTGTATAAAGGTAAAGGAGGATGCTACTACCCCAAATTACCCTCTGACTTCCCCAAGAGGGGTGTGACACCCGCAGTGCTCTTCTC
+
FFFFFFFFFFFFF:FFFFFFFFFFFFFFFFFFF:FFFFFFFFFFFFFFFFFFFFFFFFFFFFFFFFFFFFFFFFFF:FFFFFFFFFFFFFFFFFFFFFFFF:FFFFFFFFFFF:FFFFFFFFF:FFFFFFFFFFFFFFFFFFFFFFFFFF
@A00456:223:HMMCCDSXX:3:1373:18249:6731 2:N:0:TGTACCGT+TCTCTAGG
GGGGTTGTGGGTTATTGCACTTATGTGTAAATGTGTATATGTGTGTGACATATGTATATATCTGCGTGTGTACGTGTGTGTGTGTGTGTGTGTGTGTGTGTGTGTGTGTGTGTGTGTCAGAATAGAATAGAGCACAGCGGGTGTCACACC
+
FFF:FF,FFFFFFFFFF:FFFFFFFFFFFFFFFFFFFFFFFFFFFFFFFFF:F:F:FFFFFFFFFFFFFFF:,FFFF,FFFFFFFFFFFF:FFFFFFFFFFFFFF,FFFFFFFFF,::F,F::,FF,,F,:,F,:FF,F,FF,,FF:FFF
@A00456:223:HMMCCDSXX:3:1373:28366:15953 2:N:0:TGTACCGT+TCTCTAGG
CTGATTGCTCTGCTCTGTGTGAAGTAATTGCTCTTCCGTTTCTAGTTTAGCAAGGGGCTTGTAGCTGTGCGCACGTGGAGCCCTGCATTAGCAGACACCGCAGGCTCCGTGGCCTTGGGCAGATTCCTTTAAAACTGTGATCGGAGAATC
+
FFFFFFFFFFFFFFFFF:FFFFFFFFFFFFFFFFFFFFFFFFFFFFFFFFFFFFFFFFFFFFFFFFFFFFFFFFF:FFFFFFFFFFFFFFFFFFFFFFFFFFFFFFFFFFFFFFFFFFFFFFFFFFFFFFFFFFF:FFFFFFFFFFFFFF
@A00456:223:HMMCCDSXX:3:1373:16360:22623 2:N:0:TGTACCGT+TCTCTAGG
GCCAGTTTATCTGAGGATTTTCTATACAGAACCCTTTATTTAATCAGAATATACCGATCTACCACTAACCTCTGGCCATTGTGTTCTCTGATGGTAGGACCTTAAATAGCTTCGAAAATATCAAAATATAGGCATTGCAGATCTGGCCCT
+
FFFFFFFFFFFFFFFFFFFFFFFFFFFF:FFFFFFFFFFFFF:FFFFFFFFFFFFFFFFFFFFFFFFFFFFFFFFFFFF,FFFFFFFFFFFF:FFFFFFFF:FFFFFFF,FF:FFFFFF:FFFFFFFFFFFF,FFFFFFFFFF:F:FFFF
@A00456:223:HMMCCDSXX:3:1373:26042:23766 2:N:0:TGTACCGT+TCTCTAGG
GCTGCCTTCCAGGCTGTGACGTTATGGCTCCAGCCAGTTGTGATGCTTGGGATAACTGTGTGCTCACCTGCAAAAATTTCAACTCAGGATACTGATTGCTCTGCTCTGTGTGAAGTAATTGCTCTTCCGTTTCTAGTTTAGCAAGGGGCT
+
F:FFFFFFFFFFFFFFFFFFF:FFFFFFFFFFFFFFFFFFFFFFFFFFFFFFFFFFFFFFFFFFFFFFFFF:FF:FFFFF:FFFFFFFFFFFFFFFF:FFFFFFFF:FFFFF,FFFFFF:FFFFFFFFFFFFFF,FFFF:FFFFFFFFFF
@A00456:223:HMMCCDSXX:3:1373:29695:28808 2:N:0:TGTACCGT+TCTCTAGG
CGTTATGGCTCCAGCCAGTTGTGATGCTTGGGATAACTGTGTGCTCACCTGCAAAAATTTCAACTCAGGATACTGATTGCTCTGCTCTGTGTGAAGTAATTGCTCTTCCGTTTCTAGTTTAGCAAGGGGCTTGTAGCTGTGCGCACGTGG
+
FFFFFFFFFFFFFFFFFFFFFFFFFFFFFFFFFFFFFFFFFFFFFFFFFFFFFFFFFFFFFF:FFFFFFFFFFFFFFFFFFFFFFFFFFFFFFFFFFFFFFFFFFFFFFFFFFFFFFFFFFFFFFFFFFFFFFFFFFFFFFFFFFFFFFF
@A00456:223:HMMCCDSXX:3:1374:28248:7889 2:N:0:TGTACCGT+TCTCTAGG
TTGGTGTCTGTGGGGATGATGTCGGAATTATCACCATGGAGGTAATCCTTTTTGGACCTCAGAGTCAACTGCACCGAAGTCGCCACCTCTTTGATGCTGTGGTATTTTCCATCCCTCTGAATATGGAGAACTTTGACCATGTCCTTCCCA
+
,FFF,:F,FF::FFFFFFFFFF:F:FF,FFF,FFFFFF,:FFFF,FFFFFFFFF,FFF:FFFFFFFFF::FFFFF::FFFFFFFFFFFFF:FFFFFFFFFFFFFFFFFFFFF:FFFF:FFF:FFF:F:FFFFF:FFFFFFFFF:FFF,FF
@A00456:223:HMMCCDSXX:3:1375:3287:11162 2:N:0:TGTACCGT+TCTCTAGG
CTAGGATGATGACAGTGTTTGATCTCATGTTCAGATCAACGGATGTGGCAGCAGCCAGTGCTTTACGACTATTTCCTTAACGATCGGATCCTAAAGACAGAGTCTGAGGCAGAGGGCACAAGAACAGCAAGGAGAAATATCGCTGTGATT
+
FFF,:FFFFFF:F::F:,,F,FFFFFF::FFFFFFFFFFFF:FFF:FFFFFFFFFF::,F,,FFFFFFFFF:FFFF:FFFFFF,FF,F:FFFFFFFF,F:F,FF:FFFFFF,FFF:FF::F:F:FFF:FFF:FFFFF:FFF,F,FFFF,,
@A00456:223:HMMCCDSXX:3:1375:4237:36479 2:N:0:TGTACCGT+TCTCTAGG
GGCCCATTACCATGACGACTATGGAAAGAATGATGAAGTGGAGTTTGTCCGAACTGGCTATGGGAAGGACATGGTCAAAGTTCTCCATATTCAGAGGGATGGAAAATACCACAGCATCAAAGAGGTGGCGACTTCGGTGCAGTTGACTCT
+
FFFFFFFFFFFFFFFFFFFFFFFFFFFFFFFFFFFFFFFFFFFFFFFFFFFFFFFFFFFFFFFFFFFFFFFFFFFFFF:FFFFFFFFFFFFFFFFFFFFFFFFFFFFFFFFFFFFFFFF,FFFFFFFFFFFFFFFFFFFFFFFFFFFFFF
@A00456:223:HMMCCDSXX:3:1376:31448:2785 2:N:0:TGTACCGT+TCTCTAGG
GTACAAGAACAGCAAGGAGAAATATCGCTGTGATTCTCCGATCACAGTTTTAAAGGAATCTGCCCAAGGCCACGGAGCCTGCGGTGTCTGCTAATGCAGGGCTCCACGTGCGCACAGCTACAAGCCCCTTGCTAAACTAGAAACGGAAGA
+
FFFFFFF:FFFFFFFFFFFFFFFFFFFFFFFFFFFFFFFFFFFFFFFFFFFFFFFFFFFFFFFFFFFFFFFFFFFFFFFFFFFFFFFFFFFFFFFFFFFFFFFFFFFFFFFFFFFFFFFFFFFFFFFFFFFFF,FFFFFFFFFFFFF:FF
@A00456:223:HMMCCDSXX:3:1376:15383:6370 2:N:0:TGTACCGT+TCTCTAGG
AGCTAACTTAAGTCTCAAGTGACCTCAGGTGCATTATTAACTCTGGCTATGAGGTCTAGTGCAAGTCCTAGCTTCTTAGAACGTCAGGGATTTTTTAATGACATGATATTGCCACAGGCATTAAGCTAGCACTTGGCCCTCTGGTGAGCA
+
FFFFFFFFFFFFFFFFF:FF:FF:FFFFFFFFFFFFFFFFFFFFFFFFFFFFFFFFFFFFFF:FFFFFFFFFFFFFFFFFFFFFFFFFFFFFFFFFFFFF:FFFFFFFFFFFFFFFFFFFFFFFFFFFFF,FFFF:FFFFFFFFFFFFFF
@A00456:223:HMMCCDSXX:3:1376:10402:18411 2:N:0:TGTACCGT+TCTCTAGG
AGGGCAATCAGTATCCTGAGTTGAAATTTTTGCAGGTGAGCACACAGTTATCCCAAGCATCACAACTGGCTGGAACCATAACGTCACAGCCTGGAAGGCAGCTTCCTCCTCACCGTCCCGGTTATTTTGCCGTAGGGGTTGTCCAGAGGC
+
FFFFFFFFFFFFFFFFFFFFFFFFFFFFFFFFFFF:FFFFFFFFFFFFFFFFFFFFFFFFFFFFFFFFFFFFFF:FFFFFFFFFFFFFFFFFFFFFFFFFFFFFFFFFFFFFFFFFFFFFFFFFFFFFFFFFFFFFFFFFFFFFFFFFFF
@A00456:223:HMMCCDSXX:3:1376:2754:29371 2:N:0:TGTACCGT+TCTCTAGG
GATGAAGTGGAGTTTGTCCGAACTGGCTATGGGAAGGACATGGTCAAAGTTCTCCATATTCAGAGGGATGGAAAATACCACAGCATCAAAGAGGTGGCGACTTCGGTGCAGTTGACTCTGAGGTCCAAAAAGGATTACCTCCATGGTGAT
+
FFFFFFFFFFFFFFFFFFFFFFFFFFFFFFFFFFFFFFFFFFFFFFFFFFFFFFFFFFFFFFFFFFFFFFFF:FFFFFFFFFFFFFFFFFFFFFFFFFFFFFFFFFFFFFFFFFFFFFFFFFFFFFFF:FFFFFFFFFFFFFFFFFFFFF
@A00456:223:HMMCCDSXX:3:1377:32407:12336 2:N:0:TGTACCGT+TCTCTAGG
GGCAAAATAACCGGGACGGTGAGGAGGAAGCTGCCTTCCAGGCTGTGACGTTATGGCTCCAGCCAGTTGTGATGCTTGGGATAACTGTGTGCTCACCTGCAAAAATTTCAACTCAGGATACTGATTGCTCTGCTCTGTGTGAAGTAATTG
+
FFFF::FFFFFFFFFFFFFFFFFFFFFFFFFFFFFFFFFFFFFFFFFFFFFFFFFFFFFFFFFFFFFFFFFFFFFFFFFFFFFFFFFFFFFF:FFFFFFFFFFFFFFFFF:FFFFFFFFFFFFFFFFFFFFFFFFFFFFFFFFFFFFFFF
@A00456:223:HMMCCDSXX:3:1377:7102:17425 2:N:0:TGTACCGT+TCTCTAGG
CAGCGATATTTCTCCTTGCTGTTCTTGTGCCCTCTGCCTCAGACTCTGTCTTTAGGATCCGATCGTTAAGGAAATAGTCGTAAAGCACTGGCTGCTGCCACATCCGTTGATCTGAACATGAGATCAAACACTGTCATCATCCTAGGGATG
+
FFFFFFFFFFFFFFFFFFFFFFFFFFFF:FFFFFFFFFFFFFFFFFFFFFFFFFFFFFFFFFFFFFFFFFFFFFFFFFFFFFFFFFFFFFFFFFFFFFFFFFFFFFFFFFFFFFFFFFFFFFFFFFFFFFFFFFFFFFFFFFFFFFFFFF
@A00456:223:HMMCCDSXX:3:1377:28999:26537 2:N:0:TGTACCGT+TCTCTAGG
CTCAGGTCCCAGTAAGAGGCTGGTCATAAAAAGTGGGGGGTGGGGGGGGAGATAACCTGGAAAACAACACCTGGAGTTGTTCTCTGACCTCCACATGCATGTGCATACAAGTGCATGCGTGCATGTACACACACACACACACACACACAC
+
,FFFFFF::FFF:F:FFFFF,,:FFF,FFFFFFF::,FFFFFF,F:F,FFF,FFFFFF:,FFFFFF,::FF,F:FFF:FFFFF:FFFFFF,,FFFFF,F,FFFFFF:F:FFF:F:,:F,FFFFF:FFFFFFFFFF:FFFFFFFFFF:FF:
@A00456:223:HMMCCDSXX:3:1377:9968:29058 2:N:0:TGTACCGT+TCTCTAGG
AGGAGACTAGGAGACTTAGAGGCCTGTCAACTCAATTCTTAGTTCTTTAGGACAGCACCCCATCCCCCCGTGGGGTGTGTGTGTGTGTGTGTGTGTGTGTGTGTGTGTGTACATGCACGCATGCACTTGTATGCACATGCATGTGGAGGT
+
FFFFFFFFFFFFFFFF:FFFFFFFFFFFFFFFF:F:FFFFFFFFFF:FFFFFFFFFFFFFFFFFFFFFFFFFFFFFFFFFFFF:FFFFFFFFFFFFFFF:FFFFFFFFFFFFFFFF:FFFFFFFFFF:FFFFFF:F,,F:FFFFFFFFFF
@A00456:223:HMMCCDSXX:3:1377:4589:33113 2:N:0:TGTACCGT+TCTCTAGG
GGCAGAGGGCACAAGAACAGCAAGGAGAAATATCGCTGTGATTCTCCGATCACAGTTTTAAAGGAATCTGCCCAAGGCCACGGAGCCTGCGGTGTCTGCTAATGCAGGGCTCCACGTGCGCACAGCTACAAGCCCCTTGCTAAACTAGAA
+
FFFFF,:FFFFFFFFFFFFFF,,FFFFF:FFFFF,FFFFFFFF:FFFFFFF,FFFFFF,FFF:,FFF:::F:FFF,FFFFF:F:FFFFF,::F:FFFFFFFFF,FF,,:FFFFF:,F:F,:FFFFFFF:FFF:FFFF,FFF:FF::::FF
@A00456:223:HMMCCDSXX:3:1378:32868:7498 2:N:0:TGTACCGT+TCTCTAGG
CCCTACGGCAAAATAACCGGGACGGTGAGGAGGAAGCTGCCTTCCAGGCTGTGACGTTATGGCTCCAGCCAGTTGTGATGCTTGGGATAACTGTGTGCTCACCTGCAAAAATTTCAACTCAGGATACTGATTGCTCTGCTCTGTGTGAAG
+
FFFFFFFFFFF:FFFFFFFFFFFFF,FFFFFFFFFFFFFFFFFFFFFFFFFFFFFFFFFFFFFFFFFFFFFFFFFFFFFFFFFFFF:FFFFFFFFFFFFFFFFFFFFFFFFFFFFFFFFFFFFFFFFFFFFFFFFFFFFFFFFFFFFFFF
@A00456:223:HMMCCDSXX:3:1378:2474:21997 2:N:0:TGTACCGT+TCTCTAGG
GTTTTGTTTATTTTGAGGTCGGGGACTCACTGACTATACAACCCTGTCTGACCTTGAACTCATGACCCTGCTGTCTAAACCTAGAATTATAAGCCTCTGTCTTAAAGTATTTTTTGTTGTGTTGTGTTTGTTTAAAATAAGCCTCAGAGT
+
FF::FFF::FF:FFFFFF:FFFFFFFFFFFF:FFFFFFFF:FFFFFFF:FFFF:FFFFFFFFFFFFFFFF:,FFFFFFFFFFFFFFF:FFFF:FFFFFFFFFFFFFFFFFFFFFFFFFFFFFFFFFFFFFFFFFFFFFF::,:FFFFFF,
@A00456:223:HMMCCDSXX:3:1378:31873:25661 2:N:0:TGTACCGT+TCTCTAGG
TGTGGCAGCAGCCAGTGCTTTACGACTATTTCCTTAACGATCGGATCCTAAAGACAGAGTCTGAGGCAGAGGGCACAAGAACAGCAAGGAGAAATATCGCTGTGATTCTCCGATCACAGTTTTAAAGGAATCTGCCCAAGGCCACGGAGC
+
FFFFFFFFFFFFFFFFFFFFFFFFFFFFFFFFFFFFFFFFFFFFFFFFFFFFFFFFFFFFFFFFFFFFFFFFFFFFFFFFFFFFFFFFFFFFFFFFFFFFFFFFFFFFFFFFFFFFFFFFFFFF,FFFFFFFFFFFFFFFFFFFFFFFFF
@A00456:223:HMMCCDSXX:3:1401:7301:4398 2:N:0:TGTACCGT+TCTCTAGG
CTTGGGAGAAACAACTCATCAGGAAAGAGCCCCAGGAGTGCTTAGCAATTACTCTTGGCTGGGTTTAGTGGTGGATACCGATCTTCCCAGCCCTTGGGAGCCGATGCAGAAGGGCTGTCATGAGCTTGAAGCTTGCCCAGGCTAAACTCT
+
FFFFFFFFFFFFFFFFFFFFFFFFFFFFFFFFFFFFFFFFFFFFFFFFFFFFFFFFFFFFFFFFFFFFFFFFFFFF:FFFFFFFFFFFFFFFFFFFFF:FFFFFFFFFFFFFFFFFFFFFFFFFFFFFFFFFFFFFFFFFFFFFFFFFFF
@A00456:223:HMMCCDSXX:3:1401:10619:6887 2:N:0:TGTACCGT+TCTCTAGG
GGGCACAAGAACAGCAAGGAGAAATATCGCTGTGATTCTCCGATCACAGTTTTAAAGGAATCTGCCCAAGGCCACGGAGCCTGCGGTGTCTGCTAATGCAGGGCTCCACGTGCGCACAGCTACAAGCCCCTTGCTAAACTAGAAACGGAA
+
FFFFFFFFFFFFFFF:FFFFFFFFFFFFFFFFFFFFFFFFFFFFFFFFFFFFFFF:FFFFFFFFFFFFFFFFFFFFFFFFFFFFFFFFFFFFFFFFFFFFFFFFFFFFFFFFFFFFFFFFFFFFFFFFFFFFFFFFFFFFF:FFFFFFFF
@A00456:223:HMMCCDSXX:3:1401:4408:9283 2:N:0:TGTACCGT+TCTCTAGG
TTTTGGTACAACCCAGACATCCCTAGGATGATGACAGTGTTTGATCTCATGTTCAGATCAACGGATGTGGCAGCAGCCAGTGCTTTACGACTATTTCCTTAACGATCGGATCCTAAAGACAGAGTCTGAGGCAGAGGGCACAAGAACAGC
+
FFFFFFFFFFFFFFFFFFFFFFFFFFFFFFFFFFFFFFFFFFFFFFFFFFFFFFFFFFFFFFFFFFFFFFFFFFFFFFFFFFFFFFFFFFFFFFFFFFFFFFFFFFFFFFFFFFFFFFF:FFFFFFFFFFFFFFF:FFFFFFFFFFFFFF
@A00456:223:HMMCCDSXX:3:1401:8847:32628 2:N:0:TGTACCGT+TCTCTAGG
GGGCACAAGAACAGCAAGGAGAAATATCGCTGTGATTCTCCGATCACAGTTTTAAAGGAATCTGCCCAAGGCCACGGAGCCTGCGGTGTCTGCTAATGCAGGGCTCCACGTGCGCACAGCTACAAGCCCCTTGCTAAACTAGAAACGGAA
+
FFFF:FFFFFFFFFFFFFFFFFFFFFFFFFFFFFFFFFFFFFFFFFFFFFFFFFFFFFF,FFFFFFFFFFFFFFFFFFFFFFFFFFFFFFFFFF,FFFFFFFFFFFFFFFFFFFFFFFFFFFFFFFFFFFFFFF:FFFFF:FF,FFFFFF
@A00456:223:HMMCCDSXX:3:1402:10529:7106 2:N:0:TGTACCGT+TCTCTAGG
GTCGGAATTATCACCATGGAGGTAATCCTTTTTGGACCTCAGAGTCAACTGCACCGAAGTCGCCACCTCTTTGATGCTGTGGTATTTTCCATCCCTCTGAATATGGAGAACTTTGACCATGTCCTTCCCATAGCCAGTTCGGACAAACTC
+
FFFFFFFFFFFFFFFFFFFFFFF:FFFFFFFFFFFFFFFFFFFFFFFFFFFFFFFFFFFFFFFFFFFFFFFFFFFFFFFFFFFFFFFFFFFFFFFFFFFFFF:FFFFFFFFFFFFFFFFFFFFFFFFFFFFFFFFFFFFFFFFF:FFFFF
@A00456:223:HMMCCDSXX:3:1402:10484:11036 2:N:0:TGTACCGT+TCTCTAGG
GTCGGAATTATCACCATGGAGGTAATCCTTTTTGGACCTCAGAGTCAACTGCACCGAAGTCGCCACCTCTTTGATGCTGTGGTATTTTCCATCCCTCTGAATATGGAGAACTTTGACCATGTCCTTCCCATAGCCAGTTCGGACAAACTC
+
FFFFFFFFFFFFFFFFFFFFFFFFFF:FFFFFFFFFFFFF:FFFFFFFFFFFFFFFFFFFFFFFFFFFFFFFFFFFFFFFFFFFFFFFFFFFFFFFFFFFFFFFFFFFFFFFFFFFFFFFFFFFFFFFFFFFFFF:FFFFFFFFFFFFFF
@A00456:223:HMMCCDSXX:3:1402:20998:16939 2:N:0:TGTACCGT+TCTCTAGG
GATTGCTCTGCTCTGTGTGAAGTAATTGCTCTTCCGTTTCTAGTTTAGCAAGGGGCTTGTAGCTGTGCGCACGTGGAGCCCTGCATTAGCAGACACCGCAGGCTCCGTGGCCTTGGGCAGATTCCTTTAAAACTGTGATCGGAGAATCAC
+
FFFFFFFFFFFFFFFFFFFFFFFFFFFFFFFFFFFFFFFFFFFFFFFFFFFFFFFFFFFFF:FFFFFFFFFFFFFFFFFFFFFFFFFFFFFFFFFFFFFFFFFFFFFFFFFFFFFFFFFFFFFFFFFFFFFFF:FFFFFFFFFFFFFFFF
@A00456:223:HMMCCDSXX:3:1402:30653:17159 2:N:0:TGTACCGT+TCTCTAGG
GGAGTTTGTCCGAACTGGCTATGGGAAGGACATGGTCAAAGTTCTCCATATTCAGAGGGATGGAAAATACCACAGCATCAAAGAGGTGGCGACTTCGGTGCAGTTGACTCTGAGGTCCAAAAAAGGATTACCTCCATGGTGATAATTCCG
+
FFFFFFFFFFFFFFFFFFFFFFFFFFFFFFFFFFFFFFFFFFFFFFFFFFFFFFFFFFFFFFFFFFFFFFFFFFFFFFFFFFFFFFFFFFFFFFFFFFFFFFFFFFFFFFFFFFFFFFFFFFFFFFFFFFFFFFFFFFFFFF:FFFFFFF
@A00456:223:HMMCCDSXX:3:1402:31024:17080 2:N:0:TGTACCGT+TCTCTAGG
GGAGTTTGTCCGAACTGGCTATGGGAAGGACATGGTCAAAGTTCTCCATATTCAGAGGGATGGAAAATACCACAGCATCAAAGAGGTGGCGACTTCGGTGCAGTTGACTCTGAGGTCCAAAAAAGGATTACCTCCATGGTGATAATTCCG
+
FFFFFFFFFFFFFFFFFFFFFFFFFFFFFFFFFFFFFFFFFFFFFFFFF:FFF:FFFFFFFFFFFFFFFFFFFFFFFFFFFFFFFFFFFFFFFFFFFFFFFFFFFFFFFFFFFFFFFFFFFFFFFFFFFFFFFFF,FFFFFFFFFFFFFF
@A00456:223:HMMCCDSXX:3:1402:28583:35211 2:N:0:TGTACCGT+TCTCTAGG
GAAAGAATGATGAAGTGGAGTTTGTCCGAACTGGCTATGGGAAGGACATGGTCAAAGTTCTCCATATTCAGAGGGATGGAAAATACCACAGCATCAAAGAGGTGGCGACTTCGGTGCAGTTGACTCTGAGGTCCAAAAAGGATTACCTCC
+
FFFFF:FFFFFF:FFFFFFFFFFFFFFFFFFFFFFF,FFFFFFFFFFFFFFFFFFFFFFFFFFFFFFFFFFFFFFFFFFFFFFFFFFFFFFFFFFFFFFFFFFFFFFFFFFFFFFFFFFFFFFFFFFFFFFFFFFFFFFFFFFFFFFFFF
@A00456:223:HMMCCDSXX:3:1403:8458:3740 2:N:0:TGTACCGT+TCTCTAGG
CGGATGGGTGGATAGATGGGTAGATGGATGGGTGACTGGATGGAAGGAACAATGGATTGAATTTCTTTACATCTATCATTTATGCCTTGAAACATACACCCTGTGTCTAATTATCCTTCCATCAAGGCATGGAAGTGGCCTGAACTTGAA
+
FFFFFFFFFFFFFFFFFFFFFFFFFFFFFFFFFFFFFFFFFFFFFFFF:FFFFFFFFFFFFFFFFFFFFFFFFFFFFFFFFFFFFFFFFFFFFF:FFFFFFFFFFFFFFFFFFFFFFFFFFFFFFFFFFFFFFFFFFFFFFFFFFFFFFF
@A00456:223:HMMCCDSXX:3:1403:30346:3630 2:N:0:TGTACCGT+TCTCTAGG
CTCGGAATTATCACCATGGAGGTAATCCTTTTTGGACCTCAGAGTCAACTGCACCGAAGTCGCCACCTCTTTGATGCTGTGGTATTTTCCATCCCTCTGAATATGGAGAACTTTGACCATGTCCTTCCCATAGCCAGTTCGGACAAACTC
+
FFFFFFFFFFFFFFFFFFFFFFFFFFFFFFF:FFF:FFFF:FFF:FFFFFFFFFFFFFFFFFFFFF::F:FFFF,FFFFFFFFFFFFFFFFFFFFFFFFFFFFFFFFFFFFFFFFFFFFFFFFFF:FFFFFFFFFFFFFF,FFFFFFFFF
@A00456:223:HMMCCDSXX:3:1403:27850:13777 2:N:0:TGTACCGT+TCTCTAGG
ATGTGGCAGCAGCCAGTGCTTTACGACTATTTCCTTAACGATCGGATCCTAAAGACAGAGTCTGAGGCAGAGGGCACAAGAACAGCAAGGAGAAATATCGCTGTGATTCTCCGATCACAGTTTTAAAGGAATCTGCCCAAGGCCACGGAG
+
FFFFFFFFFFFFFF,FFFF,FFFFFFFFFFFFFFFFFFFF:FFFFFFFFFFFFFFFFFFFFFFFFFFFFFFFFFFFFFFFFFFFFFFFFFFFFFFFFFFFFFFFFFFFFFFFFFFFFFFFFFFFFFFFFFFFFFFF:FFFFFFFFFFFFF
@A00456:223:HMMCCDSXX:3:1403:3251:15890 2:N:0:TGTACCGT+TCTCTAGG
AGAGGTTTTGCTGCCTCTGGACAACCCCTACGGCAAAATAACCGGGACGGTGAGGAGGAAGCTGCCTTCCAGGCTGTGACGTTATGGCTCCAGCCAGTTGTGATGCTTGGGATAACTGTGTGCTCACCTGCAAAAATTTCAACTCAGGAT
+
FFFFFFFFFFFFFFFFFFFFFFFFFFFFFFFFFFFFFFFFFFFFFFFFFFFFFFFFFFF:FFFFFFFFFFFFFFFFFFFFFFFFFF:FFFFFFFFFFFFFFFFFFFFFFFFFFFFFFFFFFFFFFFFFFFFFFFFFFFFFFFFFFFFFFF
@A00456:223:HMMCCDSXX:3:1403:7518:19586 2:N:0:TGTACCGT+TCTCTAGG
ATGATGAAGTGGAGTTTGTCCGAACTGGCTATGGGAAGGACATGGTCAAAGTTCTCCATATTCAGAGGGATGGAAAATACCACAGCATCAAAGAGGTGGCGACTTCGGTGCAGTTGACTCTGAGGTCCAAAAAGGATTACCTCCATGGTG
+
FFFFFFFFFFFFFFFFFFFFFFFFFFFFFFFFFFFFFFFFFFFFFFFFFFFFFFFFFFFFFFFFFFFFF:FFFFFFFFFFFFFFFFFFFFFFFFFFFFFFFFFFFFFFFFFFFFFFFFFFFFFFFFFFFFFF:FFFFFFFFFFFFFFFFF
@A00456:223:HMMCCDSXX:3:1403:7464:19930 2:N:0:TGTACCGT+TCTCTAGG
ATGATGAAGTGGAGTTTGTCCGAACTGGCTATGGGAAGGACATGGTCAAAGTTCTCCATATTCAGAGGGATGGAAAATACCACAGCATCAAAGAGGTGGCGACTTCGGTGCAGTTGACTCTGAGGTCCAAAAAGGATTACCTCCATGGTG
+
FFFFFFFFFFFFFFFFFFFFFFFFFFFFFF:FFFFF,FFFFFFFFFFFFFFFFFFFFFFFFFFFFFFFFFFFFFFFFFFFF:FFFFFFF:FFFFFFFFFFFFFFFFFFFFFFFFFFFFFFFFFFFFFFFFFFFFFFFFFFFFFFFFFFFF
@A00456:223:HMMCCDSXX:3:1403:25473:30859 2:N:0:TGTACCGT+TCTCTAGG
GGGATGATGTCGGAATTATCACCATGGAGGTAATCCTTTTTGGACCTCAGAGTCAACTGCACCGAAGTCGCCACCTCTTTGATGCTGTGGTATTTTCCATCCCTCTGAATATGGAGAACTTTGACCATGTCCTTCCCATAGCCAGTTCGG
+
FFFFFFFFFFFFFFFFFFFFFFFFFFFFFFFFFFFFFFFFFFFFFFFFFFFFFFFFFFFFFFFFFFFFF:FFFFFFFFFFFFFFFFFFFFFFFFFFFFFFFFFFFFFFFFFFFFFFF:FFFFFFFFFFFFF:FFFFFFFFFFFFFFFFFF
@A00456:223:HMMCCDSXX:3:1403:28519:34475 2:N:0:TGTACCGT+TCTCTAGG
GGGCACAAGAACAGCAAGGAGAAATATCGCTGTGATTCTCCGATCACAGTTTTAAAGGAATCTGCCCAAGGCCACGGAGCCTGCGGTGTCTGCTAATGCAGGGCTCCACGTGCGCACAGCTACAAGCCCCTTGCTAAACTAGAAACGGAA
+
,FFFFFFFFFFFFF,FFFFFFF:,FFFFFFF,FFFFFFF:FFFFFFFF,::FFFFFF,F,FFFFFFFFFFFFFFFF,FFFFFFFFF:FFFFFFFFFFFFFFFFFF:FFFFFFFF:FFFFFF:FF:FFFFFF,FFF:FFFFFFFFFF,FF,
@A00456:223:HMMCCDSXX:3:1404:30770:2143 2:N:0:TGTACCGT+TCTCTAGG
ATGCACTGTGTTCTTGATGGTGTCTGTGGGGATGATGTCGGAATTATCACCATGGAGGTAATCCTTTTTGGACCTCAGAGTCAACTGCACCGAAGTCGCCACCTCTTTGATGCTGTGGTATTTTCCATCCCTCTGAATATGGAGAACTTT
+
FFFFFFFFFFFFFFFFFFFFFFFFFFFFFFFFFFFFFFFFFFFFFFFFFFFFFFFFFFFFFFFFFFFFFFFFFFFFFFFFFFFFFFFFFFFFFFFFFFFFFFFFFFFFFFFFFFFFFFFFFFFFF:FFFFFFFFFFFFFFF:FFFFFFFF
@A00456:223:HMMCCDSXX:3:1404:17635:12712 2:N:0:TGTACCGT+TCTCTAGG
GCTTGGGATAACTGTGTGCTCACCTGCAAAAATTTCAACTCAGGATACTGATTGCTCTGCTCTGTGTGAAGTAATTGCTCTTCCGTTTCTAGTTTAGCAAGGGGCTTGTAGCTGTGCGCACGTGGAGCCCTGCATTAGCAGACACCGCAG
+
F,F,:FFF::FF,:F::F,FFFFFF,FFFFFFF:FFFFF:FF::FFFFFFFFFFFFFFFF::FFFF:,FFFF:FFFFFFFFFFF,F,:FFFF:FFF:FFFFFF,,FF:FFFFFF:,F,F:,F:FFF:,FFF:FFFFF:FF,FFFF:F:FF
@A00456:223:HMMCCDSXX:3:1404:11333:13573 2:N:0:TGTACCGT+TCTCTAGG
CAAATGGTGACAATTGGTCACCCAAGGCCAAGCTCCAAGTTCTCTAATATTTATAGAAGCATTCTGTAAATGGGCTGAGGAGAGAGCTCATTTGTAAAGTGTTTGCATTGCAAGCATGAGAACCTGCATTTGATCCCCAGAACTCATACG
+
FFFFFFFFFFFFFFFFFFFFFFFFFFFFFFFFFFFFFFFFFFFFFFFF,F:FFFFFFFFFFFFFFFFFFFFFFFFFF:FFFF:FFFFFFF::FFF:FFFFFFFFFFFFFFFFFFFFFFFFFFFFFFFFFFFFFFFFFFFFFFFFFFFFFF
@A00456:223:HMMCCDSXX:3:1404:30770:16391 2:N:0:TGTACCGT+TCTCTAGG
GGGATGATGTCGGAATTATCACCATGGAGGTAATCCTTTTTGGACCTCAGAGTCAACTGCACCGAAGTCGCCACCTCTTTGATGCTGTGGTATTTTCCATCCCTCTGAATATGGAGAACTTTGACCATGTCCTTCCCATAGCCAGTTCGG
+
FFFFFFFFFFFFFF:F:FFFFF:FFFFFFFFFFFFFFFFFFFFFFFFFFFFFFFFFFFFFFFFFF:FFFFFFFFFFFFFFFFFFFFFFFFFFFFFFFFFFFFFFFFFFFFFFFFFFFFFFFFFFFFFFFFF:FFFFFFFFFFFFFFFFFF
@A00456:223:HMMCCDSXX:3:1404:8938:21699 2:N:0:TGTACCGT+TCTCTAGG
GTGCTCACCTGCAAAAATTTCAACTCAGGATACTGATTGCTCTGCTCTGTGTGAAGTAATTGCTCTTCCGTTTCTAGTTTAGCAAGGGGCTTGTAGCTGTGCGCACGTGGAGCCCTGCATTAGCAGACACCGCAGGCTCCGTGGCCTTGG
+
FFFFFFFFFFFFFFFFFFFFFFFFFFFFFFFFFFFFFFFFFFFFFFFFFFFFFFFFFF:FFFFFFFFFFFFFFFFFFFFF:FFFFFFFFFFFFFFFFFFFFFFFFFFFFFFFFFFFFFFFFFFFFFFFFFFFFFFFFFFFFFF:FFFFFF
@A00456:223:HMMCCDSXX:3:1404:24053:24298 2:N:0:TGTACCGT+TCTCTAGG
GCCCCGGGTAGCCTCGAAATCCACGTCCCGATTCTGGTAGCGCCACTTGCAGTACACTTGAGTGGCAAAGCATCGGTCCTTCACCTCGGGGAGAGTAGTGAACTGGTCCTTGATGAATCCTTCAAATCCAGACTGGGTTGTTTTCAAGAC
+
F,F:FFF:FF:,,:FFFFFF::FF:FF:,FFFF,FF:FFF:FF,FFFFF:F,FF,FFF:F:FF,:F:F:FFF:F::,,FFFFFFF,FFFFFFF:FFFFFFFF:FFF:::FFFFFF:FFF,FFFFFF::,FFF,:FF:::,FFFF,FF,:F
@A00456:223:HMMCCDSXX:3:1404:17083:27727 2:N:0:TGTACCGT+TCTCTAGG
AGCAGCCAGTGCTTTACGACTATTTCCTTAACGATCGGATCCTAAAGACAGAGTCTGAGGCAGAGGGCACAAGAACAGCAAGGAGAAATATCGCTGTGATTCTCCGATCACAGTTTTAAAGGAATCTGCCCAAGGCCACGGAGCCTGCGG
+
FF,FFFFFF,FFFFFFFFFFFFFFFFFFFFFFFFFFFFFFFFFFFFFFF,FFFFF,FFFFFFFFFFFFFFFFFFFFFFFFFFFFFFFF,FF::F,F:FF:FFFF,FFFFFFFF,:,FFFFF,FFFFFFF,,FF:FF,FFF:FF,F,FFFF
@A00456:223:HMMCCDSXX:3:1404:13711:29183 2:N:0:TGTACCGT+TCTCTAGG
CCCCTTGCTAAACTAGAAACGGAAGAGCAATTACTTCACACAGAGCAGAGCAATCAGTATCCTGAGTTGAAATTTTTGCAGGTGAGCACACAGTTATCCCAAGCATCACAACTGGCTGGAGCCATAACGTCACAGCCTGGAAGGCAGCTT
+
FFFFFFFFFFFFFFFFFFFFFFFFFFFFFFFFFFFFFFFFFFFFFFFF,FFFFFFFFFFFFFFFFFFFFFFFFFFFFFFFFFFFFFFFFFFFFFFFFFFFFFFFFFFFFFFF:FFFFFFFFFFFFFFFFFFFFFFFFFFFFFFFFFFFFF
@A00456:223:HMMCCDSXX:3:1405:10267:13730 2:N:0:TGTACCGT+TCTCTAGG
CACCCCATCCCCCCGTGGGGTGTGTGTGTGTGTGTGTGTGTGTGTGTGTGTGTGTGTGTACATGCACGCGGGCGCTTGTATGCGCGGGCGTGTGGGGGTCAGAGAACAACTCCCGGTGGTGTTTTCCAGGTTATCTGGGGGCCCCCCCCC
+
FFFFFFFFFFFFFFFFFFFF:FFFFFFF:FFF:FFFFF:F,FFFFFFF:FFFFFFFFFF:,::FF,F:F,,FF,::::F,:FF,:,,F,,:FFF:,:FF::FFFF::,FF:F,,FF,FF,FF,:F,,,FF,:,F,F,F,,,,,:,,:F::
@A00456:223:HMMCCDSXX:3:1405:4815:16689 2:N:0:TGTACCGT+TCTCTAGG
GCAGATTCCTTTAAAACTGTGATCGGAGAATCACAGCGATATTTCTCCTTGCTGTTCTTGTGCCCTCTGCCTCAGACTCTGTCTTTAGGATCCGATCGTTAAGGAAATAGTCGTAAAGCACTGGCTGCTGCCACATCCGTTGATCTGAAC
+
FFFFFFFFFFFFFFFFFFFFFFFFFFFFFFFFFFFFFFFF:FFFFFFFFFFFFFFFFFFFFFFFFFFFFFFFFFFFFFFFFFFF:FFFFFFFFFFF:FFFFFFFFFFFFFFFFFFFFFFFFFFFFFFFFFFFFFFFFFFFFFFFFFFFFF
@A00456:223:HMMCCDSXX:3:1405:3242:18129 2:N:0:TGTACCGT+TCTCTAGG
CCGCACATAAGGAAGGGAGGGAGAAAAGAGGCTGAGATTGAGGAAAAAGAAAAAGGCAGGGAGGGAAGAAAAAATGGAGAATACATCTGCGCCGTTTTAGAGAACAGCGCAGCGGGGAGCTCCACTTCCATGACTAAGCATCTGGTGATC
+
FFFFFF:FFFFFFFFFFFFFFFFFFFFFFFFFFFFFFFFFFFFFFFFFFFFFFFFFFFFFFFFFF:,:FFFFFFFFFFFFFFFFFFFFFFFFFFFFFFFFFFFFFFFFFFFFFFFFFFFFFFFFFFFFFFFFFFFFFFFFFFF:FFFFFF
@A00456:223:HMMCCDSXX:3:1406:16477:21480 2:N:0:TGTACCGT+TCTCTAGG
GGGGATGATGTCGGAATTATCACCATGGAGGTAATCCTTTTTGGACCTCAGAGTCAACTGCACCGAAGTCGCCACCTCTTTGATGCTGTGGTATTTTCCATCCCTCTGAATATGGAGAACTTTGACCATGTCCTTCCCATAGCCAGTTCG
+
FFFFFFFFFFFFFFFFFFFFFFFFFFFFFFFFFFFFFF:FFFFFFFFFFFFFFFFFFFFFFFFFFFFFFFFFF,FFFFFFFFFFFFFFFFFFFFFFFFFFFFF:FFFFFFF:FFFFFFFFFFFFFFFFFFFFFFFFFFFFFFFFFFFFF:
@A00456:223:HMMCCDSXX:3:1406:2383:31266 2:N:0:TGTACCGT+TCTCTAGG
AAGGACATGGTCAAAGTTCTCCATATTCAGAGGGATGGAAAATACCACAGCATCAAAGAGGTGGCGACTTCGGTGCAGTTGACTCTGAGGTCCAAAAAGGATTACCTCCATGGTGATAATTCCGACATCATCCCCACAGACACCATCAAG
+
F:FFFFFFFFFFFFFFFFFFFFFFFFFFFFFFFFFFFFF:FFFFFFFFFFFFFFFFFFFFFFFFFFFFFFFFFFFFFFFFFFFFFFFFFFFFFFFFFFFF:FFFFFFFFFFFFFFFFFFFFFFFFFFFFFFFFFFFFFFFFFFFFFFFFF
@A00456:223:HMMCCDSXX:3:1406:2275:31109 2:N:0:TGTACCGT+TCTCTAGG
AAGGACATGGTCAAAGTTCTCCATATTCAGAGGGATGGAAAATACCACAGCATCAAAGAGGTGGCGACTTCGGTGCAGTTGACTCTGAGGTCCAAAAAGGATTACCTCCATGGTGATAATTCCGACATCATCCCCACAGACACCATCAAG
+
FFFFFF:FFFFFFFFFFFFFFFFF:FFFFFFFFFFFFFFFFFFFFFFFFFFFFFFFFFFFFFFFFFFFFFFFFFFFFFFFFFFFFFFFFFFFFFFFFFFFFFFFFFFFFFFFFFFFFFFFFFFFFFFFFFFFFFFFFFFFFFF:FFFFFF
@A00456:223:HMMCCDSXX:3:1406:18168:35211 2:N:0:TGTACCGT+TCTCTAGG
GGGGATGATGTCGGAATTATCACCATGGAGGTAATCCTTTTTGGACCTCAGAGTCAACTGCACCGAAGTCGCCACCTCTTTGATGCTGTGGTATTTTCCATCCCTCTGAATATGGAGAACTTTGACCATGTCCTTCCCATAGCCAGTTCG
+
FFFFFFFFFFFFFFFFFFFFFFFFFFFFFFFFFFFFFFFFFFFFFFFFFFFFFFFFFFFFFFFFFFFFFFFFFFFFFFFFFFFFFFFFFFFFFFFFFFFFFFFFFFFFFFFFFFFFFFFFFFFFFFFFFFFFFFFFFFFFFFFFFFFFFF
@A00456:223:HMMCCDSXX:3:1407:14308:1626 2:N:0:TGTACCGT+TCTCTAGG
GGCCCATTACCATGACGACTATGGAAAGAATGATGAAGTGGAGTTTGTCCGAACTGGCTATGGGAAGGACATGGTCAAAGTTCTCCATATTCAGAGGGATGGAAAATACCACAGCATCAAAGAGGTGGCGACTTCGGTGCAGTTGACTCT
+
FFFFFFFFFFFFFFFFFFFFFFFFFFFFFFFFFFFFFFFFFFFFFFFFFFFFFFFFFFFF:FFFFFF:FFFFFFFFFF:FFFFFFFFFFFFFFFFFFFFFFFFFFFFFFFFFFFFFFFFFFFFFFFFFFFFFFFFFFFFFFFFFFFFFFF
@A00456:223:HMMCCDSXX:3:1407:15284:4100 2:N:0:TGTACCGT+TCTCTAGG
GGTGAGCACACAGTTATCCCAAACATCACAACTGGCTGGAGCCATAACGTCACAGCCTGGAAGGCAGCTACCTCCTCACCGTCCCGGTTATTTTGCCGTAGGGGTTGTCCAGAGGCAGCAAAACCTCTTCCTTGTTGATCAGCCCCATTT
+
F::FFFFF:F:FF,FF,,:F:F::F:FF,FFF:::F,F,FFFF:FFFFF:FFFF,F:FFFFFFF,:FFF,FFFF,F,FF::,FF:FFFFFFFFFFFFF,:F:FF:FF:,,FF:FFFFFFFFFFFFFFFFF::,:,::FFFFF:F:FFF::
@A00456:223:HMMCCDSXX:3:1407:27850:7075 2:N:0:TGTACCGT+TCTCTAGG
GCTAGAAAGTAGGAGTGCCCAGAAAACCATTTTATGGATGGTTTTAGGAAGGATTCTTATTCTGTAATGCTAAAATCACACACACACACACACACACACACACACACACACACACACACACACACAACACTGCAATAAACAAACACTAAG
+
FFFFFF,FFFFFFFFFFFFFFFFFFFFFFFFFFFFFFFFFFFFFFFFFF,FFF:,FFFFFFFFFFFFFFFF:FFFFFFFFFFFFFFFFFFFFFFFFFFFFFFFFFFFFFFFFFFFFFFFFF:FFFFFFFF,:,F,,FFF:F,FFFF,:F,
@A00456:223:HMMCCDSXX:3:1407:26313:10551 2:N:0:TGTACCGT+TCTCTAGG
CGGGACGGTGAGGAGGAAGCTGCCTTCCAGGCTGTGACGTTATGGCTCCAGCCAGTTGTGATGCTTGGGATAACTGTGTGCTCACCTGCAAAAATTTCAACTCAGGATACTGATTGCTCTGCTCTGTGTGAAGTAATTGCTCTTCCGTTT
+
FFFFFFFFFFFFFFFFFFFFFFFFFFFFFFF:FFF:FFFFFFFFFFFFFFFFFFFFFFFFFFFFFFFFFFFFFFFFFFFFFFFFF:FFFFFFFFFFFFFFFFFFF:FFFFFFFFFFFFFFFFFFFFFFFFFFFFFFFFFFF:FF::FFFF
@A00456:223:HMMCCDSXX:3:1407:27290:11772 2:N:0:TGTACCGT+TCTCTAGG
ATTGCTCTGCTCTGTGTGAAGTAATTGCTCTTCCGTTTCTAGTTTAGCAAGGGGCTTGTAGCTGTGCGCACGTGGAGCCCTGCATTAGCAGACACCGCAGGCTCCGTGGCCTTGGGCAGATTCCTTTAAAACTGTGATCGGAGAATCACA
+
FFFFFFFFFFFFFFFFFFFFFFFFFFFFFFFFFFFFFFFFFFFF:FFFFFFFFFF:FFFFFFFFFFFFFFFFFFFFFFFFFFFFFFFFFFFFFFFFFFFFFFFFFFFFFFFFFFFFFFFFFFFFFFFFFFFFFFFFFFFFFF:FFFFFFF
@A00456:223:HMMCCDSXX:3:1407:31711:15421 2:N:0:TGTACCGT+TCTCTAGG
GTCTGCTAATGCAGGGCTCCACGTGCGCACAGCTACAAGCCCCTTGCTAAACTAGAAACGGAAGAGCAATTACTTCACACAGAGCAGAGCAATCAGTATCCTGAGTTGAAATTTTTGCAGGTGAGCACACAGTTATCCCAAGCATCACAA
+
FFFFF:FFFFFFFFFFFFFF:FFFFFFFFFFFFFFFFFFFFFFFFFFFFFFFFFFFFFFFFFFFFFFFFFFFFFFFFFFFFFFFFFFFFFFFFFFFFFFFFFFFFFFF:FFFFFFFFFFFFFFFFFFFFFFFFFFFFFFFFFFFFFFFFF
@A00456:223:HMMCCDSXX:3:1407:28420:23782 2:N:0:TGTACCGT+TCTCTAGG
CCTGTCCTCCTCCATGAGGAGCTTCAGCCAGAGATTTTCAAAACACTAGGATGATTTTTTTTTCACATGGTTTTATTACGTTTTTGGTACAACCCAGACATCCCTAGGATGATGACAGTGTTTGATCTCATGTTCAGATCAACGGATGTG
+
FFFFFFFFFFFFFFFFFFFFFFFFF,F:FFFF:FFFFFFFFFFFFFFFFFFFFFFFFFFF:FF:FFFFFFFFFF:FFF::FFFFFF,FF,F::F,FFF,F,,FFFF:FFF:FF,:FF::FFFFFFFFF,FF,FF,FFFFFFFF:FFFFFF
@A00456:223:HMMCCDSXX:3:1407:28194:24674 2:N:0:TGTACCGT+TCTCTAGG
AATTGCTCTTCCGTTTCTAGTTTAGCAAGGGGCTTGTAGCTGTGCGCACGTGGAGCCCTGCATTAGCAGACACCGCAGGCTCCGTGGCCTTGGGCAGATTCCTTTAAAACTGTGATCGGAGAATCACAGCGATATTTCTCCTTGCTGTTC
+
F:FFFFFFFFF:F:FFFFFFF:FFFFFF:FFFFF:FFFFFFFFFFFFFFFFFFFFFFFFFFFFFFFFFFFFFFFFFFFFFFFFFFFFFFFFFFFFFFFFFFFFFFFFFFFFFFFFFFFFFFFFFFFFFFFFFFFFFFFFFFFFFFFFFFF
@A00456:223:HMMCCDSXX:3:1408:15872:13949 2:N:0:TGTACCGT+TCTCTAGG
ATGAAGTGGAGTTTGTCCGAACTGGCTATGGGAAGGACATGGTCAAAGTTCTCCATATTCAGAGGGATGGAAAATACCACAGCATCAAAGAGGTGGCGACTTCGGTGCAGTTGACTCTGAGGTCCAAAAAGGATTACCTCCATGGTGATA
+
FFFFFFFFFFFFFFFFFFFFFFFFFFFFFFFFFFFFFFFFFFFFFFFFFFFFFFFFFFFFFFFFFFFFFFFFF,FFFFFFFFFFFFFFFFFFFFFFFFFFFFFFFFFFFFFFFFFFFFFFFFFFFFFFFFFFFFFFFFFFFFFFFFFFFF
@A00456:223:HMMCCDSXX:3:1408:12843:32847 2:N:0:TGTACCGT+TCTCTAGG
GTGTGTTTGTGTGTGCTAGCATATGTGTGAGCATGTTTGAGTGTGTGTGTGTGTGTGTGTGTGTGTGTGTTTGTGTGTGTGTAGCACAGAGGTCAACCTTAGGTGCCGTTGTCAGTTGCTCTCCAAGCTTTTGATTCTGAAGACCAGGTC
+
FFFFFFFFFFFFFFFFFFFFFFFFFFFFFFFFFFFFFFFFFFFFFFFFFFFFFFFFFFFFFFFFFFFFFFFFFFFFFFFFFFF:FFFF,FFFFFFFF:FFF:FFF:FFFFFFFFFFF:FFFFF,FF:FFFFFFFFFFFFFF,F::F:FFF
@A00456:223:HMMCCDSXX:3:1408:30942:35759 2:N:0:TGTACCGT+TCTCTAGG
AAGAGTTGAGTGTTAAAATAGGAGAGTGGAAGACACTTGAGAAGTGACATCTGCTGTTGTTCAAAAGCTTGTTATAGCAAGTGAGAAGACAGCAGAACATGGGAAAATCTGTTCAACCTAAAAACACCGGCCGCCGCCACAGCGCTGTAG
+
FFFFFFFFFFFFFFFFFFFFFFFFFFFFFFFFFFFFFFFFFFFFFFFFFFFFFFFFFFFFFFFF:FFFFFFFFFFFFFFFFFFFFFFFFFFFFFFFFFFFFFFFFFFFFFFFFFFFFFFFFFFFFFFFFFFFFFFFFFFFFFFFFFFFFF
@A00456:223:HMMCCDSXX:3:1409:21630:6668 2:N:0:TGTACCGT+TCTCTAGG
CTAATCATTAGACATCTACACCCTGGGATGAGCTGGATCTATTCCTCCTTTACAAAGCACTTTCTCCCCCGCTGGTCGTTTTGTCTGCTCTTTTGTATTATGGAGAAGCTTTTGAATGCTTGGAAAGGATCCTCACCCCAGTCCTCTTTT
+
FFFFFFF,FFFFFFFFF,F,FFFFFFFFFF:FFFFFFFFFFFFFFFF:FFFFFFFFFFFFFFFFFFFFFFFFFFFFF:FFFFFFFFFFFF,FFF,FFFFFFF:FFFFFFFFFFF,FFF:FF:FFFFF:FFFFFFFFFFFF:FFFFFFFFF
@A00456:223:HMMCCDSXX:3:1409:9028:14904 2:N:0:TGTACCGT+TCTCTAGG
TGAAGTAATTGCTCTTCCGTTTCTAGTTTAGCAAGGGGCTTGTAGCTGTGCGCACGTGGAGCCCTGCATTAGCAGACACCGCAGGCTCCGTGGCCTTGGGCAGATTCCTTTAAAACTGTGATCGGAGAATCACAGCGATATTTCTCCTTG
+
FF:F,FF:F,FFFF:FFFFF,FFFFFFF:FFFFF:FF::F,F,FFFF,F:,FFFFF,FFFFFFFF,FFF:FF:FFFFFFFFF:F:FFF:FF,F:FF,FFFFFFFFFF,F:FFFFFFF,FFFFF:FFFFFFFFFFFF:F,F,,FFFF,,F:
@A00456:223:HMMCCDSXX:3:1409:5954:16344 2:N:0:TGTACCGT+TCTCTAGG
GAAACGCATGTGTTAAATTTAGTCTGAAATCTTCCTGTGACCTTGACTTGCCCGTTATTCCAATGTGAGGTAACAAGTTAATTTGCCCAGAAGCTTCTTTTCCTAACTAACGAAGTAAATTAAATGAATAAAATGGAGCAAGCTTTTCTG
+
FFFFFFFFFFFFFFFFFFFFFFFFFFFFFFFFFFFFFFFFFFFFFFFFFFFFFFFFFFFFFFFFFFFFFFFFFFFFFFFFFFFF:FFFFFFFFFF:FFFFFFFFFFFFFFFFFFFFFFFFFFFFFFFFFFFFFFFFFFFFFFFFFFFFFF
@A00456:223:HMMCCDSXX:3:1409:18557:18787 2:N:0:TGTACCGT+TCTCTAGG
CCAGAATCGGGACGTGGATTTCGAGGCTACCTGGGGCGCTGTCCGGGACATTGTCCTGAAGAAATTTGCTGGGCCCTATGACAGAGGTGAATACTCACCTTCCGTGCAGAAGACCCTCTATGACATACAAGTGCTGACCCTGAGCCAGCT
+
FFFFFFFFFFFFFFFFFFFFFFFFFFFFFFFFFFFFFFFFFFFFFFFFFFFFFFFFFFFFFFF:FFFFFFFFFFFFFFFFFFFFFFFFFFFFFFFFFFFFFFFFFFFFFFFFFFFFFFFFFFFFFFFFFFFFFFFFFFFFFFFFFFFFFF
@A00456:223:HMMCCDSXX:3:1409:15971:34788 2:N:0:TGTACCGT+TCTCTAGG
CAGCGATATTTCTCCTTGCTGTTCTTGTGCCCTCTGCCTCAGACTCTGTCTTTAGGATCCGATCGTTAAGGAAATAGTCGTAAAGCACTGGCTGCTGCCACATCCGTTGATCTGAACATGAGATCAAACACTGTCATCATCCTAGGGATG
+
FF:FFFFFFF,FFFFFFFFFFFFFFFFFFFFFFFFFFFFFFFFFFFFFFFFFFFFFFFFFFFFFFFFFFFFFF,FFFFF,FFFFFFFFFFFFFFFFFFFFFFFFFF:FFFFFF:,FF,FFFFFFFFFFFFFF:FFFFFF:FFFFFFF,F:
@A00456:223:HMMCCDSXX:3:1410:13783:2472 2:N:0:TGTACCGT+TCTCTAGG
GAAGTAATTGCTCTTCCGTTTCTAGTTTAGCAAGGGGCTTGTAGCTGTGCGCACGTGGAGCCCTGCATTAGCAGACACCGCAGGCTCCGTGGCCTTGGGCAGATTCCTTTAAAACTGTGATCGGAGAATCACAGCGATATTTCTCCTTGC
+
FFFFFF:FFFFFFFFFFFFFFFFFFFFF:FFFFFFFFFFFFFF:FFFFFFFFFFFFFFFFFFFFFFFFFFFFFFFFFFFFFFFFFFFFFFFFFFFFFFFFFFFFFFFFFFFFFFFFFFFFFFFFFFFFFFFFFFFFFFFFFFFFFFFFFF
@A00456:223:HMMCCDSXX:3:1410:4643:12821 2:N:0:TGTACCGT+TCTCTAGG
CAAAAATTTCAACTCAGGATACTGATTGCTCTGCTCTGTGTGAAGTAATTGCTCTTCCGTTTCTAGGTTAGCAAGGGGCTTGTAGCTGTGCGCACGTGGAGCCCTGCATTAGCAGACACCGCAGGCTCCGTGGCCTTGGGCAGATTCCTT
+
FFFFFFFFFFFFFFFFFFFF::FF:FFFFFFFFFFFFFFFFF:,FFFF:FFFFFFFFFF:FFFFFF:FFFF:FFFFFFFFFFFFFFFFFFFFF:FFFF:FFFFFFFFFFFF:FFFFFFFFFFFFFFFFFFFFFFFFFFFFFFFFFFFFFF
@A00456:223:HMMCCDSXX:3:1410:4209:13667 2:N:0:TGTACCGT+TCTCTAGG
CAAAAATTTCAACTCAGGATACTGATTGCTCTGCTCTGTGTGAAGTAATTGCTCTTCCGTTTCTAGTTTAGCAAGGGGCTTGTAGCTGTGCGCACGTGGAGCCCTGCATTAGCAGACACCGCAGGCTCCGTGGCCTTGGGCAGATTCCTT
+
FFFFFFFFFFFFF:FFFFFFFFFFFFFFFFFFFF:FFF:FFFFFFFFFF:FFFFFFFFFF,FFFFFFFFFFFF:FFFFFFFFFFFFFFFFFFFFFFFFFFFFFFFFFFF:FF:FFFFFFFFFFFFFFFFFFFFFFF:FFFFFFF:FFFFF
@A00456:223:HMMCCDSXX:3:1411:31141:3129 2:N:0:TGTACCGT+TCTCTAGG
ATGACAAATTCTTAAGCCATGTAAAGTGTTTTTATCATAACTCTGAGAAGGAACAATTGGTTTCTGAACTCAGAGCTATCAGAAGTATGGAGATTGAATTCCTTTGCTGAAATGCTAATCATTAGACATCTACACCCTGGGATGAGCTGG
+
FFFFFFFFFFFFFFFFFFFFFFFFFFFFFFFFFFFFFFFFFFFFFFFFFFFF:FFFFFFFFFFFFFFFFFFFFFFFFFFFFF:FFFFFFFFFFFFFFFFFFFFFFFFFFFFFFFFFFFFFFFFFFFFFFFFFFFFFFFFFFFFFFFFFFF
@A00456:223:HMMCCDSXX:3:1411:7066:9909 2:N:0:TGTACCGT+TCTCTAGG
CTCCAGCCAGTTGTGATGCTTGGGATAACTGTGTGCTCACCTGCAAAAATTTCAACTCAGGATACTGATTGCTCTGCTCTGTGTGAAGTAATTGCTCTTCCGTTTCTAGTTTAGCAAGGGGCTTGTAGCTGTGCGCACGTGGAGCCCTGC
+
FFFFFFFFFFFFFFFFFFFFFFFFFFFFFFFFFFFFFFFFFFFFFFFFFFFFFFFFFFFFFFFFFFFFFFFFFFFFFFFFFFFFFFFFFF:FFFFFFFFFFFFFFFFFFFFFFFFFFFFFFF:FFF:FFFFFFFFFFFFFFFFFFFFFFF
@A00456:223:HMMCCDSXX:3:1411:16884:11600 2:N:0:TGTACCGT+TCTCTAGG
CGACTATTTCCTTAACGATCGGATCCTAAAGACAGAGTCTGAGGCAGAGGGCACAAGAACAGCAAGGAGAAATATCGCTGTGATTCTCCGATCACAGTTTTAAAGGAATCTGCCCAAGGCCACGGAGCCTGCGGTGTCTGCTAATGCAGG
+
F:F:F:FFFFFFFF,:FF:F:FFFFFFFFFFFFFFFFFFF:F:F:FFFF:FFFFFFFFFFFFFFFF::FF:FFFFFFFFFFFF,FFFFFFFFFFF:FFFFFFFFFFFFFFFFFFFFFFFFFFFFFFFFFFFFFFFFFFFFFF:FFFFFFF
@A00456:223:HMMCCDSXX:3:1411:14073:13714 2:N:0:TGTACCGT+TCTCTAGG
GCCCATTACCATGACGACTATGGAAAGAATGATGAAGTGGAGTTTGTCCGAACTGGCTATGGGAAGGACATGGTCAAAGTTCTCCATATTCAGAGGGATGGAAAATACCACAGCATCAAAGAGGTGGCGACTTCGGTGCAGTTGACTCTG
+
:FFFFFFFFFFFFFFFFFFFFFFFFFF:FFFFFFFFFFFFFFFFFFFFFFFFFFFFFFFFFFFFFFFFF,FFFFFFF:FFFFFFFFFFFFFFFFFFFFFFFFFFFFFFFFFFFFFFFFFFFFFFFFFFFFFF:FFFFFFFFFFFFFFF:F
@A00456:223:HMMCCDSXX:3:1411:8305:15562 2:N:0:TGTACCGT+TCTCTAGG
CGACTATGGAAAGAATGATGAAGTGGAGTTTGTCCGAACTGGCTATGGGAAGGACATGGTCAAAGTTCTCCATATTCAGAGGGATGGAAAATACCACAGCATCAAAGAGGTGGCGACTTCGGTGCAGTTGACTCTGAGGTCCAAAAAGGA
+
FFFFFFFFFFFFFFFFFFFFFFFFFFFFF:FFFFFFFFFFFFFFFFFFFF,FFFFFFFFFFFFFFFFFFFFFFFFFFFFFFFFFFFFFFFFFFFFFFFFFFFFFFFFFFFFFFFFFFFFFFFFFFFFFFFFFFFFFFFFFFFFFFFFFFF
@A00456:223:HMMCCDSXX:3:1411:25012:29434 2:N:0:TGTACCGT+TCTCTAGG
GCTGTGCGCACGTGGAGCCCTGCATTAGCAGACACCGCAGGCTCCGTGGCCTTGGGCAGATTCCTTTAAAACTGTGATCGGAGAATCACAGCGATATTTCTCCTTGCTGTTCTTGTGCCCTCTGCCTCAGACTCTGTCTTTAGGATCCGA
+
FFFFFFFFFFFFFFFFFFF:,F,,,FFFFFF,F:FFFF:FFFFF:F,FF:,,FFFFFFFFFFFF::F:F:FFFFFFFF:FFFFF:FF:FFFFFFF:F:FFFF,FFF:FFFFFFFFFFFFFFFFFFFFFFFFFFFFFFF:FFFF:FFFFFF
@A00456:223:HMMCCDSXX:3:1412:10583:12931 2:N:0:TGTACCGT+TCTCTAGG
GCTTGGGATAACTGTGTGCTCACCTGCAAAAATTTCAACTCAGGATACTGATTGCTCTGCTCTGTGTGAAGTAATTGCTCTTCCGTTTCTAGTTTAGCAAGGGGCTTGTAGCTGTGCGCACGTGGAGCCCTGCATTAGCAGACACCGCAG
+
FFFFFFF,FFFFFFFFFFFFFFFFFFFF,FFFFFFFFFFFFFFF:FFFFFFFFFFFFFFFFFFF:FFFFFFFFFFFFFFFFFFFFFFFFFFFFFFFFFFFFFFFFFFFFFFFFFFFFFFFFFFFFFFFFFFFFFFFFFFFFFFFFFFFFF
@A00456:223:HMMCCDSXX:3:1412:11957:12837 2:N:0:TGTACCGT+TCTCTAGG
GCCGCAGCCAGTGCTTTACGACTATTTCCTTAACGATCGGATCCTAAAGACAGAGTCTGAGGCAGAGGGCACAAGAACAGCAAGGAGAAATATCGCTGTGATTCTCCGATCACAGTTTTAAAGGAATCTGCCCAAGGCCACGGAGCCTGC
+
FFFFFFFFFFFFFFFFFFFFFFFFFFFFFFFFFFFFFFFFFFFFFFFFFFFFFFFFFFFFFFFFF:FFFF:FFFFFFFFFFFFFFFFFFFFFFFFFFFFFFFFFFFFFFFFFFFFFFFFFFFFFFFFFFFFFFFFFFFFFFFFFFFFFFF
@A00456:223:HMMCCDSXX:3:1412:4996:13088 2:N:0:TGTACCGT+TCTCTAGG
CTAAGCTTTTCATACAAGACACGGCAGAGGCTGCTAGTGTAAGTGTCATTGGATCTTCAGGACGAGTGCTGAGCCCTGAGGCTCTGCTAAACCAGGAGCTTAGCTGAGCCCGGGCACCACCGTGATCTGAATCACTAATTTGAACTGAAT
+
FFFFFFFFFFFFFFFFFFFFFFFFFFFFFFFFFF,FFFFFFFFFFFFFFFFFFFFFFFFFFFFFFFFFFFFFFFFFFFFFFFFFFFFFFFFFFFFFFFFFFFFFFFFFFFFFFFFFFFFFFFFFFFFFFFFFFFFFFFFFFFFFFFFFFF
@A00456:223:HMMCCDSXX:3:1412:6686:17769 2:N:0:TGTACCGT+TCTCTAGG
GGCGGCAGCCAGTGCTTTACGACTATTTCCTTAACGATCGGATCCTAAAGACAGAGTCTGAGGCAGAGGGCACAAGAACAGCAAGGAGAAATATCGCTGTGATTCTCCGATCACAGTTTTAAAGGAATCTGCCCAAGGCCACGGAGCCTG
+
FFFFFFFFFFFFFFFFFFFFFFFFFFFFFFFFFFFFFFFFFFFFFFFFFFFFFFFFFFFFFFFFFFFFFFFFFFFFFFFFFFFFFFFFFFFFFFFFFFFFFFFFFFFFFFFFFFFFFFFFFFFFFF,FFFFFFFFFFFFFFFFFFFFFFF
@A00456:223:HMMCCDSXX:3:1412:26657:23234 2:N:0:TGTACCGT+TCTCTAGG
TGGAGTTTGTCCGAACTGGCTATGGGAAGGACATGGTCAAAGTTCTCCATATTCAGAGGGATGGAAAATACCACAGCATCAAAGAGGTGGCGACTTCGGTGCAGTTGACTCTGAGGTCCAAAAAGGATTACCTCCATGGTGATAATTCCG
+
FFFFFFFFFFFFFFFFFFFFFFFFFFFFFFFFFFFFFFFFFFFFFFFFFFFFFFFFFFFFFFFFFFFFFFFFFFFFFFFFFFFFFFFFFFFFFFFFFFFFFF:FFFFFFFFFF:FFFFFFF:F:FFFFFFFFFFFFFFFFFFFF:FFFFF
@A00456:223:HMMCCDSXX:3:1412:12328:29168 2:N:0:TGTACCGT+TCTCTAGG
CTGCCCAAGGCCACGGAGCCTGCGGTGTCTGCTAATGCAGGGCTCCACGTGCGCACAGCTACAAGCCCCTTGCTAAACTAGAAACGGAAGAGCAATTACTTCACACAGAGCAGAGCAATCAGTATCCTGAGTTGAAATTTTTGCAGGTGA
+
FFFFFFFFFFFFFFFFFFFFFFFFFFFFFFFFFFFFFFFFFFFFFFFFFFFFFFFFFFFFFFFFFFFFFFFFFFFFFFFFFFFFFFFFFFFFFFFFFFFFFFFFFFFFFFFFFFFFFFFFFFFFFFFFFFFFFFFFFFFFFFFF:FFFFF
@A00456:223:HMMCCDSXX:3:1413:25988:3724 2:N:0:TGTACCGT+TCTCTAGG
CTATGGAAAGAATGATGAAGTGGAGTTTGTCCGAACTGGCTATGGGAAGGACATGGTCAAAGTTCTCCATATTCAGAGGGATGGAAAATACCACAGCATCAAAGAGGTGGCGACTTCGGTGCAGTTGACTCTGAGGTCCAAAAAGGATTA
+
FFFFFFFFFFFFFFFFFFFFFFFFFFFFFFFFFFFFFF:FFFFFFFFFFFFFFFFFFFFF:FFFFFFFFF,FFFFFFFFFFFFFFFFFFFFFFFFFFFFFFFFFFFFFFFFFFFFFFFFFFFFFFFFFFFFFFFFFFFFF:FF:FFFFFF
@A00456:223:HMMCCDSXX:3:1413:25048:21699 2:N:0:TGTACCGT+TCTCTAGG
GGTAGCGCCACTTGCAGTACACTTGAGTGGCAAAGCATCGGTCCTTCACCTCGGGGAGAGTAGTGAACTGGTCCTTGATGAATCCTTCAAATCCAGACTGGGTTGTTTTCAAGACCTTGAGGTCTTTGATTCCAGAGTGAATGATGGGAG
+
FFF:FFFFFFFFFFFFFF:FFFFFFFFFFFFFFFFFFFFFFFFFFFFFFFFFFFFFFFFFFFFFFFFFFFFFF:FFFFFFFFFFFFFFFFFFFFFFF,FFFFFFFFFFFF:FFF:F:FFFFFFFFFFFFFFF:FFFFFFFFFFFFFFFFF
@A00456:223:HMMCCDSXX:3:1413:8693:27038 2:N:0:TGTACCGT+TCTCTAGG
AGAAATCTGAAACCAAACTTAGCCATGTCTTCCAGAGGCAAAACAAATGAGCTCCAAACAGAAAAAAACAGCCAGACTAAGGCTCAGCTCAGGGTACATCAGCTCAGGAGGGTTTCTGAGATGTCTACTGAGCCTCAGGCTTGCATCCAT
+
FFFF:FFFFFFFFFFFFFFFFFFFFFFFFFFFFFF:FFFFFFFFFFFFFFFFFFFF:FF,FFFFFFF,FFFFF:FFFF:FFFFFFFFFFFFFFFFFFF:FFFFFFFFF:FFFFFFFFFFFFFFFF:FFFF:FFFFFFFFFFFFFFFFFFF
@A00456:223:HMMCCDSXX:3:1413:15564:30452 2:N:0:TGTACCGT+TCTCTAGG
CGGAATTATCACCATGGGGGTAATCCTTTTTGGACCTCAGAGTCAACTGCACCGAAGTCGCCACCTCTTTGATGCTGTGGTATTTTCCATCCCTCTGAATATGGAGAACTTTGACCATGTCCTTCCCATAGCCAGTTCGGACAAACTCCA
+
FFFFFFFFFFFFFFFFF,FFFFFFFFFFFFFFF:FFFFFF:FFFFFFFFFFFF:FF:FF:FFFFFFFFFFFFFFFFFFFFFFFFFFFFFFFFFFFFFFFFFFF:FFFFFFFFFFFFF:FFF:FFFFFFFFFFFFFFFFFFFFFFF:FF:F
@A00456:223:HMMCCDSXX:3:1414:28492:19617 2:N:0:TGTACCGT+TCTCTAGG
GTGAGGAACGGACCTCCCATCATTCACTCTGGAATCAAAGACCTCAAGGTCTTGAAAACAACCCAGTCTGGATTTGAAGGATTCATCAAGGACCAGTTCACTACTCTCCCCGAGGTGAAGGACCGATGCTTTGCCACTCAAGTGTACTGC
+
F:FFF:F:FFFFFFFFFFFFFFFFFFFFFFFFFFFFFFFFFFFFFFFFFFFFFFF:FFFFFFFFFFFFFFFFFFFFFFFFFFFFFFFFFFFFFFFFFFFFFFFFFFFFFFFFFFFFFFFFFFFFFFFFFFFFFFFFFFFFFFFFFFFFFF
@A00456:223:HMMCCDSXX:3:1414:7817:23547 2:N:0:TGTACCGT+TCTCTAGG
GTGGTGTCTGTGGGGATGATGTCGGAATTATCACCATGGAGGTAATCCTTTTTGGACCTCAGAGTCAACTGCACCGAAGTCGCCACCTCTTTGATGCTGTGGTATTTTCCATCCCTCTGAATATGGAGAACTTTGACCATGTCCTTCCCA
+
:FFFFFFF::FFFFF:FFFFFFFFFFFFFFFFFFF::FFFFF:FFFFF:FFF:FFF:FFFFFFF:FFFFFFFF:FFFFFFFFFFFFF:FFFFFFFFFFFFFFF::F,:::FFFFFFFF:FFFFF:,FFFFFF,,FFF:F:FFF,FF,:FF
@A00456:223:HMMCCDSXX:3:1414:30011:25755 2:N:0:TGTACCGT+TCTCTAGG
GACACCGCAGGCTCCGTGGCCTTGGGCAGATTCCTTTAAAACTGTGATCGGAGAATCACAGCGATATTTCTCCTTGCTGTTCTTGTGCCCTCTGCCTCAGACTCTGTCTTTAGGATCCGATCGTTAAGGAAATAGTCGTAAAGCACTGGC
+
FFFFFFFFFFFFFFFFFFFFFFFFFFFFFFFFFFFFFFFFFFFFFFFFFFFFFFFFFFFFFFFFFFFFFFFFFFFFFFFFFFFFFF:FFFFFFFFFFFFFFFFFFFFFFFFFFFFFFFFFFFFFFFFFFF,FFFFFFFFFFFFFFFFFFF
@A00456:223:HMMCCDSXX:3:1414:4246:27226 2:N:0:TGTACCGT+TCTCTAGG
GGGAAGGACATGGTCAAAGTTCTCCATATTCAGAGGGATGGAAAATACCACAGCATCAAAGAGGTGGCGACTTCGGTGCAGTTGACTCTGAGGTCCAAAAAGGATTACCTCCATGGTGATAATTCCGACATCATCCCCACAGACACCATC
+
FFFFFFFFF:FFFFFFF:FFFFFFFFFFFFFFFFFFFFFFFFFFFFFFFFFFFFFFFFFFFFFFFFFFFFFFFFFFFFFFFFFFFFFFFFFFFFFFFFFFFFFFF:FFFFFFFFFFFFFFFFFFFFFFFFFFFFFFFFFFFFFFFFF:FF
@A00456:223:HMMCCDSXX:3:1414:7129:29403 2:N:0:TGTACCGT+TCTCTAGG
GAAACACTTCTCTCTCCATAAGAGACGCCAAGATGGCGGAAACACTTCTCTCTCCATAAGAGACGCGTTAGTCAGCTCTGAGCCTTGCCTATTTCTGTTTCCTTTCCTCCTTCTTTCTCCATTAATATTTCTATTTGAATTAAGCCTAGA
+
FFFFFFFFFFFFFFFFFFFFFFFFF:FFF:FFFFFFFFFFFFFFFFFFFFFFFFFFFFFFFFFFFFFFFFFFFFFFFFFFFFFFFFFFFFFFFFFFFFFFFFFFFFFFFFFFFFFFFFFFFFFFFFFFFFFF,FFFFFF:FFFFFFFFFF
@A00456:223:HMMCCDSXX:3:1414:22083:29778 2:N:0:TGTACCGT+TCTCTAGG
AAGACCTCAAGGTCTTGAAAACAACCCAGTCTGGATTTGAAGGATTCATCAAGGACCAGTTCACTACTCTCCCCGAGGTGAAGGACCGATGCTTTGCCACTCAAGTGTACTGCAAGTGGCGCTACCAGAATCGGGACGTGGATTTCGAGG
+
FFFFFFFFFFFFFFFFFFFFFFFFFFFFFF:FFFFFFFFFFFFFFFFFFFFFFFFFFFFFFFFFFFFFFFFFFFFFFFFFFFFFFFFFFFFFFFFFFFFFFFFFFFFFFFFFFFFFFFFFFFFFFFFFFFFFFFFFFFFFFFFFFFFFFF
@A00456:223:HMMCCDSXX:3:1415:23972:12414 2:N:0:TGTACCGT+TCTCTAGG
TGGACGTTCAAGCCCCCCTGCCCTCCTCCATGAGGAGCGTCAGCCAGAGATTTTCAAAACACTAGGATGATTTTTTTTTCACATGGTTTTATTACGTTTTTGGTACAACCCAGACATCCCTAGGATGATGACAGTGTTTGATCTCATGTT
+
FFFF:FFF,:F:FFFFFFFFFFFFFFFFFFFFFFF:,F,FFFFFFFFFFFFFFFFFF:FF,F:FFFFFFFFFFFFFFFFF:F,,FFF:FFF,FFFF,F,FFFFFF:F:FFFFFFFFFFFFFFF::FFFFFF::FFFF:FFFFFFFFF:F:
@A00456:223:HMMCCDSXX:3:1415:24044:12540 2:N:0:TGTACCGT+TCTCTAGG
TGGAAGTTCAAGCCCCCCTGCCCTCCTCCATGAGGAGCTTCAGCCAGAGATTTTCAAAACACTAGGATGATTTTTTTTTCACATGGTTTTATTACGTTTTTGGTACAACCCAGACATCCCTAGGATGATGACAGTGTTTGATCTCATGTT
+
FFFFFFFFF:FFFFFFFFFFFFFFFFFFF,FFFFF:FFFFFFFFFFFFFFFF:FFFFFF:FFFFFF:F:FFFFFF:FFFFFFFFFF:::FF:F::FF:FFFFFFFFFFFFFFFFFFFFFF:FFFFFFFFFFFFFF:F:FFFFFFFF::FF
@A00456:223:HMMCCDSXX:3:1415:19397:12790 2:N:0:TGTACCGT+TCTCTAGG
CTGAAACCAAACTTAGCCATGTCTTCCAGAGGCAAAACAAATGAGCTCCAAACAGAAAAAAACAGCCAGACTAAGGCTCAGCTCAGGGTACATCAGCTCAGGAGGGTTTCTGAGATGTCTACTGAGCCTCAGGCTTGCATCCATCCCTCC
+
FFFFFFFFFFFFFFFFFFFFFFFFFFFFFFFFFFFFFFFFFFFFFFFFFFF:FFFFFFFFFFFFFFFFFFFFFFFFFFFFFFFFFFFFFFFFFFFFFFFFFFFFFFFFFFFFFFFFFFFFFFFFFFFFFFFFFFFFFFFFFFFFFFFFFF
@A00456:223:HMMCCDSXX:3:1415:10691:16094 2:N:0:TGTACCGT+TCTCTAGG
GGTGTCTGTGGGGATGATGTCGGAATTATCACCATGGAGGTAATCCTTTTTGGACCTCAGAGTCAACTGCACCGAAGTCGCCACCTCTTTGATGCTGTGGTATTTTCCATCCCTCTGAATATGGAGAACTTTGACCATGTCCTTCCCATA
+
FFFFFFFFFFFFFFFFFFFFFFFFFFFFFFFFFFFFFFFFFFFFFFFFFFFFFFFFFFFFFFFFFFFFFFFFFFFFFFFFFFFFFFFF,FFFFFFFFFFFFFFFFFFFFFFFFFFFFFFFFFFFFFFFFFFFFFFFFFFFFFFFFFFFFF
@A00456:223:HMMCCDSXX:3:1415:24080:20275 2:N:0:TGTACCGT+TCTCTAGG
GTTTTATTACGTTTTTGGTACAACCCAGACATCCCTAGGATGATGACAGTGTTTGATCTCATGTTCAGATCAACGGATGTGGCAGCAGCCAGTGCTTTACGACTATTTCCTTAACGATCGGATCCTAAAGACAGAGTCTGAGGCAGAGGG
+
FFFFFFFFFFFFFFFFFFFFFFFFFFFFFFFFFFFFFFFFFFFFFFFFFFFFFFFFFFFFFFFFFF:FFFFFFFFFFFFFFFFFFFFFFFFFFFFFFFFFFFFFFFFFFFFFFFFFFFFFFFFFFFFFFFFFFFFFFFFFFFFFFFFFFF
@A00456:223:HMMCCDSXX:3:1415:27046:25003 2:N:0:TGTACCGT+TCTCTAGG
ATGACGACTATGGAAAGAATGATGAAGTGGAGTTTGTCCGAACTGGCTATGGGAAGGACATGGTCAAAGTTCTCCATATTCAGAGGGATGGAAAATACCACAGCATCAAAGAGGTGGCGACTTCGGTGCAGTTGACTCTGAGGTCCAAAA
+
FFFFFFFFF:FFFFFFFFFFFFFFFFFFFFFF:FFFFFFFFFFFFF:FFFFF:FFFFFFFFFFF,FF:FFFFFF,FFFFFFFFFFFFFFFFFFFFFFFFFFFFFFFF:FFFFFF:FFFFFFFFF,FFFFFFFFFFFFFFFFF:F:FFFFF
@A00456:223:HMMCCDSXX:3:1415:22887:26537 2:N:0:TGTACCGT+TCTCTAGG
GTGGGGATGATGTCGGAATTATCACCATGGAGGTAATCCTTTTTGGACCTCAGAGTCAACTGCACCGAAGTCGCCACCTCTTTGATGCTGTGGTATTTTCCATCCCTCTGAATATGGAGAACTTTGACCATGTCCTTCCCATAGCCAGTT
+
FFFF:FFFFF:FFFF:FFFFFFFF::FFFFFF:F:FFFFFFFFFFF:FFFFFF:FF,FFFF:,FF,FFFFFFFFFFF:F:FFFFFFF,FFFF:FFFFFFFFFF::FFFFFFFFFFF,FFFFFFFF:F,,FFFFF,,F:::FFF::FF:,F
@A00456:223:HMMCCDSXX:3:1416:4725:8202 2:N:0:TGTACCGT+TCTCTAGG
GCAAGGAGAAATATCGCTGTGATTCTCCGATCACAGTTTTAAAGGAATCTGCCCAAGGCCACGGAGCCTGCGGTGTCTGCTAATGCAGGGCTCCACGTGCGCACAGCTACAAGCCCCTTGCTAAACTAGAAACGGAAGAGCAATTACTTC
+
FFF:FFFFFFFFFFFFFFFFFFFFFFFFFFFFFFFFFF:FFFFFFF,FFFFFFFFFFFFFFFFFFFFFFFFFFFFFFFFFF:FFFFFFFFFFFFFFFF:FFFFFFFFFFFF:FFFFFFFFFF:FFFF:FFFFFFFF:FFFFFFFFFFFFF
@A00456:223:HMMCCDSXX:3:1417:8865:26960 2:N:0:TGTACCGT+TCTCTAGG
GAAAGAATGATGAAGTGGAGTTTGTCCGAACTGGCTATGGGAAGGACATGGTCAAAGTTCTCCATATTCAGAGGGATGGAAAATACCACAGCATCAAAGAGGTGGCGACTTCGGTGCAGTTGACTCTGAGGTCCAAAAAGGATTACCTCC
+
FFF:FFFFFF:FFFFFFF,F,FF:FFFFF:FFFFFFFFFFFFFFFFFF:FFFFFFFFFFFFFFFFFFFFFFFFFFFFFFFFFFFFFFFFFFFFFFFFFF:FFFF:F:FFFFFFFFFFFFFFFFFFFFFFF:FFFFFFFFF,FFFFFFFFF
@A00456:223:HMMCCDSXX:3:1417:24044:27539 2:N:0:TGTACCGT+TCTCTAGG
GCTTTACGACTATTTCCTTAACGATCGGATCCTAAAGACAGAGTCTGAGGCAGAGGGCACAAGAACAGCAAGGAGAAATATCGCTGTGATTCTCCGATCACAGTTTTAAAGGAATCTGCCCAAGGCCACGGAGCCTGCGGTGTCTGCTAA
+
FFFFFFFFFFFFFFFFFFF::FFFFFFFFFFFFFFFFFF,FFFFFFFFFFFFFFFFFFFFFFFFFFFFFFFFFFFFFFF:FFFFFFFFFFFFFFFFFFFFFFFFFFFFFFFFF:FFFFFFFFFF:FFFFFFFFFFFFFFFFFFFFFFF:F
@A00456:223:HMMCCDSXX:3:1417:13051:28385 2:N:0:TGTACCGT+TCTCTAGG
GGAGTTTGTCCGAACTGGCTATGGGAAGGACATGGTCAAAGTTTTCCATATTCAGAGGGATGGAAAATACCACAGCATCAAAGAGGTGGCGACTTCGGTGCAGTTGACTCTGAGGTCCAAAAAGGATTACCTCCATGGTGATAATTCCGA
+
F:FFFFFFFFFFFFFFFFFFFFF:FFFFFFFFFFFFFFF:F:FFFFF:FF:,FFFFFFFFFFFFFFFFFFFFFFF:FFFFFFFFFFFFFFFFFF:FFFFFFFFFFFFFFFF:FFFFFFFFF:FFFFF:F:FFF:FFF,FFFFFFFF::FF
@A00456:223:HMMCCDSXX:3:1417:21106:28401 2:N:0:TGTACCGT+TCTCTAGG
GCTTTACGACTATTTCCCTAACGATAGGATCCTAAAGACAGAGTCTGAGGCAGAGGGCACAAGAACAGCAAGGAGAAATATCGCTGTGATTCTCCGATCACAGTTTTAAAGGAATCTGCCCAAGGCCACGGAGCCTGCGGTGTCTGCTAA
+
F,F:,FFFFFFFFF:FF,:FF::F:,:FFFFFFFFF:FFFF,FFFFFFFF,FFFFFFFFFFFF:FFFFF:,F::F::FFFFFFFF:FFF:FFFF:FFFFFFFFF,FFF:,FFFFFFFFFFF,FFFFFFFFFFFFFFFFFFFF,:FFFFFF
@A00456:223:HMMCCDSXX:3:1417:1642:34648 2:N:0:TGTACCGT+TCTCTAGG
ATGATGAAGTGGAGTTTGTCCGAACTGGCTATGGGAAGGGCATGGTCAAAGTTCTCCATATTCAGAGGGATGGAAAATACCACAGCATCAAAGAGGTGGCGACTTCGGTGCAGTTGACTCTGAGGTCCAAAAAGGATTACCTCCATGGTG
+
:FFFFFF:FFFF:F::FFFFFFFFFFFFF::FFFF,:F::F,FFFFF,FFFFFFFFFFFFFFFFFFFFF:FFFFFFFFFFF,FFFF:FFFFF,FFFFFFFF:FFFFFF:FFFFFFF:FFFF:FFFFFFFFFFFFFFFFFFFFFFF:F:FF
@A00456:223:HMMCCDSXX:3:1417:1949:36057 2:N:0:TGTACCGT+TCTCTAGG
ATGATGAAGTGGAGTTTGTCCGAACTGGCTATGGGAAGGACATGGTCAAAGTTCTCCATATTCAGAGGGATGGAAAATACCACAGCATCAAAGAGGTGGCGACTTCGGTGCAGTTGACTCTGAGGTCCAAAAAGGATTACCTCCATGGTG
+
FFFFFFFFFFFFFFFF:FFFFFFFFFFFFFF:FFFF:FFFFFFFFFFFFFFFFFFFFFFFFFFFFFFFFFFFFFFFFFFFFFFFFFFFFFFFFFFFFFFFFFFFFFFFFFFFFFFFFFFFFFFFFFFFFFFFFFFFFFFFF:FFF:FFFF
@A00456:223:HMMCCDSXX:3:1417:6596:36589 2:N:0:TGTACCGT+TCTCTAGG
ACTCAGGATACTGATTGCTCTGCTCTGTGTGAAGTAATTGCTCTTCCGTTTCTAGTTTAGCAAGGGGCTTGTAGCTGTGCGCACGTGGAGCCCTGCATTAGCAGACACCGCAGGCTCCGTGGCCTTGGGCAGATTCCTTTAAAACTGTGA
+
FFFFFFFFFFFFFFFFFFFFFFFFFFF:FFFFFFFFFFFFFFFFFFFFFFFFFFFFFFFFFFFFFFFFFFFFF:FFFFFFFFFF:FFFFFFFFFFFFFFFFFFFFFFFFFFFFFFFFFFFFFFFFFFFFFFFFFFFFFFFFFFFFFFFFF
@A00456:223:HMMCCDSXX:3:1418:2519:10582 2:N:0:TGTACCGT+TCTCTAGG
GCAAAATAACCGGGACGGTGAGGAGGAAGCTGCCTTCCAGGCTGTGACGTTATGGCTCCAGCCAGTTGTGATGCTTGGGATAACTGTGTGCTCACCTGCAAAAATTTCAACTCAGGATACTGATTGCTCTGCTCTGTGTGAAGTAATTGC
+
FFFF:FFFFFFFFFFFFFFFFFFFFFFFFFFFFFFFFFFFFFFFFFFFFFFFFFFFFFFFFFFFFFFFFFFFFFFFFFFFFFFFFFFFFFFFFFFFFFFFFFFFFFFF:FFFFFFFFFFFFFFFFFFFFFFFFFFFFFFFFFFFFFFFFF
@A00456:223:HMMCCDSXX:3:1418:24768:18834 2:N:0:TGTACCGT+TCTCTAGG
CACAAGAACAGCAAGGAGAAATATCGCTGTGATTCTCCGATCACAGTTTTAAAGGAATCTGCCCAAGGCCACGGAGCCTGCGGTGTCTGCTAATGCAGGGCTCCACGTGCGCACAGCTACAAGCCCCTTGCTAAACTAGAAACGGAAGAG
+
FFFF,FFFFFFFF,FFFFFFFFFFFFFFFFFFFFFFFFFFFFFFFFFFFF:FFF:FFFFFFFFFFFFFFFFFFFFFFF:FFFFFFFFFFFFFFFFF:FFFFFFFFFFFFFFFFFFFFFFFFFFFFFFFFFFF:FFFFFFF,FFFFFFFFF
@A00456:223:HMMCCDSXX:3:1418:24560:20384 2:N:0:TGTACCGT+TCTCTAGG
GCACAAGAACAGCAAGGAGAAATATCGCTGTGATTCTCCGATCACAGTTTTAAAGGAATCTGCCCAAGGCCACGGAGCCTGCGGTGTCTGCTAATGCAGGGCTCCACGTGCGCACAGCTACAAGCCCCTTGCTAAACTAGAAACGGAAGA
+
FFFFFFFF,FFFFFFFFFFF,FFF:FFFFFFFFFFFFFFFFFFFFFFFFF,FF,FFFFFFFFFFFFFFFFFFFFFFFFFF,FFFFFFFF:FFFFFFFFFFFFFFFFFFFFFFFFFFFFFFFF:FFFFFFFFFFFFFFFFFFFFF:FFFFF
@A00456:223:HMMCCDSXX:3:1418:27742:23985 2:N:0:TGTACCGT+TCTCTAGG
GCAGCGCCTGGCCTAGCCGCTTAGCCTCGCTGAATAAACAAGTCTCAGGTCCCAGTAAGAGGCTGGTCATAAAAAGTGGGGGGTGGGGGGGGAGATAACCTGGAAAACACCACCTGGAGTTGTTCTCTGACCTCCACATGCATGTGCATA
+
FFFFFFFFFFFFFFFFFFFFFF,FFFF:FF:FFFFFF:FFFFFFFFFFFFFFFFFFFFFFFFFF:FFFFFFFF,FFFFFFFFFFFFFFFFFFFFFFF:FF:FFFFFFFFFFFFF:FFFFFFFFFFFFF:FFFFFFFFFFFFFFFFFFFFF
@A00456:223:HMMCCDSXX:3:1419:2492:1517 2:N:0:TGTACCGT+TCTCTAGG
AAAGAATGATGAAGTGGAGTTTGTCCGAACTGGCTATGGGAAGGACATGGTCAAAGTTCTCCATATTCAGAGGGATGGAAAATACCACAGCATCAAAGAGGTGGCGACTTCGGTGCAGTTGACTCTGAGGTCCAAAAAGGATTACCTCCA
+
FFFF:FFFFFF:FFFFFFF:FFFFFFFFFFFFFFFFFFFFF:FFFFFFFFFFFFFFFFFFFFFFFFFFFFFFFFFFFFFFFFFFFFFFFFFFFFFFFFFFFFFFFFFFFFFFFFFFFFFFFFFFFFFFFFFFFFFFFFFFFFFFFFFFFF
@A00456:223:HMMCCDSXX:3:1419:20889:14747 2:N:0:TGTACCGT+TCTCTAGG
CTTCTGTGACGTGGAGCAGGTGAGGAACGGACCTCCCATCATTCACTCTGGAATCAAAGACCTCAAGGTCTTGAAAACAACCCAGTCTGGATTTGAAGGATTCATCAAGGACCAGTTCACTACTCTCCCCGAGGTGAAGGACCGATGCTT
+
FFFFFFFFFFFFFFFFFFFFFFFFFFFFFFFFFFFFFFFFFFFFFFFFFFFFFFFFFFFFFFFFFFFFFFFFFFFF:FFF:FFFFFFFFF::FFFFFFFF:FFFFFF:FFFFFFFFFFFFFFFFFFFFFFFFFFFFFFFFFFF:FFFFFF
@A00456:223:HMMCCDSXX:3:1419:1470:16125 2:N:0:TGTACCGT+TCTCTAGG
GGAAAATGGCCCATTACCATGACGACTATGGAAAGAATGATGAAGTGGAGTTTGTCCGAACTGGCTATGGGAAGGACATGGTCAAAGTTCTCCATATTCAGAGGGATGGAAAATACCACAGCATCAAAGAGGTGGCGACTTCGGTGCAGT
+
FFF,FFFFF:F,FFFFFF:FFFFFFFF,FFFF:FFFFFFFFFF:FFFFFFFFFFFFFFFFFFFFFF,FFFFF:FFFF:FFFFFFFFFFFFFFF,FF:FFFFFFFFFFFFFFFFF,FFFFFFFFFFFFFF:FFFFFFFFFF:FFFFFFFFF
@A00456:223:HMMCCDSXX:3:1419:8576:23735 2:N:0:TGTACCGT+TCTCTAGG
GGCCCATTACCATGACGACTATGGAAAGAATGATGAAGTGGAGTTTGTCCGAACTGGCTATGGGAAGGACATGGTCAAAGTTCTCCATATTCAGAGGGATGGAAAATACCACAGCATCAAAGAGGTGGCGACTTCGGTGCAGTTGACTCT
+
FFFFFFFFFFFFFF:FFFFFFFFFFFFFFFFF:FFF:FFFFF:FFFFFFFFFFFFFFFFFFFFFF:FFFFFFFFFFFFFFFFFFFFFFFFFFFFFFFFFFF:FFFFFFFF:FFFFFFFFFFFFFFFFFFFFFFFFFFFFFFFFFFFFFFF
@A00456:223:HMMCCDSXX:3:1419:18050:27555 2:N:0:TGTACCGT+TCTCTAGG
GTCCTATCTGTAGTTAGGAAGCAGAGAGGTGAAAGCTGGGGCTCAGTTTGCCTTCACCTTTTTATTTATTCTGCAATCCCAGGAGATGGGATGGGCACGCCCACCTCCAGGGTGGGTCTTCCCACTGTGGAGACGCTCAAGCAGACACGC
+
FFFFFFFFFFFFFFFFFFFFFFFFFFFFF,FFFFFFFFFFFFFFFFFFFFFFFFFFFF:FFFFFFFFFFFFF:FFFFFFFFFFFFFFFFFFFFFFFFF:FFFFFFFFFFFFFFFFFFFFFFFFFFFFFFFFFFFFFFFF:FFFFFFFFFF
@A00456:223:HMMCCDSXX:3:1420:17734:1673 2:N:0:TGTACCGT+TCTCTAGG
CGGACCTCCCATCATTCACTCCGGAATCAAAGACCTCAAGGTCTTGAAAACAACCCAGTCTGGATTTGAAGGATTCATCAAGGACCAGTTCACTACTCTCCCCGAGGTGAAGGACCGATGCTTTGCCACTCAAGTGTACTGCAAGTGGCG
+
FFFFFFFFFFFF:F:FFF:FF:FFFFFFFFFFFFFFFFFFFFFFFFFFFFFFFFFF:FF,FFFFFFFFFFFFFFFFFFFF,FFFFFFFFFF:FFFFFFFFFF:FFFFFFFFFFFFFFFFFFFFFFFFFFFFFFFFFFFFFFF,FFFF:FF
@A00456:223:HMMCCDSXX:3:1420:8458:3803 2:N:0:TGTACCGT+TCTCTAGG
[truncated: 1,069,563 more chars]
