# Supplementary material for: Uricase-deficient rat is generated with CRISPR/Cas9 technique
Source: PeerJ. 2020 Apr 27;8:e8971. doi: 10.7717/peerj.8971 (PMC7192158; doi:10.7717/peerj.8971)
Supplement: Supplemental Information 10 — Raw data of high-throughput sequencing forward (Uox-/-). [file peerj-08-8971-s010.fq]

@A00234:352:HKFKNDSXX:3:1101:2121:4758 1:N:0:TCGCATCG+GTCAACTG
GCCCTGCATTAGCAGACACCGCAGGCTCCGTGGCCTTGGGCAGATTCCTTTAAAACTGTGATCGGAGAATCACAGCGATATTTCTCCTTGCTGTTCTTGTGCCCTCTGCCTCAGACTCTGTCTTTAGGATCCGATCGTTAAGGAAATAGT
+
FFFFFFFFFFFFFFFFFFFFFFFFFFFFFFFFFFFFFFFFFFFFFFFFFFFFFFFFFFFFFFFFFFFFFFFFFFFFFFFFFFFFFFFFFFFFFFFFFFFFFFFFFFFFFFFFFFFFFFFFFFFFFFFFFFFFFFFFFF,FFFFFFFFFFF
@A00234:352:HKFKNDSXX:3:1101:28248:8891 1:N:0:TCGCATCG+GTCAACTG
CTCAAGTGTACTGCAAGTGGCGCTACCAGAATCGGGACGTGGACTTCGAGGCTACCTGGGGCGCTGTCCGGGACATTGTCCTGAAGAAATTTGCTGGGCCCTATGACAGAGGTGAATACTCACCTTCCGTGCAGAAGACCCTCTATGACA
+
FFFFFFFFFFFFFFFFFFFFFFFFFFFFFFFFFFFFFFFFFFFFFFFFFFFFFFFFFFFFFFFFFFFFFFFFFFFFFFFFFFFF:F:,F:FFFFFFFFFFFFFFFFFFFFFFFFF,FFFFFFFFFFFFFFFFFFFFFFFFFFFF,FFFFF
@A00234:352:HKFKNDSXX:3:1101:8712:13542 1:N:0:TCGCATCG+GTCAACTG
TTACGTTTTTGGTACAACCCAGACATCCCTAGGATGATGACAGTGTTTGATCTCATGTTCAGATCAACGGATGTGGCAGCAGCCAGTGCTTTACGACTATTTCCTTAACGATCGGATCCTAAAGACAGAGTCTGAGGCAGAGGGCACAAG
+
FFFFFFFFFFFFFFFFFFFFFFFF:FFFFFFFFFFFFFFFFFFFFFFFFFFFFFFFFFFFFFFFFFFFFFFFFFFFFFFFFFFFFFFFFFFFFFFFFFFFFFFFFF,:FFFFFFFFFFFFFFFFFFFFFFFFFFFFFFFFFFFFFFFFFF
@A00234:352:HKFKNDSXX:3:1101:13566:15154 1:N:0:TCGCATCG+GTCAACTG
CTGGATTTGAAGGATTCATCAAGGACCAGTTCACTACTCTCCCCGAGGTGAAGGACCGATGCTTTGCCACTCAAGTGTACTGCAAGTGGCGCTACCAGAATCGGGACGTGGACTTCGAGGCTACCTGGGGCGCTGTCCGGGACATTGTCC
+
FFFFFFFFFFFFFFFFFFFFFFFFFFFFFFFFFFFFFFFFFFFFFFFFFFFFFFFFFFFFFFFFFFFFFFFFFFFFFFFFFFFFFFFFFFFFFFFFFFFFFFFFFFFFFFFFFFFFFFFFFFFFFFFFFFFFFFFFFFFFF:FFFFFFFF
@A00234:352:HKFKNDSXX:3:1101:28999:34773 1:N:0:TCGCATCG+GTCAACTG
TGACAGTGTTTGATCTCATGTTCAGATCAACGGATGTGGCAGCAGCCAGTGCTTTACGACTATTTCCTTAACGATCGGATCCTAAAGACAGAGTCTGAGGCAGAGGGCACAAGAACAGCAAGGAGAAATATCGCTGTGATTCTCCGATCA
+
FFFFFFFFFFFFFFFFFFFFFFFFFFFFFFFFFFFFFFFFFFFFFFFFFFFFFFFFFFFFFFFFFFFFFFFFFFFFFFFFFFFFFFFFFFFFFFFFFFFFFFFFFFFFFFFFFFFFFFFFFFFFFFF,FFFFFFFFFFFFFFFFFFFFFF
@A00234:352:HKFKNDSXX:3:1101:11586:35274 1:N:0:TCGCATCG+GTCAACTG
CCTATGACAGAGGTGAATACTCACCTTCCGTGCAGAAGACCCTCTATGACATACAAGTGCTGACCCTGAGCCAGCTTCCTGAGATAGAAGACATGGAAATCAGCCTTCCAAACATTCACTACTTTAACATCGACATGTCCAAAATGGGGC
+
FFFFFFFFFFFFFFFFFFFFFFFFFFFFFFFFFFFFFFFFFFFFFFFFFFFFFFFFFFFFFFFFFFFFFFFFFFFFFFFFFFFFFFFFFFFFFFFFF,FFFFFFFFFFFFFFFFFFFFFFFFFFFFFFFFFFFFFFFFFFFFFFFFFFFF
@A00234:352:HKFKNDSXX:3:1102:29993:12446 1:N:0:TCGCATCG+GTCAACTG
GCCACGGAGCCTGCGGTGTCTGCTAATACAGGGCTCCACGTGCGCACAGCTACAAGCCCCTTGCTAAACTAGAAACGGAAGAGCAATTACTTCACACAGAGCAGAGCAATCAGTATCCTGAGTTGAAATTTTTGCAGGTGAGCACACAGT
+
FFFFFFFFFFFFFFFFFFFFFFFFFFFFFFFFFFFFFFFFFFFFFFFFFFFFFFFFFFFFFFFFFFFFFFFFFFFFFFFFFFFFF,FFFFFFFFFFFFFFFFFFFFFFFFFFFFFFFFFFFFFFFFFFFFFFFFFFFFFFFFFFFFFFFF
@A00234:352:HKFKNDSXX:3:1102:29686:12540 1:N:0:TCGCATCG+GTCAACTG
GCCACGGAGCCTGCGGTGTCTGCTAATACAGGGCTCCACGTGCGCACAGCTACAAGCCCCTTGCTAAACTAGAAACGGAAGAGCAATTACTTCACACAGAGCAGAGCAATCAGTATCCTGAGTTGAAATTTTTGCAGGTGAGCACACAGT
+
FFFFFFFFFFFFFFFFFFFFFFFFFFFFFFFFFFFFFFFFFFFFFFFFFFFFFFFFFFFFFFFFFFFFFFFFFFFFFFFFFFFFFFFFFFFFFFFFFFFFFFFFFFFFFFFFFFFFFFFFFFFFFFFFFFFFFFFFFFFFFFFFFFFFFF
@A00234:352:HKFKNDSXX:3:1103:21594:20165 1:N:0:TCGCATCG+GTCAACTG
GGTACAACCCAGACATCCCTAGGATGATGACAGTGTTTGATCTCATGTTCAGATCAACGGATGTGGCAGCAGCCAGTGCTTTACGACTATTTCCTTAACGATCGGATCCTAAAGACAGAGTCTGAGGCAGAGGGCACAAGAACAGCAAGG
+
FFFFFFFFFFFFFFFFFFFFFFFFFFFFFFFFFFFFFFFFFFFFFFFFFFFFFFFFFFFFFFFFFFFFFFFFFFFFFFFFFFFFFFFFFFFFFFFFFFFFFFFFFFFFFFFFFFFFFFFFFFFF:FFFFFFFFFFFFFFFFFFFFFFFFF
@A00234:352:HKFKNDSXX:3:1103:32172:33066 1:N:0:TCGCATCG+GTCAACTG
TAATTGCTCTTCAGTTTCTAGTTTAGCAAGGGGCATGTAGCTGTGCGCACGTGGAGCCCTGCATAAGCAGACACCGCAGGCTCCGTGGCCTTGGGCAGATTCCTTTAAAACTGTGATCGGAGAATCACAGCGATATTACTCCTTGCTGAT
+
FFFFF,FFF,FF,F::FFFF,,F:FFFFF:FFFF,FFFFFFFFFFF:,FFFFFFF:FFFFFFFF,FFFFFF:FFFFFF:FFFFFF,FFFFF,FFFF,FFFF:FFFF:FFF:FFF,FFFF,FFF::FFFFFFFFFFF:,FFFFF:FF::,F
@A00234:352:HKFKNDSXX:3:1103:30472:34569 1:N:0:TCGCATCG+GTCAACTG
TTCAGATCAACGGATGTGGCAGCAGCCAGTGCTTTACGACTATTTCCTTAACGATCGGATCCTAAAGACAGAGTCTGAGGCAGAGGGCACAAGAACAGCAAGGAGAAATATCGCTGTGATTCTCCGATCACAGTTTTAAAGGACTCTGCA
+
FFFFFFF,FFFFF:FFFFFFFFFFFFFFFFFFFFFFFFFFFFFFF:FFFF,FFF,FFFFF,FFFFF,FFFFFFFFFFFFFF,FFF,FFFF:FFFFFFFFFFF,:FFFFFFFFFF:FFFFFFFFFFFFFFFF:F,FFFF,F,FF,FFFFF,
@A00234:352:HKFKNDSXX:3:1104:14805:15483 1:N:0:TCGCATCG+GTCAACTG
AATCAGCCTTCCAAACATTCACTACTTTAACATCGACATGTCCAAAATGGGGCTGATCAACAAGGAAGAGGTTTTGCTGCCTCTGGACAACCCCTACGGCAAAATAACCGGGACGGTGAGGAGGAAGCTGCCTTCCAGGCTGTGACGTTA
+
FFFFFFFFFFFFFFFFFFFFFFFFFFFFFFFFFFFFFFFFFFFFFFFFFFFFFFFFFFFFFFFFFFFFFFFFFFFFFFFFFFFFFFFFFFFFFFFFFFFFF:,FFFFFFFFFFFFFFFFFFFFFF,FF:FFFFFFFFFFFFFFFFFFFFF
@A00234:352:HKFKNDSXX:3:1104:19361:16266 1:N:0:TCGCATCG+GTCAACTG
GGGCACAAGAACAGCAAGGAGAAATATCGCTGTGATTCTCCGATCACAGTTTTAAAGGAATCTGCCCAAGGCCACGGAGCCTGCGGTGTCTGCTAATGCAGGGCTCCACGTGCGCACAGCTACAAGCCCCTTGCTAAACTAGAAACGGAA
+
FFFFFFFFFFFFFFFFFFFFFFFFFFFFFFFFFFFFFFFFFFFFFFF:FFFFFFFFFFF:FFFFFFFFFFFFFFFFFFFFFFFFFFFFFFFFFFFFFFFFFFFFFFFFFFFFFFFFFFFFFFFFFFFFFFFFFFFFF,FF:FFFFFFFFF
@A00234:352:HKFKNDSXX:3:1105:17879:6652 1:N:0:TCGCATCG+GTCAACTG
CGCCCAAGGCCACGGAGCCTGCGGTGTCTGCTAATGCAGGGCTCCACGTGCGCACAGCTACAAGCCCCTTGCTAAACTAGAAACGGAAGAGCAATTACTTCACACAGAGCAGAGCAATCAGTATCCTGAGTTGAAATTTTTGCAGGTGAG
+
FFFFFFFFFFFFFFFFFFFFFFFFFFFFFFFFFFFFFFFFFFFFFFFFFFFFFFFFFFFFFFFFFFFFFFFFFFFFFFFFFFFFFFFFFFFFFFFFFFF:FFFFFFFFFFFFFFFFFFFFFFFFFFFFFFFFFFFFFFFFFFFFFFFFFF
@A00234:352:HKFKNDSXX:3:1105:22553:9017 1:N:0:TCGCATCG+GTCAACTG
CTTGGTACAACCCAGACATCCCTAGGATGATGACAGTGTTTGATCTCATGTTCAGATCAACGGATGTGGCAGCAGCCAGTGCTTTACGACTATTTCCTTAACGATCGGATCCTAAAGACAGAGTCTGAGGCAGAGGGCACAAGAACAGCA
+
FFFFFFFFFFFFFFFFFFFFFFFFFFFFFFFFFFFFFFFFFFFFFFFFFFFFFFFFFFFFFFFFFFFFFFFFFFFFFFFFFFFFFFFFFFFFFFFFFF,:FFFFFFFFFFFFFFFFFFFFFFFFFFFFFFFFFFFFFFFFFFFFFFFFFF
@A00234:352:HKFKNDSXX:3:1105:4291:10770 1:N:0:TCGCATCG+GTCAACTG
CGTCTTTCTCGCTCTCCCGAGGCCAGCTTGGGTTCATGTGACCCCTTCTAGATGTGCCCTTCAGTCTGATCCACAGACCAGGAGACTCACCCTTCAAACAAAACTGTCTTTCCTCTTGGAGCCTCAATCAAATGCAAATCACTCCTCAGC
+
FFFFFFFFFFFFFFFFFFFFFFFFFFFFFFFFFFFFFFFFFFFFFFFFFFFFFFFFFFFFFFFFFFFFFFFFFFFFFFFFFFFFFF:FFFFFFFFFFFFFFFFFFFFFFFFFFFFFFFFFFFFFFFFFFFFFFFFF:FFFFFFFFFFFFF
@A00234:352:HKFKNDSXX:3:1105:28094:18208 1:N:0:TCGCATCG+GTCAACTG
TGGAGCCCTGCATTAGCAGACACCGCAGGCTCCGTGGCCTTGGGCAGATTCCTTTAAAACTGTGATCGGAGAATCACAGCGATATTTCTCCTTGCTGTTCTTGTGCCCTCTGCCTCAGACTCTGTCTTTAGGATCCGATCGTTAAGGAAA
+
FFFFFFFFFFFFFFFFFFFFFFFFFFFFFFFFFF:FFFFFFFFFFFFFFFFFF:FFFFFFFFFFFFFFFFFFFFFFFFFFFFFFFFFFFFFFFFFFFFFFFFFFFFFFFFFFFFFFFFFFFFFFFFF,F:FF:FFFFFFFFFFF:FFFFF
@A00234:352:HKFKNDSXX:3:1105:9516:34663 1:N:0:TCGCATCG+GTCAACTG
AATCAGCCTTCCAAACATTCACTACTTTAACATCGACATGTCCAAAATGGGGCTGATCAACAAGGAAGAGGTTTTGCTGCCTCTGGACAACCCCTACGGCAAAATAACCGGGACGGTGAGGAGGAAGCTGCCTTCCAGGCTGTGACGTTA
+
FFFFFFFFFFFFFFFFFFFFFFFFFFFFFFFFFFFFFFFFFFFFFFFFFFFFFFFFFFFFFFFFFFFFFFFFFFFFFFFFFFFFFFFFFFFFFFFFFFFFFFFFFFFFFFFFFFFFFFFFFFFFFFFFFFFFFFFFFFFFFFFFFFFFFF
@A00234:352:HKFKNDSXX:3:1106:32027:4507 1:N:0:TCGCATCG+GTCAACTG
CTGGGGCGCTGTCCGGGACATTGTCCTGAAGAAATTTGCTGGGCCCTATGACAGAGGTGAATACTCACCTTCCGTGCAGAAGACCCTCTATGACATACAAGTGCTGACCCTGAGCCAGCTTCCTGAGATAGAAGACATGGAAATCAGCCT
+
FFFFFFFFFFFFFFFFFFFFFFFFFFFFF,FFFFFFFFFFFFFFFFFFFFFFFFFFFFFFFFFFFFFFFFFFFFFFFFFFFFFFFFFFFFFFFFFFFFFFFFFFFFFFFFFFFFFFFFFFFF:FFFFFFFFFFFFFFFFFF:FFFFFFFF
@A00234:352:HKFKNDSXX:3:1106:13729:5854 1:N:0:TCGCATCG+GTCAACTG
GTCCGGACAGCGCCCCAGGTAGCCTCGAAGTCCACGTCCCGATTCTGGTAGCGCCACTTGCAGTACACTTGAGTGGCAAAGCATCGGTCCTTCACCTCGGGGAGAGTAGTGAACTGGTCCTTGATGAATCCTTCAAATCCAGCCTGGGTT
+
FFFFFFFFFFFFFFFFFFFFFFFFFFFFFFFFFFFFFFFFFFFFFFFFFFFFFFFFFFFFFFFFFFFFFFFFFFFFFFFFFFFFFFFFFFFFFFFFFFFFFFFFFFFFFFFFFFFFF:FFFFFFFFFFFFFFFFFFFFFF:F,FFFFFFF
@A00234:352:HKFKNDSXX:3:1106:15194:7294 1:N:0:TCGCATCG+GTCAACTG
GTCCGGACAGCGCCCCAGGTAGCCTCGAAGTCCACGTCCCGATTCTGGTAGCGCCACTTGCAGTACACTTGAGTGGCAAAGCATCGGTCCTTCACCTCGGGGAGAGTAGTGAACTGGTCCTTGATGAATCCTTCAAATCCAGACTGGGTT
+
FFFFFFFFFFFFFFFFFFFFFFFFFFFFFFFFFFFFFFFFFFFFFFFFFFFFFFFFFFFFFFFFFFFFFFFFFFFFFFFFFFFFFFFFFFFFFFFFFFFFFFFFFFFFFFFFFFFFFFFFFFFFFFFFFFFFFFFFFFF:FFFFFFFFFF
@A00234:352:HKFKNDSXX:3:1106:29197:27258 1:N:0:TCGCATCG+GTCAACTG
CGGGTACAACCCAGACATCCCTAGGATGATGACAGTGTTTGATCTCATGTTCAGATCAACGGATGTGGCAGCAGCCAGTGCTTTACGACTATTTCCTTAACGATCGGATCCTAAAGACAGAGTCTGAGGCAGAGGGCACAAGAACAGCAA
+
FFFFFFFFFFFFFFFFFFFFFFFFFFFFFFFFFFFFFFFFFFFFFFFFFFFFFFFFFFFFFFFFFFFFFFFFFFFFFFFFFFFFFFFFFFFFFFFFF:,FFFFFFFFFFFFFFFFFFFFFFFFFFFFFFFFFFFFFFFFFFFFFFFFFFF
@A00234:352:HKFKNDSXX:3:1106:31882:33160 1:N:0:TCGCATCG+GTCAACTG
TGCGGATGTGGCAGCAGCCAGTGCTTTACGACTATTTCCTTCACGATCGGATCCTAAAGACAGAGTCTGAGGCAGAGGGCACAAGAACAGCAAGGAGAAATATCGCTGTGATTCTCCGATCACAGTTTTAAAGGAATCTGCCCAAGGCCA
+
FFFF:FFFFFFFFFFFFFFFFFFFFFFFFFFFFFFFFFF::,FFFF:FFFFFFFFFFFFFFFFFFFFFFFFFF,FFFFFFFFFFFFFFFFFFFF:FFFF:FFFFFFFFFFFFFFFFFFF:FFFFFFFFFFFFFFF,FFFFFFFFFFFFFF
@A00234:352:HKFKNDSXX:3:1106:3432:36589 1:N:0:TCGCATCG+GTCAACTG
TGTTGATGTTAAAGTAGTGAATGTTTGGAAGGCTGATTTCCATGTCTTCTATCTCAGGAAGCTGGCTCAGGGTCAGCACTTGTATGTCATAGAGGGTCTTCTGCACGGAAGGTGAGTATTCACCTCTGTCATAGGGCCCAGCAAATTTCT
+
FFFFFFFFFFFFFFFFFFFFFFFFFFFFFFFFFFFFFFFFFFFFFFFFFFFFFFFFFFF:FFFFFFFFFFFFFFFFFFFFFFFFFFFFFFFFFFFFFFFFFFFFFFFF:FFFFFFFFFFFFFFFFFFFFFFFFFFFFFFFFFFFFFF:FF
@A00234:352:HKFKNDSXX:3:1107:26684:1767 1:N:0:TCGCATCG+GTCAACTG
TACAAGTGCTGACCCTGAGCCAGCTTCCTGAGATAGAAGACATGGAAATCAGCCTTCCAAACATTCACTACTTTAACATCGACATGTCCAAAATGGGGCTGATCAACAAGGAAGAGGTTTTGCTGCCTCTGGACAACCCCTACGGCAAAA
+
FFFFFFFFFFFFFFFFFFFFFFFFFFFFFFFFFF:FFFFFF:FFFFFFFFFFFFFFFFFFFFFFFFFFFFFFFFFFFFFFFFFFFFFFFFFFFFFFFFFFFFFFFFFFFFFFFFFFFFFFFFFFFFFFFFFFFFFFFFFFFFFFFFFFFF
@A00234:352:HKFKNDSXX:3:1107:28682:13964 1:N:0:TCGCATCG+GTCAACTG
GAGGCAGAGGGCACAAGAACAGCAAGGAGAAATATCGCTGTGATTCTCCGATCACAGTTTTAAAGGAATCTGCCCAAGGCCACGGAGCCTGCGGTGTCTGCTAATGCAGGGCTCCACGTGCGCACAGCTACAAGCCCCTTGCTAAACTAG
+
FFFFFFFFFFFFFFFFFFFFFFFFFFFFFFFFFFFFFFFFFFFFFFFFFFFFFFFFFFFFFFF:FFFFFFFFFFFFFFFFFFFFFFFFFFFFFFFFFFFFFF:FFFFFFFFFFFFFFFFFFFFFFFFFFFFFFFFFFFFFFFFFFFFF:F
@A00234:352:HKFKNDSXX:3:1107:7708:27492 1:N:0:TCGCATCG+GTCAACTG
ATCGGATCCTAAAGACAGAGTCTGAGGCAGAGGGCACAAGAACAGCAAGGAGAAATATCGCTGTGATTCTCCGATCACAGTTTTAAAGGAATCTGCCCAAGGCCACGGAGCCTGCGGTGTCTGCTAATGCAGGGCTCCACGTGCGCACAG
+
FFFFFFFFF:FFFF:FF,:FFFFF:FFFFFFF:::,FFF:FFFFFFF:F,FFFF:,FFFFFFFFFFFFFFFFFFFFFFFF:FFFFFF,FFFFFFF,F,FFFF:FFFF,FFFFF:FF,FFFFFFFFF::FFFFFFF:F:FFFFFFFFFF::
@A00234:352:HKFKNDSXX:3:1108:1651:6668 1:N:0:TCGCATCG+GTCAACTG
ACTGCAAGTGGCGCTACCAGAATCGGGACGTGGACTTCGAGGCTACCTGGGGCGCTGTCCGGGACATTGTCCTGAAGAAATTTGCTGGGCCCTATGACAGAGGTGAATACTCACCTTCCGTGCAGAAGACCCTCTATGACATACAAGTGC
+
FFFFFFFFFFFFFFFFFFFFFFFFFFFFFFFFFFFFFFFFFFFFFFFFFFFFFFFFFFFFFFFFFFFFFFFF:F:,F::,FFFFFFFFFFFFFFFFFFFFFFFFFFFFFFFFFFFFFFFFFFFFFFFFFFFFFFF:FFFFFFFFFFFFFF
@A00234:352:HKFKNDSXX:3:1108:15691:30170 1:N:0:TCGCATCG+GTCAACTG
AGGAAGCTGCCTTCCAGGCTGTGACGTTATGGCTCCAGCCAGTTGTGATGCTTGGGATAACTGTGTGCTCACCTGCAAAAATTTCAACTCAGGATACTGATTGCTCTGCTCTGTGTGAAGTAATTGCTCTTCCGTTTCTAGTTTAGCAAG
+
FFFFFFFFFFFFFFFFFFFFFFFFFF:FFFFFFFFFFFFFFF,FFFFFFFFFFFFFFFF,FFFFFFFFFFFFFFFFFFFFFFFFFFFFFFFFFFFFFFFFFFFFFFFFFFFFFFFFFFFFFFFFFFFFFFFFFFF:FFFFFFFFFFFFFF
@A00234:352:HKFKNDSXX:3:1108:16080:32722 1:N:0:TCGCATCG+GTCAACTG
AGGAAGCTGCCTTCCAGGCTGTGACGTTATGGCTCCAGCCAGTTGTGATGCTTGGGATAACTGTGTGCTCACCTGCAAAAATTTCAACTCAGGATACTGATTGCTCTGCTCTGTGTGAAGTAATTGCTCTTCCGTTTCTAGTTTAGCAAG
+
FFFFFFFFFFFFFFFFFFFFFFFFFFFFFFFFFFFFFFFFFFFFFFFFFFFFFFFFFFFFFFFFFFFF:F:FFFFFFFFFFFFFFFFFFFFFFFFFFFFFFFFFFFFFF:FFFFFFFFFFFFFFFFFFFF:FFFF:,F,FFFFFFFFFFF
@A00234:352:HKFKNDSXX:3:1108:11171:33833 1:N:0:TCGCATCG+GTCAACTG
CGGAAGGTGAGTATTCACCTCTGTCATAGGGCCCAGCAAATTTCTTCAGGACAATGTCCCGGACAGCGCCCCAGGTAGCCTCGAAGTCCACGTCCCGATTCTGGTAGCGCCACTTGCAGTACACTTGAGTGGCAAAGCATCGGTCCTTCA
+
FFFFFFFFFFFF,FFFFFFFFFFFFFFFFFFFFFFFFFFFFFFFFFFFFFFFF:FFFFFFFFFFFFFFFFFFFFFFFFFFFFFFFFFFFFFFFFFFFFFFFFFFFFF:FFFFFFFFFFFFFFFFFFFFFFFFFFFFFFFFFFFFFFFFFF
@A00234:352:HKFKNDSXX:3:1109:31349:9408 1:N:0:TCGCATCG+GTCAACTG
TCCAGATAGAAGACATGGAAATCAGCCTTCCAAACATTCACTACTTTAACATCGACATGTCCAAAATGGGGCTGATCAACAAGGAAGAGGTTTTGCTGCCTCTGGACAACCCCTACGGCAAAATAACCGGGACGGTGAGGAGGAAGCTGC
+
FFFFFFFFFFFFFFFFFFF:FFFFFFFFFFFFFFF,FFFFFFFFFFFFFF::FFFFFFFFFFFFFFFFFFFFFFFFFFFFFFFFFFFFFFF:FFFFFFFFFFFFFFFFFFFFFFFFFFFFFFFFFFFFFFFFFFFFFFFFFFFFFFFFFF
@A00234:352:HKFKNDSXX:3:1109:25382:32236 1:N:0:TCGCATCG+GTCAACTG
GTCCGGGACATTGTCCTGAAGAAATTTGCTGGGCCCTATGACAGAGGTGAATACTCACCTTCCGTGCAGAAGACCCTCTATGACATACAAGTGCTGACCCTGAGCCAGCTTCCTGAGATAGAAGACATGGAAATCAGCCTTCCAAACATT
+
FFFFFFFFF:FFFFFFFFF:FFF:FFFFFFFFFFFFFFFFFFFFFFFFFFFFFFFFFFFFFFFFFFFFFFFFFFFFFFFFFFFFFFFFFFFFFFFFFFFFFFFFFFFFFFFFFFFFFFFFFFFFFFFFFFF:FFFFFFFFFFFFFFFFFF
@A00234:352:HKFKNDSXX:3:1110:4707:6417 1:N:0:TCGCATCG+GTCAACTG
CTTGTTGATCAGCCCCATTTTGGACATGTCGATGTTAAAGTAGTGAATGTTTGGAAGGCTGATTTCCATGTCTTCTATCTCAGGAAGCTGGCTCAGGGTCAGCACTTGTATGTCATAGAGGGTCTTCTGCACGGAAGGTGAGTATTCACC
+
FFF:FFFFFFFFFFFFFFFFFFFFFFFF:FFFFFFFFFFFFFF:FFFFFFFFFFFFFF,F:FFFFFFF::FFFFFFFFFFFF:FFFFF:FFFFFFFFFFFFFFFFFFFFFFFF:FFFFFF:FFFFFFFFFF:,FFF:FFFFF,FFF,FF:
@A00234:352:HKFKNDSXX:3:1110:7509:16689 1:N:0:TCGCATCG+GTCAACTG
CAAAGACCTCAAGGTCTTGAAAACAACCCAGTCTGGATTTGAAGGATTCATCAAGGACCAGTTCACTACTCTCCCCGAGGTGAAGGACCGATGCTTTGCCACTCAAGTGTACTGCAAGTGGCGCTACCAGAATCGGGACGTGGACTTCGA
+
FFFFFFFFFFFFFFFFFFFFFFFFFFFFFFFFFFFF:FFFFFFFFFFFFFFFFFFFFFFFFFFFFFFFFFFFFFFFFFFFFFFFFFFFFFFFFFFFFFFFFFFFFFFFFFFFFFFFFFFFFFFFFFFFFFFFFFFFFFFFFFFFFFFFFF
@A00234:352:HKFKNDSXX:3:1110:30327:17033 1:N:0:TCGCATCG+GTCAACTG
TGATCAACAAGGAAGAGGTTTTGCTGCCTCTGGACAACCCCTACGGCAAAATAACCGGGACGGTGAGGAGGAAGCTGCCTTCCAGGCTGTGACGTTATGGCTCCAGCCAGTTGTGATGCTTGGGATAACTGTGTGCTCACCTGCAAAAAT
+
FFFFFFFFFFFFFFFFFFFFFFFFFFFFFFFFFFFFFFFFFFFFFFFFF:FFFFFFFFFFFFFFFFFFFFFFFFFFFFFFFFFFFFFFFFFFFFFFFFFFFFFFFFFFFFFFFFFFFFFFFFFFFFFFFFFFFFFFFFFFFFFFFFFFFF
@A00234:352:HKFKNDSXX:3:1110:5602:17550 1:N:0:TCGCATCG+GTCAACTG
CAGTGTTTGATCTCATGTTCAGATCAACGGATGTGGCAGCAGCCAGTGCTTTACGACTATTTCCTTAACGATCGGATCCTAAAGACAGAGTCTGAGGCAGAGGGCACAAGAACAGCAAGGAGAAATATCGCTGTGATTCTCCGATCACAG
+
FFFFFFFFFFFFFFFFFFFFFFFFFFFFFFFFFFFFFFFFFFFFFFFFFFFFFFFFFFFFFFFFFF,FFFFFF,FFFFFF:FFFFFFFFFFFFFFFFFFFFFFFFFFFFFFFFFFFFFFFFFFF:FFFFFFFFFFFFFFFFFFFFFFFFF
@A00234:352:HKFKNDSXX:3:1110:10773:18020 1:N:0:TCGCATCG+GTCAACTG
GATTGCTCTGCTCTGTGTGAAGTAATTGCTCTTCCGTTTCTAGTTTAGCAAGGGGCTTGTAGCTGTGCGCACGTGGAGCCCTGCATTAGCAGACACCGCAGGCTCCGTGGCCTTGGGCAGATTCCTTTAAAACTGTGATCGGAGAATCAC
+
FFFFFFFFFFFFFFFFFFFFFFFF:FFFFFFFFFFFF:FFFFFFFFFFFFFFFFFFF:FFFFFFFFFFFFFFFFFFFFFFFFFFFFFFFFFFFFFFFFFFFFFFFFF:FFFF::FFFFFFFFFFFFFFFFFFFFFFFFFFFFFFFFFFFF
@A00234:352:HKFKNDSXX:3:1110:32922:20306 1:N:0:TCGCATCG+GTCAACTG
GGTGAGCACACAGTTATCCCAAGCATCACAACTGGCTGGAGCCATAACGTCACAGCCTGGAAGGCAGCTTCCTCCTCACCGTCCCGGTTATTTTGCCGTAGGGGTTGTCCAGAGGCAGCAAAACCTCTTCCTTGTTGATCAGCCCCATTT
+
FFFFFFFFFFFFFFFFFFFFFFFFFFFFFFFFFFFFFFFFFFF,FFFFFFFFFFFFFFFFFFFFFFFFFFFFFFFFFFFFFFFFFFFFFFFFFFFFFFFFFFFFFFFFFFFFFFFFFFFFFFFFF:FFFF:FFFFFFFFFFFFFFFFFFF
@A00234:352:HKFKNDSXX:3:1110:23023:22858 1:N:0:TCGCATCG+GTCAACTG
ATTGCAGGTGAGCACACAGTTATCCCAAGCATCACAACTGGCTGGAGCCATAACGTCACAGCCTGGAAGGCAGCTTCCTCCTCACCGTCCCGGTTATTTTGCCGTAGGGGTTGTCCAGAGGCAGCAAAACCTCTTCCTTGTTGATCAGCC
+
FFFFFFFFFFFFFFFFFFF:FFFFFFFFF:FFFFFFFFFFFFFFFFFFFFFFFFFFFFFFFFFFFFF,FFFFFFFFFFFFFFFFFFFFFFFFFFFFFFFFFFFFFFFFFFFFFFFFFFFFFFFFFFFFFFFFFF:FFFFFFFFFFFFFF,
@A00234:352:HKFKNDSXX:3:1110:31593:29465 1:N:0:TCGCATCG+GTCAACTG
GACCGATGCTTTGCCACTCAAGTGTACTGCAAGTGGCGCTAACAGAATCGGGACGTGGACTTCGAGGCTACCTGGGGCGCTGTCCGGGACATTGTCCTGAAGAAATTTGCTGGGCCCTATGACAGAGGTGAATACTCACCTTCCGTGCAG
+
FFFFFFFFFFFFFFFFFFFFFFFFFFFFFF:FFFFFFFFFFFFFFFFFFFFFFFFFFFFFFFFFFFFFFFFFFFFFFFFFFFFFFFFFFF:FFFFFFFFF:FF:,FFFFFFFFFFFFFFFFFFFFFFFFFFFFFFFFFFFFFFFFFFFFF
@A00234:352:HKFKNDSXX:3:1110:31421:29637 1:N:0:TCGCATCG+GTCAACTG
GACCGATGCTTTGCCACTCAAGTGTACTGCAAGTGGCGCTAACAGAATCGGGACGTGGACTTCGAGGCTACCTGGGGCGCTGTCCGGGACATTGTCCTGAAGAAATTTGCTGGGCCCTATGACAGAGGTGAATACTCACCTTCCGTGCAG
+
FFFFFFFFFFFFFFFFFFF:FFFFFFFFFFF,FFFFFFFFFFFFFFFFFFFFFFFFFFFFFFFFFFFFF:FFFFFFFFFFFFFFFFFFFFFFFFFFFFF:FFFF:FFFFFFFFFFFFFFFFFFFFFFFFFFFFFFFFFFFFFFFFFFFFF
@A00234:352:HKFKNDSXX:3:1110:23023:33849 1:N:0:TCGCATCG+GTCAACTG
AAGTAATTGCTCTTCCGTTTCTAGTTTAGCAAGGGGCTTGTAGCTGTGCGCACGTGGAGCCCTGCATTAGCAGACACCGCAGGCTCCGTGGCCTTGGGCAGATTCCTTTAAAACTGTGATCGGAGAATCACAGCGATATTTCTCCTTGCT
+
FFFFFFFFFFFFFFFFFFFFFFFFFFFFFFFFFFFFFFFFFFFFFFFFFFFFFFFFFFFFFFFFFFFFFFFFFFFFFFFFFFFFFFFFFFFFFFFFFFFFFFFFFFFFFFFFFFFF:FFFFFFFFFFFFFFFFFFFFFFFFFFFFFFFFF
@A00234:352:HKFKNDSXX:3:1111:32542:17957 1:N:0:TCGCATCG+GTCAACTG
CTGCAAGTGGCGCTACCAGAATCGGGACGTGGACTTCGAGGCTACCTGGGGCGCTGTCCGGGACATTGTCCTGAAGAAATTTGCTGGGCCCTATGACAGAGGTGAATACTCACCTTCCGTGCAGAAGACCCTCTATGACATACAAGTGCT
+
FFFFFFFFFFFFFFFFFFFFFFFFFFFFFFFFFFFFFFFFFFFFFFFFFFFFFFFFFFFFFFFFFFFFFFFFF:,F,,,FFFFF:FFFFFFFFFFFFFFFFFFFF,,FFFFFFFFFFFFFFFFFFFFFFFFFF:FFFFFFFFFFFFFFFF
@A00234:352:HKFKNDSXX:3:1111:26024:30812 1:N:0:TCGCATCG+GTCAACTG
CCAGGTGAGCACACAGTTATCCCAAGCATCACAACTGGCTGGAGCCATAACGTCACAGCCTGGAAGGCAGCTTCCTCCTCACCGTCCCGGTTATTTTGCCGTAGGGGTTGTCCAGAGGCAGCAAAACCTCTTCCTTGTTGATCAGCCCCA
+
FFFFFFFFFFFFFFFFFFFFFF:FFFFFFFFFFFFFFFFFFFFFFFFFFFFFFFFFFFFFFFFFFFFFFFFFFFFFFFFFFFFFFFFFFFFFFFFFFFFFFFFFFFFFFFFFFFFFFFFFFFFFFFFFFFFFF:,:FFFFFFFFFF:FFF
@A00234:352:HKFKNDSXX:3:1112:8874:2331 1:N:0:TCGCATCG+GTCAACTG
CACCTTCCGTGCAGAAGACCCTCTATGACATACAAGTGCTGACCCTGAGCCAGCTTCCTGAGATAGAAGACATGGAAATCAGCCTTCCAAACATTCACTACTTTAACATCGACATGTCCAAAATGGGGCTGATCAACAAGGAAGAGGTTT
+
FFFFF:F:FFFFFFFFFF::FFFFFFFF:FFFFFFFFFFFFF:FFF:FFFF:FFFFFFF:FFFFFFFFFFFFFFFF:FFFFFFF:,FFFF:FF:FFFFF,FF:FFFFFFFFFFF:FFFFF:FFF::FFFF:FFFFFFFFFFF:FFFF:F:
@A00234:352:HKFKNDSXX:3:1112:21748:16141 1:N:0:TCGCATCG+GTCAACTG
CGTGGACTTCGAGGCTACCTGGGGCGCTGTCCGGGACATTGTCCTGAAGAAATTTGCTGGGCCCTATGACAGAGGTGAATACTCACCTTCCGTGCAGAAGACCCTCTATGACATACAAGTGCTGACCCTGAGCCAGCTTCCTGAGATAGA
+
FFFFFFFFFFFFFFFFFFFFFFFFFFFFFFFFFFFFFFFFFFFF,FFFF:FFF,FFFFFFFFFFFFFFFFFFFFFFFF:FFFFFFFFFFFFFFFFFFFFFFFFFFFFFFFFFFFFFFFFFFFFFFFFFFFFFFFFFFFFFFFFFFFFFFF
@A00234:352:HKFKNDSXX:3:1112:14895:29763 1:N:0:TCGCATCG+GTCAACTG
ATCGGATCCTAAAGACAGAGTCTGAGGCAGAGGGCACAAGAACAGCAAGGAGAAATATCGCTGTGATTCTCCGATCACAGTTTTAAAGGAATCTGCCCAAGGCCACGGAGCCTGCGGTGTCTGCTAATGCAGGGCTCCACGTGCGCACAG
+
FFFFFFFFFFFFFFFFFFFFFFFFFFFFFFFFFFFFFFFFFFFFFFFFFFFFFFF:FFFFFFFFFFFFFFFFFFFFFFFFF:FF:FFFFFFFFFFFFFFFFFFFFFFFFFFFFFFFFFFFFFFFFFFFFFFFFFFFFF:FFFFFFFFFFF
@A00234:352:HKFKNDSXX:3:1113:24912:23156 1:N:0:TCGCATCG+GTCAACTG
ATCGGGACGTGGACTTCGAGGCTACCTGGGGCGCTGTCCGGGACATTGTCCTGAAGAAATTTGCTGGGCCCTATGACAGAGGTGAATACTCACCTTCCGTGCAGAAGACCCTCTATGACATACAAGTGCTGACCCTGAGCCAGCTTCCTG
+
FFFFFFFF:FFFFFFFFFFFFFFFFFFFFFFFFFFFFFFFFFFFFFFFFFFFF::F,F:FFFFFFFFFFFFFFFFFFFFFFFFFF:FFFFFFFFFFFFFFFFFFFFFFFFFFFFFFFFFFFFFFFFFFFFFFFFFFFFFFFFFFFFFFFF
@A00234:352:HKFKNDSXX:3:1113:31910:28416 1:N:0:TCGCATCG+GTCAACTG
GTTGGTACAACCCAGACATCCCTAGGATGATGACAGTGTTTGATCTCATGTTCAGATCAACGGATGTGGCAGCAGCCAGTGCTTTACGACTATTTCCTTAACGATCGGATCCTAAAGACAGAGTCTGAGGCAGAGGGCACAAGAACAGCA
+
FFFFFFFFFFFFFFFFFFFFFFFFFFFFFFFFFFFFFFFFFFFFFFFFFFFFFFFFFFFFFFFFFFFFFFFFFFFFFFFFFFFFFFFFFFF:FFFFFFFFFFFFFFFFFFFFFFFFFFFFFFFFFFFFFFFFFFFFFFFFFFFFFFFFFF
@A00234:352:HKFKNDSXX:3:1113:32081:31657 1:N:0:TCGCATCG+GTCAACTG
GTTGGTACAACCCAGACATCCCTAGGATGATGACAGTGTTTGATCTCATGTTCAGATCAACGGATGTGGCAGCAGCCAGTGCTTTACGACTATTTCCTTAACGATCGGATCCTAAAGACAGAGTCTGAGGCAGAGGGCACAAGAACAGCA
+
FFFFFF:FFFFFFFFFFFFFFFFFFFFFFFFFFFFFFFFFFFFFFFFFFFFFFFFFFFFFFFFFFFFFFFFFFFFFFFFFFFFFFFFFFFFFFFFFFF:FFFFFFFFFFFFFFFFFFFFFFFFFFFFFFFFFFFFFFFFFFFFFFFFFFF
@A00234:352:HKFKNDSXX:3:1113:19497:36072 1:N:0:TCGCATCG+GTCAACTG
TTCCTCCTCACCGTCCCGGTTATTTTGCCGTAGGGGTTGTCCAGAGGCAGCAAAACCTCTTCCTTGTTGATCAGCCCCATTTTGGACATGTCGATGTTAAAGTAGTGAATGTTTGGAAGGCTGATTTCCATGTCTTCTATCTCAGGAAGC
+
FFFFFFFFFFFFFFFFFFFFFFFFFFFFFFFFFFFFFFFFFFFFFFFFFFFFFFFFFFFFFFFFFFFFFFFFFFFFF:FF:FFF:,FFFFFFFFFF:F:,FFFFFFFFFFF:FFFF:FFFFFF,FFF::,FFFFFFFFFFFFF,FF,FFF
@A00234:352:HKFKNDSXX:3:1114:14507:22576 1:N:0:TCGCATCG+GTCAACTG
CTCGAAGTCCACGTCCCGATTCTGGTAGCGCCACTTGCAGTACACTTGAGTGGCAAAGCATCGGTCCTTCACCTCGGGGAGAGTAGTGAACTGGTCCTTGATGAATCCTTCAAATCCAGACTGGGTTGTTTTCAAGACCTTGAGGTCTTT
+
FFFFFFFFFFFFFFFFFFFFFFFFFFFFFFFFFFFFFFFFFFFFFFFFFFFFFFFFFFFFFFFFFFFFFFFFFFFFFFFFFFFFFFFFFFFFFFFFFFFFFFFFFFFFFFFFFFFFFFFFFFFFFFFFFFFFFFFFFF:FFFFFFFFFFF
@A00234:352:HKFKNDSXX:3:1114:24035:28181 1:N:0:TCGCATCG+GTCAACTG
ATCGGATCCTAAAGACAGAGTCTGAGGCAGAGGGCACAAGAACAGCAAGGAGAAATATCGCTGTGATTCTCCGATCACAGTTTTAAAGGAATCTGCCCAAGGCCACGGAGCCTGCGGTGTCTGCTAATGCAGGGCTCCACGTGCGCACAG
+
FFFFFFFFFFFFFFFFFFFFFFFFFFFF:FFFFFFFFFFFFFFFFFFFFFFFFFFFFFFFFFFFFFFFFFF:FFFFFFFFFFFFF,FFFF:FFFFFFFFFFFFFFFFFFFFFFFFFFFFFFFFFFFFFFFFFFFFFFFFFFFFFFFFFFF
@A00234:352:HKFKNDSXX:3:1114:8693:30201 1:N:0:TCGCATCG+GTCAACTG
CGTATGTCATAGAGGGTCTTCTGCACGGAAGGTGAGTATTCACCTCTGTCATAGGGCCCAGCAAATTTCTTCAGGACAATGTCCCGGACAGCGCCCCAGGTAGCCTCGAAGTCCACGTCCCGATTCTGGTAGCGCCACTTGCAGTACACT
+
FFFFFFFFFFFFFFFFFFFFFFFFFFFFFFFFFFFFFFFFFFFFFFFFFFFFFFFFFFFFFFFFFFFFFFFFFFFFFFFFFFFFFFFFFFFFFFFFFFFFFFFF:FFFFFFFFFFFFFFFFFFFFFFFFFFFF:FFFFFFFFFFFFFFFF
@A00234:352:HKFKNDSXX:3:1114:9471:30420 1:N:0:TCGCATCG+GTCAACTG
CGTATGTCATAGAGGGTCTTCTGCACGGAAGGTGAGTATTCACCTCTGTCATAGGGCCCAGCAAATTTCTTCAGGACAATGTCCCGGACAGCGCCCCAGGTAGCCTCGAAGTCCACGTCCCGATTCTGGTAGCGCCACTTGCAGTACACT
+
FFFFFFFFFFFFFFFFFFFFFFFFFFFFFFFFFFFFFFFFFFFFFFFFFFFFFFFFFFFFFFFFFFFFFFFFFFFFFFFFFFFFFFFFFFFFFFFFFFFFFFFFFFFFFFFFFFFFFFFFFFFFFFFFFFFFFFFFFFFFFFFFFFFFFF
@A00234:352:HKFKNDSXX:3:1114:9317:30436 1:N:0:TCGCATCG+GTCAACTG
CGTATGTCATAGAGGGTCTTCTGCACGGAAGGTGAGTATTCACCTCTGTCATAGGGCCCAGCAAATTTCTTCAGGACAATGTCCCGGACAGCGCCCCAGGTAGCCTCGAAGTCCACGTCCCGATTCTGGTAGCGCCACTTGCAGTACACT
+
FFFFFFFFFFFFFFFFFFFFFFFFFFFFFFFFFFFFFFFFFFFFFFFFFFFFFFFFFFFFFFFFFFFFFFFFFFFFFFFFFFFFFFFFFFFFFFFFFFFFFFFFFFFFFFFFFFFFFFFFFFFFFFFFFFFF:FFFFFFFFFFFFFFFFF
@A00234:352:HKFKNDSXX:3:1114:16405:30624 1:N:0:TCGCATCG+GTCAACTG
CGGTTATTTTGCCGTAGGGGTTGTCCAGAGGCAGCAAAACCTCTTCCTTGTTGATCAGCCCCATTTTGGACATGTCGATGTTAAAGTAGTGAATGTTTGGAAGGCTGATTTCCATGTCTTCTATCTCAGGAAGCTGGCTCAGGGTCAGCA
+
FFFFFFFFFFFFFFF:FFFFFFFFFFFFFFFFFFFFFFFFFFFFFFFFFFFFFFFFFFFFFFFFFFFFFFF:FFFFFFFFFFFFFF,FFFFF:FF:FFFFFFF,FFFFFFFFF:FFFFFFFFFFFFFFFFFFFFFFFFFFFFFFFFFFF:
@A00234:352:HKFKNDSXX:3:1115:25509:4053 1:N:0:TCGCATCG+GTCAACTG
AAACATTCACTACTTTAACATCGACATGTCCAAAATGGGGCTGATCAACAAGGAAGAGGTTTTGCTGCCACTGCACAACCCCTACGGCAAAATAACCGGGACGGTGAGGAGGAAGCTGCCTTCCAGGCTGTGACGTTATGGCTCCAGCCA
+
FFF:FFF:FF,FF:F,FF::F:,:F::FF,,FFFFFF,,FFFFF:FFF,FF,FFF,:F,F,:F,FF:,F,,FF,FFFFF,,F,FF,:,F:FFFFFFF:F:FF:FFFFF,F,FFF,F,FFF,FF,F,,F:F:FFF,F,FFF,,F:,F,F:F
@A00234:352:HKFKNDSXX:3:1115:5936:4914 1:N:0:TCGCATCG+GTCAACTG
CTCTTCCTTGTTGATCAGCCCCATTTTGGACATGTCGATGTTAAAGTAGTGAATGTTTGGAAGGCTGATTTCCATGTCTTCTATCTCAGGAAGCTGGCTCAGGGTCAGCACTTGTATGTCATAGAGGGTCTTCTGCACGGAAGGTGAGTA
+
FFFFFFFFFFFFFFFFFFFFFFFFFFFFFFFFFFFFFF:FFFFFFFFFFFFFFFFFFFFFFFFFFFFFFFFFFFFFF:FFFFFFFFFFFFF,FFFFF:FFFFFFFFFFFFFFFFFFFFFFFFFFFFFFFFFFFFFFFFFFFFFFFF,F:,
@A00234:352:HKFKNDSXX:3:1115:26241:15374 1:N:0:TCGCATCG+GTCAACTG
TGGACTTCGAGGCTACCTGGGGCGCTGTCCGGGACATTGTCCTGAAGAAATTTGCTGGGCCCTATGACAGAGGTGAATACTCACCTTCCGTGCAGAAGACCCTCTATGACATACAAGTGCTGACCCTGAGCCAGCTTCCTGAGATAGAAG
+
FFFFFFFFFFFFFFFFFFFFFFFFFFFFFFFFFFFFFFFFFFFFF:FFF,FFFFFFFFFFFFFFFFFFFFFFFFFFFFFFFFFFFFFFFFFFFF::FFFFFFFFFFFFFFFFFFFFFFFFFFFF:FFFFFFFFFFFFFFFFFFFFF:FFF
@A00234:352:HKFKNDSXX:3:1115:1886:32221 1:N:0:TCGCATCG+GTCAACTG
GGATCCTAAAGACAGAGTCTGAGGCAGAGGGCACAAGAACAGCAAGGAGAAATATCGCTGTGATTCTCCGATCACAGTTTTAAAGGAATCTGCCCAAGGCCACGGAGCCTGCGGTGTCTGCTAATGCAGGGCTCCACGTGCGCACAGCTA
+
FFFFFFFFFFFFFFFFFFFFFFFFFFFFFFFFFFFFFFFFFFFFFFFFFFF:FFFFFFFFFFFFFFFFFFFFFFFFFFFFFFFFFFFFFFFFFFFFFFFFFFFFFFFFFFFFFFFFFFFFFFFFFFFFFFFFFFFFFFFFFFFFFFFFFF
@A00234:352:HKFKNDSXX:3:1116:14217:9799 1:N:0:TCGCATCG+GTCAACTG
CTTCTGCACGGAAGGTGAGTATTCACCTCTGTCATAGGGCCCAGCAAATTTCTTCAGGACAATGTCCCGGACAGCGCCCCAGGTAGCCTCGAAGTCCACGTCCCGATTCTGGTAGCGCCACTTGCAGTACACTTGAGTGGCAAAGCATCG
+
FFFFFFFFFFFFFFFFFFFFFFFFFFFFFFF:FFFFFFFF:FFFFFFFF:FFFF:FFFFFFFFF:FFFF:FFFF:FFFFF:FFFF:FFFFFFFFF:FFFFFFF,FFFFFFFFFFF,FFFFF::F,FFFFFFF,FFFFFFFFFFFF:FFF:
@A00234:352:HKFKNDSXX:3:1116:6759:12101 1:N:0:TCGCATCG+GTCAACTG
GTGAGGAGGAAGCTGCCTTCCAGGCTGTGACGTTATGGCTCCAGCCAGTTGTGATGCTTGGGATAACTGTGTGCTCACCTGCAAAAATTTCAACTCAGGATACTGATTGCTCTGCTCTGTGTGAAGTAATTGCTCTTCCGTTTCTAGTTT
+
FFFFFFFFFFFFFFFFFFFFFFFFFFFFFFFFFFFFFFFFFFFFFFFFFFFFFFFFFFFFFFFFFFFFFFFFFFFFF:F,FFFFFFFFFFFFFFFFFFFFFFFFFFFFFFFFFFFFFFFFFFFF,FFF,FFFFFFFFFFFFFFFFFFFFF
@A00234:352:HKFKNDSXX:3:1116:17128:12493 1:N:0:TCGCATCG+GTCAACTG
TGGGGCGCTGTCCGGGACATTGTCCTGAAGAAATTTGCTGGGCCCTATGACAGAGGTGAATACTCACCTTCCGTGCAGAAGACCCTCTATGACATACAAGTGCTGACCCTGAGCCAGCTTCCTGAGATAGAAGACATGGAAATCAGCCTT
+
FFFFFFFFFFFFFFFFFFFFFFF:FFFF,FFF:FFFFFFFFFFFF:FFFFFFFFFFFFFFFFFFFFFFFFFFFFFFFFFFFFFFFFFFFFFFFFFFFFFFFFFFFFFFFFFFFFFFFFFFFFFFFFFFFFFFFFFFFFFFFFFFFFFFFF
@A00234:352:HKFKNDSXX:3:1116:6072:13135 1:N:0:TCGCATCG+GTCAACTG
CCCCGGTTATTTTGCCGTAGGGGTTGTCCAGAGGCAGCAAAACCTCTTCCTTGTTGATCAGCCCCATTTTGGACATGTCGATGTTAAAGTAGTGAATGTTTGGAAGGCTGATTTCCATGTCTTCTATCTCAGGAAGCTGGCTCCGGGTCA
+
FFFFFFFFFFFFFFFFFFFFFFFFFFFFFFFFFFFFFFFFFFFFFFFFFFFFFFFFFFFFFFFFFFFFFFFFFFFFFFFFFFFFFFFFFFFFFFFFFFFFFFFFFFFFFFFFFFFFFFFFFFFFFFFFFFFFFFFFFFFFFFFFFFFFFF
@A00234:352:HKFKNDSXX:3:1116:3351:15530 1:N:0:TCGCATCG+GTCAACTG
TTGGCGTTTTGGACATGTCGATGTTAAAGTAGTGAATGTTTGGAAGGCTGATTTCCATGTCTTCTATCTCAGGAAGCTGGCTCAGGGTCAGCACTTGTATGTCATAGAGGGTCTTCTGCACGGAAGGTGAGTCTTCACCTCTGTCATAGG
+
FFFFFFFFFFFFFFF:FFFFFFFFFFF,FFFFFFFFFFFFFFFFFFFFFFFFFFFFFFFFFFFFFFFFFFFFFFFFFFFFFFFFFFFFFFFFFFF:FFFFFFFFFFFFFFFFFFF:FFFFFFFFFFFFF:FF,FFFFFFFFFFFFFFFFF
@A00234:352:HKFKNDSXX:3:1116:26612:16141 1:N:0:TCGCATCG+GTCAACTG
GTGAAGGACCGATGCTTTGCCACTCAAGTGTACTGCAAGTGGCGCTACCAGAATCGGGACGTGGACTTCGAGGCTACCTGGGGCGCTGTCCGGGACATTGTCCTGAAGAACTTTGCTGGGCCCTATGACAGAGGTGAATACTCACCTTCC
+
FFFFFFFFFFFFFFFFFFFFFFFFFFFF:FFFFFFFFFFFFFFFFFFFF:FFFFFFFFFFFFFFFF:FFFFFFFFFFFFFFFFFFFFFFFFFFFFFFFFFFFF:FF:F:,,F:FFF,FFFFFFFFFFFFFFFFFFFF,::F:FFFFFFFF
@A00234:352:HKFKNDSXX:3:1116:9833:20932 1:N:0:TCGCATCG+GTCAACTG
CTCGGGGTCAGCACTTGTATGTCATAGAGGGTCTTCTGCACGGAAGGTGAGTATTCACCTCTGTCATAGGGCCCAGCAAATTTCTTCAGGACAATGTCCCGGACAGCGCCCCAGGTAGCCTCGAAGTCCACGTCCCGATTCTGGTAGCGC
+
FFFFFFFFFFFFFFFFFFFFFFFFFFFFFFFFFFFFFFFFFFFFFFFFFFFFFFFFFFFFFFFFFFFFFFFFFFFFFFFFFFFFFFFFFFFFFFFFFFFFFFFFFFFFFFFFFFFFFFFFFFFFFFFFFFFFFFFFFFFFFFFFFFFFFF
@A00234:352:HKFKNDSXX:3:1116:17671:21668 1:N:0:TCGCATCG+GTCAACTG
AAACAACCCAGTCTGGATTTGAAGGATTCATCAAGGACCAGTTCACTACTCTCCCCGAGGTGAAGGACCGATGCTTTGCCACTCAAGTGTACTGCAAGTGGCGCTACCAGAATCGGGACGTGGACTTCGAGGCTACCTGGGGCGCTGTCC
+
FFFFFFFFFFFFFFFFFFFFFFFFFFFFFFFFFFFFFFFFFFFFFFFFFFFFFFFFFFFFFFFFFFFFF:FFFFFF:F:FFFFFFFF,FFFFFFFF:FFFFFFFFFFFFFFFFFFFFFFF:FFFFFFFFFFFFFF:FFFFFFFFFFFFFF
@A00234:352:HKFKNDSXX:3:1116:11379:32503 1:N:0:TCGCATCG+GTCAACTG
GAAGGACCGATGCTTTGCCACTCAAGTGTACTGCAAGTGGCGCTACCAGAATCGGGACGTGGACTTCGAGGCTACCTGGGGCGCTGTCCGGGACATTGTCCTGAAGAAATTTGCTGGGCCCTATGACAGAGGTGAATACTCACCTTCAGT
+
F::F:FFFFFFFFFFF,FFFFFFFFFFFFFF:FFFFFFFF:FFFFFFFFFF:::::FF,F:FF:F:FFFF,FFFFFFFFFFFFFFFF:FFFF:FFFFFF::,F:F,:,,FFFFFFFFFF,FFFFFFFF:FFFFFFF:FFF:FFFFF,,::
@A00234:352:HKFKNDSXX:3:1117:21504:5071 1:N:0:TCGCATCG+GTCAACTG
AAAAATTTCAACTCAGGATACTGATTGCTCTGCTCTGTGTGAAGTAATTGCTCTTCCGTTTCTAGTTTAGCAAGGGGCTTGTAGCTGTGCGCACGTGGAGCCCTGCATTAGCAGACACCGCAGGCTCCGTGGCCTTGGGCAGATTCCTTT
+
FFFFFFFFFFFFFFFFFFFFFFFFFFFFFFFFFFFFFFFFFFFFFFFFFFFFFFFFFFFFFFF:F:FFFFFFFFFFFFFFFFFFFFFFFFFFFFFFFFFFFFFFFFFFFFFFFFFF:FFFFFFFFFFFFFFFFFFFFFFFFFFFFF:FFF
@A00234:352:HKFKNDSXX:3:1117:8395:10958 1:N:0:TCGCATCG+GTCAACTG
AAGCTGCCTTCCAGGCTGTGACGTTATGGCTCCAGCCAGTTGTGATGCTTGGGATAACTGTGTGCTCACCTGCAAAAATTTCAACTCAGGATACTGATTGCTCTGCTCTGTGTGAAGTAATTGCTCTTCCGTTTCTAGTTTAGCAAGGGG
+
FFFFFFFFFFFFFFFFFFFFFFFFFFFFFFFFF:FFFFFFFFFFFFFFFFFFFFFFFFFFFFFFFFFFFFFFFFFFFFFFFFFFFFFFFFFFFFFFFFFFFFFFFFFFFFFFFFFFFFF:FFFFFFFFFFFFFF:FFFFFF:FFFF,FFF
@A00234:352:HKFKNDSXX:3:1117:27190:23688 1:N:0:TCGCATCG+GTCAACTG
CCCAGGGCCACGGAGCCTGCGGTGTCTGCTAATGCAGGGCTCCACGTGCGCACAGCTACAAGCCCCTTGCTAAACTAGAAACGGAAGAGCAATTACTTCACACAGAGCAGAGCAATCAGTATCCTGAGTTGAAATTTTTGCAGGTGAGCA
+
FFFFFFFFFFFFFFFFFFFFFFFFFFFFFFFFFFFFFFFFFFFFFFFFFFFFFFFFFFFFFFFFFFFFFFFFFFFFFFFFFFFFFFFFFFFFFFFFFFFFFFFFFFFFFFFFFFFFFFFFFFFFFFFFFFFFFFFFFFFFFFFFFFFFFF
@A00234:352:HKFKNDSXX:3:1118:4761:2253 1:N:0:TCGCATCG+GTCAACTG
CGGCAAAATAACCGGGACGGTGAGGAGGAAGCTGCCTTCCAGGCTGTGACGTTATGGCTCCAGCCAGTTGTGATGCTTGGGATAACTGTGTGCTCACCTGCAAAAATTTCAACTCAGGATACTGATTGCTCTGCTCTGTGTGAAGTAATT
+
FFFFFFFFFFFFFFFFFFFFFFFFFFFFFFFFFFFFFFFFFFFFFFFFFFFFFFFFFFFFFFFFFFFFFFFFFFFFFFFFFFFFFFFFFFFFFFFFFFFFFFFFFFFFFFFFFFFFFFFFFFF:FFFFFFFFFFFFFFFFFFFFFFFFF:
@A00234:352:HKFKNDSXX:3:1118:9579:7122 1:N:0:TCGCATCG+GTCAACTG
CGATGTTAAAGTAGTGAATGTTTGGAAGGCTGATTTCCATGTCTTCTATCTCAGGAAGCTGGCTCAGGGTCAGCACTTGTGTGTCATAGAGGGTCTTCTGCACGGAAGGTGAGTATTCACCTCTGTCATAGGGCCCAGCAAATTTCTTCA
+
FFFFFFFFFFFFFFFFFFFFFFFFFFFFFFFFFFFFFFFFFFFFFFFFFFFFFFFFFFFFFFFFFFFFFFFFFFFFFFFFFFFFFFFFFFFFFFFFFFFFFFFFFFFFFFFFFF,FFFFFFFFFFFF:F,FFFFFFFFFFFFFFFFFFFF
@A00234:352:HKFKNDSXX:3:1118:4960:13307 1:N:0:TCGCATCG+GTCAACTG
GGTTTTGCTGCCTCTGGACAACCCCTACGGCAAAATAACCGGGACGGTGAGGAGGAAGCTGCCTTCCAGGCTGTGACGTTATGGCTCCAGCCAGTTGTGATGCTTGGGATAACTGTGTGCTCACCTGCAAAAATTTCAACTCAGGATACT
+
FFFFFFFFFFFFFFFFFFFFFFFFFFFFFFFFFFFFFFFFFFFFFFFFFFFFFFFFFFFFFFFFFFFFFFFFFFFFFFFFFFFFFFFFFFFFFFFFFFFFFFFFFFFFFF:FFFFFFFFFFFFFFFFFFFFFFFFFFFFFFFFFFFFFFF
@A00234:352:HKFKNDSXX:3:1118:32904:13886 1:N:0:TCGCATCG+GTCAACTG
ACTCAGGATACTGATTGCTCTGCTCTGTGTGAAGTAATTGCTCTTCCGTTTCTAGTTTAGCAAGGGGCTTGTAGCTGTGCGCACGTGGAGCCCTGCATTAGCAGACACCGCAGGCTCCGTGGCCTTGGGCAGATTCCTTTAAAACTGTGA
+
FFFFFFFFFF:FFFFFFFFFFFFFFFFFFFFFFFFFFFFFFFFFFFFFFFFFFFFFFFFFFF:FFFF:FFFFFFFFFFFFFFFFFFFFFFFFFFFFFFFFFFFFFFFFFFFFFFFFF,FFFFFF:FFFFF:FFFFFF:FFFFFFFFFFFF
@A00234:352:HKFKNDSXX:3:1118:1479:27727 1:N:0:TCGCATCG+GTCAACTG
TGACAGTGTTTGATCTCATGTTCAGATCAACGGATGTGGCAGCAGCCAGTGCTTTACGACTATTTCCTTAACGATCGGATCCTAAAGACAGAGTCTGAGGCAGAGGGCACAAGAACAGCAAGGAGAAATATCGCTGTGATTCTCCGATCA
+
FFFFFFFFFFFFFFFFFFFFFFFFFFFFFFFFFFFFFFFFFFFFFFFFFFFFFFFFFFFFFFFFFFFFFFFFFFFFFFFFFFFFF:FFFFFFFFFFFFFFFFFFFFFFFFFFF:FFFFFFFFFFFFFFFFFFFFFFFFFFFFFFFFFFFF
@A00234:352:HKFKNDSXX:3:1118:31114:29418 1:N:0:TCGCATCG+GTCAACTG
CCCCAAGCATCACAACTGGCTGGAGCCATAACGTCACAGCCTGGAAGGCAGCTTCCTCCTCACCGTCCCGGTTATTTTGCCGTAGGGGTTGTCCAGAGGCAGCAAAACCTCTTCCTTGTTGATCAGCCCCATTTTGGACATGTCGATGTT
+
FFFFFFFFFFFFFFFFFFFFFFFFFFFFFFFFFFFFFFFFFFFFFFFFFFFFFFFFFFFFFFFFFFFFFFFFFFFFFFFF:F,FFFFFFFFFFFFFFFFFFFFFFFFFFFFFFFFFFFFFFFFFFFFFFFF:FFFFFFFFFFFFFFFFFF
@A00234:352:HKFKNDSXX:3:1118:4670:36479 1:N:0:TCGCATCG+GTCAACTG
GTCAGCACTTGTATGTCATAGAGGGTCTTCTGCACGGAAGGTGAGTATTCACCTCTGTCATAGGGCCCAGCAAATTTCTTCAGGACAATGTCCCGGACAGCCCCAGGTAGCCTCGAAGTCCACGTCCCGATTCTGGTAGCGCCACTTGCA
+
F:FF:,F:,,FFFFFFFF:FFFF:,:FFFF:F:F,,FFFFFFFFFF:FF::F,,FFFFFFFFFF::FFFFFF:FF,FFF:FFF:F:FFFFFF:FFFF:FF,FFFF:FFFFFFFF,F:,:F,FFFFF:F,F,,FF,FF:F:FF:FFFF,FF
@A00234:352:HKFKNDSXX:3:1119:30011:24909 1:N:0:TCGCATCG+GTCAACTG
TGGAAATCAGCCTTCCAAACATTCACTACTTTAACATCGACATGTCCAAAATGGGGCTGATCAACAAGGAAGAGGTTTTGCTGCCTCTGGACAACCCCTACGGCAAAATAACCGGGACGGTGAGGAGGAAGCTGCCTTCCAGGCTGTGAC
+
FFFFFFFFFFFFFFFFFFFFFFFFFFFFFFFFFFFFFFFFFFFFFFFFFFFFFFFFFFFFFFFFFFFFFFFFFFFFFFFFFFFFFFFFFFFFFFFFFFFFFFFF:FFFFFF:FFFFFFFFFFFFFFFFFFFFFFFFFFFFFFFFFFFFFF
@A00234:352:HKFKNDSXX:3:1119:1850:35133 1:N:0:TCGCATCG+GTCAACTG
ATCGACATGTCCAAAATGGGGCTGATCAACAAGGAAGAGGTTTTGCTGCCTCTGGACAACCCCTACGGCAAAATAACCGGGACGGTGAGGAGGAAGCTGCCTTCCAGGCTGTGACGTTATGGCTCCAGCCAGTTGTGATGCTTGGGATAA
+
FFFFFFFFFFFFFFF:FFFFFFFFFFFFFFFFFFFFFFFFFFFFFFFFF:FFFFFFFFFFFFFFFFFFFFFFFFFFFFFFFFFFFFFFFFFFFFFFFFFFFFFFFFFFFFFFFFFFF:FFFFFFFFFFFFFFFFFFFFFFFFFFFFFFFF
@A00234:352:HKFKNDSXX:3:1121:24912:9314 1:N:0:TCGCATCG+GTCAACTG
CCAGAATCGGGACGTGGACTTCGAGGCTACCTGGGGCGCTGTCCGGGACATTGTCCTGAAGAAATTTGCTGGGCCCTATGACAGAGGTGAATACTCACCTTCCGTGCAGAAGACCCTCTATGACATACAAGTGCTGACCCTGAGCCAGCT
+
FFFFFFFFFFFFFFFFFFFFFFFFFFFF:FFFFFFFFFFFFFFFFFFFFFFFFFFFFFFFFFFFFFFFFFFFFFFFFFFFFFFFFFFFFFF:FFFFFFFFFFFFFFFFFFFFFFFFFFFFFFFFFFFFFFFFFFFFFFFFFFFFFFFFFF
@A00234:352:HKFKNDSXX:3:1122:9805:4695 1:N:0:TCGCATCG+GTCAACTG
TAGTGTTTGATCTCATGTTCAGATCAACGGATGTGGCAGCAGCCAGTGCTTTACGACTATTTCCTTAACGATCGGATCCTAAAGACAGAGTCTGAGGCAGAGGGCACAAGAACAGCAAGGAGAAATATCGCTGTGATTCTCCGATCACAG
+
FFFFFFFFFFFFFFFFFFFFFFFFFFFFFFFFFFFFFFFFFFFFFFFFFFFFFFFFFFFFFFFFFFFFFFFFFFFFFFFFFFFFFFFFFFFFFFFFFFFFFFFFFFFFFFFFFFFFFFFFFFFFFFFFFFFFFFFFFFFFFFFFFFFFFF
@A00234:352:HKFKNDSXX:3:1122:4155:12727 1:N:0:TCGCATCG+GTCAACTG
TAGCCCCTTGCTAAACTAGAAACGGAAGAGCAATTACTTCACACAGAGCAGAGCAATCAGTATCCTGAGTTGAAATTTTTGCAGGTGAGCACACAGTTATCCCAAGCATCACAACTGGCTGGAGCCATAACGTCACAGCCTGGAAGGCAG
+
FFFFFFFFFFFFFFFFFFFFFFFFFFFFFFFFFFFFFFFFFFFFFFFFFFFFFFFFFFFFFFFFFFFFFFFFFFFFFFFFFFFFFFFFFFFFFFFFFFFFFFFFFFFFFFFFFFFFFFFFFFFFFFFFFFFFFFFFFFFFFFFFFFFFFF
@A00234:352:HKFKNDSXX:3:1122:7428:23594 1:N:0:TCGCATCG+GTCAACTG
CCCTGAGCCAGCTTCCTGAGATAGAAGACATGGAAATCAGCCTTCCAAACATTCACTACTTTAACATCGACATGTCCAAAATGGGGCTGATCAACAAGGAAGAGGTTTTGCTGCCTCTGGACAACCCCTACGGCAAAATAACCGGGACGG
+
FFFFFFFFFFFFFFFFFFFFFFFFFFFFFFFFFF:FFFFFFFFFFFFFFFFFFFFFFFFFFFFFFFFFFFFFFFFFFFFFFFFFFFFFFFFFFFFFFFFFFFFFFFFFFFFFFFFFFFFFFFFFFFFFFFFFFFFFFFFFFFFFFFFFFF
@A00234:352:HKFKNDSXX:3:1123:21838:13041 1:N:0:TCGCATCG+GTCAACTG
TGGTTTTATTACGTTTTTGGTACAACCCAGACATCCCTAGGATGATGACAGTGTTTGATCTCATGTTCAGATCAACGGATGTGGCAGCAGCCAGTGCTTTACGACTATTTCCTTAACGATCGGATCCTAAAGACAGAGTCTGAGGCAGAG
+
FFFFFFFFFFFFFFFFFFFFFFFFFFFFFFF:FFFFFFFFFFFFFFFFFFFFFFFFFFFFFFFFFFF:FFFFFFFFFFFFFFFFFFFFFFFFFF,FFF:FFFFFFFFFFFFFFFFFFFFFFFFFFFFFFFFFFFFFFFFFFFFFFFFFFF
@A00234:352:HKFKNDSXX:3:1123:8811:18693 1:N:0:TCGCATCG+GTCAACTG
GCCGTAGGGGTTGTCCAGAGGCAGCAAAACCTCTTCCTTGTTGATCAGCCCCATTTTGGACATGTCGATGTTAAAGTAGTGAATGTTTGGAAGGCTGATTTCCATGTCTTCTATCTCAGGAAGCTGGCTCAGGGTCAGCACTTGTATGTC
+
FFF:FFFF:F,F::FFFFFFFFFFFFFF:FFFFF::FFFF:FFFFFFFFFFFF:F:F:FFFF::FFFFFF::FF:FFFF,FFFFFFFFFFFFF:FFFFFFFFFFFF:F:FFFFFFFFFFFFFF,FF:,FFFFFFFFFFFFFFFFF,FFFF
@A00234:352:HKFKNDSXX:3:1123:5665:26678 1:N:0:TCGCATCG+GTCAACTG
ATCACAGCGATATTTCTCCTTGCTGTTCTTGTGCCCTCTGCCTCAGACTCTGTCTTTAGGATCCGATCGTTAAGGAAATAGTCGTAAAGCACTGGCTGCTGCCACATCCGTTGATCTGAACATGAGATCAAACACTGTCATCATCCTAGG
+
FFFFFFFFFFFFFFFFFFFFFFFFFFFFFFFFFFFFFFFFFFFFFFFFFFFFFFF:FFFFFFFFFFFFFF:FFFFFFFFFFFFFFFFFFFFFFFFFFFFFFFFFFFFFFFFFFFFFFFFFFFFFFFFFFFFFFFFFFFFFFFFFFFF:FF
@A00234:352:HKFKNDSXX:3:1124:26639:3161 1:N:0:TCGCATCG+GTCAACTG
CGTGGCAGCAGCCAGTGCTTTACGACTATTTCCTTAACGATCGGATCCTAAAGACAGAGTCTGAGGCAGAGGGCACAAGAACAGCAAGGAGAAATATCGCTGTGATTCTCCGATCACAGTTTTAAAGGAATCTGCCCAAGGCCACGGAGC
+
FFFFFFFFFFFFFFFFFFFFFFFFFFFFFFFFFFF,FFFFFFFFFFFFFFFFFFFFFFFFFFFFFFFFFFFFFFFFFFFFFFFFFFFFFFFFFFFFFFFFFFFFFFFFFF:FFFFFFFFFFFFFFFFFFFFFFFFFFFFFFFFFFFFFFF
@A00234:352:HKFKNDSXX:3:1124:27416:3443 1:N:0:TCGCATCG+GTCAACTG
CGTGGCAGCAGCCAGTGCTTTACGACTATTTCCTTAACGATCGGATCCTAAAGACAGAGTCTGAGGCAGAGGGCACAAGAACAGCAAGGAGAAATATCGCTGTGATTCTCCGATCACAGTTTTAAAGGAATCTGCCCAAGGCCACGGAGC
+
FFFFFFFFFFFFFFFFFFFFFFFFFFFFFFFFFFFF,FFFFFFFFFFFFFFFFFFFFFFFFFFFFFFFFFFFFFFFFFFFFFFFFFFFFFFFFFFFFFFFFFFFFFFFFFFFFFFFFFFFFFFFF:FFFFFFFFFFFFFFFFFFFFFFFF
@A00234:352:HKFKNDSXX:3:1124:29758:20462 1:N:0:TCGCATCG+GTCAACTG
TGGAAATCAGCCTTCCAAACATTCACTACTTTAACATCGACATGTCCAAAATGGGGCTGATCAACAAGGAAGAGGTTTTGCTGCCTCTGGACAACCCCTACGGCAAAATAACCGGGACGGTGAGGAGGAAGCTGCCTTCCAGGCTGTGAC
+
FFFF:FFFFFFFFFFFFFFFFFFFFF:FFFFFFFFFFFFFFFFFFFFF:FFFFFFFFFFFFFFFFFFFFFFFFFFFFFFFFFFFFFFFFFFFFFFFFFFFFFFFFFFFFFFFFFFFFFFFFFFFFFFFFFFFFFFFFFFFFFFFFFFFFF
@A00234:352:HKFKNDSXX:3:1125:20085:17394 1:N:0:TCGCATCG+GTCAACTG
CGCACAGCTACAAGCCCCTTGCTAAACTAGAAACGGAAGAGCAATTAATTCACACAGAGCAGAGCAATCAGTATCCTGAGTTGAAATTTTTGCAGGTGAGCACACAGTTATCCCAAGCATCACAACTGGCTGGAGCCATAACGTCACAGC
+
FFFFFFFFFFFFFFFFFFFFFFFFFFFFFFFFFFFFFFFFFFFFFFFFFFFFFFFFFFFFFFFFFFFFFFFFFFFFFFFFFFFFFFFFFFFFFFFFFFFFFFFFFFFFFFFFFFFFFFFFFFFFFFFFFFFFFFFFFFFFFFFFFFFFFF
@A00234:352:HKFKNDSXX:3:1125:20066:17425 1:N:0:TCGCATCG+GTCAACTG
CGCACAGCTACAAGCCCCTTGCTAAACTAGAAACGGAAGAGCAATTAATTCACACAGAGCAGAGCAATCAGTATCCTGAGTTGAAATTTTTGCAGGTGAGCACACAGTTATCCCAAGCATCACAACTGGCTGGAGCCATAACGTCACAGC
+
FFFFFFFFFFFFFFFFFFFFFFFFFFFFFFFFFFFFFFFFFFFFFFFFFFFFFFFFFFFFFFFFFFFFFFFFFFFFFFFFFFFFFFFFFFFFFFFFFFFFF:FFFFFFFFFFFFFFFFFFFFFFFFFFFFFFFFFFFFFFFFFFFFFFFF
@A00234:352:HKFKNDSXX:3:1126:13774:1924 1:N:0:TCGCATCG+GTCAACTG
ATCCTGAGTTGAAATTTTTGCAGGTGAGCACACAGTTATCCCAAGCATCACAACTGGCTGGAGCCATAACGTCACAGCCTGGAAGGCAGCTTCCTCCTCACCGTCCCGGTTATTTTGCCGTAGGGGTTGTCCAGAGGCAGCAAAACCTCT
+
FFFFFFFFFFFFFFFFFFFFFFFFFFFFFFFFFFFFFFFFFFFFFFFFFFFFFFFFFFFFFFFFFFFFFFFFFFFFFFFFFFFFFFFFFFFFFFFFFFFFFFFFFFFFFFFFFFFFFFFFFFFFFFFFFFFFFFFFFFFFFF:FFFFFFF
@A00234:352:HKFKNDSXX:3:1126:5891:5588 1:N:0:TCGCATCG+GTCAACTG
GCTTTACGACTATTTCCTTAACGATCGGATCCTAAAGACAGAGTCTGAGGCAGAGGGCACAAGAACAGCAAGGAGAAATATCGCTGTGATTCTCCGATCACAGTTTTAAAGGAATCTGCCCAAGGCCACGGAGCCTGCGGTGTCTGCTAA
+
FFFFFFFFFFFFFFFFFFFFFFFFFFFFFFFFFFFFFFFFFFFFFFFFFFFFFFFFFFFFFFFFFFFFFFFFFFFFFFFFFFFFFFFFFFFFFFFFFFFFFFFFFFFFFFFFF:FFFFFFFFFFFFFFFFFFFFFFFFFFFFFFFFFFFF
@A00234:352:HKFKNDSXX:3:1126:6768:13432 1:N:0:TCGCATCG+GTCAACTG
AGCTTCCTGAGATAGAAGACATGGAAATCAGCCTTCCAAACATTCACTACTTTAACATCGACATGTCCAAAATGGGGCTGATCAACAAGGAAGAGGTTTTGCTGCCTCTGGACAACCCCTACGGCAAAATAACCGGGACGGTGAGGAGGA
+
FFFFFFFFFFFFFFFFFFFFFFFFFFFFFFFFFFFFFFFFFFFFFFFFFFFFFFFFFFFFFFFFFFFFFFFFFFFFFFFFFFFFFFFFFFFFFFFFFFFFFFFFF:FFFFFFFFFFFFFFFFFFFFFFFFFF::FFFFFFFFFFFFFFFF
@A00234:352:HKFKNDSXX:3:1126:15085:20823 1:N:0:TCGCATCG+GTCAACTG
TGACAGTGTTTGATCTCATGTTCAGATCAACGGATGTGGCAGCAGCCAGTGCTTTACGACTATTTCCTTAACGATCGGATCCTAAAGACAGAGTCTGAGGCAGAGGGCACAAGAACAGCAAGGAGAAATATCGCTGTGATTCTCCGATCA
+
FFFFFFFFFFFFFFFFFFFFFFFFFFFFFFFFFFFFFFFFFFFFFFFFFFFFFFFFFFFFFFFFFFF:FFFFFFFFFFFFFFFFFFFFF,FFFFFFFFFFFFFFFFFFFFFFFFFFFFFFFFFFFFFFFFFFFFFFFFFFFFFFFFF:FF
@A00234:352:HKFKNDSXX:3:1126:1732:25034 1:N:0:TCGCATCG+GTCAACTG
TGCAAGTGGCGCTACCAGAATCGGGACGTGGACTTCGAGGCTACCTGGGGCGCTGTCCGGGACATTGTCCTGAAGAAATTTGCTGGGCCCTATGACAGAGGTGAATACTCACCTTCCGTGCAGAAGACCCTCTATGACATACAAGTGCTG
+
FFFFFFFFFFFFFFFFFFFFFFFFFFFFFFFFFFFFFFFFFFFFFFFFFFFFFFFFFFFFFFFFFFFFFFFFFFF::F:FFFFFFFFFFFFFFFFFFFFFFFFFFFFFFFFFFFFFFFFFFFFFFFFFFFFFFFFFFFFFFFFFFFFFFF
@A00234:352:HKFKNDSXX:3:1126:27434:28745 1:N:0:TCGCATCG+GTCAACTG
CTACTCTCCCCGAGGTGAAGGACCGATGCTTTGCCACTCAAGTGTACTGCAAGTGGCGCTACCAGAATCGGGACGTGGACTTCGAGGCTACCTGGGGCGCTGTCCGGGACATTGTCCTGAAGAAATTTGCTGGGCCCTATGACAGAGGTG
+
FFFFFFFFFFFFFFF:FFFFFFFFFFFFFFFFFFFFFFFFFFFFFFFFFFFFFFFFFFFFFFFFFFFFFFFFFFFFFFFFFFFFFFFFFFFFFFFFF:FFFFFFFFFFFF,FFFFFFFFF,FF:,FFFFFFFFFFFFFFFFFFFFFFFFF
@A00234:352:HKFKNDSXX:3:1127:18864:9267 1:N:0:TCGCATCG+GTCAACTG
TGGGAGAGCAATTACTTCACACAGAGCAGAGCAATCAGTATCCTGAGTTGAAATTTTTGCAGGTGAGCACACAGTTATCCCAAGCATCACAACTGGCTGGAGCCATAACGTCACAGCCTGGAAGGCAGCTTCCTCCTCACCGTCCCGGTT
+
FFFFFFFFFFFFFFFFFFFFFFFFFFFFFFFFFFFFFFFFFFFFFFFFFFFFFFFFFFFFFFFFFFFFFFFFFFFFFFF:FFFFFFFFFFFFFFFFFFFFFFFFFFFFFFFFFFFFFFFFFFFFFFFFFF:FFFFFFFFFFFFFFFFFFF
@A00234:352:HKFKNDSXX:3:1127:21658:24314 1:N:0:TCGCATCG+GTCAACTG
CTGTTGATCAGCCCCATTTTGGACATGTCGATGTTAAAGTAGTGAATGTTTGGAAGGCTGATTTCCATGTCTTCTATCTCAGGAAGCTGGCTCAGGGTCAGCACTTGTATGTCATAGAGGGTCTTCTGCACGGAAGGTGAGTATTCACCT
+
FFFFFFFFFFFFFFFF,FFFFFFF:FFFFFFFFFF:FFFFFFFFFFFFFFFFFFFFFFFFFFFFFFFFFFFFFFFFFFFFFFFFF:FFFFFFFFFFFFFFFFFFFFFFFFFFFFFFFFFFFFFFFFFFFFFFFFFFFFFFFFFFFFFFFF
@A00234:352:HKFKNDSXX:3:1127:24243:30389 1:N:0:TCGCATCG+GTCAACTG
CCGTTTTGGACATGTCGATGTTAAAGTAGTGAATGTTTGGAAGGCTGATTTCCATGTCTTCTATCTCAGGAAGCTGGCTCAGGGTCAGCACTTGTATGTCATAGAGGGTCTTCTGCACGGAAGGTGAGTATTCACCTCTGTCATAGGGCC
+
FFFFFFFFFFFFFFFFFFFFFFFFFFFFFFFFFFFFFFFFFFFFF:FFFFFFFFFFFFFFFFFFFFFFFFF:FFFFFFFFFFFFFFFFFFFFFFFFFFFFFFFFFFFFFFFFFFFFFFFFFFFFFFFFFFFFFFFFFFFFFFFFF:FFFF
@A00234:352:HKFKNDSXX:3:1127:31693:36652 1:N:0:TCGCATCG+GTCAACTG
CCTGAAGAAATTTGCTGGGCCCTATGACAGAGGTGAATACTCACCTTCCGTGCAGAAGACCCTCTATGACATACAAGTGCTGACCCTGAGCCAGCTTCCTGAGATAGAAGACATGGAAATCAGCCTTCCAAACATTCACTACTTTAACAT
+
FFFFFFFFFFFFFFFFFFFFFFFFFFFFFFFFFFFFFFFFFFFFFFFFFFFF:FFFF:FF:FFFFFFFFFFFFFFFFFFFFFFFFFFFFFFFFFFFFFFFFFFFFFFFFFFFFFFFFFFFFFFFFFFFFFFFFFFFFFFFFFFFFFFFFF
@A00234:352:HKFKNDSXX:3:1128:14271:22263 1:N:0:TCGCATCG+GTCAACTG
CTGCACGGAAGGTGAGTATTCACCTCTGTCATAGGGCCCAGCAAATTTCTTCAGGACAATGTCCCGGACAGCGCCCCAGGTAGCCTCGAAGTCCACGTCCCGATTCTGGTAGCGCCACTTGCAGTACACTTGAGTGGCAAAGCATCGGTC
+
FFFFFFFFFFFF:FFFF:FFFFFFFFFFFFFFFFFFFFFFFFFFFFFFFFFFFFFFFFFFFFFFFFFFFFFFFFFFFFFFFFFFFFFFFFFFFFFFFFFF:FFFFFFFFFFFFFFFFFFFFFFFFFFFFFFFFFFFF:FFFFFFFFFFFF
@A00234:352:HKFKNDSXX:3:1129:15311:17018 1:N:0:TCGCATCG+GTCAACTG
CCGGGACATTGTCCTGAAGAAATTTGCTGGGCCCTATGACAGAGGTGAATACTCACCTTCCGTGCAGAAGACCCTCTATGACATACAAGTGCTGACCCTGAGCCAGCTTCCTGAGATAGAAGACATGGAAATCAGCCTTCCAAACATTCA
+
FFFFFFFFFFFFFFFFFFF:,,FFFFFFFFFFFFFFFFFFFFFFFFFFFFFFFFFFFFFFFFFFFFFFFFFFFFFFF:FFFFFFFFFFFFFFFFFFFFFFFFFFFFFFFFFFFFFFFFFFFFFFFFFFF:FFFFFFFFFFFFFFFFFFFF
@A00234:352:HKFKNDSXX:3:1129:26720:28291 1:N:0:TCGCATCG+GTCAACTG
GTGAATGTTTGGAAGGCTGATTTCCATGTCTTCTATCTCAGGAAGCTGGCTCAGGGTCAGCACTTGTATGTCATAGAGGGTCTTCTGCACGGAAGGTGAGTATTCACCTCTGTCATAGGGCCCAGCAAATTTCTTCAGGACAATGTCCCG
+
FFFFFFFFFFFFFFFFFFFFFFFFF:FFFFFFFFFFFFFFFFFFFFFFFFFFFFFFFFFFFFFFFFFFFFFFFFFFFFFFFFFFFFFFFFFFFFFFFFFFF,FFFFFFFFFFFFFFFFFFFFFFFFFFFFFFFFFFFFFFFF:FFFFFFF
@A00234:352:HKFKNDSXX:3:1129:4824:32424 1:N:0:TCGCATCG+GTCAACTG
GTCCGGGACATTGTCCTGAAGAAATTTGCTGGGCCCTATGACAGAGGTGAATACTCACCTTCCGTGCAGAAGACCCTCTATGACATACAAGTGCTGACCCTGAGCCAGCTTCCTGAGATAGAAGACATGGAAATCAGCCTTCCAAACATT
+
FFFFFFFFFFFFFFFFFFF,F:FF:FFFFFFFFFFFFFFFFFFFFFFFFFFF:FFFFFFFFFFFFFFFFFFFFFFFFFFFFFFFFFFFFFFFFFFFFFFFFFFFFFFFFFFFFFFFFFFFFFFFFF:FFFFFFFFFFFFFFFFFFFFFFF
@A00234:352:HKFKNDSXX:3:1130:25581:10441 1:N:0:TCGCATCG+GTCAACTG
ATCCTGAGTTGAAATTTTTGCAGGTGAGCACACAGTTATCCCAAGCATCACAACTGGCTGGAGCCATAACGTCACAGCCTGGAAGGCAGCTTCCTCCTCACCGTCCCGGTTATTTTGCCGTAGGGGTTGTCCAGAGGCAGCAAAACCTCT
+
FFFFFFFFFFFFFFFFFFFFFFFFFFFFFFFFFFF:FFFFFFFFFFFFFFFFFFFFFFFFFFFFFFFFFFFFFFFFFFFFFFFFFFFFFFFFFFFFFFFFFFFFFFFFFFFFFFFFFFFFFFFFFFFFFFFFFFFFFFFFF:FFFFFFFF
@A00234:352:HKFKNDSXX:3:1130:18982:12070 1:N:0:TCGCATCG+GTCAACTG
TCTGGAATCAAAGACCTCAAGGTCTTGAAAACAACCCAGTCTGGATTTGAAGGATTCATCAAGGACCAGTTCACTACTCTCCCCGAGGTGAAGGACCGATGCTTTGCCACTCAAGTGTACTGCAAGTGGCGCTACCAGAATCGGGACGTG
+
FFFFFFFFFFFFFFFFFFFFFFFFFFFFFFFFF:FFFFF:FFFFF,:FF:FFFFFFFFFFFFFFFFFFFFFFFFFFFFFFFFFFFFFFFFF:FFFFFFFFFFFFFFFFFFFFFFFFFFFFFFFFFFFFFFFFFFFFFFFFFFFFFFFFFF
@A00234:352:HKFKNDSXX:3:1130:21829:17628 1:N:0:TCGCATCG+GTCAACTG
GGGCACAAGAACAGCAAGGAGAAATATCGCTGTGATTCTCCGATCACAGTTTTAAAGGAATCTGCCCAAGGCCACGGAGCCTGCGGTGTCTGCTAATGCAGGGCTCCACGTGCGCACAGCTACAAGCCCCTTGCTAAACTAGAAACGGAA
+
FF:FFFFF::FFFFFFFF,FFFFF:F,F:FF::,:FFFFFFF,,FFFFFF:FF:FFFFF,F,FFFFFFF,,FFFFF:FFFFF:FF:F,FFFFFF:FFFFFFFFFFFFFFFF:FFFFFFFFFFFF:,FFFF:,FFFFFFFF,F:F,,FFF,
@A00234:352:HKFKNDSXX:3:1130:10574:19429 1:N:0:TCGCATCG+GTCAACTG
GATTGCTCTGCTCTGTGTGAAGTAATTGCTCTTCCGTTTCTAGTTTAGCAAGGGGCTTGTAGCTGTGCGCACGTGGAGCCCTGCATTAGCAGACACCGCAGGCTCCGTGGCCTTGGGCAGATTCCTTTAAAACTGTGATCGGAGAATCAC
+
FFFFFFFFFFFFFFFFFFFFFFFFFFFFFFFFFFFFF:FFFFFFFFFFFFFFFFFFFFFFFFFFFFFFFFFFFFFFFFFFFFFFFFFFFFFFFFFFFFFFFFFFFFFFFFFF:FFFFFFFFFFFFFFFFFFFFFFFFFFFFFFFFFFF:F
@A00234:352:HKFKNDSXX:3:1130:8883:26897 1:N:0:TCGCATCG+GTCAACTG
AGGGGCACAAGAACAGCAAGGAGAAATATCGCTGTGATTCTCCGATCACAGTTTTAAAGGAATCTGCCCAAGGCCACAGAGCCTGCGGTGTCTGCTAATGCAGGGCTCCACGTGCGCACAGCTACAAGCCCCTTGCTAAACTAGAAACGG
+
FFFFFFFFFFFFFFFFFFFFFFFFFFF,FFFFFFFFFFFFFFFFFFFFFFFF:FFFFFFFF,FFFFFFFFFFFFFFFFFFFFFFFFFFFFFFFFFFFFFFFFFFFFFFFFFFFFFFFFFFFFFFFFFFFFFFFFFFFF:FFFFFFF:FFF
@A00234:352:HKFKNDSXX:3:1131:12409:6856 1:N:0:TCGCATCG+GTCAACTG
CCTTGGGCAGATTCCTTTAAAACTGTGATCGGAGAATCACAGCGATATTTCTCCTTGCTGTTCTTGTGCCCTCTGCCTCAGACTCTGTCTTTAGGATCCGATCGTTAAGGAAATAGTCGTAAAGCACTGGCTGCTGCCACATCCGTTGAT
+
FFFFFFFFFFFFFFFFFFF:FFFFFFFFFFFFFFFFFFFFFF:FFFFFFFFFFFFFFFFFFFFFFFFFFFFFFFFFFFFFFFFFFFFFFFFFFFF:FFFFFFFFFF,FFFFF:FFFFFFFFFFFFFFFFFFFFFFFFF:FFFFFFFFFFF
@A00234:352:HKFKNDSXX:3:1131:9100:8672 1:N:0:TCGCATCG+GTCAACTG
GGGAAAATGGCCCATTACCATGACGACTATGGAAAGGACCTCCCATCATTCACTCTGGAATCAAAGACCTCAAGGTCTTGAAAACAACCCAGTCTGGATTTGAAGGATTCATCAAGGACCAGTTCACTACTCTCCCCGAGGTGAAGGACC
+
FFFFFFFFFFFFFFFFFFFFFFFFFFFFFFFFFFFFFFFFFFFFFFFFFFFFFFFF:FFFFFFFFFFFFFFFFFFFFFFF:FF:FF:F:FFFFFFFFFFFFFFFFFFFFFFFFFFFFFFFFFFFFFFFFFFFFFFFFFFFFFFFFFFFFF
@A00234:352:HKFKNDSXX:3:1131:30897:15608 1:N:0:TCGCATCG+GTCAACTG
GTGCAGGTGAGCACACAGTTATCCCAAGCATCACAACTGACTGGAGCCATAACGTCACAGCCTGGAAGGCAGCTTCCTCCTCACCGTCCCGGTTATTTTGCCGTAGGGGTTGTCCAGAGGCAGCAAAACCTCTTCCTTGTTGATCAGCCC
+
FFFFFFFFFFFFFFFFFFFFFFFFFFFFFFFFFFFFFFFFFFFFFFFFFFFFFFFFFFFFFFFFFFFFFFFFFFFFFFFFFFFFFFFFFFFFFFFFFFFFFFFFFFFFFFFFFFFFFFFFFFFFFFFFFFFFFFFFFFFFFFFFFFFFFF
@A00234:352:HKFKNDSXX:3:1131:3341:28823 1:N:0:TCGCATCG+GTCAACTG
AGAATCGGGACGTGGACTTCGAGGCTACCTGGGGCGCTGTCCGGGACATTGTCCTGACGAAATTTGCTGGGCCCTATGACAGAGGTGAATACTCACCTTCCGTGCAGAAGACCCTCTATGACATACAAGTGCTGACCCTGAGCCAGCTTC
+
FFFFFFFFFFFFFFFFFFFFFFFFFFFFFFFFFFFFFFFFFFFFFFFFFFFFFFFFF,F:,::FFFFFFFFFFFFFFFFFFFFFFFFFFF,FFFFFFFFFFFFFFFFFFFFFFFFFFFFFFFFFF:FFFFFFFFFFFFFFFFFFFFFFFF
@A00234:352:HKFKNDSXX:3:1132:5249:1344 1:N:0:TCGCATCG+GTCAACTG
AGGGTCTTCTGCACGGAAGGTGAGTATTCACCTCTGTCATAGGGCCCAGCAAATTTCTTCAGGACAATGTCCCGGACAGCGCCCCAGGTAGCCTCGAAGTCCACGTCCCGATTCTGGTAGCGCCACTTGCAGTACACTTGAGTGGCAAAG
+
FFFFFFFFFFFFFFFFFFFFFFFFF,FFFFFFFFFFFFFF:FFFFFFFFFFFFFFFFFFFFFFFFFFFFFFFFFFFFFFFFFFFFFFFFFFFFFFFFFFFFFFFFFFFFFFFFFFFFFFFFFFFFFFFF:FFFFFFFFFFFFFFFFFFFF
@A00234:352:HKFKNDSXX:3:1132:11541:3474 1:N:0:TCGCATCG+GTCAACTG
TTCTGCACGGAAGGTGAGTATTCACCTCTGTCATAGGGCCCAGCAAATTTCTTCAGGACAATGTCCCGGACAGCGCCCCAGGTAGCCTCGAAGTCCACGTCCCGATTCTGGTAGCGCCACTTGCAGTACACTTGAGTGGCAAAGCATCGG
+
FFFFFFFFFFFFFFFFFFFFFFFFFFFFFFFFFFFFFFFFFFFFF:FFFFFFFFFFFFF:FFFFFFFFFFFFFFFFFFFFFFFFFFFFFFFFFFFFFFFFFFFFFFFFFFFFFFFFFFFFFF:FFFFFFFFFFFFFFFFFFFFFFFFFFF
@A00234:352:HKFKNDSXX:3:1132:20989:11005 1:N:0:TCGCATCG+GTCAACTG
CAGTGTTTGATCTCATGTTCAGATCAACGGATGTGGCAGCAGCCAGTGCTTTACGACTATTTCCTTAACGATCGGATCCTAAAGACAGAGTCTGAGGCAGAGGGCACAAGAACAGCAAGGAGAAATATCGCTGTGATTCTCAGATCACAG
+
FFFFFFFFFFFFFFFFFFFFFFFFFFFFFFFFFFFFFFFFFFFFFFFFFFFFFFFFFFFFFFF,FFF:FFFFFFFFFFFFFFFFFFFFFFFFFFFFFFFFFFFFFFFFFFFFFFFFF:FFFFFFFFFFFFFFFFFFFFFFFFFFFFFFFF
@A00234:352:HKFKNDSXX:3:1132:17915:14168 1:N:0:TCGCATCG+GTCAACTG
CCTACGGCAAAATAACCGGGACGGTGAGGAGGAAGCTGCCTTCCAGGCTGTGACGTTATGGCTCCAGCCAGTTGTGATGCTTGGGATAACTGTGTGCTCACCTGCAAAAATTTCAACTCAGGATACTGATTGCTCTGCTCTGTGTGAAGT
+
FFFFFFFFFF:FFFFFFFFFFFFFFFFFFFFFFFFFFFFFFFFFFFFFFFFFFFFFFFFFFFFFFFFFFFFFFFFFFFFFFFFFFFFFFFFFFFFFFFFFFFFFFFFFFFFFFFFFFFFFFFFFFFFFFFFFFFFFFFFFFFFFFFFFFF
@A00234:352:HKFKNDSXX:3:1132:30761:29246 1:N:0:TCGCATCG+GTCAACTG
CGAAGGAATCTGCCCAAGGCCACGGAGCCTGCGGTGTCTGCTAATGCAGGGCTCCACGTGCGCACAGCTACAAGCCCCTTGCTAAACTAGAAACGGAAGAGCAATTACTTCACACAGAGCAGAGCAATCAGTATCCTGAGTTGAAATTTT
+
FFFFFFF,FFFFFFF:FF:FFFFFFF:FFFFFFFF,FFFFFF:FFFFFF:FFF,FFFFFFFFFFFFFFFFFFF::FFFFFF:FFFF:,FFF,FFF:FFFFF,FFF,F,FFFFFFF,,FF:FFFFFFF:FFFFFFF:FFFFF,F:FFFF,F
@A00234:352:HKFKNDSXX:3:1133:17354:6183 1:N:0:TCGCATCG+GTCAACTG
ACTATGGAAAGGACCTCCCATCATTCACTCTGGGATCAAAGACCTCAAGGTCTTGAAAACAACCCAGTCTGGATTTGAAGGATTCATCAAGGACCAGTTCACTACTCTCCCCGAGGTGAAGGACCGATGCTTTGCCACTCAAGTGTACTG
+
FFFFFFFFFFFFFFFFFFFFFFFFFFFFFFFFFFFFFFFFFFFFFFFFFFFFFFFFFFFFFFFFFFFFFFFFFFFFFFFFFFFFFFFFFFFFFFFFFFFFFFFFFFFFFFFFFFFFFF:FFFFFFFFFFFFFFFFFFFFFFFFFFFFFFF
@A00234:352:HKFKNDSXX:3:1133:32117:13683 1:N:0:TCGCATCG+GTCAACTG
TGGGGGTTGTCCAGAGGCAGCAAAACCTCTTCCTTGTTGATCAGCCCCATTTTGGACATGTCGATGTTAAAGTAGTGAATGTTTGGAAGGCTGATTTCCATGTCTTCTATCTCAGGAAGCTGGCTCAGGGTCAGCACTTGTATGTCATAG
+
FFFFFFFFFFFFFFFFFFFFFFFFFFFFFFFFFFFFFFFFFFFFFFFFFFFFFFFFFFFFFFFF:FFFFFFFFFFFFFFFFFFFFFFFFFFFFFFFFFFFFFFFFFFFFFFFFFFFF:FFFFFFFFFFFFFFFFFFFFFFFFFFFFFFFF
@A00234:352:HKFKNDSXX:3:1133:25021:17644 1:N:0:TCGCATCG+GTCAACTG
GCCCAAGGCCACGGAGCCTGCGGTGTCTGCTAATGCAGGGCTCCACGTGCGCACAGCTACAAGCCCCTTGCTAAACTAGAAACGGAAGAGCAATTACTTCACACAGAGCAGAGCAATCAGTATCCTGAGTTGAAATTTTTGCAGGTGAGC
+
FFFFFFFFFFFFFFFFFFFFFFFFFFFFFFFFFFFFFFFFFFFFFFFFFFFFFFFFFFFFFFFFFFFFFFFFFFFFFFFFFFFFFF:FFFFFFFFFFFFFFFFFFFFFFFFFFFFFFFFFFFFFFFFFFFFFFFFFFFFFFFFFFFFFFF
@A00234:352:HKFKNDSXX:3:1133:3549:24893 1:N:0:TCGCATCG+GTCAACTG
ATCACAACTGGCTGGAGCCATAACGTCACAGCCTGGAAGGCAGCTTCCTCCTCACCGTCCCGGTTATTTTGCCGTAGGGGTTGTCCAGAGGCAGCAAAACCTCTTCCTTGTTGATCAGCCCCATTTTGGACATGTCGATGTTAAAGTAGT
+
FFFFFFFFFFFFFFFFFFFFFFFFFFFFFFFFFFFFFFFFFFFFFFFFFFFFFFFFFFFFFFFFFFFFFFFFFFFFFFFFFFFFFFFFFFFFFFFFFFFFFFFFFFFFFFFFFFFF:FFFFFFF:FFFFFFF:FFFFF,F,FF::FFFFF
@A00234:352:HKFKNDSXX:3:1133:12879:35978 1:N:0:TCGCATCG+GTCAACTG
GCCAGTTGTGATGCTTGGGATAACTGTGTGCTCACCTGCAAAAATTTCAACTCAGGATACTGATTGCTCTGCTCTGTGTGAAGTAATTGCTCTTCCGTTTCTAGTTTAGCAAGGGGCTTGTAGCTGTGCGCACGTGGAGCCCTGCATTAG
+
FFFFFFFFFFFFFFFFFFFFFFFFFFFFFFFFFFFFFFFFFFFFFFFFFFFFFFFFFF:FFFFFFFFFFFFFFFFFFFFFFFFFFFFFFFFFFFFFFFFFFFFFFFFFFFFFFFFFFFFFFFFFFFFF:FFFFFFFFFFFFFFFFFFFFF
@A00234:352:HKFKNDSXX:3:1134:29686:9909 1:N:0:TCGCATCG+GTCAACTG
GCAAGTGGCGCTACCAGAATCGGGACGTGGACTTCGAGGCTACCTGGGGCGCTGTCCGGGACATTGTCCTGAAGAAATTTGCTGGGCCCTATGACAGAGGTGAATACTCACCTTCCGTGCAGAAGACCCTCTATGACATACAAGTGCTGA
+
FFFFFFFFFFFFFFFFFFFFFFFFFFFFFFFFFFFFFFFFFFFFFFFFFFFFFFFFFFFFFFFFFFFF:FFF:F:,,:FFFFFFFFFFFFFFFFFFFFFFFFFFFFFFFFFFFFFFFFFFFFF:FFFFFFFFFFFFFFFFFFFFFFFFFF
@A00234:352:HKFKNDSXX:3:1134:2998:9972 1:N:0:TCGCATCG+GTCAACTG
GTGTGCTCACCTGCAAAAATTTCAACTCAGGATACTGATTGCTCTGCTCTGTGTGAAGTAATTGCTCTTCCGTTTCTAGTTTAGCAAGGGGCTTGTAGCTGTGCGCACGTGGAGCCCTGCATTAGCAGACACCGCAGGCTCCGTGGCCTT
+
FFFFFFFFFFFFFFFFFFFFFFFFFFFFFFFFFFFFFFFFFFFFFFFFFFFFFFFFFFFFFFFFFFFFFFFFFFFFFFFFFFFFFFFFFFFF:FFFFFFFFFFFFFFFFFFFFF:FFFFFFFFFFFFFFFFFFFFFFFFFFFF:FFFFFF
@A00234:352:HKFKNDSXX:3:1134:6894:20353 1:N:0:TCGCATCG+GTCAACTG
TCAAGGACCAGTTCACTACTCTCCCCGAGGTGAAGGACCGATGCTTTGCCACTCAAGTGTACTGCAAGTGGCGCTACCAGAATCGGGACGTGGACTTCGAGGCTACCTGGGGCGCTGTCCGGGACATTGTCCTGAAGAAATTTGCTGGGC
+
FFFFFFFFFFFFFFFFFFFFFFFFFFFFFFFFFFFFFFFFFFFFFFFFFFFFFFFFFFFFFFFFFFFFFFFFFFFFFFFFFFFFFFFFFFFFFFFFFFFFFFFFFFFFFFFFFFFFFFFFFFFFFFFFFFFFFFFFFFF:FFFFFFFFFF
@A00234:352:HKFKNDSXX:3:1134:18295:22060 1:N:0:TCGCATCG+GTCAACTG
CGTTGATCTGAACATGAGATCAAACACTGTCATCATCCTAGGGATGTCTGGGTTGTACCAAAAACGTAATAAAACCATGTGAAAAAAAAATCATCCTAGTGTTTTGAAAATCTCTGGCTGAAGCTCCTCATGGAGGAGGGCAGGGGGGCT
+
FFFFFFFFFFFFFFFFFFFFFFFFFFFFFFFFFFFFFFFFFFFFFFFFFFFFFFFFFFFFFFF:FFFFFFFFFFFFFFFFFFF:F:FFFFFFFFF:FFFFFFFFFFFFFFFFFFFF:FFFFFFFFFFFFFFFFFFFFFFFFFFFFFFFFF
@A00234:352:HKFKNDSXX:3:1134:11351:26819 1:N:0:TCGCATCG+GTCAACTG
GCTACCAGAATCGGGACGTGGACTTCGAGGCTACCTGGGGCGCTGTCCGGGACATTGTCCTGAAGAAATTTGCTGGGCCCTATGACAGAGGTGAATACTCACCTTCCGTGCAGAAGACCCTCTATGACATACAAGTGCTGACCCTGAGCC
+
FFFFFFFFFFFFFFFFFFFFFFFFFFFFFFFFFFFFFFFF:FFFFFFFFFFFFFFFFFF:FF:FF:FF::,:FF,:FF:FFFFFFFFFFFFFF:FFFFFFFFFFFF:FFFFFFFF:FFFFFFFFFFFFFFFFFF:FFFFFFFFF:F:FF:
@A00234:352:HKFKNDSXX:3:1135:13901:1924 1:N:0:TCGCATCG+GTCAACTG
CCCGGTTATTTTGCCGTAGGGGTTGTCCAGAGGCAGCAAAACCTCTTCCTTGTTGATCAGCCCCATTTTGGACATGTCGATGTTAAAGTAGTGAATGTTTGGAAGGCTGATTTCCATGTCTTCTATCTCAGGAAGCTGGCTCAGGGTCAG
+
FFFFFFFFFFFFFFFFFFFFFFFFFFFFFFFFFFFFFFFFFFFFFFFFFFFFFFFFFFFFFFFFFFFFFFFFFFFFFFFFFFFFFF:FFFFFFFFFFFFFFFFFFFFFFFFFFFFFFFFFFFFFFFFFFFFFFFFFFFFFFFFFFFFFFF
@A00234:352:HKFKNDSXX:3:1135:31467:12399 1:N:0:TCGCATCG+GTCAACTG
CTTGAAAACAACCCAGTCTGGATTTGAAGGATTCATCAAGGACCAGTTCACTACTCTCCCCGAGGTGAAGGACCGATGCTTTGCCACTCAAGTGTACTGCAAGTGGCGCTACCAGAATCGGGACGTGGACTTCGAGGCTACCTGGGGCGC
+
FFFFFFFFFFFFFFFFFFFFFFFF:FFFFFFFFFFFFFFFFFFFFFFFFFFF:FFFFFFFFFFFFFFFFFFFFFFFFFFFFFFFFFFFFFFFFFFFFFFFF:FFFFFFFFFFFFFFFFFFFFFFFFFFFFFFFFFFFFF,FFFFFFFFFF
@A00234:352:HKFKNDSXX:3:1135:26323:15702 1:N:0:TCGCATCG+GTCAACTG
CCTGGGGCGCTGTCCGGGACATTGTCCTGAAGAAATTTGCTGGGCCCTATGACAGAGGTGAATACTCACCTTCCGTGCAGAAGACCCTCTATGACATACAAGTGCTGACCCTGAGCCAGCTTCCTGAGATAGAAGACATGGAAATCAGCC
+
FFFFFFFFFFFFFFFFFFFF:FFFFFFFFFFFFFFFFFFFFFFFFFFFFFFFFFFFFFFFF,FFFFFFFFFFFFFFFFFFFFFFFFFFFFFFFFFFFFFFFF:FFFFFFFFFFFFFFFFFFFFFFF:FFFFF:FFFFFFFFFF:FFFFFF
@A00234:352:HKFKNDSXX:3:1135:25111:34867 1:N:0:TCGCATCG+GTCAACTG
CCATGGTTTTATTACGTTTTTGGTACAACCCAGACATCCCTAGGATGATGACAGTGTTTGATCTCATGTTCAGATCAACGGATGTGGCAGCAGCCAGTGCTTTACGACTATTTCCTTAACGATCGGATCCTAAAGACAGAGTCTGAGGCA
+
FFFFFFFFFFFFFFFFFFFFFFFFFFFFFFFFFFFFFFFFFFFFFFFFFFFFFFFFFFFFFFFFFFFFFFFFFFFFFFFFFFFFFFFFFFFFFFFFFFFFFFFFFFFFFFFFFFFFFFFFFFFFFFFFFFFFFFFFFFFFFFFFFFFFFF
@A00234:352:HKFKNDSXX:3:1136:1714:17769 1:N:0:TCGCATCG+GTCAACTG
TGTTGATCAGCCCCATTTTGGACATGTCGATGTTAAAGTAGTGAATGTTTGGAAGGCTGATTTCCATGTCTTCTATCTCAGGAAGCTGGCTCAGGGTCAGCACTTGTATGTCATAGAGGGTCTTCTGCACGGAAGGTGAGTATTCACCTC
+
FFFFFFFFFFFFFFFFFFFFFFF:FFFFFFFFFFFFFFFFFFFFFFFFFFFFFFFFFFFFFFFFFFFFFFFFFFFFFFFFFFF:FFFFFFFFFFFFFFFFFFFFFFFFFFFFFFFFFFFFFFF:FFFFFFFFFFFFFFFFFFFFFFFFFF
@A00234:352:HKFKNDSXX:3:1136:20274:18568 1:N:0:TCGCATCG+GTCAACTG
CGGGACGTGGACTTCGAGGCTACCTGGGGCGCTGTCCGGGACATTGTCCTGAAGAAATTTGCTGGGCCCTATGACAGAGGTGAATACTCACCTTCCGTGCAGAAGACCCTCTATGACATACAAGTGCTGACCCTGAGCCAGCTTCCTGAG
+
FFFFFFFFFFFFFFFFFFFFFFFFFFFFFFFFFFFFFFFFFFFFFFFFFFFF:F:::FFFFFFFFFFFFFFFFFFFFFFFFFFFFFFFFFFFFFFFFFFFFFFFFFFFFFFFFFFFFFFFFFFFFFFFFFFFFFFFFFFFFFFFFFFFFF
@A00234:352:HKFKNDSXX:3:1137:10004:3129 1:N:0:TCGCATCG+GTCAACTG
GTGTCTGCTAATGCAGGGCTCCACGTGCGCACAGCTACAAGCCCCTTGCTAAACTAGAAACGGAAGAGCAATTACTTCACACAGAGCAGAGCAATCAGTATCCTGAGTTGAAATTTTTGCAGGTGAGCACACAGTTATCCCAAGCATCAC
+
FFFFFFFFFFFFFFFFFFFFFFFFFFFFFFFFFFFFFFFFFFFFFFFFFFFFFFFFFFFFFFFF:FFFFFFFFFFFFFFFFFFFFFFFFFFFFFFFFFFFFFFFFFFFFFFFFFFFFFFFFFFFFFFFFFFFFFFFFFFFFFFFFFFFFF
@A00234:352:HKFKNDSXX:3:1137:23683:10755 1:N:0:TCGCATCG+GTCAACTG
GGAAAATGGCCCATTACCATGACGACTATGGAAAGGACCTCCCATCATTCACTCTGGAATCAAAGACCTCAAGGTCTTGAAAACAACCCAGTCTGGATTTGAAGGATTCATCAAGGACCAGTTCACTACTCTCCCCGAGGTGAAGGACCG
+
FFFFFFFFFFFFFFFFFFFFFFFFFFFFFFFF,FFFFFFFFFFFFFFFFFFFFFFFFFFFFFFFFFFFFFFFFFFFFFFFFFFFFFFFFFFF:FFFFFFFFFFFFFFFFFFFFFFFFFFFFFFFFFFFFFFFFFFFFFFFFFFFFFFFFF
@A00234:352:HKFKNDSXX:3:1137:30789:10848 1:N:0:TCGCATCG+GTCAACTG
TGCTAAACTAGAAACGGAAGAGCAATTACTTCACACAGAGCAGAGCAATCAGTATCCTGAGTTGAAATTTTTGCAGGTGAGCACACAGTTATCCCAAGCATCACAACTGGCTGGAGCCATAACGTCACAGCCTGGAAGGCAGCTTCCTCC
+
FFFFFFFFFFFFFFFFFF:FFFFFFFFFFFFFFFFFFFFFFFFFFFFFFFFFFFFFFFFFFFFFFFFFFFFFFFFFFFFFFFFFFFFFFFFFFFFFFFFFFFFFFFFFFFFFFFFFFFFFFFFFFFFFFFFFFFFFFFFFFFFFFFFFFF
@A00234:352:HKFKNDSXX:3:1137:4878:22279 1:N:0:TCGCATCG+GTCAACTG
CCCGGTTATTTTGCCGTAGGGGTTGTCCAGAGGCAGCAAAACCTCTTCCTTGTTGATCAGCCCCATTTTGGACATGTCGATGTTAAAGTAGTGAATGTTTGGAAGGCTGATTTCCATGTCTTCTATCTCAGGAAGCTGGCTCAGGGTCAG
+
FFFFFFFFFFFFFFFFFFFFFFFFFFFFFFFFFFFFFFFFFFFFFFFFFFFFFFFFFFFFFFFFFFFFFFFFFFFFFFFFFF:FFFFFFFFFFFFFFFFFFFFFFFFFFFFFFFFFFFFFFFFFFFFFFFFFFFFFFFFFFFFFFFFFFF
@A00234:352:HKFKNDSXX:3:1137:32859:25050 1:N:0:TCGCATCG+GTCAACTG
CGATGCTTTGCCACTCAAGTGTACTGCAAGTGGCGCTACCAGAATCGGGACGTGGACTTCGAGGCTACCTGGGGCGCTGTCCGGGACATTGTCCTGAAGAAATTTGCTGGGCCCTATGACAGAGGTGACTACTCACCTTCCGTGCAGAAG
+
FFFFFFFFFFFFFFFFFFFFFFFFFFFF:FFFFFFFFFFFFFFFFFFFFFFFFFFFFFFFF:FFFF:FFFFFFFFFFFFFFFFFFFFFFFFFFFFFF,F:,:::FFF:FFFFFFFFFFFFFFFFFFFF,FFFFF:FFF:FFFFFFFFF:F
@A00234:352:HKFKNDSXX:3:1137:10963:32503 1:N:0:TCGCATCG+GTCAACTG
GCAGACACCGCAGGCTCCGTGGCCTTGGGCAGATTCCTTTAAAACTGTGATCGGAGAATCACAGCGATATTTCTCCTTGCTGTTCTTGTGCCCTCTGCCTCAGACTCTGTCTTTCGGATCCGATCGTTAAGGAAATAGTCGTAAAGCACT
+
FFFFFFFFFFFFFFFFFFF:FFFFFFFFFFFFFFFFFFFFFFFFFFFFFFFFFFFFFFFFFFFFFFFFFFFFFFFFFFFFFFFFFFFFFFFFFFFFFFFFFFFFFFFFFF::FF,FFFFFFFF:FFFFF:FFF,F,FFFFFFFFFF:FFF
@A00234:352:HKFKNDSXX:3:1138:19931:29121 1:N:0:TCGCATCG+GTCAACTG
CATCGACATGTCCAAAATGGGGCTGATCAACAAGGAAGAGGTTTTGCTGCCTCTGGACAACCCCTACGGCAAAATAACCGGGACGGTGAGGAGGAAGCTGCCTTCCAGGCTGTGACGTTATGGCTCCAGCCAGTTGTGATGCTTGGGATA
+
F:FFFFFFFFFFFFFFFFFFFFFFFFFFFFFFFFFFFFFFFFFFFFFFFFFFFFFFFFFFFFFFFFFFFFFF,FFFFFFFFFFFFFFFFFFFFFFFFFFFFFFFFFFFFFFFFFFFFFFFFFFFFFFFFFFFFFFFFFFFFFFFFFFFFF
@A00234:352:HKFKNDSXX:3:1138:26232:33865 1:N:0:TCGCATCG+GTCAACTG
CCCCTACGGCAAAATAACCGGGACGGTGAGGAGGAAGCTGCCTTCCAGGCTGTGACGTTATGGCTCCAGCCAGTTGTGATGCTTGGGATAACTGTGTGCTCACCTGCAAAAATTTCAACTCAGGATACTGATTGCTCTGCTCTGTGTGAA
+
FFFFFFFFFFFFFFFFFFFFFFFFFFFFFFFFFFFFFFFFFFFFFFFFFFFFF:FFFFFFFFFFFFFFFFFFFFFFFFFFFF:FFFFFFFFFFFFFFFFFFFFFFFFFFFFFFFFFFFFFFFFFFFFFFFFFFFFFFFFFFFFFFFFFFF
@A00234:352:HKFKNDSXX:3:1138:8377:34569 1:N:0:TCGCATCG+GTCAACTG
TTTGAAGGATTCATCAAGGACCAGTTCACTACTCTCCCCGAGGTGAAGGACCGATGCTTTGCCACTCAAGTGTACTGCAAGTGGCGCTACCAGAATCGGGACGTGGACTTCGAGGCTACCTGGGGCGCTGTCCGGGACATTGTCCTGAAG
+
FFFFFFFFFFFFFFFFFFFFFFFFFFFFFFFFFFFFFFFFFFFFFFFFFFFFFFFFFFFFFFFFFFFFFFFFFFFFFFFFFFFFFFFFFFFFFFFFFFFFFFFFFFFFFFFFFFFFFFFFFFFFFFFFFFFFFFFFFF,FFFFFFFFF:F
@A00234:352:HKFKNDSXX:3:1139:19777:17957 1:N:0:TCGCATCG+GTCAACTG
CTCTGTGTGAAGTAATTGCTCTTCCGTTTCTAGTTTAGCAAGGGGCTTGTAGCTGTGCGCACGTGGAGCCCTGCATTAGCAGACACCGCAGGCTCCGTGGCCTTGGGCAGATTCCTTTAAAACTGTGATCGGAGAATCACAGCGATATTT
+
FFFFFFFFFFFFFFFFFFFFFFFFFFFFFFFFFFFFFFFFFFFFFFFFFFFFFFFFFFFFFFFFFFFFFFFFFFFFFFFFFFFFFFFFFFFFFFFFFFFFFFFFFFFFFFF,FFFFFFFFFFFFFFFFFFFFFFFFFFFFFFFFFFFFFF
@A00234:352:HKFKNDSXX:3:1139:2998:22373 1:N:0:TCGCATCG+GTCAACTG
AAACCATGTGAAAAAAAAATCATCCTAGTGTTTTGAAAATCTCTGGCTGAAGCTCCTCATGGAGGAGGGCAGGGGGGCTTGAACTTCCAACCCCAGCTGAGGAGTGATTTGCATTTGATTGAGGCTCCAAGAGGAAAGACAGTTTTGTTT
+
FFFFFFFFFFFFFFFFFFFFFFFFFFFFFFFFFFF:FFFFFFFFFFFFFFFFFFFFFF::FFFFFFFFFFFFFFFFFFFFFFFFFFFFFFFFFFFFF:FFFFFFFFFFFFFFFFFFFFFFFFFFFFFFFFFFFFFFFFFFFFFFFFFFFF
@A00234:352:HKFKNDSXX:3:1140:1524:6825 1:N:0:TCGCATCG+GTCAACTG
CTCACGGTCAGCACTTGTATGTCATAGAGGGTCTTCTGCACGGAAGGTGAGTATTCACCTCTGTCATAGGGCCCAGCAAATTTCTTCAGGACAATGTCCCGGACAGCGCCCCAGGTAGCCTCGAAGTCCACGTCCCGATTCTGGTAGCGC
+
FFFFFFFFFFFFFFFFFFFFFF:FFFFFFFFFFFF:F:FFFFFFFFFFFFFFFFFFFFFFFFFFFFFFFFF:FFFFFFFFFFFFFF:FFFFFFFFFFF,FFFFFFFFFFF:FFFFFFFFFF:FFFFFF,FFF:FFFFFFFFFFFFFFF:F
@A00234:352:HKFKNDSXX:3:1140:8974:27774 1:N:0:TCGCATCG+GTCAACTG
TGAGCAGCAGCCAGTGCTTTACGACTATTTCCTTAACGATCGGATCCTAAAGACAGAGTCTGAGGCAGAGGGCACAAGAACAGCAAGGAGAAATATCGCTGTGATTCTCCGATCACAGTTTTAAAGGAATCTGCCCAAGGCCACGGAGCC
+
FFFFFFFFFFFFFFFFFFFFFFFFFFFFFFFFFF,,FFFFFFFFFFFFFFFFFFFFFFFFFF:FFFFFFFFFFFFFFFFFFFFFF:FFFFFFF:FFFFFFFFFFFFFFFFFFFFFFFFFFFFF::FFFFFFFFFFFFFFFFFFFFFFFFF
@A00234:352:HKFKNDSXX:3:1140:8901:28025 1:N:0:TCGCATCG+GTCAACTG
TGAGCAGCAGCCAGTGCTTTACGACTATTTCCTTAACGATCGGATCCTAAAGACAGAGTCTGAGGCAGAGGGCACAAGAACAGCAAGGAGAAATATCGCTGTGATTCTCCGATCACAGTTTTAAAGGAATCTGCCCAAGGCCACGGAGCC
+
FFFFFFFFFFFFFFFFFFFFFFFFFFFFFFFFFF,:FFFFFFFFFFFFFFFFFFFFFFFFFFFFFF:FFFFFFFFFFFFFFFFFFFFFFFFFF:FFFFFFFFFFFFFFFFFFFFFFFFFFFFFFFFFF,FFFFFFFFFFFFFFFFFFFFF
@A00234:352:HKFKNDSXX:3:1140:3323:30107 1:N:0:TCGCATCG+GTCAACTG
GAAGACCCTCTATGACATACAAGTGCTGACCCTGAGCCAGCTTCCTGAGATAGAAGACATGGAAATCAGCCTTCCAAACATTCACTACTTTAACATCGACATGTCCAAAATGGGGCTGATCAACAAGGAAGAGGTTTTGCTGCCTCTGGA
+
:FFFFFFFFFFFFFFFFFFFFFFFFFFFFFFFFFFFFFFFFFFFFFFFFFFFFFFFFFFFFFFFFFFF:FFFFFFFFFFFF:FFFFFFFFFFFFFFFFFFFFFFFFFF::FF:FFFFFFFFFFFFFFFFFFFFFFFFFFFFFF:FFFFFF
@A00234:352:HKFKNDSXX:3:1141:3929:6449 1:N:0:TCGCATCG+GTCAACTG
GAATGTTTGGAAGGCTGATTTCCATGTCTTCTATCTCAGGAAGCTGGCTCAGGGTCAGCACTTGTATGTCATAGAGGGTCTTCTGCACGGAAGGTGAGTATTCACCTCTGTCATAGGGCCCAGCAAATTTCTTCAGGACAATGTCCCGGA
+
FFFFFFFFFFFFFFFFFFFFFFFFFFF:FFFFFFFFFFFFF:FFFFFFFFFFFFFFFFFFFFFFFFFFFFFFFFFFFFFFFFFFFFFFFFFFFFFF:FF,,FF:FFFFFFFF,:FFFF:FFFFFFFF:FFFFFFFFFFFFFFFFFFFFFF
@A00234:352:HKFKNDSXX:3:1142:8070:2566 1:N:0:TCGCATCG+GTCAACTG
AAGTAATTGCTCTTCCGTTTCTAGTTTAGCAAGGGGCTTGTAGCTGTGCGCACGTGGAGCCCTGCATTAGCAGACACCGCAGGCTCCGTGGCCTTGGGCAGATTCCTTTAAAACTGTGATCGGAGAATCACAGCGATATTTCTCCTTGCT
+
FFFFFFFFFFFFFFFFFFFFFFFFFFFFFFFFFFFFFFFFFFFFFFFFFFFFFFFFFFFFFFFFFFFFFFFFFFFFFFFFFFFFFFFFFFFFFFFFFFFFFFFFFFFFFFFFFFFFFFFFFFFFFFFFFFFFF:FFFFFFFFFFFFFFFF
@A00234:352:HKFKNDSXX:3:1142:19723:20964 1:N:0:TCGCATCG+GTCAACTG
CACCTGCAAAAATTTCAACTCAGGATACTGATTGCTCTGCTCTGTGTGAAGTAATTGCTCTTCCGTTTCTAGTTTAGCAAGGGGCTTGTAGCTGTGCGCACGTGGAGCCCTGCATTAGCAGACACCGCAGGCTCCGTGGCCTTGGGCAGA
+
FFFFFFFFFFF:FFFFFFFFFFFFFFFFFFFFFFFFFFFFFFFFFFFFFFFFFFFFFFFFFF:FFF:FFFFFFFFFFFFFFFFFFF:FFFFFFFFFFFFFFFFFFFFFFFFFFFFFFFFFFFFFFFFFFFFFFFFFFFFFFFFFFFFFFF
@A00234:352:HKFKNDSXX:3:1142:25183:21652 1:N:0:TCGCATCG+GTCAACTG
GACGTTATGGCTCCAGCCAGTTGTGATGCTTGGGATAACTGTGTGCTCACCTGCAAAAATTTCAACTCAGGATACTGATTGCTCTGCTCTGTGTGAAGTAATTGCTCTTCCGTTTCTAGTTTAGCAAGGGGCTTGTAGCTGTGCGCACGT
+
FFFFFFFFFFFFFFFFFFFFFFFFFFFFFFFFFFFFFFFFFFFFFFFFFFFFFFFFFFFFFFFFFFFFFFFFFFFFFFFFFFFFFFFFFFFFFFFF:FFFFFFFFFFFFFFFFFFFFFFFFFFFFFFFFFFFFFFFFFFFFFFFFFFFF:
@A00234:352:HKFKNDSXX:3:1142:26214:23469 1:N:0:TCGCATCG+GTCAACTG
GACGTTATGGCTCCAGCCAGTTGTGATGCTTGGGATAACTGTGTGCTCACCTGCAAAAATTTCAACTCAGGATACTGATTGCTCTGCTCTGTGTGAAGTAATTGCTCTTCCGTTTCTAGTTTAGCAAGGGGCTTGTAGCTGTGCGCACGT
+
FFFFFFFFFFFFFFFFFFFF,FFFFFFFF:FFFFFFFFFFFFFFFFFFFFF:FFFFFFFFFFFFFFFFFFFFFFFFFFFFFFFFFFFFFFFFFFFFFFFFFFFFFFFFFFFFFFFFFFFFFFFFFFFFFFFF:FFFFFFFFFFFFFFFFF
@A00234:352:HKFKNDSXX:3:1143:25211:25645 1:N:0:TCGCATCG+GTCAACTG
GTCATAGAGGGTCTTCTGCACGGAAGGTGAGTATTCACCTCTGTCATAGGGCCCAGCAAATTTCTTCAGGACAATGTCCCGGACAGCGCCCCAGGTAGCCTCGAAGTCCACGTCCCGATTCTGGTAGCGCCACTTGCAGTACACTTGAGT
+
FFFFFFFFFFFFFF:FFFFFFFFFFF:FF,FFF:FFFFFF:FFF:FFFFFF:FFFFFFFFFFFFFFFF:FFFFFF:FFF,FFFFFFFFFFFFFFFFFFFFFFFFFFFFFFFFFFFFF::FFFFFFFFFFFFFFF,FFFFFFFFF,,FFF:
@A00234:352:HKFKNDSXX:3:1143:3134:25958 1:N:0:TCGCATCG+GTCAACTG
TGTGAATGTTTGGAAGGCTGATTTCCATGTCTTCTATCTCAGGAAGCTGGCTCAGGGTCAGCACTTGTATGTCATAGAGGGTCTTCTGCACGGAAGGTGAGTATTCACCTCTGTCATAGGGCCCAGCAAATTTCTTCAGGACAATGTCCC
+
FFFFFFFFFFFFFFFFFFFFFFFFFFFFFFFFFFFFFFFFFFFFFFFFFFFFFFFFFFFFFFFFFFFFFFFFFFFFFFFFFFFFFFFFFFFFFFFFFFFFFFFFFFFFFFFFFFFF:FFFFFFFFFFFFFFFFFFFFFFFFFFFFFFF:F
@A00234:352:HKFKNDSXX:3:1144:32868:14105 1:N:0:TCGCATCG+GTCAACTG
GCCCAAGGCCACGGAGCCTGCGGTGTCTGCTAATGCAGGGCTCCACGTGCGCACAGCTACAAGCCCCTTGCTAAACTAGAAACGGAAGAGCAATTACTTCACACAGAGCAGAGCAATCAGTATCCTGAGTTGAAATTTTTGCAGGTGAGC
+
FF:FFFFFFFFFFFFFFFFFFFFFFFFFFFFFFFFFFFFFFFFFFFFFFFFFFFFFFFFFFFFFFFFFFFFFFFFFFFFFFFFFFFFFFFFFFFFFFFFFFFFFFFFFFFFFFFFFFFFFFFFFFFFFFFFFFFFFFFFFFFFFFFFFFF
@A00234:352:HKFKNDSXX:3:1144:5385:15515 1:N:0:TCGCATCG+GTCAACTG
GCTCTGTGTGAAGTAATTGCTCTTCCGTTTCTAGTTTAGCAAGGGGCTTGTAGCTGTGCGCACGTGGAGCCCTGCATTAGCAGACACCGCAGGCTCCGTGGCCTTGGGCAGATTCCTTTAAAACTGTGATCGGAGAATCACAGCGATATT
+
FFFFFFFFFFFFFFFFFFFFFFFFFFFFFFFFFFFFFFFFFFFFFFFFFFFFFFFFFFFFFFFFFFFFFFFFFFFFFFFFFFFFFFFFFFFFFFFFFFFFFFFF:FFFFFFFFFFFFFFFFFFFFFFFFFFFFFFFFFFFFFFFFFFFFF
@A00234:352:HKFKNDSXX:3:1145:15176:9862 1:N:0:TCGCATCG+GTCAACTG
CTGCAAGTGGCGCTACCAGAATCGGGACGTGGACTTCGAGGCTACCTGGGGCGCTGTCCGGGACATTGTCCTGAAGAAATTTGCTGGGCCCTATGACAGAGGTGAATACTCACCTTCCGTGCAGAAGACCCTCTATGACATACAAGTGCT
+
FFFFFFFFFFFFFFFFFFFFFFFFFFFFFFFFFFFFFFFFFFFFFFFFFFFFFFFFFFFFFFFFFFFFFFFFFFFFFF,::FFFFFFFFFFFFFFFFFFFFFFFFFFFFFFFFFFFFFFFFFFFFFFFFFFFFFFFFFFFFFFFFFFFFF
@A00234:352:HKFKNDSXX:3:1145:27353:21840 1:N:0:TCGCATCG+GTCAACTG
GATTGCTCTGCTCTGTGTGAAGTAATTGCTCTTCCGTTTCTAGTTTAGCAAGGGGCTTGTAGCTGTGCGCACGTGGAGCCCTGCATTAGCAGACACCGCAGGCTCCGTGGCCTTGGGCAGATTCCTTTAAAACTGTGATCGGAGAATCAC
+
FFFFFFFFFFFFFFFFFFFFFFFFFFFFFFFFFFFFFFFFFFFFFFFFFFFFFFFFFFFFFFFFFFFFFFFFFFFFFFFFFFFFFFFFFFFFFFFFFFFFFFFFFFFFFFFFFFFFFFFFFFFFFFFFFFFFFFFFFFFFFFFFFFFFFF
@A00234:352:HKFKNDSXX:3:1147:18385:12821 1:N:0:TCGCATCG+GTCAACTG
ATCGGATCCTAAAGACAGAGTCTGAGGCAGAGGGCACAAGAACAGCAAGGAGAAATATCGCTGTGATTCTCCGATCACAGTTTTAAAGGAATCTGCCCAAGGCCACGGAGCCTGCGGTGTCTGCTAATGCAGGGCTCCACGTGCGCACAG
+
FFFFFFFFFFFFFFFFFFFFFFFFFFFFFFFFFFFFFFFFFFFFFFFFFFFFFFFFFFFFFFFFFFFFFFFFFFFFFFFFFFFFFFFFFFFFFFFFFFFFFFFFFFFFFFFFFFFFFFFFFFFFFFFFFFFFFFFFFFFFFFFFFFFFFF
@A00234:352:HKFKNDSXX:3:1147:6777:32362 1:N:0:TCGCATCG+GTCAACTG
TATGTCGATGTTAAAGTAGTGAATGTTTGGAAGGCTGATTTCCATGTCTTCTATCTCAGGAAGCTGGCTCAGGGTCAGCACTTGTATGTCATAGAGGGTCTTCTGCACGGAAGGTGAGTATTCACCTCTGTCATAGGGCCCAGCAAATTT
+
FFFFFFFFFFFFFFFFFFFFFF,FFFFFFFFFFFFFFFFFFFFFFFF:FFFFFFFFFFFFF:FFFFFFFFFFFFFFFFFFF:FFFFFFFFFFFFFFFFFFFFFFFFFFFFFFFFFFFFFFFFFFFFFFFFFF:F:FFFFFFFFFFFFFFF
@A00234:352:HKFKNDSXX:3:1147:4643:34178 1:N:0:TCGCATCG+GTCAACTG
TAATTGCTCTTCCGTTTCTAGTTTAGCAAGGGGCTTGTAGCTGTGCGCACGTGGAGCCCTGCATTAGCAGACACCGCAGGCTCCGTGGCCTTGGGCAGATTCCTTTAAAACTGTGATCGGAGAATCACAGCGATATTTCTCCTTGCTGTT
+
FFFFF:,FFF:FF,FF,FFF:F,::,FF:F,FFFF,,F:F:FF:FFF,FFF:,:FFF:F:F,FFFFFF:,FFFF,FFF:FFFF:,:F,:,F,F,FFFFF::FFF,,FFFFFFFF:FFF,FFFFFF:F:FFF:F:F,,FF,FFF:F:FF::
@A00234:352:HKFKNDSXX:3:1147:6307:34929 1:N:0:TCGCATCG+GTCAACTG
CCCTGAGCCAGCTTCCTGAGAAGACATGGAAATCAGCCTTCCAAACATTCACTACTTTAACATCGACATGTCCAAAATGGGGCTGATCAACAAGGAAGAGGTTTTGCTGCCTCTGGACAACCCCTACGGCAAAATAACCGGGACGGTGAG
+
FFFFFFFFFFFFFFFFFFFFFFFFFFFFFFFFFFFFFFFFFFFFFFFFFFFFFFFFFFFFFFFFFFFFFFFFFFFFFFFFFFFFFFFFFFFFFFFFFFFFFFFFFFFFFFFFFFFFFFF:FFFFFFFFFFFFFFFFFFFFFFFFFF:FFF
@A00234:352:HKFKNDSXX:3:1148:26585:28401 1:N:0:TCGCATCG+GTCAACTG
CCCTGAGCCAGCTTCCTGAGATAGAAGACATGGAAATCAGCCTTCCAAACATTCACTACTTTAACATCGACATGTCCAAAATGGGGCTGATCAACAAGGAAGAGGTTTTGCTGCCTCTGGACAACCCCTACGGCAAAATAACCGGGACGG
+
FFFFFFFFFFFFFFFFFFFFFF,FFFFFFFFFFF:FFFFFFFFFFFFFFFFFFFFFFFFFFFFFFFFFFFFFFFFFFFFFFFFFFFF:FFFFFFFFFFFFFFFFFFFFFFFFFFFFFFFFFFFFFFFFF,FFFFFFFFFFFFFFFFFFFF
@A00234:352:HKFKNDSXX:3:1149:11614:33254 1:N:0:TCGCATCG+GTCAACTG
CCTCGAAGTCCACGTCTCGATTCTGGTAGCGCCACTTGCAGTACACTTGAGTGGCAAAGCATCGGTCCTTCACCTCGGGGAGAGTAGTGAACTGGTCCTTGATGAATCCTTCAAATCCAGACTGGGTTGTTTTCAAGACCTTGAGGTCTT
+
FFFFFFFFFFFFFFFFFFFFFFFFFFFFFFFFFFFFFFFFFFFFFFFFFFFFFFFFFFFFFFFFFFFFFFFFFFFFFFFFFFFFFFFFFFFFFFFFF:FFFFFFFFFFFFFFFFFFFFFFFFFFFFFFFFFFFF:FFFF:FFFFFFFFFF
@A00234:352:HKFKNDSXX:3:1149:3676:36104 1:N:0:TCGCATCG+GTCAACTG
GGAAATCAGCCTTCCAAACATTCACTACTTTAACATCGACATGTCCAAAATGGGGCTGATCAACAAGGAAGAGGTTTTGCTGCCTCTGGACAACCCCTACGGCAAAATAACCGGGACGGTGAGGAGGAAGCTGCCTTCCAGGCTGTGACG
+
FFF:FFFFFFFFFFFFFFFFFFFFFFFFFFFFFFFFFFFFFFFFFFFFFFFFFFFFFFFFFFFFFFFFFFFFFFFFFFFFFFFFFFFFFFFFFFFFFFFFFFFFFFFFFFFFFFFFFFF:FFFFFFFFFFFFFFFFFFFFFFFFFFFFFF
@A00234:352:HKFKNDSXX:3:1150:7952:3020 1:N:0:TCGCATCG+GTCAACTG
GTGCTTTACGACTATTTCCTTAACGATCGGATCCTAAAGACAGAGTCTGAGGCAGAGGGCACAATAACAGCAAGGAGAAATATCGCTGTGATTCTCCGATCACAGTTTTAAAGGAATCTGCCCAAGGCCACGGAGCCTGCGGTGTCTGCT
+
FF:F,FFFF,FFFFFFFFFFFF,FFFFFFFFF:F:FFF,:FFFFFFFFFF,FF,FFFFFFF,FF,FFFFF:FFFFFFFFFFFFF,,FF,FFFFFFFFFFFFF:FF:FFFFF,FFF:F:FFF:,:FFFFFFFFFFF,FFFFF,FFF:FFFF
@A00234:352:HKFKNDSXX:3:1150:2428:14340 1:N:0:TCGCATCG+GTCAACTG
AATCAGCCTTCCAAACATTCACTACTTTAACATCGACATGTCCAAAATGGGGCTGATCAACAAGGAAGAGGTTTTGCTGCCTCTGGACAACCCCTACGGCAAAATAACCGGGACGGTGAGGAGGAAGCTGCCTTCCAGGCTGTGACGTTA
+
FFFF:FFFFFFFFFFFF:FFFFFFFFFFFFFFFFFFFFFFFFFFFFFFFFFFFFFFFFFFFFFFFFFFFFFFFFFFFFFFFFFFFFFFFFFFFFFFFFFFFFFFFFFFFFFFFFFFFFFFFFFFF,FFFFFFFFFFFFFFFFFFFFFFFF
@A00234:352:HKFKNDSXX:3:1150:21160:19257 1:N:0:TCGCATCG+GTCAACTG
TATCCCAAGCATCACAACTGGCTGGAGCCATAACGTCACAGCCTGGAAGGCAGCTTCCTCCTCACCGTCCCGGTTATTTTGCCGTAGGGGTTGTCCAGAGGCAGCAAAACCTCTTCCTTGTTGATCAGCCCCATTTTGGACATGTCGATG
+
FFFFFFFFFFFFFFFFFFFFFFFFFFFFFFFFFFFFFFFFFFFFFFFFFFFFFFFFFFFFFFFFFFFFFFFFFFFFFFFFFFFFFFFFFFFFFFFFFFFFFFFFFFFFFFFFFFFFFFFFFFFFFFFFFFFFF:FFFFFFF,FFFF:FFF
@A00234:352:HKFKNDSXX:3:1150:23321:25191 1:N:0:TCGCATCG+GTCAACTG
GTCAGGAAGCTGGCTCAGGGTCAGCACTTGTATGTCATAGAGGGTCTTCTGCACGGAAGGTGAGTATTCACCTCTGTCATAGGGCCCAGCAAATTTCTTCAGGACAATGTCCCGGACAGCGCCCCAGGTAGCCTCGAAGTCCACGTCCCG
+
FFFFFFFFFFFFFFFFFFFFFFFFFFFFFFFFFFFFFFFFFFFFFFFFFFFFFFFFFFFFFFFFFFFFFFFFFFFFFF:FFFFFFFFFFFFFFFFFFFFFFFFFFF:FFFFFFFFFFFFFFFFFFFFFFFFFFFFFFFFFFFFFFFFFFF
@A00234:352:HKFKNDSXX:3:1150:22426:29403 1:N:0:TCGCATCG+GTCAACTG
CCCATTTTGGACATGTCGATGTTAAAGTAGTGAATGTTTGGAAGGCTGATTTCCATGTCTTCTATCTCAGGAAGCTGGCTCAGGGTCAGCACTTGTATGTCATAGAGGGTCTTCTGCACGGAAGGTGAGTATTCACCTCTGTCATAGGGC
+
FFFFFFFFFFFFFFFFFFFFFFFFFFFFFFFFFFFFFFFFFFFFFFFFFFFFFFFFFFFFFFFFFFFFFFFFFFFFFFFFFFFFFFFFFFFFFFFFFFFFFF:FFFFFFFFF:FFFFFFFFF:FFFFFFFFFFFFF:FFFFFFFFF:FFF
@A00234:352:HKFKNDSXX:3:1150:26973:32299 1:N:0:TCGCATCG+GTCAACTG
ATGCAAATCACTCCTCAGCTGGGGTTGGAAGTTCAAGCCCCTCTGCCCTCCTCCATGAGGAGCTTCAGCCAGAGATTTTCAAAACACTAGGATGATTTTTTTTTCACATGGTTTTATTACGTTTTTGGTACAACCCAGACATCCCTAGGA
+
FFFFFFFFFFFFFFFFFFFFFFFFFFFFFFFFFFFFFFFFFFFFFFFFFFFFFFFFFFFFFFFFFFFFFFFFFFFFFFFFFFFFFFFFFFFFFFFFFFFFFFFF:FF:FFF:FFFFFFFFFFFFFFFFFFFFFFF:FFFFFFFFFFFFFF
@A00234:352:HKFKNDSXX:3:1151:17490:12837 1:N:0:TCGCATCG+GTCAACTG
GTTGATCAGCCCCATTTTGGACATGTCGATGTTAAAGTAGTGAATGTTTGGAAGGCTGATTTCCATGTCTTCTATCTCAGGAAGCTGGCTCAGGGTCAGCACTTGTATGTCATAGAGGGTCTTCTGCACGGAAGGTGAGTATTCACCTCT
+
FFFFFFFFFFFFFFFFFFFFFFFFFFF:FFFFFFF:FFFFFFFFFFFFFFFFFFFFFFFFFFFFFFFFFFFFFFFFFFFFFF:FFFFFFFFFFFFFFFFFFFFFFFFFFFFFFFFFFFFFFFFFFFFFFFFFFFFFFFFF:FFFFFFFFF
@A00234:352:HKFKNDSXX:3:1151:18457:13260 1:N:0:TCGCATCG+GTCAACTG
CTAAAGACAGAGTCTGAGGCAGAGGGCACAAGAACAGCAAGGAGAAATATCGCTGTGATTCTCCGATCACAGTTTTAAAGGAATCTGCCCAAGGCCACGGAGACTGCGGTGTCTGCTAATGCAGGGCTCCACGTGCGCACAGCTACAAGC
+
,:FFF,FF:FF,FF,FF::F:F::FFF,FFFFFFFFF,FF:,FF:FF,:FFF:FFFFF,F:FF:FFFFFFFFFFFF,FF,FFFFF,F:FFFF,:,FFF:::F,FFFFF:::FF:F::FFFF,FFFF:F:,F,,:,FFF:FFF,FF:FFF:
@A00234:352:HKFKNDSXX:3:1151:18159:14215 1:N:0:TCGCATCG+GTCAACTG
CCCAAGGCCACGGAGCCTGCGGTGTCTGCTAATGCAGGGCTCCACGTGCGCACAGCTACAAGCCCCTTGCTAAACTAGAAACGGAAGAGCAATTACTTCACACAGAGCAGAGCAATCAGTATCCTGAGTTGAAATTTTTGCAGGTGAGCA
+
FFFFFFFFFFFFFFFFFFFFFFFFFFFFFFFFFFFFFFFFFFFFFFFFFFFFFFFFFFFFFFFFFFFFFFFFFFFFFFFFFFFFFFFFFFFFFFFFFFFFFFFFFFF:FFFFFFFFFFFFFFFFFFFFFFFFFFFFFFFFFFFFFFFFFF
@A00234:352:HKFKNDSXX:3:1152:28483:15718 1:N:0:TCGCATCG+GTCAACTG
CTTGGGATAACTGTGTGCTCACCTGCAAAAATTTCAACTCAGGATACTGATTGCTCTGCTCTGTGTGAAGTAATTGCTCTTCCGTTTCTAGTTTAGCAAGGGGCTTGTAGCTGTGCGCACGTGGAGCCCTGCATTAGCAGACACCGCAGG
+
FFFFFFFFFFFFFFFFFFFFFFFFFFFFFFFFFFFFFFFFFFFFFFFFFFFFFFFFFFFFFFFFFFFFFFFF:FFFFFFFFFFFF,FFFFF:FFFFFFFFFFFF:FFFFFFFFFF:FFFFFFFFFFFFFFFFFFFFFFFFFFFFFFFFFF
@A00234:352:HKFKNDSXX:3:1152:8558:21543 1:N:0:TCGCATCG+GTCAACTG
GTTCACTACTCTCCCCGAGGTGAAGGACCGATGCTTTGCCACTCAAGTGTACTGCAAGTGGCGCTACCAGAATCGGGACGTGGACTTCGAGGCTACCTGGGGCGCTGTCCGGGACATTGTCCTGAAGAAATTTGCTGGGCCCTATGACAG
+
FFFFF:FFFFFFFFFFFFFFFFFFFFFFFFFFFFFFFFFFFFFFFFFFFFFFFFFFFFFFFFFFFFFFFFFFFFFFFFFFFFFFFFFFFFFFFFFFFF:FFFFFFFFFFFFFFFFFFFFFFFFF::F,,,FFFFFFFFFFFFFFFFFFFF
@A00234:352:HKFKNDSXX:3:1152:20094:25488 1:N:0:TCGCATCG+GTCAACTG
GACATGTCCAAAATGGGGCTGATCAACAAGGAAGAGGTTTTGCTGCCTCTGGACAACCCCTACGGCAAAATAACCGGGACGGTGAGGAGGAAGCTGCCTTCCAGGCTGTGACGTTATGGCTCCAGCCAGTTGTGATGCTTGGGATAACTG
+
FFFFFFFFFFFFFFFFFFFFFFFFFFFFFFFFFFFFFFFFFFFFFFFFFFFFFFFFFFFFFFFFFFFFFFFFFFFFFFFFFFFFFFFFFFFFFFFFFFFFFFFFFFFFFFFFFFFFFFFFFFFFFFFFFFFFFFFFFFFFFFF:FFFFFF
@A00234:352:HKFKNDSXX:3:1152:12726:26349 1:N:0:TCGCATCG+GTCAACTG
CCCGGTTATTTTGCCGTAGGGGTTGTCCAGAGGCAGCAAAACCTCTTCCTTGTTGATCAGCCCCATTTTGGACATGTCGATGTTAAAGTAGTGACTGTTTGGTAGGCTGATTTCCATGTCTTCTATCTCAGGAAGCTGGCTCAGGGTCAG
+
FFFFFFFFFFFFFFFFFFFFFFFFFFFFFFFFFFFFFFFFFFFFFFFFFFFFFFFFFFFFFFFF:FFFFFFFFFFFFFFFFFFF:FFFFFFFFF,FFFFFFFFFFFFFFFFFFFFFFFFFFFFFFFFFFFFFF:FFFFFFFFFFFFFFFF
@A00234:352:HKFKNDSXX:3:1152:5593:29434 1:N:0:TCGCATCG+GTCAACTG
GTTTGATCTCATGTTCAGATCAACGGATGTGGCAGCAGCCAGTGCTTTACGACTATTTCCTTAACGATCGGATCCTAAAGACAGAGTCTGAGGCAGAGGGCACAAGAACAGCAAGGAGAAATATCGCTGTGATTCTCCGATCACAGTTTT
+
FFFFFFFFFFFFFFFFFFFFFFFFFFFFFFFFFFFFFFFFFFFFFFFFFFFFFFFFFFFFFFFFFFFFFFFFFFFFFFFFFFFFFFFFFFFFFFFFFFFFFFFFFFFFFFFFFFFFFFFFFFFFFFFFFFFFFFFFFFFFFFFFFFFFFF
@A00234:352:HKFKNDSXX:3:1153:21377:4726 1:N:0:TCGCATCG+GTCAACTG
GGGGCGCTGTCCGGGACATTGTCCTGAAGAAATTTGCTGGGCCCTATGACAGAGGTGAATACTCACCTTCCGTGCAGAAGACCCTCTATGACATACAAGTGCTGACCCTGAGCCAGCTTCCTGAGATAGAAGACATGGAAATCAGCCTTC
+
FFFFFFFFFFFFFFFFFFFFFFFF:F,FFF::F:FFFFFFFFFFFFFFFFFFFFFFFFFFFFFFFFFFFFFFFFFFFFFFFFFFFFFFFFFFFFFFFFFFFFFFFFFFFFFFFFFFFFFFFFFFFFFFFFFFFFFFFFF:FFFFFFFFFF
@A00234:352:HKFKNDSXX:3:1153:11107:18787 1:N:0:TCGCATCG+GTCAACTG
CTGCGGTGTCTGCTAATGCAGGGCTCCACGTGCGCACAGCTACAAGCCCCTTGCTAAACTAGAAACGGAAGAGCAATTACTTCACACAGAGCAGAGCAATCAGTATCCTGAGTTGAAATTTTTGCAGGTGAGCACACAGTTATCCCAAGC
+
FFFFFFFFFFFFFFFFFFFFFFFFFFFFFFFFFFFFFFFFFFFFFFFFFFFFFFFFFFFFFFF,FFFFFFFFFFFFFFFFFFFFFFFFFFFFFFFFFFFFFFFFFFFFFFFFFFFFFFFFFFFFFFFFFFFFFFFFFFFFFFFFFFFFFF
@A00234:352:HKFKNDSXX:3:1154:5529:4053 1:N:0:TCGCATCG+GTCAACTG
CCCTAGGCCACGGAGCCTGCGGTGTCTGCTAATGCAGGGCTCCACGTGCGCACAGCTACAAGCCCCTTGCTAAACTAGAAACGGAAGAGCAATTACTTCACACAGAGCAGAGCAATCAGTATCCTGAGTTGAAATTTTTGCAGGTGAGCA
+
FFFFFFFFFFFFFFFFFFFFFFFFFFFFFFFFFFFFFFFFFFFFFFFFFFFFFFFFFFFFFFFFFFFFFFFFFFFFFFFFFFFFFFFFFFFFFFFFFFFFFFFFFFFFFFFFFFFFFFFFFFFFFFFFFFFFFFFFFFFFFFFFFFFFFF
@A00234:352:HKFKNDSXX:3:1154:26106:6934 1:N:0:TCGCATCG+GTCAACTG
TGCCCAAGGCCACGGAGCCTGCGGTGTCTGCTAATGCAGGGCTCCACGTGCGCACAGCTACAAGCCCCTTGCTAAACTAGAAACGGAAGAGCAATTACTTCACACAGAGCAGAGCAATCAGTATCCTGAGTTGAAATTTTTGCAGGTGAG
+
FFFFFFFFFFFFFFFFFFFFFFFFFFFFFFFFFFFFFFFFFFFFFFFFFFFFFFFFFFFFFFFFFFFFFFFFFFFFFFFFF:FFFFF:FFFFFFFFFFFFFFFFFFFFFFFFFFFFFFFFFFFFFF:FFF:FFFFFFFFFFFFFFFFFFF
@A00234:352:HKFKNDSXX:3:1154:11080:13291 1:N:0:TCGCATCG+GTCAACTG
GATAGAAGACATGGAAATCAGCCTTCCAAACATTCACTACTTTAACATCGACATGTCCAAAATGGGGCTGATCAACAAGGAAGAGGTTTTGCTGCCTCTGGACAACCCCTACGGCAAAATAACCGGGACGGTGAGGAGGAAGCTGCCTTC
+
FFFFFFFFFFFFFFFFFFFFFFFFFFFFFFFFFFFFFFFFFFFFFFFFFFFFFFFFFFFFFFFFFFFFFFFFFFFFFFFFFFFFFFFFFFFFFFFFFFFFFFFFFFFFFFFFFFFFFFFFFFFFFFFFFFFFFFFFFFFFFFFFFFFFFF
@A00234:352:HKFKNDSXX:3:1154:15157:27555 1:N:0:TCGCATCG+GTCAACTG
CTTCTATCTCAGGAAGCTGGCTCAGGGTCAGCACTTGTATGTCATAGAGGGTCTTCTGCACGGAAGGTGAGTATTCACCTCTGTCATAGGGCCCAGCAAATTTCTTCAGGACAATGTCCCGGACAGCGCCCCAGGTAGCCTCGAAGTCCA
+
FFFFFFFFFFFFFFFFFFFFFFFFFFFFFFFFFFFFFFFFFFF,FFFFFFFFFFFFFFFFFFFF:FFFFFFF:FFFFFFFF:FFFFF,FFFFFFFFFFFFFFFFFFFFFFFF:FFFFFFFFFFFFFFFFFFFFFFFFFFFFFFFFFFFF:
@A00234:352:HKFKNDSXX:3:1154:28302:34632 1:N:0:TCGCATCG+GTCAACTG
GGGACGTGGACTTCGAGGCTACCTGGGGCGCTGTCCGGGACATTGTCCTGAAGAAATTTGCTGGGCCCTATGACAGAGGTGAATACTCGCCTTCCGTGCAGAAGACCCTCTATGACATACAAGTGCTGACCCTGAGCCAGCTTCCTGAGA
+
FFFFFFFFFFFFFFFFFFFFFFFFFFFFFFFFFFFFFFFFF:FFFFFFFFFFFFFFFFFFFFFFFFFFFFFFFFFFFFFFFFFFFFFFFFFFFFFFFFFFFFFFFFFFFFFFFFFFFFFFFFFFFFFFFFFFFFFFFFFFFFFFFFFFFF
@A00234:352:HKFKNDSXX:3:1155:29197:8437 1:N:0:TCGCATCG+GTCAACTG
GTGGCAGCAGCCAGTGCTTTACGACTATTTCCTTAACGATCGGATCCTAAAGACAGAGTCTGAGGCAGAGGGCACAAGAACAGCAAGGAGAAATATCGCTGTGATTCTCCGATCACAGTTTTAAAGGAATCTGCCCAAGGCCACGGAGCC
+
FFFFFFFFFFFFFFFFFFFFFFFFFFFFFFF:FFF,FFFFFFFFFFFFFFFFFFFFFFFFFFFFFFFFFFFFFFFFFFFFFFFFFFFFFFFFFFFFFFFFFFFFFFFFFFFFFFFFFFFFFFFFFFFFFFFFFFFFFFFFFFFFFFFFFF
@A00234:352:HKFKNDSXX:3:1155:29559:12508 1:N:0:TCGCATCG+GTCAACTG
GGACATGTCGATGTTAAAGTAGTGAATGTTTGGAAGGCTGATTTCCATGTCTTCTATCTCAGGAAGCTGGCTCAGGGTCAGCACTTGTATGTCATAGAGGGTCTTCTGCACGGAAGGTGAGTATTCACCTCTGTCATAGGGCCCAGCAAA
+
FFFFFFFFFFFFFFFFFFFFFFFFFFFFFFFFFFFFFFFFFFFFFFFFFFFFFFFFFFFFFFFFFFFFFFFFFFFFFFFFFFFFFFFFFFFFFFFFFFFFFFFFFFFFFFFFFFFFFFFFFF,FFFF:FFFFFFFFF:FFFFFFFFFF:F
@A00234:352:HKFKNDSXX:3:1155:12581:32393 1:N:0:TCGCATCG+GTCAACTG
GGGCTGATCAACAAGGAAGAGGTTTTGCTGCCTCTGGACAACCCCTACGGCAAAATAACCGGGACGGTGAGGAGGAAGCTGCCTTCCAGGCTGTGACGTTATGGCTCCAGCCAGTTGTGATGCTTGGGATAACTGTGTGCTCACCTGCAA
+
FFFFFFFFFFFFFFFFFFFFFFFFFFFFFFFFFFFFFFFFFFFFFFFFFFFFFFFFFFFFFFFFFFFFFFFFFFFF:FFFFFFFFFFFFFFFFFFFFFFFFFFFFFFFFFFFFFFFFFFFFFFFFFFFFFFFFFFFFFFFFFFFFFFFFF
@A00234:352:HKFKNDSXX:3:1155:26793:32550 1:N:0:TCGCATCG+GTCAACTG
AGTGAATGTTTGGAAGGCTGATTTCCATGTCTTCTATCTCAGGAAGCTGGCTCAGGGTCAGCACTTGTATGTCATAGAGGGTCTTCTGCACGGAAGGTGAGTATTCACCTCTGTCATAGGGCCCAGCAAATTTCTTCAGGACAATGTCCC
+
FFFFFFFFFFFFFFFFFFFFFFFFFFFFFFFFFFFFFFFFFFFFFFFFFFFFFFFFFFFFFFFFFFFFFFFFFFFFFFFFFFFFFFFFFFFFFFFFFFFFFFFFFFFFFFFFFFFFFFFFFFFFFFFF:FFFFFFFFFFFFFFFFFFFFF
@A00234:352:HKFKNDSXX:3:1155:24487:36886 1:N:0:TCGCATCG+GTCAACTG
TCCTGAAGAAATTTGCTGGGCCCTATGACAGAGGTGAATACTCACCTTCCGTGCAGAAGACCCTCTATGACATACAAGTGCTGACCCTGAGCCAGCTTCCTGAGATAGAAGACATGGAAATCAGCCTTCCAAACATTCACTACTTTAACA
+
FFFFFFFFFFFFFFFFFFFFFFFFFFFFFFFFFFFFFFFFFFFFFFFFFFFFFFFFFFFFFFFFFFFFFFFFFFFFFFFFFFFFFFFFFFFFFFFFFFFFFFFFFFFFFFFFFFFFFF,FFFFFFFFFFFFFFFFFFFFFF:FFFFFFFF
@A00234:352:HKFKNDSXX:3:1156:18439:3396 1:N:0:TCGCATCG+GTCAACTG
AGGGGCTTGTAGCTGTGCGCACGTGGAGCCCTGCATTAGCAGACACCGCAGGCTCCGTGGCCTTGGGCAGATTCCTTTAAAACTGTGATCGGAGAATCACAGCGATATTTCTCCTTGCTGTTCTTGTGCCCTCTGCCTCAGACTCTGTCT
+
FFFFFFFFFFFFFFFFFFFFFFFFFFFFFFFFFFFFFFFFFFFFFFFFFFFFFFFFFFFFFFFFFFFFFFFFFFFFFFFFFFFFFFFFFFFFFFFFFFFFFFFFFFFFFFFFFFFFFFFFFFFFFFFFFFFFFFFFFFFFFFFFFFFFFF
@A00234:352:HKFKNDSXX:3:1156:32904:15421 1:N:0:TCGCATCG+GTCAACTG
CGTTATGGCTCCAGCCAGTTGTGATGCTTGGGATAACTGTGTGCTCACCTGCAAAAATTTCAACTCAGGATACTGATTGCTCTGCTCTGTGTGAAGTAATTGCTCTTCCGTTTCTAGTTTAGCAAGGGGCTTGTAGCTGTGCGCACGTGG
+
FFFFFFFFFFFFFFFFFFFFFFFFFFFFFFFFFFFFFFFFFFFFFFFFFFFFFFFFFFFFFFFFFFFFFFFFFFFFFFFFFFFFFFFFFFFFFF:FFFFFFFFFFFFFFFF,FFFFFFFFFFF:FFFFF:FFFFFFFFFFFFFFFFFFFF
@A00234:352:HKFKNDSXX:3:1156:15076:21120 1:N:0:TCGCATCG+GTCAACTG
GTGAGGAGGAAGCTGCCTTCCAGGCTGTGACGTTATGGCTCCAGCCAGTTGTGATGCTTGGGATAACTGTGTGCTCACCTGCAAAAATTTCAACTCAGGATACTGATTGCTCTGCTCTGTGTGAAGTAATTGCTCTTCCGTTTCTAGTTT
+
FFFFFFFFFFFFFFFFFFFFFFFFFFFFFFFFFFFFFFFFFFFFFFFFFFFFFFFFFFFFFFFFFFFFFFFFFFFFFFFFFFFFFFFFFFFF,FFFFFFFFFFFFFFF:,FFFFFFFFFFFFFFFFFF:FFFFFFFFFFFFFFFFFFFFF
@A00234:352:HKFKNDSXX:3:1156:12554:21981 1:N:0:TCGCATCG+GTCAACTG
GTCTGCTAATGCAGGGCTCCACGTGCGCACAGCTACAAGCCCCTTGCTAAACTAGAAACGGAAGAGCAATTACTTCACACAGAGCAGAGCAATCAGTATCCTGAGTTGAAATTTTTGCAGGTGAGCACACAGTTATCCCAAGCATCACAA
+
FFFFFFF:FFFF:FFFFFFFFFFFFFFFFFFFFFFFFFFFFFFFFFFFF:F:FFFF:FFFF:FFFFF,FFFFFFFFFFFFFFFFFFF,FFFFFFFFFFFF:FFFFFFFFFF:FFFFFF:FFFFFFFFFFFFFFFFFFFFFFFFFFFFFFF
@A00234:352:HKFKNDSXX:3:1156:32696:22858 1:N:0:TCGCATCG+GTCAACTG
GACAGAGGTGAATACTCACCTTCCGTGCAGAAGACCCTCTATGACATACAAGTGCTGACCCTGAGCCAGCTTCCTGAGATAGAAGACATGGAAATCAGCCTTCCAAACATTCACTACTTTAACATCGACATGTCCAAAATGGGGCTGATC
+
FFFFFFFFFFFFFFFFFFFFFFFFFFFFFFFFFFFFFFFFFFFFFFFFFFFFFFFFFFFFFFFFFFFFFFFFFFFFFFFFFFFFFFFFFFFF,FFFFFFFFFFFFFFFFFFFFFFFFFFFFFFFFFFFFFFFFFFFFFFFFFFFFFFFFF
@A00234:352:HKFKNDSXX:3:1156:31340:30154 1:N:0:TCGCATCG+GTCAACTG
AGCTAAACTAGAAACGGAAGAGCAATTACTTCACACAGAGCAGAGCAATCAGTATCCTGAGTTGAAATTTTTGCAGGTGAGCACACAGTTATCCCAAGCATCACAACTGGCTGGAGCCATAACGTCACAGCCTGGAAGGCAGCTTCCTCC
+
FFFFFFFFFFFFFFFFFFFFFFFFFFFFFFFFFFFFFFFFFFFFFFFFFFFFFFFFF:FFFFFFFFFF:FFFFFFFFFFFFFFFFFFFFF:FFFFFFFFFFFFFFFFFFFFFFFFFFFFFFFFFFFFFFFFFFFFFFFFFFFFFFFFFFF
@A00234:352:HKFKNDSXX:3:1156:1705:31657 1:N:0:TCGCATCG+GTCAACTG
AATCGGGACGTGGACTTCGAGGCTACCTGGGGCGCTGTCCGGGACATTGTCCTGAAGAAATTTGCTGGGCCCTATGACAGAGGTGAATACTCACCTTCCGTGCAGAAGACCCTCTATGACATACAAGTGCTGACCCTGAGCCAGCTTCCT
+
FFFFFFFFFFFFFFFFFFFFFFFFFFFFFFFFFFFFFFFFFFFFFFFFFFFFFFF,FFF:FFFFFFFFFFFFFFFFFFFFFFFFFFFFFFFFFFFFFFFFFFFFFFFFFFFFFFFFFFFFFFFFFFFFFFFFFFFFFFFFFFFFFFFFFF
@A00234:352:HKFKNDSXX:3:1157:16423:18850 1:N:0:TCGCATCG+GTCAACTG
CTGCTCGGAAGGTGAGTATTCACCTCTGTCATAGGGCCCAGCAAATTTCTTCAGGACAATGTCCCGGACAGCGCCCCAGGTAGCCTCGAAGTCCACGTCCCGATTCTGGTAGCGCCACTTGCAGTACACTTGAGTGGCAAAGCATCGGTC
+
FFFFFFFFFFFFFFFFFFFFFFFFFFFFFFFFFFFFFFFFFFFFFFFFFFFFFFFFFFFFFFFFFFFFFFFFFFFFFFFFFFFFFFFFFFFFFFFFFFFFFFFFFFFFFFFFFFFFFFFFFFFFFFFFFFFFFFFFFFFFFFFFFFFFFF
@A00234:352:HKFKNDSXX:3:1158:22553:4225 1:N:0:TCGCATCG+GTCAACTG
CCTCGGATGATGACAGTGTTTGATCTCATGTTCAGATCAACGGATGTGGCAGCAGCCAGTGCTTTACGACTATTTCCTTAACGATCGGATCCTAAAGACAGAGTCTGAGGCAGAGGGCACAAGAACAGCAAGGAGAAATATCGCTGTGAT
+
FFFFFFFFFFFFFFFFFFFFFFFFFFFFFFFFFFFFFFFFFFFFFFFFFFFFFFFFFFFFFFFFFFFFFFF:FFFFFFFFFFFFFFFFFFFFFFFFFFFFFFFFFFF:FFF:FFFFFFFFFFFFFFFFFFFFFFFFFFFFFFFFFFFFFF
@A00234:352:HKFKNDSXX:3:1158:5195:12085 1:N:0:TCGCATCG+GTCAACTG
CATCGACATGTCCAAAATGGGGCTGATCAACAAGGAAGAGGTTTTGCTGCCTCTGGACAACCCCTACGGCAAAATAACCGGGACGGTGAGGAGGAAGCTGCCTTCCAGGCTGTGACGTTATGGCTCCAGCCAGTTGTGATGCTTGGGATA
+
FFF,FFFFF:FFFFFFFFFFFFFFFFFFFFFFF:FFFFFFFFF:FF::FF,FFFFFFFFFF,FFFFF,FFFFFFFFFFFFFFFFF:FFFFFF:F:FFFF:FFFFF:F,FF:F:FFFFF:FFF:FF::FF::FFFF:F:FFF,FFF,:FFF
@A00234:352:HKFKNDSXX:3:1158:25581:21966 1:N:0:TCGCATCG+GTCAACTG
CAACGGATGTGGCAGCAGCCAGTGCTTTACGACTATTTCCTTAACGATCGGATCCTAAAGACAGAGTCTGAGGCAGAGGGCACAAGAACAGCAAGGAGAAATATCGCTGTGATTCTCCGATCACAGTTTTAAAGGAATCTGCCCAAGGCC
+
:FFFFFF:FFFFFFFFFFFF,FFFFFFFFFFFFFFFFFFFFF,FFFFFFFF:FFFFFFFFFFFFF:FFFFFFF:FFF::FFFFFFFFFFFFFFFF:FFFFFFFFFFFFFFFFFFFFF,FFFFFFFFF:FFFFFFFF:FFFFFFFFF:FFF
@A00234:352:HKFKNDSXX:3:1158:25672:36902 1:N:0:TCGCATCG+GTCAACTG
TTGCTCTGCTCTGTGTGAAGTAATTGCTCTTCCGTTTCTAGTTTAGCAAGGGGCTTGTAGCTGTGCGCACGTGGAGCCCTGCATTAGCAGACACCGCAGGCTCCGTGGCCTTGGGCAGATTCCTTTAAAACTGTGATCGGAGAATCACAG
+
FFFFFFFFFFFFFFFFFFFFFFFFFFFFFFFFFFFFFFFFFFFFFF:FFFFFFFFFFFFFFFFFF:FFFFFFF:FFFFFFFFFFFFFFFFFFFFFFFFFFFFFFFFFFFFFFFFFFFFF:FFFF:FFFFFF:FFFFF:FFFFFFFFF:FF
@A00234:352:HKFKNDSXX:3:1159:28456:6433 1:N:0:TCGCATCG+GTCAACTG
CTCCTGAGTTGAAATTTTTGCAGGTGAGCACACAGTTATCCCAAGCATCACAACTGGCTGGAGCCATAACGTCACAGCCTGGAAGGCAGCTTCCTCCTCACCGTCCCGGTTATTTTGCCGTAGGGGTTGTCCAGAGGCAGCAAAACCTCT
+
FFFFFFFFFFFFFFFFFFFFFFFFFFFFFFFFFFFFFFFFFFFFFFFFFFFFFFFFFFFFFFFFFFFFFFFFFFFFFFFFFFFFFFFFFFFFFFFFFFFFFFFFFFFFFFFFFFFFFFFFFFFFFFFFFFFFFFFFFFFFFFFFFFFFFF
@A00234:352:HKFKNDSXX:3:1159:13277:18255 1:N:0:TCGCATCG+GTCAACTG
CGTGGAGCCCTGCATTAGCAGACACCGCAGGCTCCGTGGCCTTGGGCAGATTCCTTTAAAACTGTGATCGGAGAATCACAGCGATATTTCTCCTTGCTGTTCTTGTGCCCTCTGCCTCAGACTCTGTCTTTAGGATCCGATCGTTAAGGA
+
FFFFFFFFFFFFFFFFFFFFFFFFFFFFFFFFFFFFFFFFFF:FFFFFFFFFFF::FFFFF:FFFFFFFFFFFFFFFFFFFFFFFFF,FFFFFFFFFFF:FFFFFFFFFFFFFFFFFFFFFFFFFFFFF,F:FFFFFFFFFFFFFFFFFF
@A00234:352:HKFKNDSXX:3:1159:12418:22529 1:N:0:TCGCATCG+GTCAACTG
GTTCTTGTGCCCTCTGCCTCAGACTCTGTCTTTAGGATCCGATCGTTAAGGAAATAGTCGTAAAGCACTGGCTGCTGCCACATCCGTTGATCTGAACATGAGATCAAACACTGTCATCATCCTAGGGATGTCTGGGTTGTACCAAAAACG
+
FFFFFF:FFFFFFFFFFFFFFFFFFFFFFFFFFFFFFFFFFFF:FFFFFFFFF:FFFFFFFFF:FFFFFFFFFFFFFFFFFFFFFFFFFFFFFFFFFFFF:FFFFFFFFFFFFFFFFFFFFFF:FFFFFFFFFFF:FFFFFFFFFFFFFF
@A00234:352:HKFKNDSXX:3:1159:7374:28980 1:N:0:TCGCATCG+GTCAACTG
CTTAACGATCGGATCCTAAAGACAGAGTCTGAGGCAGAGGGCACAAGAACAGCAAGGAGAAATATCGCTGTGATTCTCCGATCACAGTTTTAAAGGAATCTGCCCAAGGCCACGGAGCCTGCGGTGTCTGCTAATGCAGGGCTCCACGTG
+
FFFFFFFFFFFFFFFFFFFFFFFFFFFFFFFFFFFFFFFFFFFFFFFFFFFFFFFFFFFFFFFFFFFFFFFFFFFFF::FFFFFFFFFFFFFFFFFFFFFFFFFFFFF:FFFFFF:FFFFFFFFFFFFFFFF:FFFFFF,FFFFFFFFFF
@A00234:352:HKFKNDSXX:3:1159:25681:30906 1:N:0:TCGCATCG+GTCAACTG
AAAATGGGGCTGATCAACAAGGAAGAGGTTTTGCTGCCTCTGGACAACCCCTACGGCAAAATAACCGGGACGGTGAGGAGGAAGCTGCCTTCCAGGCTGTGACGTTATGGCTCCAGCCAGTTGTGATGCTTGGGATAACTGTGTGCTCAC
+
FFFFFFFFFFFFFFFFFFFFFFFFFFFFFFFFFFFFFFFFFFFFFFFFFFFFFFFFFFFFFFFFFFFFFFFFFFFFFFFFFFFFFFFFFFFFFFFFFFFFFFFFFFFFFFFFFFFFFFFFFFFFFFFFFFFFFFFFFFFFFFFFFFFFFF
@A00234:352:HKFKNDSXX:3:1160:17770:5462 1:N:0:TCGCATCG+GTCAACTG
GTAATTGCTCTTCCGTTTCTAGTTTAGCAAGGGGCTTGTAGCTGTGCGCACGTGGAGCCCTGCATTAGCAGACACCGCAGGCTCCGTGGCCTTGGGCAGATTCCTTTAAAACTGTGATCGGAGAATCACAGCGATATTTCTCCTTGCTGT
+
FFFFFFFFFFFFFFFFFFFFFFFFFFFFFFFFFFFFFFFFFFFFFFFFFFFFFFFFFFFFFFFFFFFFFFFFFFFFFFFFFFFFFFFFFFFFFFFFFFFFFFFFFFFFFFFFFFFFFFFFFFFFFFFFFFFFFFFFFFFFFF:FFFFFFF
@A00234:352:HKFKNDSXX:3:1160:20907:13213 1:N:0:TCGCATCG+GTCAACTG
TGCGCCCCAGGTAGCCTCGAAGTCCACGTCCCGATTCTGGTAGCGCCACTTGCAGTACACTTGAGTGGCAAAGCATCGGTCCTTCACCTCGGGGAGAGTAGTGAACTGGTCCTTGATGAATCCTTCAAATCCAGACTGGGTTGTTTTCAA
+
FFFFFFFFFFFFFFFFFFFFFFFFFFFFFFFFFFFFFFFFFFFFFFFFFFFFFFFFFFFFFFFFFFFFFFFFFFFFFFFFFFFFFFFFFFFFFFFFFFFFFFFFFFFFFFFFFFFFFFFFFFFFFFFFFFFF:FFFFFFFFFFFFFFFFF
@A00234:352:HKFKNDSXX:3:1160:17490:21167 1:N:0:TCGCATCG+GTCAACTG
GTGCGCACAGCTACAAGCCCCTTGCTAAACTAGAAACGGAAGAGCAATTACTTCACACAGAGCAGAGCAATCAGTATCCTGAGTTGAAATTTTTGCAGGTGAGCACACAGTTATCCCAAGCATCACAACTGGCTGGAGCCATAACGTCAC
+
FFFFFFFFFFFFFFFFFFFFFFFFFF:FFFFFFFFFFFFFFFFFFF:FFFFFFFFFFFFFFFFFFFFFFFFFFFFFFF:FFFFFFFFFFFFFFFFF:FFFFFFFFFFFFFFFFFFFFFFFFFFFFFFFFFFFFFFFFFFFFFFFFFFFFF
@A00234:352:HKFKNDSXX:3:1160:32145:22654 1:N:0:TCGCATCG+GTCAACTG
GGTTTTGCTGCCTCTGGACAACCCCTACGGCAAAATAACCGGGACGGTGAGGAGGAAGCTGCCTTCCAGGCTGTGACGTTATGGCTCCAGCCAGTTGTGATGCTTGGGATAACTGTGTGCTCACCTGCAAAAATTTCAACTCAGGATACT
+
FFF:FFFFFFFFFFFFFFFFFFFFFFFFFFFFFFFFFFFFFFFFFFFFFFFFFFFF:FFFFFFFFFFFFFFFFFFFFFFFFFFFFFFFFFFFFFFFFFFFFFFFFFFFFFF:FFFFFFFFFFFFFFFFF,FFFFFFFFFFFFFFF,F,:F
@A00234:352:HKFKNDSXX:3:1160:19162:35243 1:N:0:TCGCATCG+GTCAACTG
GCCCTTCAGTCTGATCCACAGACCAGGAGACTCACCCTTCAAACAAAACTGTCTTTCCTCTTGGAGCCTCAATCAAATGCAAATCACTCCTCAGCTGGGGTTGGAAGTTCAAGCCCCCCTGCCCTCCTCCATGAGGAGCTTCAGCCAGAG
+
FFFFFFFFFFFFFFFFFFFFFFFFFFFFFFFFFFFFFFFFFFFFFFFFFFFFFFFFFFFFFFFFFFFFFFFFFFFFFFFFFFFFFFFFFFFFFFFFFFFFFFFFFFFFFFFFFFFFFFFFFFFFFFFFFFFFFFFFFFFFFFFFFFFFFF
@A00234:352:HKFKNDSXX:3:1161:22968:17722 1:N:0:TCGCATCG+GTCAACTG
GGACTTCGAGGCTACCTGGGGCGCTGTCCGGGACATTGTCCTGAAGAAATTTGCTGGGCCCTATGACAGAGGTGAATACTCACCTTCCGTGCAGAAGACCCTCTATGACATACAAGTGCTGACCCTGAGCCAGCTTCCTGAGATAGAAGA
+
FFFFFFFFFFFFFFFFFFFFFFFFFFFFFFFFFFFFFFFFFFFFFFFFFF,FFFFFFFFFF:FFFFFFFFFFFFFFFFFFFFFFFFFFFFFFFFFFFFFFFFFFFFFFFFFFFFFFFFFFFFFFFFF:FFFFFFFFFFFFFFFFFFFFFF
@A00234:352:HKFKNDSXX:3:1161:19895:19977 1:N:0:TCGCATCG+GTCAACTG
AAGTAATTGCTCTTCCGTTTCTAGTTTAGCAAGGGGCTTGTAGCTGTGCGCACGTGGAGCCCTGCATTAGCAGACACCGCAGGCTCCGTGGCCTTTGGCAGATTCCTTTAAAACTGTGATCGGAGAATCACAGCGATATTTCTCCTTGCT
+
FFFFFFFFFFFFFFFFFFFFFFFFFFFFFFFFFFFFFF:FFFFFFFFFFFFFFFFFFFFFFFFFFFFFFFFFFFFFFFFFFFFFFFFFFFFFFFFFFFFFFFFFFFFFFFFF:FFFFFFFFFFFFFFFFFFFFFFFFFFFFFFFFFFFFF
@A00234:352:HKFKNDSXX:3:1161:25536:30499 1:N:0:TCGCATCG+GTCAACTG
CGGGACGGTGAGGAGGAAGCTGCCTTCCAGGCTGTGACGTTATGGCTCCAGCCAGTTGTGATGCTTGGGATAACTGTGTGCTCACCTGCAAAAATTTCAACTCAGGATACTGATTGCTCTGCTCTGTGTGAAGTAATTGCTCTTCCGTTT
+
FFFFFFFFFFFFFFFFFFFFFFFFFFFFFFFFFFFFFFFFFFFFFFFFFFFFFFFFFFFFFFFFFFFFFFFFFFFFFFFFFFFFFFFFFFFFFFFFFFFFFFFFFFFFFFFFFFFFFFFFFFFFFFFFFFFFFFFFFFFFFFFFFFFF:F
@A00234:352:HKFKNDSXX:3:1161:25663:34100 1:N:0:TCGCATCG+GTCAACTG
AGGCAGAGGGCACAAGAACAGCAAGGAGAAATATCGCTGTGATTCTCCGATCACAGTTTTAAAGGAATCTGCCCAAGGCCACGGAGCCTGCGGTGTCTGCTAATGCAGGGCTCCACGTGCGCACAGCTACAAGCCCCTTGCTAAACTAGA
+
FFFFFF:FFFFFFFFFFF:FFFFFFFFFFFFFFFFFFFFFFFFFFFFFFFFFFFFFFF:FFF:FFFFFFFFFFFFFFFFFFFFFFFFFFFFFFFFFFFFFFFFFFFFFFFFFFFFFFFFFFFFFFFFF:FFFFFFFFFFFFFFFFFFFFF
@A00234:352:HKFKNDSXX:3:1162:27163:14434 1:N:0:TCGCATCG+GTCAACTG
CCAAAATGGGGCTGATCAACAAGGAAGAGGTTTTGCTGCCTCTGGACAACCCCTACGGCAAAATAACCGGGACGGTGAGGAGGAAGCTGCCTTCCAGGCTGTGACGTTATGGCTCCAGCCAGTTGTGATGCTTGGGATAACTGTGTGCTC
+
FFFFFFFFFFFFFFFFFFFFFFFFFFFFFFFFFFFFFFFFFFFFFFFFFFFFFFFFFFFFFFFFFFFFFFFFFFFFFFFFFFFFFFFFFFFFFFFFFFFFFFFFFFFFFFFFFFFFFFFFFFFFFFFFFFFFFFFFFF:FFFFFFFFFFF
@A00234:352:HKFKNDSXX:3:1162:29668:28385 1:N:0:TCGCATCG+GTCAACTG
GTTGAAATTTTTGCAGGTGAGCACACAGTTATCCCAAGCATCACAACTGGCTGGAGCCATAACGTCACAGCCTGGAAGGCAGCTTCCTCCTCACCGTCCCGGTTATTTTGCCGTAGGGGTTGTCCAGAGGCAGCAAAACCTCTTCCTTGT
+
FFFFFFFFFFFFFFFFFFFFFFFFFFFFFFFFFFFFFFFFFFFFFFFFFFFFFFFFFFFFFFFFFFFFFFFFFFFFFFFFFFFFFFFFFFFFFFFFFFFFFFFFFFFFFFFFFFFFFFFFFFFFFFFFFFFFFFFFFFFFFFFFFFFFFF
@A00234:352:HKFKNDSXX:3:1163:9046:6167 1:N:0:TCGCATCG+GTCAACTG
AGTTTAGCAAGGGGCTTGTAGCTGTGCGCACGTGGAGCCCTGCATTAGCAGACACCGCAGGCTCCGTGGCCTTGGGCAGATTCCTTTAAAACTGTGATCGGAGAATCACAGCGATATTTCTCCTTGCTGTTCTTGTGCCCTCTGCCTCAG
+
FFF:FF,FFF:F,:FF:,F,,FFFFFFFFFFFFFFFFFF,FFFF,FFF:F:FFFFFF:FFFFFFFF,FFFFF,F::FFFFFFFFF,:FFFF:FFFFFF:FFFFF,FFFFFFF:FFFFF,FFFF,F:FF:FFFF:F:,,FFFFFFFFFFFF
@A00234:352:HKFKNDSXX:3:1163:15239:33332 1:N:0:TCGCATCG+GTCAACTG
CACACAGTTATCCCAAGCATCACAACTGGCTGGAGCCATAACGTCACAGCCTGGAAGGCAGCTTCCTCCTCACCGTCCCGGTTATTTTGCCGTAGGGGTTGTCCAGAGGCAGCAAAACCTCTTCCTTGTTGATCAGCCCCATTTTGGACA
+
FFFFFFFFFFFFFFFFFFFFFFFFFFFFFFFFFFFFFFFFFFFFFFFFFFFFFFFFFFFFFFFFFFFFFFFFFFFFFFFFFFFFFFFFFFFFFFFFFFFFFFFFFFFFFFFFFFFFFFFFFFFFFFFFFFFFFFFFFFFFF:FFFFFFFF
@A00234:352:HKFKNDSXX:3:1164:9516:10864 1:N:0:TCGCATCG+GTCAACTG
CGGTGTTAAAGTAGTGAATGTTTGGAAGGCTGATTTCCATGTCTTCTATCTCAGGAAGCTGGCTCAGGGTCAGCACTTGTATGTCATAGAGGGTCTTCTGCACGGAAGGTGAGTCTTCACCTCTGTCATAGGGCCCAGCAAATTTCTTCA
+
FFFFFFFFFFFFFFFFFFFFFFFFFFFFFFFFFFFFFFFFFFFFFFFFFFFFFFFFFFFFFFFFFFFFFFFFFFFFFFFFFFFFFFFFFFFFFFFFFFFFFFFFFFFFFFF:FF,FFFFFFFFFFFFFF,FFFFFFFFFFFF,FFFFFFF
@A00234:352:HKFKNDSXX:3:1164:7853:16908 1:N:0:TCGCATCG+GTCAACTG
GACGACTATGGAAAGGACCTCCCATCATTCACTCTGGAATCAAAGACCTCAAGGTCTTGAAAACAACCCAGTCTGGATTTGAAGGATTCATCAAGGACCAGTTCACTACTCTCCCCGAGGTGAAGGACCGATGCTTTGCCACTCAAGTGT
+
FFFFFFFFFFFFFFFFFFFFFFFFFFFFFFFFFFFFFFFFFFFFFFFFFFFFFFFFFFFFFF:FFFFFFFFFFFFFF:FFFF:FFFFFFFFFFFFFFFFFFFFFFFFFFFFFFFFFFFFFFFFFFFFFFFFFFFFFFFFFFFFFFFFFFF
@A00234:352:HKFKNDSXX:3:1164:24605:30733 1:N:0:TCGCATCG+GTCAACTG
CTTCCTTGTTGATCAGCCCCATTTTGGACATGTCGATGTTAAAGTAGTGAATGTTTGGAAGGCTGATTTCCATGTCTTCTATCTCAGGAAGCTGGCTCAGGGTCAGCACTTGTATGTCATAGAGGGTATTCTGCACGGAAGGTGAGTATT
+
FF,F:::,FF:FFFFFFF::FFF,F::FFFFFF:FFFF::F:F,FF:FFFFFFFF,FFFFF:FFFFF,,FFFF:FFF,FFFFFFFF:FFFFF,:,F:,FF,,,FF,,FFFF,:F,::FFFF,F,,,:,FFF:::FFFFFFF,,FFFFFFF
@A00234:352:HKFKNDSXX:3:1164:29143:31203 1:N:0:TCGCATCG+GTCAACTG
TAGAAGACATGGAAATCAGCCTTCCAAACATTCACTACTTTAACATCGACATGTCCAAAATGGGGCTGATCAACAAGGAAGAGGTTTTGCTGCCTCTGGACAACCCCTACGGCAAAATAATCGGGACGGTGAGGAGGAAGCTGCCTTCCA
+
FFFFFFFFFFFFF:FFFFFFFFFFFFFFF:FFFFFFFFFFFFFFFFFFFFFFFFFFFFF:FFFFFFFFFFFFFFF:FFFFFFFFFF:FFFFFFFFFFFFFFFFFFFFFFFFFFFFFFFFFFFFFFFFFFFFFF:FFFFFFFFFFFFFFFF
@A00234:352:HKFKNDSXX:3:1164:27389:35775 1:N:0:TCGCATCG+GTCAACTG
CGACTATGGAAAGGACCTCCCATCATTCACTCTGGAATCAAAGACCTCAAGGTCTTGAAAACAACCCAGTCTGGATTTGAAGGATTCATCAAGGACCAGTTCACTACTCTCCCCGAGGTGAAGGACCGATGCTTTGCCACTCAAGTGTAC
+
FFFFFFFFFFFFFFFFFFFFFFFFFFFFFFFFFFFFFFFFFFFFFFFFFFFFFFFFFFFFFFFFFFFFFFFFFFFFFFFFFFFFFFFFFFFFFFFFFFFFFFFFF:FFFFFFFFF,FFFFFFFFFFFFFFF:FFFFFFFFFFFFFFFFFF
@A00234:352:HKFKNDSXX:3:1165:27344:4820 1:N:0:TCGCATCG+GTCAACTG
CTGGAAGGCAGCTTCCTCCTCACCGTCCCGGTTATTTTGCCGTAGGGGTTGTCCAGAGGCAGCAAAACCTCTTACTTTTTGATCAGCCCCATTTTGGACATGTCGATGTTAAAGTAGTTAATGTTTGGAAGGCTGATTTCAATGTCTTCT
+
FF,FFFF,F,FFF,FFF,FF,F::FFFFFF:FFFF::F,F,,FF:F::FF:FFFFFF,,:F,FFFF,FF,FF,,:,,,:,,FFFF::F,FFF,FFFFFFF,,F,:FFF::FF,FFF,:,,F,,,F:,,FF,F:F::FF:,,F,F:,:FFF
@A00234:352:HKFKNDSXX:3:1165:16550:6355 1:N:0:TCGCATCG+GTCAACTG
CTTGTTGATCAGCCCCATTTTGGACATGTCGATGTTAAAGTAGTGAATGTTTGGAAGGCTGATTTCCATGTCTTCTATCTCAGGAAGCTGGCTCAGGGTCAGCACTTGTATGTCATAGAGGGTCTTCTGCACGGAAGGTGAGTATTCACC
+
FFFFFFFFFFFFFFFFFFFFFFFFFFFFFFFFFFFFFFFFF:FFFFFFFFFFFFFFFFFFFFFFFFF:FFFFFFFFFFFFFFFFFFFFFFFFFFFFFFFFFFFFFFFFFFFFFFFFFFFFFFFFFFFFFFFFFFFFFFFFFFFFFFFFFF
@A00234:352:HKFKNDSXX:3:1165:13160:25316 1:N:0:TCGCATCG+GTCAACTG
CTCCTAAAGACAGAGTCTGAGGCAGAGGGCACAAGAACAGCAAGGAGAAATATCGCTGTGATTCTCCGATCACAGTTTTAAAGGAATCTGCCCAAGGCCACGGAGCCTGCGGTGTCTGCTAATGCAGGGCTCCACGTGCGCACAGCTACA
+
FFFFFFFFFFFFFFFFFFFFFFFFFFFFFFFFFFFFFFFFFFFFFFF:FFFFFFFFFFFFFFFFFFFFFFFFFFFFFFFFF:FFFFFFFFFFFFFFFFFFFFFFFFFFFFFFFFFFFFFFFFFFFFFFFFFFFFFFFFFFFFFFFFFFFF
@A00234:352:HKFKNDSXX:3:1165:10981:29058 1:N:0:TCGCATCG+GTCAACTG
GTTCAGATCAACGGATGTGGCAGCAGCCAGTGCTTTACGACTATTTCCTTAACGATCGGATCCTAAAGACAGAGTCTGAGGCAGAGGGCACAAGAACAGCAAGGAGAAATATCGCTGTGATTCTCCGATCACAGTTTTAAAGGAATCTGC
+
FFFFFFFFFFFFFFFFFFFFFFFFFFFFFFFF:FFFFFFFFFFFFFFFFFF:FFFFFFFFFFFFFFFFFFFFFFFFFF:FFFFFFFFFFFFFFFFFFFFFFFFFFFFFFFFFFFFFFFFFFFFFFFFFFFFFFFFFFFFFFFFFFFFFFF
@A00234:352:HKFKNDSXX:3:1165:15022:29230 1:N:0:TCGCATCG+GTCAACTG
ATCGGATCCTAAAGACAGAGTCTGAGGCAGAGGGCACAAGAACAGCAAGGAGAAATATCGCTGTGATTCTCCGATCACAGTTTTAAAGGAATCTGCCCAAGGCCACGGAGCCTGCGGTGTCTGCTAATGCAGGGCTCCACGTGCGCACAG
+
FFFFFFFFFFFFFFFFFFFFFFFFFFFFFFFFFFFFFFFFFFFFFFFFFFFFFFFFFFFFFFFFFFFFFFFFFFFFFFFFFFFFFF:FFFFFFFFFFFFFFFFFFFFFFFFFFFFFFFFFFFFFF:FFFFFFFFFFFFFFFFFFFFFFFF
@A00234:352:HKFKNDSXX:3:1165:15745:36996 1:N:0:TCGCATCG+GTCAACTG
GTCTGAGGCAGAGGGCACAAGAACAGCAAGGAGAAATATCGCTGTGATTCTCCGATCACAGTTTTAAAGGAATCTGCCCAAGGCCACGGAGCCTGCGGTGTCTGCTAATGCAGGGCTCCACGTGCGCACAGCTACAAGCCCCTTGCTAAA
+
FFFFFFFFFFFFFFFFFFFFFFFFFFFFFFFFFFFFFFFFFFFFFFFFFFFFFFFFFFFFFFFFFFFFFFFFFFFFFFFFFFFFFFFFFFFFFFFFFFFFFFFFFFFFFFFFFFFFFFFFFFFFFFFFFFFFFFFFFFFFFFFFFFFFFF
@A00234:352:HKFKNDSXX:3:1167:5168:7341 1:N:0:TCGCATCG+GTCAACTG
CCCGGTTATTTTGCCGTAGGGGTTGTCCAGAGGCAGCAAAACCTCTTCCTTGTTGATCAGCCCCATTTTGGACATGTCGATGTTAAAGTAGTGAATGTTTGGAAGGCTGATTTCCATGTCTTCTATCTCAGGAAGCTGGCTCAGGGTCAG
+
FFFFFFFFFFFFFFFFFFFFFFFFFFFFFFFFFFFFFFFFFFFFFFFFFFFFFFFFFFFFFFFFFFFFFFFFFFFFFFFFFFFFFFFFFFFFFFFFFFFFFFFFFFFFFFFFFFFFFFFFFFFFFFFFFFFFFFFFFFFFFFFFFFFFFF
@A00234:352:HKFKNDSXX:3:1167:22742:29731 1:N:0:TCGCATCG+GTCAACTG
CGTCCCGGTTATTTTGCCGTAGGGGTTGTCCAGAGGCAGCAAAACCTCTTCCTTGTTGATCAGCCCCATTTTGGACATGTCGATGTTAAAGTAGTGAATGTTTGGAAGGCTGATTTCCATGTCTTCTATCTCAGGAAGCTGGCTCAGGGT
+
FFFFFFFFFFFFFFFFFFFFFFFFFFFFFFFFFFFFFFFFFFFFFFFFFFFFFFFFFFFFFFFFFFFF:F:FFFFF:FFFFFFFFFF,FFFFFFFFFF:F:FFFFFFFFFFFFFFFFFFFFFFFFFFFFFFFFFFFFFFFFFFFF,FFFF
@A00234:352:HKFKNDSXX:3:1167:14642:36965 1:N:0:TCGCATCG+GTCAACTG
CAAGTGGCGCTACCAGAATCGGGACGTGGACTTCGAGGCTACCTGGGGCGCTGTCCGGGACATTGTCCTGAAGAAATTTGCTGGGCCCTATGACAGAGGTGAATACTCACCTTCCGTGCAGAAGACCCTCTATGACATACAAGTGCTGAC
+
FFFFFFFFFFFFFFFFFFFFFFFFFFFFFFFFFFFFFFFFFFFFFFFFFFFFFFFFFFFFFFFFFFFFFF::FF,FFFFFFFFFFFFFFFFFFFFFFFFFFFFFFFFFFFFFFFFFFFFFFFFFFFFFFFFFFFFFFFFFFFFFFFFFFF
@A00234:352:HKFKNDSXX:3:1169:29894:22889 1:N:0:TCGCATCG+GTCAACTG
GCTGGGCCCTATGACAGAGGTGAATACTCACCTTCCGTGCAGAAGACCCTCTATGACATACAAGTGCTGACCCTGGGCCAGCTTCCTGAGATAGAAGACATGGAAATCAGCCTTCCAAACATTCACTACTTTAACATCGACATGTCCAAA
+
FFFFFFFFFFFFFFFFFFFFFFF:FFFFFFFFFFFFFFFFFFFFFFFFFFFFFFFFFFFFFFFFFFFFFFFFFFFFFFFFFFFFFFFFFFFF:FFFFFFFFFFFFFFFFFFFFFFFFFFFFFFFFFFFFFFFFFFFFFFFFFFFFFFFFF
@A00234:352:HKFKNDSXX:3:1170:3965:16752 1:N:0:TCGCATCG+GTCAACTG
GTGAGGAGGAAGCTGCCTTCCAGGCTGTGACGTTATGGCTCCAGCCAGTTGTGATGCTTGGGATAACTGTGTGCTCACCTGCAAAAATTTCAACTCAGGATACTGATTGCTCTGCTCTGTGTGAAGTAATTGCTCTTCCGTTTCTAGTTT
+
FFFFFFFFFFFFFFFFFFFFFFFFFFFFFFFFFFFFFFFFFFFFFFFFFFFFFFFFFFFFFFFFFFFFFFFFFFFFFFFFFFFFFFFFFFFFFFFFFFFFFFFFFFFFFFFFFFFFFFFFFFFFFF::FFFFFFFFFFFFFFFFFFFFFF
@A00234:352:HKFKNDSXX:3:1170:4716:17425 1:N:0:TCGCATCG+GTCAACTG
CTCATGTTCAGATCAACGGATGTGGCAGCAGCCAGTGCTTTACGACTATTTCCTTAACGATCGGATCCTAAAGACAGAGTCTGAGGCAGAGGGCACAAGAACAGCAAGGAGAAATATCGCTGTGATTCTCCGATCACAGTTTTAAAGGAA
+
FFFFFFFFFFFFFFFFFFFFFFFFFF:FFFFFFFFFFFFFFFFFFFFFFFFFFFFF:FFFFFFFFFFFFFFFFFFFFFFFFFFFFFFFFFFFFFFFF:FFFFFFF,FFFFFFFFFFFFFFFFFFF:FFFFFFFFFFFFFFF:FFFFFFF,
@A00234:352:HKFKNDSXX:3:1171:31792:14779 1:N:0:TCGCATCG+GTCAACTG
AGAGCAATCACTTCACACAGAGCAGAGCAATCAGTATCCTGAGTTGAAATTTTTGCAGGTGAGCACACAGTTATCCCAAGCATCACAACTGGCTGGAGCCATAACGTCACAGCCTGGAAGGCAGCTTCCTCCTCACCGTCCCGGTTATTT
+
FFFFFFFFFFFFFFFFFFFFFFFFFFFFFFFFFFFFFFFFFFFFFFFFFFFFFFFFFFFFFFFFFFFFFFFFFFFFFFFFFFFFFFFFFFFFFFFFFFFFFFFFFFFFFFFFFFFFFFFFFFFFFFFFFFFFFFFFFFFFFFFFFFFFFF
@A00234:352:HKFKNDSXX:3:1171:27073:29058 1:N:0:TCGCATCG+GTCAACTG
CGCAGGCTCCGTGGCCTTGGGCAGATTCCTTTAAAACTGTGATCGGAGAATCACAGCGATATTTCTCCTTGCTGTTCTTGTGCCCTCTGCCTCAGACTCTGTCTTTAGGATCCGATCGTTAAGGAAATAGTCGTAAAGCACTGGCTGCTG
+
FFFFFFFFFFFFFFFFFFFFFFFFFFFFFFFFFFFFFFFFFFFFFFFFFFFFFFFFFFFFFFFFFFFFFFFFFFFFFFFFFFFFFFFFFFFFFFFFFFFFFFFFFFFFFFFFFFFFFFFFFFFFFFFFFFFFFFFFFFFFFFFFFFFFFF
@A00234:352:HKFKNDSXX:3:1171:29966:30499 1:N:0:TCGCATCG+GTCAACTG
TGTGTGCTCACCTGCAAAAATTTCAACTCAGGATACTGATTGCTCTGCTCTGTGTGAAGTAATTGCTCTTCCGTTTCTAGTTTAGCAAGGGGCTTGTAGCTGTGCGCACGTGGAGCCCTGCATTAGCAGACACCGCAGGCTCCGTGGCCT
+
FFFFFFFFFFFFFFFFFFFFFFFFFFFFFFFFFFFFFFFFFFFFFFFFFFFFFFFFFFFFF:FFFFFFFFFFFFFFFFFFFFFFFFFFFFFFF:FFFFFFFFFFFFFFFFFFFFFFFFFFFFFFFFFFFFFFFFFF:FFFFFFFFFFFFF
@A00234:352:HKFKNDSXX:3:1171:29731:30655 1:N:0:TCGCATCG+GTCAACTG
TGTGTGCTCACCTGCAAAAATTTCAACTCAGGATACTGATTGCTCTGCTCTGTGTGAAGTAATTGCTCTTCCGTTTCTAGTTTAGCAAGGGGCTTGTAGCTGTGCGCACGTGGAGCCCTGCATTAGCAGACACCGCAGGCTCCGTGGCCT
+
FFFFFFFFFFFFFFFFFFFFFFFFFFFFFFFFFFFFFFFFFFFFFFFFFFFFFFF:FFFFFFFFFFFFFFFFFFFFF:FFFFFFFFFFFFFFFFFFFFFFFFFFFFF:FFFFFF:FFFFFFFFFFFFFFFFFFFFFFFFFFFFFFFFFF,
@A00234:352:HKFKNDSXX:3:1171:32108:34303 1:N:0:TCGCATCG+GTCAACTG
CATACAGTTATCCCAAGCATCACAACTGGCTGGAGCCATAACGTCACAGCCTGGAAGGCAGCTTCCTCCTCACCGTCCCGGTTATTTTGCCGTAGGGGTTGTCCAGAGGCAGCAAAACCTCTTCCTTGTTGATCAGCCCCATTTTGGACA
+
FFFFFFFFFFFFFFFFFFFFFFFFFFFFFFFFFFFFFFFFFFFFFFFFFFFFFFFFFFFFFFFFFFFFFFFFFFFFFFFFFFFFFFFFFFFFFFFFFFFFFFFFFFFFFFFFFFFFFFFFFFFFFFFFFFFFFFFFFFFFF:FFFFFFFF
@A00234:352:HKFKNDSXX:3:1172:10068:20682 1:N:0:TCGCATCG+GTCAACTG
CCTAAAGACAGAGTCTGAGGCAGAGGGCACAAGAACAGCAAGGAGAAATATCGCTGTGATTCTCCGATCACAGTTTTAAAGGAATCTGCCCAAGGCCACGGAGCCTGCGGTGTCTGCTAATGCAGGGCTCCACGTGCGCACAGCTACAAG
+
FFFFFFFFFFFFFFFFFFFFFFFFFFFFFFFFFFFFFFFFFFFFFFFFFFFFFFFFFFFFFFFFFFFFFFFFFFFFFFFFFFFFFFFFFFFFFFFFFFFFFFFFFFFFFFFFFFFFFFFFFFFFFFFFFFFFFFFFFFFFFFFFFFFFFF
@A00234:352:HKFKNDSXX:3:1172:32407:27712 1:N:0:TCGCATCG+GTCAACTG
CGTAGGGGTTGTCCAGAGGCAGCAAAACCTCTTCCTTGTTGATCAGCCCCATTTTGGACATGTCGATGTTAAAGTAGTGAATGTTTGGAAGGCTGATTTCCATGTCTTCTATCTCAGGAAGCTGGCTCAGGGTCAGCACTTGTATGTCAT
+
FF:FFFFFFFFFFFFFFFF:FFFFFFFFFFFFFFFFFFFFFFFFFFFFFF:FFFFFFFFFFFFFFFFFFFFFFFFFFFFFFFFFFFFFFFFFFFFFFFFFFFFFFFFFFFFF,FFFFFF:FFFFFFFFFFFFFFFFFFFFFFFFFFFF::
@A00234:352:HKFKNDSXX:3:1173:4463:15389 1:N:0:TCGCATCG+GTCAACTG
TTTCTCCTTGCTGTTCTTGTGCCCTCTGCCTCAGACTCTGTCTTTAGGATCCGATCGTTAAGGAAATAGTCGTAAAGCACTGGCTGCTGCCACATCCGTTGATCTGAACATGAGATCAAACACTGTCATCATCCTAGGGATGTCTGGGTT
+
FFFFFFFFFFFFFFFFFFFFFFFFFFFFFFFFFFFFFFFFFFF,FFFFFF:FFFFFFFFFFFFFFFFFFFFFFFFFFFFFFFFFFFFFFFFFFFFFFFFFFFFFFFFFFFFFFFFFFFF:FFFFFFFFFFFFFF:F:FFFFFFFFFFFFF
@A00234:352:HKFKNDSXX:3:1173:28167:18490 1:N:0:TCGCATCG+GTCAACTG
GGGCTTGTAGCTGTGCGCACGTGGAGCCCTGCATTAGCAGACACCGCAGGCTCCGTGGCCTTGGGCAGATTCCTTTAAAACTGTGATCGGAGAATCACAGCGATATTTCTCCTTGCTGTTCTTGTGCCCTCTGCCTCAGACTCTGTCTTT
+
FFFFFFFFFFFFFFFFFFFFFFFFFFFFFFFFFFFFFFFFFFFFFFFFFFFFFFFFFFFFF:FFFFFFF,FFFFFFFFFFFFFFFFFFFFFFFFFFFFFFFFFFFFFFFFFFFFFFFFFFFFFFFFFFFFFFFFFFFFFFFFFFFFFFFF
@A00234:352:HKFKNDSXX:3:1174:16676:4038 1:N:0:TCGCATCG+GTCAACTG
AGAGGGCACAAGAACAGCAAGGAGACATATCGCTGTGATTCTCCGATCACAGTTTTAAAGGAATCTGCCCAAGGCCACGGAGCCTGCGGTGTCTGCTAATGCAGGGCTCCACGTGCGCACAGCTACAAGCCCCTTGCTAAACTAGAAACG
+
FFFFFFFFFFFFFFFFFFFFFFFFF,,FF:FFFFFFFFFFFFFFFFFFFFFFFFFFFFFFFFFFFFFFFFFFFFFFFFFFFFFFFFFFFFFFFFFFFFFFFFFFFFFFFFFFFFFFFFFFFFFFFFFFFFFFFFFFFFFFFF,FF:FFFF
@A00234:352:HKFKNDSXX:3:1174:19461:9737 1:N:0:TCGCATCG+GTCAACTG
CTGTGTGCTCACCTGCAAAAATTTCAACTCAGGATACTGATTGCTCTGCTCTGTGTGAAGTAATTGCTCTTCCGTTTCTAGTTTAGCAAGGGGCTTGTAGCTGTGCGCACGTGGAGCCCTGCATTAGCAGACACCGCAGGCTCCGTGGCC
+
FFFFFFFFFFFF::F:FFFFFFFFFFFFFFFFFFFF::FFF::FFFFF:FFFFFFFFFFFFFFFFFFFFF:F:FFF:FFFFFFFFFFFFF::F:FFFFFFFFF:FF:FFFFFFFFFFFFFFFFFFFFFF:FFFFFFFFF:FFFFFFF:FF
@A00234:352:HKFKNDSXX:3:1175:27073:1157 1:N:0:TCGCATCG+GTCAACTG
GGTTTTGCTGCCTCTGGACAACCCCTACGGCAAAATAACCGGGACGGTGAGGAGGAAGCTGCCTTCCAGGCTGTGACGTTATGGCTCCAGCCAGTTGTGATGCTTGGGATAACTGTGTGCTCACCTGCAAAAATTTCAACTCAGGATACT
+
FFFFFFFFFFFFFFFFFFFFFFFFFFFFFFF:F,FFFFFFFFFFFFFFFFFFFFFFFFFFFFFFFFFFFFFFFFFFFFFFFFFFFFFFFFFFFFFFFFFFFFFFFFFFFFFFFFFFFFFFFFFFFFFFFFFFFFFFFFFFFF:FFFFFFF
@A00234:352:HKFKNDSXX:3:1175:29107:3521 1:N:0:TCGCATCG+GTCAACTG
CGATGCTTTGCCACTCAAGTGTACTGCAAGTGGCGCTACCAGAATCGGGACGTGGACTTCGAGGCTACCTGGGGCGCTGTCCGGGACATTGTCCTGAAGAAATTTGCTGGGCCCTATGACAGAGGTGAATACTCACCTTCCGTGCAGAAG
+
FFFFFFFFFFFFFFFFFFFFFFFFFFFFFFFFFFFFFFFFFFFFFFFFFFFFFFFFFFFFFFFFFFFFFFFFFFFFFFFFFFFFFFFFFFFFFFFFFFFF:FFFFFFFFFFFFFFFFFFFFFFFFFFFFFFFFFFFFFFFFFFFFFFFFF
@A00234:352:HKFKNDSXX:3:1175:11812:23547 1:N:0:TCGCATCG+GTCAACTG
TTGGTGCAACCCAGACATCCCTAGGATGATGACAGTGTTTGATCTCATGTTCAGATCAACGGATGTGGCAGCAGCCAGTGCTTTACGACTATTTCCTTAACGATCGGATCCTAAAGACAGAGTCTGAGGCAGAGGGCACAAGAACAGCAA
+
FFFFFFFFFFFFFFFF,FFFFFFFFFFFFFFFFFFFFFFFFFFFFFFFFFFFFFFFFFFFFFFFFFFFFFFFFFFFFFFFFFFFFFFFFFFFFFFFF,::FFFFFFFFFFFFFFFFFFFFFFFFFF:FFFFFFFFFFFFFFFFFFFFFF:
@A00234:352:HKFKNDSXX:3:1175:5376:25113 1:N:0:TCGCATCG+GTCAACTG
GATGGTGTTTGATCTCATGTTCAGATCAACGGATGTGGCAGCAGCCAGTGCTTTACGACTATTTCCTTAACGATCGGATCCTAAAGACAGAGTCTGAGGCAGAGGGCACAAGAACAGCAAGGAGAAATATCGCTGTGATTCTCCGATCAC
+
FFFFFFFFFFFFFFFFFFFFFFFFFFFFFFFFFFFFFFFFFFFFFFFFFFFFFFFFFFFFFFFFFFFF:FFFFFFFFFFFFFFFFFFFFFFFFFFFFFFFFFFFFFFFFFFFFFFFFFFFFFFFFFFFFFFFFFFFFFFFFFFFFFFFFF
@A00234:352:HKFKNDSXX:3:1175:9616:26193 1:N:0:TCGCATCG+GTCAACTG
GAAGTAATTGCTCTTCCGTTTCTAGTTTAGCAAGGGGCTTGTAGCTGTGCGCACGTGGAGCCCTGCATTAGCAGACACCGCAGGCTCCGTGGCCTTGGGCAGATTCCTTTAAAACTGTGATCGGAGAATCACAGCGATATTTCTCCTTGC
+
FFFFFFFFFFFFFFFFFFFFFFFFFFFFFFFFFFFFFFFFFFFFFFFFFFFFFFFFFFFFFFFFFFFFFFFFFFFFFFFFFFFFFFFFFFFFFFFFFFFFFFFFFFFFFFFFFFFFFFF:FFFFFFFFFFFFFFFFFFFFFFFFFFFFFF
@A00234:352:HKFKNDSXX:3:1175:8856:27101 1:N:0:TCGCATCG+GTCAACTG
GATGGTGTTTGATCTCATGTTCAGATCAACGGATGTGGCAGCAGCCAGTGCTTTACGACTATTTCCTTAACGATCGGATCCTAAAGACAGAGTCTGAGGCAGAGGGCACAAGAACAGCAAGGAGAAATATCGCTGTGATTCTCCGATCAC
+
FFFFFFFFFFFFFFFFFFFFFFFFFFFFFFFFFFFFFFFFFFFFFFFFFFFFFFFFFFFF:FFFFFFF,FFFFFFFFFFFFFFFFFFFFFFFFFFFFFFFFFFFFFFFFFFFFFFFFFFFFFFFFFFFFFFFFFFFFFFFFFFFFFFFFF
@A00234:352:HKFKNDSXX:3:1175:12834:28855 1:N:0:TCGCATCG+GTCAACTG
AGGTGAAGGACCGATGCTTTGCCACTCAAGTGTACTGCAAGTGGCGCTACCAGAATCGGGACGTGGACTTCGAGGCTACCTGGGGCGCTGTCCGGGACATTGTCCTGAAGAAATTTGCTGGGCCCTATGACAGAGGTGAATACTCACCTT
+
FFFFFFFFFFFFFFFFFFFFFFFFFFFFFFFFFFFFFFFFFFFFFFFF,FFFFF:FFFFFFFFFFFFFFFFFFFFFF:FF:FFFFFFFFFFFFFFFFF,:FFFFFFFF,F,:,,:FFF:FFFFFFFFFFFFFFFFFFF:FF:FFFFFFFF
@A00234:352:HKFKNDSXX:3:1176:20808:8312 1:N:0:TCGCATCG+GTCAACTG
GATTCCTTTAAAACTGTGATCGGAGAATCACAGCGATATTTCTCCTTGCTGTTCTTGTGCCCTCTGCCTCAGACTCTGTCTTTAGGATCCGATCGTTAAGGAAATAGTCGTAAAGCACTGGCTGCTGCCACATCCGTTGATCTGAACATG
+
FF:FFFFFFFFFFFFFFFFFFFFFFFFFFFFFFFFFFFFFFFFFFFFFFFF:FFFFFFFFFFFFFFFFFFFFFFFFFFFF,FFF:FFFFFFFFFFFFFFFFFFFFFFFFFFFFFFFFFFFFFFFFFFFFFFFFFFFFFFFFFFFFFFFFF
@A00234:352:HKFKNDSXX:3:1176:10592:20462 1:N:0:TCGCATCG+GTCAACTG
AGGAGACTCACCCTTCAAACAAAACTGTCTTTCCTCTTGGAGCCTCAATCAAATGCAAATCACTCCTCAGCTGGGGTTGGAAGTTCAAGCCCCCCTGCCCTCCTCCATGAGGAGCTTCAGCCAGAGATTTTCAAAACACTAGGATGATTT
+
FFFFFFFFFFFFFFFFFFFFFFFFFFFFFFFFFFFFFFFFFFFFFFFFFF:FFFFFFFFFFFFFFFFFFFFFFFFFFFFFFFFFFFFFFFFFFFFFFFFFFFFFFFF:FFFFFFFFFFFFFFFFFFFFFFFFFFFFFFFFFFFFFFFFFF
@A00234:352:HKFKNDSXX:3:1176:8142:29403 1:N:0:TCGCATCG+GTCAACTG
ATGACATACAAGAGCTGACCCTGAGCCAGCTTCCTGAGATAGAAGACATGGAAATCAGCCTTCCAAACATTCACTACTTTAACATCGACATGTCCAAAATGGGGCTGATCAACAAGGAAGAGGTTTTGCTGCCTCTGGACAACCCCTACG
+
FFFFFF:FFFFF,FFFFFFFFFFFFFFFFFFFFFFFFFFFFFFFFFFFFFFFFFFFFFFFFFFFFFFFFF,FFFFFFFFFFFFF:FFFFFFFFFFFFFFF:::FFFFFFFFFFFFFFFFFFF:FFFF:FFFF:FFFFFFFFFFFFFFFF:
@A00234:352:HKFKNDSXX:3:1177:5828:4914 1:N:0:TCGCATCG+GTCAACTG
AAAGGACCTCCCATCATTCACTCTGGAATCAAAGACCTCAAGGTCTTGAAAACAACCCAGTCTGGATTTGAAGGATTCATCAAGGACCAGTTCACTACTCTCCCCGAGGTGAAGGACCGATGCTTTGCCACTCAAGTGTACTGCAAGTGG
+
FFFFFFF:FFF,FF:FFFFFFFFFF:FFFFFFFFFFFF:FFFFFFFFFFFFFFFFF:FFF:FFFFFFFFFFFFFFFFFFF:F:FFFFFFFFFFFFFFFFFFFFFFFFF:F:,FF:F:FFFFFFFFFF:FFFFFFFFFFFFFFFFF:FFFF
@A00234:352:HKFKNDSXX:3:1177:15600:6965 1:N:0:TCGCATCG+GTCAACTG
AGCTGGCTCAGGGTCAGCACTTGTATGTCATAGAGGGTCTTCTGCACGGAAGGTGAGTATTCACCTCTGTCATAGGGCCCAGCAAATTTCTTCAGGACAATGTCCCGGACAGCGCCCCAGGTAGCCTCGAAGTCCACGTCCCGATTCTGG
+
FFFFFFFFFFFFFFFFFFFFF:FFFFFFFFFFFFFFFFFFFFFFFFFFFFFFFFFFFF:FFFFFFFFFFFFFFFFFFFFFFFFFFFFFFFFFFFFFFFFFFFFFFFFFFF,FFFFFFFFFFFFFFFFFFFFFFFFFFFFFFFFFFFFFFF
@A00234:352:HKFKNDSXX:3:1177:32479:13056 1:N:0:TCGCATCG+GTCAACTG
GTTATGGCTCCAGCCAGTTGTGATGCTTGGGATAACTGTGTGCTCACCTGCAAAAATTTCAACTCAGGATACTGATTGCTCTGCTCTGTGTGAAGTAATTGCTCTTCCGTTTCTAGTTTAGCAAGGGGCTTGTAGCTGTGCGCACGTGGA
+
FFFFFFFFFFFFFFFFFFFFFFFFFFFFFFFFFFFFFFFFFFFFFFFFFFFFFFFFFFFFFFFFFFFFFFFFFFFFFFFFFFFFFFFFFFFFFFFFFFFFFFFFFFFFFFFFFFFFFFFFFFFFFFFFF:FFFFFFFFFFFFFFFFFFFF
@A00234:352:HKFKNDSXX:3:1177:32280:14027 1:N:0:TCGCATCG+GTCAACTG
GTTATGGCTCCAGCCAGTTGTGATGCTTGGGATAACTGTGTGCTCACCTGCAAAAATTTCAACTCAGGATACTGATTGCTCTGCTCTGTGTGAAGTAATTGCTCTTCCGTTTCTAGTTTAGCAAGGGGCTTGTAGCTGTGCGCACGTGGA
+
FFFFFFFFFFFFFFFFFFFFFFFFFFFFFFF:FFFFFFFFFFFFFFFFFFFFFFFFFFFFFFFFFFFFFFFFFFFFFFFFFFFFFFFFFFFFFFFFFFFFFFFF:FFFFF:FFFFF:FFFFFFFFFFFFFFFFFFFFFFFFFFFFFFFFF
@A00234:352:HKFKNDSXX:3:1177:8332:15389 1:N:0:TCGCATCG+GTCAACTG
TTTCAACTCAGGATACTGATTGCTCTGCTCTGTGTGAAGTAATTGCTCTTCCGTTTCTAGTTTAGCAAGGGGCTTGTAGCTGTGCGCACGTGGAGCCCTGCATTAGCAGACACCGCAGGCTCCGTGGCCTTGGGCAGATTCCTTTAAAAC
+
FFFFFFFFFFFFFFFFFFFFFFFFFFFFFFFFFFFFFFFFFFFFFFFFFFFFFFFFFFFFFFFFFFFFFFFFFFFFFFFFFFFFFFFFFFFFFFFFFFFFFFFFFFFFFFFFFFFFFFFFFFFFFFFFFFFFFFFFFFFFFFFFFFFFFF
@A00234:352:HKFKNDSXX:3:1177:8639:33301 1:N:0:TCGCATCG+GTCAACTG
CAGCGATATTTCTCCTTGCTGTTCTTGTGCCCTCTGCCTCAGACTCTGTCTTTAGGATCCGATCGTTAAGGAAATAGTCGTAAAGCGCTGGCTGCTGCCACATCAGTTGATCTGAACATGAGATCAAACACTGTCATCATCCTAGGGATG
+
FF:FFFFFFFFFF,F,F:FFFFFFFF,FFFFFFFFF,FFFF,FF:F:FFFF::F:,FFF:,FFF:FFFF:,FFF,F:FF,FF,FFF,,,F,:,FFFFF:FFFFF,F:,FFFFF,FFFF,FF:FFFFFFFFFFF:FFF:FFFFFF,:FFFF
@A00234:352:HKFKNDSXX:3:1177:14597:36761 1:N:0:TCGCATCG+GTCAACTG
CACCGTTATCCCAAGCATCACAACTGGCTGGAGCCATAACGTCACAGCCTGGAAGGCAGCTTCCTCCTCACCGTCCCGGTTATTTTGCCGTAGGGGTTGTCCAGAGGCAGCAAAACCTCTTCCTTGTTGATCAGCCCCATTTTGGACATG
+
FFFFFFFFFFFFFFFFFFFFFFFFFFFFFFFFFFFFFFFFFFFFFFFFFFFFFFFFFFFFFFFFFFFFFFFFFFFFFFFFFFFFFFFFFFFFFFFFFFFFFFFFFFFFFFFFFFFFFFFFFFFFFFFFFFFFFFFFFFFFFFFFFFFFFF
@A00234:352:HKFKNDSXX:3:1178:26368:17033 1:N:0:TCGCATCG+GTCAACTG
TCAGCACTTGTATGTCATAGAGGGTCTTCTGCACGGAAGGTGAGTATTCACCTCTGTCATAGGGCCCAGCAAATTTCTTCAGGACAATGTCCCGGACAGCGCCCCAGGTAGCCTCGAAGTCCACGTCCCGATTCTGGTAGCGCCACTTGC
+
FFFFFFFFFFFFFFFFFFFFFFFFFFFFFFFFFFFFFFFFFFFFFFFFFFFFFFFFFFFFFFFFFFFFFFFFFFFFFFFFFFFFFFFFFFFFFFFFFFFFFFFFFFFFFFFFFFFFFFFFFFFFFFFFFFFFFFFFFFFFFFFFFFFFFF
@A00234:352:HKFKNDSXX:3:1178:25446:35258 1:N:0:TCGCATCG+GTCAACTG
TGCGGTGTCTGCTAATGCAGGGCTCCACGTGCGCACAGCTACAAGCCCCTTGCTAAACTAGAAACGGAAGAGCAATTACTTCACACAGAGCAGAGCAATCAGTATCCTGAGTTGAAATTTTTGCAGGTGAGCACACAGTTATCCCAAGCA
+
FFFFFFFFFFFFFFFFFFFFFFFFFFFFFFFFFFFFFFFFFFFFFFFFFFFFFFFFFFFFFFFFFFFFFFFFFFFFFFFFFFFFFFFFFFFFFFFFFFFFFFFFFFFFFFFFFFFFFFFFFFFFFFFFFFFFFFFFFFFFFFFFFFFFFF
@A00234:352:HKFKNDSXX:3:1201:24505:2910 1:N:0:TCGCATCG+GTCAACTG
CTCAAGTGTACTGCAAGTGGCGCTACCAGAATCGGGACGTGGACTTCGAGGCTACCTGGGGCGCTGTCCGGGACATTGTCCTGAAGAAATTTGCTGGGCCCTATGACAGAGGTGAATACTCACCTTCCGTGCAGAAGACCCTCTATGACA
+
FFFFFFFFFFFFFFFFFFFFFFFFFFFFFFFFFFFFFFFFFFFFFFFFFFFFFFFFFFFFFFFFFFFFFFFFFFFFFFFFFFF::FF:FFFFFFFFFFFFFFFFFFFFFFFFFFF:FFFFFFFFFFFFFFFFFFFFFFFFFFFFFFFFFF
@A00234:352:HKFKNDSXX:3:1202:18322:30561 1:N:0:TCGCATCG+GTCAACTG
CCTTGCTAAACTAGAAACGGAAGAGCAATTACTTCACACAGAGCAGAGCAATCAGTATCCTGAGTTGAAATTTTTGCAGGTGAGCACACAGTTATCCCAAGCATCACAACTGGCTGGAGCCATAACGTCACAGCCTGGAAGGCAGCTTCC
+
FFFFFFFFFFFFFFFFFFFFFFFFFFFFFFFFFFFFFFFFFFFFFFFFFFFFFFFFFFFFFFFFFFFFFFFFFFFFFFFFFFFFFFFFFFFFFFFFFFFFFFFFFFFFFFFFFFFFFFFFFFFFFFFFFFFFFFFFFFFFFFFFFFFFFF
@A00234:352:HKFKNDSXX:3:1203:12301:11334 1:N:0:TCGCATCG+GTCAACTG
AGGTTTTGCTGCCTCTGGACAACCCCTACGGCAAAATAACCGGGACGGTGAGGAGGAAGCTGCCTTCCAGGCTGTGACGTTATGGCTCCAGCCAGTTGTGATGCTTGGGATAACTGTGTGCTCACCTGCAAAAATTTCAACTCAGGATGC
+
FFFFFFFFFFFFFFFFFFFFFFFFFFFFFFFFFFFFFFFFFFFFFFFFFFFFFFFFFFFFFFFFFFFFFFFFFFFFFFFFFFFFFFFFFFFFFFFFFFFFFFFFFFFFFFFFFFFFFFFFFFFFFFFFFFFFFFFFFFFFFFFFFFFFFF
@A00234:352:HKFKNDSXX:3:1203:12897:15342 1:N:0:TCGCATCG+GTCAACTG
CGATGCTTTGCCACTCAAGTGTACTGCAAGTGGCGCTACCAGAATCGGGACGTGGACTTCGAGGCTACCTGGGGCGCTGTCCGGGACATTGTCCTGAAGAAATTTGCTGGGCCCTATGACAGAGGTGAATACTCACCTTCCGTGCAGAAG
+
,:FFF:,F,FFFF:FFFFF:,FF,F:F:F,,:FF:FFF,:FFFFF,::,FF:::,FFF,FFFFFFFF:,,,FFF,::F:F:,:FFF,FFFFFF,FFFFFFF,:FF,,::,,,FFF:::F:FFFF,:,F,FF,:FFF,,F:,F,F,FFFFF
@A00234:352:HKFKNDSXX:3:1203:22742:16266 1:N:0:TCGCATCG+GTCAACTG
ACTATTTCCTTAACGATCGGATCCTAAAGACAGAGTCTGAGGCAGAGGGCACAAGAACAGCAAGGAGAAATATCGCTGTGATTCTCCGATCACAGTTTTAAAGGAATCTGCCCAAGGCCACGGAGCCTGCGGTGTCTGCTAATGCAGGGC
+
FFFFFFFFFFF,FFFFFFFFFFFFFFFFFFFFFFFFFFFFFFF:FFFFFFFFFFFFFFFFFFFFFFFFFFFFFFFFFFFFFFFFFFFFFFFFFFFFFFFFFFFFFFFFFFFFFFFFFFFFFFFFFFFFFFFFFFFFFFFF:FFFFFFFFF
@A00234:352:HKFKNDSXX:3:1203:12020:29136 1:N:0:TCGCATCG+GTCAACTG
GTGGCAGCAGCCAGTGCTTTACGACTATTTCCTTAACGATCGGATCCTAAAGACAGAGTCTGAGGCAGAGGGCACAAGAACAGCAAGGAGAAATATCGCTGTGATTCTCCGATCACAGTTTTAAAGGAATCTGCCCAAGGCCACGGAGCC
+
FFFFFFFFFFFFFFFFFFFFFFFFFFFFFFFFFF:FFFFFFFFFFFFFFFFFFFFFFFFFFFFFFFFFFFFFFFFFFFFFFFFFFFFFFFFFFFFFFFFFFFFFFFFFFFFFFFFFFFFFFFFFFFFFFFFFFFFFFFFFFFFFFFFFFF
@A00234:352:HKFKNDSXX:3:1203:4001:36511 1:N:0:TCGCATCG+GTCAACTG
TGAAAACAACCCAGTCTGGATTTGAAGGATTCATCAAGGACCAGTTCACTACTCTCCCCGAGGTGAAGGACCGATGCTTTGCCACTCAAGTGTACTGCAAGTGGCGCTACCAGAATCGGGACGTGGACTTCGAGGCTACCTGGGGCGCTG
+
FFFFFFFFFFFFFFFFFFFFFFFFFFFFFFFFFFFFFFFFFFFFFFFFFFFFFFFFFFFFFFFFFFFFFFFFFFFFFFFFFFFFFFFFFFFFFFFFFFFFF:FFFFFFFFFFFFFFFFFFFFFFFFFFFFFFFFFFFFFFFFFFFFFFFF
@A00234:352:HKFKNDSXX:3:1203:3332:36949 1:N:0:TCGCATCG+GTCAACTG
TGAAAACAACCCAGTCTGGATTTGAAGGATTCATCAAGGACCAGTTCACTACTCTCCCCGAGGTGAAGGACCGATGCTTTGCCACTCAAGTGTACTGCAAGTGGCGCTACCAGAATCGGGACGTGGACTTCGAGGCTACCTGGGGCGCTG
+
FFFFFFFFFFFFFFFFFFFFFFFFFFFFFFFFFFFFFFFFFFFFF:FFFFFFFFF:F:FFFFFFFFFFFF::FFFFF:F:FF,:FFFFFFF:FFFFF:FFF:F:FF,FFFFFFFFFFFFFF,F:FFFFFF:FF,F,FFFFF,FF:FF:FF
@A00234:352:HKFKNDSXX:3:1204:25455:3646 1:N:0:TCGCATCG+GTCAACTG
TAATTGCTCTTCCGTTTCTAGTTTAGCAAGGGGCTTGTAGCTGTGCGCACGTGGAGCCCTGCATTAGCAGACACCGCAGGCTCCGTGGCCTTGGGCAGATTCCTTTAAAACTGTGATCGGAGAATCACAGCGATATTTCTCCTTGCTGTT
+
FFFFFFFFFFFFFFFFFFFFFFFFFFFFFFFFFFFFFFFFFFFFFFFFFFFFFFFFFFFFFFFFFFFFFFFFFFFFFFFFFFFFFFFFFFFFFFFFFF:FFFFFFFFFFFFFFFFFFFFFFFFFFFFFFFFFFFFFFFFFFFFFFFFFFF
@A00234:352:HKFKNDSXX:3:1204:10682:9345 1:N:0:TCGCATCG+GTCAACTG
CTGCTCTGTGTGAAGTAATTGCTCTTCCGTTTCTAGTTTAGCAAGGGGCTTGTAGCTGTGCGCACGTGGAGCCCTGCATTAGCAGACACCGCAGGCTCCGTGGCCTTGGGCAGATTCCTTTAAAACTGTGATCGGAGAATCACAGCGATA
+
FFFFFFFFFFFFFFFFFFFFFFFFFFFFFFFFFFFFFFFFFFFFFFFFFFFFFFFFFFFFFFFFFFFFFFFFFFFFFFFFFFFFFFF:FFFFFFFFFFFFFFFFFFFFFFFFFF,FFFFFFFFFFFFFFFFFF,FFFFFFFFFFFFFFFF
@A00234:352:HKFKNDSXX:3:1204:32660:31031 1:N:0:TCGCATCG+GTCAACTG
GCCCAGGCCACGGAGCCTGCGGTGTCTGCTAATGCAGGGCTCCACGTGCGCACAGCTACAAGCCCCTTGCTAAACTAGAAACGGAAGAGCAATTACTTCACACAGAGCAGAGCAATCAGTATCCTGAGTTGAAATTTTTGCAGGTGAGCA
+
FFFFFFFFFFFFFFFFFFFFFFFFFFFFFFFFFFFFFFFFFFFFFFFFFFFFFFFFFFFFFFFFFFFFFF:F:FF,FFFFFFFFFFFFFFFFFFFFFFFFFFFFFFFFFFFFFFFFFFFFFFF:FFFF:FFFFFFF,FFFF,FFFFFFF:
@A00234:352:HKFKNDSXX:3:1205:11216:4069 1:N:0:TCGCATCG+GTCAACTG
GTCCAGAGGCAGCAAAACCTCTTCCTTGTTGATCAGCCCCATTTTGGACATGTCGATGTTAAAGTAGTGAATGTTTGGAAGGCTGATTTCCATGTCTTCTATCTCAGGAAGCTGGCTCAGGGTCAGCACTTGTATGTCATAGAGGGTCTT
+
FFFFFFFFFFFFFFFFFFFFFFFFFFFFFFFFFFFFFFFFF:FFFFFFFFFFFFFFFFF:FFFFFFFFFF:FFFFFFFFFFFFFFFFFFFFFFFFFFFFFFFFFFFFFFFFFFFFFFFFFFFFFFFFFFFFFFFFFFFFFFFFFFFFFFF
@A00234:352:HKFKNDSXX:3:1205:21079:10379 1:N:0:TCGCATCG+GTCAACTG
TACTCACCTTCCGTGCAGAAGACCCTCTATGACATACAAGTGCTGACCCTGAGCCAGCTTCCTGAGATAGAAGACATGGAAATCAGCCTTCCAAACATTCACTACTTTAACATCGACATGTCCAAAATGGGGCTGATCAACAAGGAAGAG
+
FFFFFFFFFFFFFFFFFFFFFFFFFFFF:FFFFFFFFFFFFFFFFFFFFFFFFFFFFFFFFFFFFFFFFFFFFFFFFFFFFFFFFFFFFFFFFFFFFFFFFFFFFFFFFFFFFFFFFFFFFFFFFFFFFFFFFFFFFFFFFFFFFFFFFF
@A00234:352:HKFKNDSXX:3:1205:17653:19820 1:N:0:TCGCATCG+GTCAACTG
TACAAGTGCTGACCCTGAGCCAGCTTCCTGAGATAGAAGACATGGAAATCAGCCTTCCAAACATTCACTACTTTAACATCGACATGTCCAAAATGGGGCTGATCAACAAGGAAGAGGTTTTGCTGCCTCTGGACAACCCCTACGGCAAAA
+
FFFFFFFFFFFFFFFFFFFFFFFFFFFFFFFF:FFF:FFFFFFFFFFFFFFFFFFFFFFFFFFFFFFFFFFFFFFFFFFFF:FFFFFFFFFFFFFFFFFFFFFFFFFFFFFF,FFFFFFFFFFFFFFFFFFFFFFFFFFFFFFFFFFF:F
@A00234:352:HKFKNDSXX:3:1205:30400:28995 1:N:0:TCGCATCG+GTCAACTG
GCTTGTTGATCAGCCCCATTTTGGACATGTCGATGTTAAAGTAGTGAATGTTTGGAAGGCTGATTTCCATGTCTTCTATCTCAGGAAGCTGGCTCAGGGTCAGCACTTGTATGTCATAGAGGGTCTTCTGCACGGAAGGTGAGTATTCAC
+
FFFFFFFFFFFFFFFFFFFFFFFFFFFFFFFFFFFFFFFFFFFFFFFF:FFFFFFFFFFFFFFFFFFFFFFFFFFFFFFFFFFFFFFFFFFFFFFFFFFFFFFFFFFFFFFFFFFFFFFFFFFFFFFFFFFFFFFFFFFFFFFFFFFFFF
@A00234:352:HKFKNDSXX:3:1205:1000:34162 1:N:0:TCGCATCG+GTCAACTG
GTCTATGTTAAAGTAGTGAATGTTTGGAAGGCTGATTTCCATGTCTTCTATCTCAGGAAGCTGGCTCAGGGTCAGCACTTGTATGTCATAGAGGGTCTTCTGCACGGAAGGTGAGTATTCACCTCTGTCATAGGGCCCAGCAAATTTCTT
+
FFFFFFFFFFFFFFFFFFFFFFFFFFFFFFFFFFFFFFFFFFFFFFFFFFFFFFFFFF::FFFFFFFFFFFFFFFFFF:FFFFFFFFFFFFFFFFFFFFFFFFFFFFFFFFFFFFF:FFFF,FFFFFFF:F,FFFFFFFFFFF:FFFFFF
@A00234:352:HKFKNDSXX:3:1206:7744:32597 1:N:0:TCGCATCG+GTCAACTG
TTCACATGGTTTTATTACGTTTTTGGTACAACCCAGACATCCCTAGGATGATGACAGTGTTTGATCTCATGTTCAGATCAACGGATGTGGCAGCAGCCAGTGCTTTACGACTATTTCCTTAACGATCGGATCCTAAAGACAGAGTCTGAG
+
FFFFFFFFFFFFFFFFFFFFFFFFFFFFFFFFF:FFFFFFFFFFFFFFFFFFFFFFFFFFFFFFFFFFFFFFFFFFFFFFFFFFFFFFFFFFFFFFFFFFFFFF,FFFFFFFFFFFF:FFFFFFFFFFFFFFFF:FFFFFFFFFFFFFFF
@A00234:352:HKFKNDSXX:3:1207:26648:17926 1:N:0:TCGCATCG+GTCAACTG
CTGATTGCTCTGCTCTGTGTGAAGTAATTGCTCTTCCGTTTCTAGTTTAGCAAGGGGCTTGTAGCTGTGCGCACGTGGAGCCCTGCATTAGCAGACACCGCAGGCTCCGTGGCCTTGGGCAGATTCCTTTAAAACTGTGATCGGAGAATC
+
FFFFFFFFFFFFFFFFFFFFFFFFFFFFFFFFFFFFFFFFFFFFFFFFFFFFFFFFFFFFFFFFFFFFFFFFFFFFFFFFFFFFFFFFFFFFFFFFFFFFFFFFFFFFFFFFFFFFFFFFFFF:FFFFFFFFFFFFFFFFFFFFFFFFFF
@A00234:352:HKFKNDSXX:3:1207:17192:23500 1:N:0:TCGCATCG+GTCAACTG
ACGCCACTTGCTAAACTAGAAACGGAAGAGCAATTACTTCACACAGAGCAGAGCAATCAGTATCCTGAGTTGAAATTTTTGCAGGTGAGCACACAGTTATCCCAGGCATCACAACTGGCTGGAGCCATAACGTCACAGCCTGGAAGGCAG
+
FFFFFFFFFFFFFFFFFFFFFFFFFFFFFFFFFFFFFFFFFFFFFFFFFFFFFFFFFFFFFFFFFFFFFFFFFFFFFFFFFFFFFFFFFFFFFFFFFFFFFFFFFFFFFFFFFFFFFFFFFFFFFFFFFFFFFFFFFFFFFFFFFFFFFF
@A00234:352:HKFKNDSXX:3:1207:28574:26303 1:N:0:TCGCATCG+GTCAACTG
TGATTGCTCTGCTCTGTGTGAAGTAATTGCTCTTCCGTTTCTAGTTTAGCAAGGGGCTTGTAGCTGTGCGCACGTGGAGCCCTGCATTAGCAGACACCGCAGGCTCCGTGGCCTTGGGCAGATTCCTTTAAAACTGTGATCGGAGAATCA
+
FFFFFFFFFFFFFFFFFFFFFFFFF:FFFFFFFFFFFFFFFFFFFFFFFFFFFFFFFFFFFFFFFFFFFFFFFFFFFFFFFFFFFFFFFFFFFFFFFFFFFFFFFFFFFFFFFFFFFFFFFFFFFFF:FFFFFFFFFFFFFFFFFFFFFF
@A00234:352:HKFKNDSXX:3:1208:26078:10708 1:N:0:TCGCATCG+GTCAACTG
GGGCTTGTAGCTGTGCGCACGTGGAGCCCTGCATTAGCAGACACCGCAGGCTCCGTGGCCTTGGGCAGATTCCTTTAAAACTGTGATCGGAGAATCACAGCGATATTTCTCCTTGCTGTTCTTGTGCCCTCTGCCTCAGACTCTGTCTTT
+
FFFFFFFFFFFFFFFFFFFFFFFFFFFFFFFFFFFFFFFFFFFFFFFFFFFFFFFFFFFFFFFFFFFFFFFFFFFFFFFFFFFFFFFFFFFFFFFFFFFFFFF:FFFFFFFFFFFFFFFFFFFFFFFFFFFFFFFFFFFF:FFFFFFFFF
@A00234:352:HKFKNDSXX:3:1208:20808:20212 1:N:0:TCGCATCG+GTCAACTG
GGAAAGGACCTCCCATCATTCACTCTGGAATCAAAGACCTCAAGGTCTTGAAAACAACCCAGTCTGGATTTGAAGGATTCATCAAGGACCAGTTCACTACTCTCCCCGAGGTGAAGGACCGATGCTTTGCCACTCAAGTGTACTGCAAGT
+
FFFFFFFFFFFFFFFFFFFFFFFFFFFFFFFFFFFFFFFFFFFFFFFFFFFFF:FFFFFFFFFFFFFFFFFFFFFFFFFFFFFFFFFFFFFFFFFFFFFFFFFFFFFFFFFFFF,FFFFFFFFFFFFFFFFFFFFFFFFFF:FFFF:FFF
@A00234:352:HKFKNDSXX:3:1208:30002:27524 1:N:0:TCGCATCG+GTCAACTG
CTTCGAGGCTACCTGGGGCGCTGTCCGGGACATTGTCCTGAAGAAATTTGCTGGGCCCTATGACAGAGGTGAATACTCACCTTCCGTGCAGAAGACCCTCTATGACATACAAGTGCTGACCCTGAGCCAGCTTCCTGAGATAGAAGACAT
+
FFFFFFFFFFFFFFFFFFFFFFFFFFFFFFFFFFFFFF:F:,FF:FFFFFFFFFFFFFFFFFFFFFFFFFFFFFFFFFFFFFFFFFFFFFFFFFFFFFFFF:FFFFFFFFFFFFFFFFFFFFFFFFFF:FFFFFFFFFFFFFFFFFFFFF
@A00234:352:HKFKNDSXX:3:1208:27398:36385 1:N:0:TCGCATCG+GTCAACTG
TAAAACCATGTGAAAAAAAAATCATCCTAGTGTTTTGAAAATCTCTGGCTGAAGCTCCTCATGGAGGAGGGCAGGGGGGCTTGAACTTCCAACCCCAGCTGAGGAGTGATTTGCATTTGATTGAGGCTCCAAGAGGAAAGACAGGTTTGT
+
FFFFFFFFFFFFFFF:FFFFFFFFF,FFFF:F,FFFFFFFFFFFFFFFFFFFFFFFFFFFFFFF,FFFFFFFFFFFFFF:FFFFFFFFFFFFFFFFFFFFFFFF:FFFFFFFF:F:FF,FFFFFFFFFFF:FFFFFF:FFFFFF,FFF::
@A00234:352:HKFKNDSXX:3:1209:7337:6934 1:N:0:TCGCATCG+GTCAACTG
AGGTGAGCACACAGTTATCCCAAGCATCACAACTGGCTGGAGCCATAACGTCACAGCCTGGAAGGCAGCTTCCTCCTCACCGTCCCGGTTATTTTGCCGTAGGGGTTGTCCAGAGGCAGCAAAACCTCTTCCTTGTTGATCAGCCCCATT
+
F:,FF:FFFFFFFFFFFFFFFFFFFFFFFFFFFFF,F,FFF:F,:FFFFFFFFFFFFFFFFFFFFFFF:F:FFFFFFFFFFF:FF:F,,FF,F,,FF,,FF,FFFF:F,FFFFF:,F:FFFFFFFF,,F,FF:,:F,FF,FF:F:,F,F,
@A00234:352:HKFKNDSXX:3:1209:21766:11757 1:N:0:TCGCATCG+GTCAACTG
TACTTTAACATCGACATGTCCAAAATGGGGCTGATCAACAAGGAAGAGGTTTTGCTGCCTCTGGACAACCCCTACGGCAAAATAACCGGGACGGTGAGGAGGAAGCTGCCTTCCAGGCTGTGACGTTATGGCTCCAGCCAGTTGTGATGC
+
FFFFFFFFFFFFFFFFFFFFFFFFFFFFFFFFFFFFFFFFFFFFF:FFFFFFFFFFFFFFFFFFFFFFFFFFFFFFFFFFFFFFFFFFFFFFFFFFFFFFFFF:FFFFFFFFF,FFFFFFFFFFFFFFFFFFFFFFFFFFFFFFFFFFFF
@A00234:352:HKFKNDSXX:3:1209:18683:13589 1:N:0:TCGCATCG+GTCAACTG
TCTGTGTGAAGTAATTGCTCTTCCGTTTCTAGTTTAGCAAGGGGCTTGTAGCTGTGCGCACGTGGAGCCCTGCATTAGCAGACACCGCAGGCTCCGTGGCCTTGGGCAGATTCCTTTAAAACTGTGATCGGAGAATCACAGCGATATTTC
+
FFFFFFFFFFFFFFFFFFFFFFFFFFFFFFFFFFFFFFFFFFFFFFFFFFFFFFFFFFFFFFFFFFFFFFFFFFFFFFFFFFFFFFFFFFFFFFFFFFFFFFFFFFFFFFFFFFFFFFFFF:FFFFFFFFFFFFFFFFFFFFFFFFFFFF
@A00234:352:HKFKNDSXX:3:1209:31946:23030 1:N:0:TCGCATCG+GTCAACTG
CTTCGAGGCTACCTGGGGCGCTGTCCGGGACATTGTCCTGAAGAAATTTGCTGGGCCCTATGACAGAGGTGAATACTCACCTTCCGTGCAGAAGACCCTCTATGACATACAAGTGCTGACCCTGAGCCAGCTTCCTGAGATAGAAGACAT
+
FFFFFFFFFFFFFFFFFFFFFFFFFFFFFFFFFFFFFFFFF,F,,FF,FFFFFFFFFF:FFFFFFFFFFFFF:FFFFFFFFFFFFFFFFFFFFFFFFFFFFFFFFFFFFFFFFFFFFFFFFFFFFFFFFFFFFFFFFFFFFFFFFFFF:F
@A00234:352:HKFKNDSXX:3:1210:23384:3317 1:N:0:TCGCATCG+GTCAACTG
GTCGATGTTAAAGTAGTGAATGTTTGGAAGGCTGATTTCCATGTCTTCTATCTCAGGAAGCTGGCTCAGGGTCAGCACTTGTATGTCATAGAGGGTCTTCTGCACGGAAGGTGAGTATTCACCTCTGTCATAGGGCCCAGCAAATTTCTT
+
FFFFF,F:FFFF:FF:F:F:FF:FFF:FFFFFFFFFFFF:FF:FFFFFF:FFFFFFFF:FFFFFFFFFFFFFFFFFFF::FF:FFFFFFF,FF:FFFF:FF:FFFFFF:F:FF:FF:FFFFF:FFFFFFFF:,FFFFFFFFFF:::FFF:
@A00234:352:HKFKNDSXX:3:1210:12219:17049 1:N:0:TCGCATCG+GTCAACTG
GTCCTGAAGAAATTTGCTGGGCCCTATGACAGAGGTGAATACTCACCTTCCGTGCAGAAGACCCTCTATGACATACAAGTGCTGACCCTGAGCCAGCTTCCTGAGATAGAAGACATGGAAATCAGCCTTCCAAACATTCACTACTTTAAC
+
FFFFFFFFFFFFFFFFFFFFFFFFFFFFFFFFFFFFFFFFFFFFFFFFFFFFFFFFFFFFFFFFFFFFFFFFFFFFFFF:FFFFFFFFFFFFFFFFFFFFFFFFFFFFFFFFFFFFFFFFFFFFF:FFFFFFF:FFFFFFFF:FFFFFFF
@A00234:352:HKFKNDSXX:3:1210:12635:20243 1:N:0:TCGCATCG+GTCAACTG
CTACGGTGTCTGCTAATGCAGGGCTCCACGTGCGCACAGCTACAAGCCCCTTGCTAAACTAGAAACGGAAGAGCAATTACTTCACACAGAGCAGAGCAATCAGTATCCTGAGTTGAAATTTTTGCAGGTGAGCACACAGTTATCCCAAGC
+
FFFFFFFFFFFFFFFFFFFFFFFFFFFFFFFFFFFFFFFFFFFFFFFFFFFFFFFFFFFFFFFFFFFFFFFFFFFF:FFFFFFFFFFFFFFFFFFFFF:FFFFFFFFFFFFFFFFFFFFF:FFFFFFFFFFFFFFFFFFFFFFFFFFFFF
@A00234:352:HKFKNDSXX:3:1210:17246:20462 1:N:0:TCGCATCG+GTCAACTG
GAAAATGGCCCATTACCATGACGACTATGGAAAGGACCTCCCATCATTCACTCTGGAATCAAAGACCTCAAGGTCTTGAAAACAACCCAGTCTGGATTTGAAGGATTCATCAAGGACCAGTTCACTACTCTCCCCGAGGTGAAGGACCGA
+
FFFFFFFFFFFFFFFFFFFFFFFFFFFFFFFFFFFFFFFFFFFFFFFFFFFFFFFFF:FFFFFFFFFFFFFFFFFFFFF:FFFFFFFFFFFFFFFFFFFFF:FFFFFFFFFFFFFFFFFFFFFFFFFFFFFFFFFFFFFFFFFF:FFFFF
@A00234:352:HKFKNDSXX:3:1211:10710:8954 1:N:0:TCGCATCG+GTCAACTG
CTGCTCTGTGTGAAGTAATTGCTCTTCCGTTTCTAGTTTAGCAAGGGGCTTGTAGCTGTGCGCACGTGGAGCCCTGCATTAGCAGACACCGCAGGCTCCGTGGCCTTGGGCAGATTCCTTTAAAACTGTGATCGGAGAATCACAGCGATA
+
FFFFFFFFFFFFFFFFFFFFFFFFFF:FFFFFFFFF:FFFFFFFFFFFFFFFFFFFFFFFFFFFFFFFFFFFFFFFFFFFFFFFFFFFFFFFFFFFFFFFFFFFFFFFFFFFFFFFFFFFFFFFFFFFFFFFFFFFFFFFFFFFFFFFFF
@A00234:352:HKFKNDSXX:3:1211:9751:9236 1:N:0:TCGCATCG+GTCAACTG
TGGCTGATTTCCATGTCTTCTATCTCAGGAAGCTGGCTCAGGGTCAGCACTTGTATGTCATAGAGGGTCTTCTGCACGGAAGGTGAGTATTCACCTCTGTCATAGGGCCCAGCAAATTTCTTCAGGACAATGTCCCGGACAGCGCCCCAG
+
FFFFFFFFFFFFFFFFFFFFFFFFFFFFFFFFFFFFFFFFFFFFFFFFFFFFFFFFFFFFFFFFFFFFFFFFFFFFFFFFFFFFFFFF:FFFFFFFFFFFFFFFFFFFFFFFFFFFFFFFFFFFFFFFFFFFFFFFFFFFFFFFFFFFFF
@A00234:352:HKFKNDSXX:3:1212:30572:5400 1:N:0:TCGCATCG+GTCAACTG
CTGGAATCAAAGACCTCAAGGTCTTGAAAACAACCCAGTCTGGATTTGAAGGATTCATCAAGGACCAGTTCACTACTCTCCCCGAGGTGAAGGACCGATGCTTTGCCACTCAAGTGTACTGCAAGTGGCGCTACCAGAATCGGGACGTGG
+
FFFFFFFFFFFFFFFFFFFFFFFFFFFFFFFFFFFFFFFFFFFFFFFFFFFFFFFFFFFFFFFFFFFFFFFFFFFFFFFFFFFFFFFFFFFFFFFFFFFFFFFFFFFFFFFFFFFFFFFFFFFFFFFFFFFFFFFFFFFFFFFFFFFFFF
@A00234:352:HKFKNDSXX:3:1212:5828:5822 1:N:0:TCGCATCG+GTCAACTG
CCTTGCTAAACTAGAAACGGAAGAGCAATTACTTCACACAGAGCAGAGCAATCAGTATCCTGAGTTGAAATTTTTGCAGGTGAGCACACAGTTATCCCAAGCATCACAACTGGCTGGAGCCATAACGTCACAGCCTGGAAGGCAGCTTCC
+
FFFFFFFFFFFFFFFFFFFFFFFFFFF:FFFFFFFFFFFFFFFFFFFFFFFFFFFFFFFFFFFFFFFFFFFFFFFFFFFFFFFFFFFFFFFFFFFFFFFFFFFFFFFFFFFFFFFFFFFFFFFFFFFFFFFFFFFFFFFFFFFFFFFFFF
@A00234:352:HKFKNDSXX:3:1212:26196:21903 1:N:0:TCGCATCG+GTCAACTG
GGATGTGGCAGCAGCCAGTGCTTTACGACTATTTCCTTAACGATCGGATCCTAAAGACAGAGTCTGAGGCAGAGGGCACAAGAACAGCAAGGAGAAATATCGCTGTGATTCTCCGATCACAGTTTTAAAGGAATCTGCCCAAGGCCACGG
+
:,:FFFF:FFFFFFFFFFFFFF,FFFFFFFFFFFF:FFFFF,FFFFFFFF:FFFF:FF:FF:,:FFFF:F,:FFFFFFFFFFFF::FFFFF:FFF,FFFF::FFFFFFFFFFFFFFFFFFF:FFFFFFF:FFFFFFF,FFFFF:FFFF,:
@A00234:352:HKFKNDSXX:3:1212:26259:25770 1:N:0:TCGCATCG+GTCAACTG
GGATGTGGCAGCAGCCAGTGCTTTACGACTATTTCCTTAACGATCGGATCCTAAAGACAGAGTCTGAGGCAGAGGGCACAAGAACAGCAAGGAGAAATATCGCTGTGATTCTCCGATCACAGTTTTAAAGGAATCTGCCCAAGGCCACGG
+
FFFFFFFFFFFFFFFFFFFFFFFFFFFFFFFFFFFFFFFFFFF:FFFFFFFFFFFFFFFFFFFFFFFFFFFFFFFFFFFFFFFFFFFFFFFFFFFFFFFFFFFFFFFFFFFFFFFFFFFFFFFFFFFFFFFFFFFFFFFFFFFFFFFFFF
@A00234:352:HKFKNDSXX:3:1212:10212:28510 1:N:0:TCGCATCG+GTCAACTG
GGCGCTGTCCGGGACATTGTCCTGAAGAAATTTGCTGGGCCCTATGACAGAGGTGAATACTCACCTTCCGTGCAGAAGACCCTCTATGACATACAAGTGCTGACCCTGAGCCAGCTTCCTGAGATAGAAGACATGGAAATCAGCCTTCCA
+
FFFFFFFFFFFFFFFFFFFFFFFF,:FFFF:FFFFFFFFFFFFFFFFFFFFFFFFFFFFFFFFFFFFFFFFFFFFFFFFFFFFFFFFFFFFFFFFFFFFFFFFFFFFFFFFFFFFFFFFFFFFFFFFFFFFFF:FFF:FFFFFFFFFFF:
@A00234:352:HKFKNDSXX:3:1212:26865:29136 1:N:0:TCGCATCG+GTCAACTG
GCCTCAATCAAATGCAAATCACTCCTCAGCTGGGGTTGGAAGTTCAAGCCCCCCTGCCCTCCTCCATGAGGAGCTTCAGCCAGAGATTTTCAAAACACTAGGATGATTTTTTTTTCACATGGTTTTATTACGTTTTTGGTACAACCCAGA
+
FFFFFFFFFFFFFFFFFFFFFFFFFFFFFFFFFFFFFFFFFFFFFFFFFFFFFFFFFFFFFFFFFFFFFFFFFFFFFFFFFFFFFFFFFFFFFFFFFFFFFFFFFFFFFFFFFFFFFFFFFFFFFFF:FFFFFFFFFF,FF:FFFFFFFF
@A00234:352:HKFKNDSXX:3:1212:25572:34695 1:N:0:TCGCATCG+GTCAACTG
TGAGGAGGAAGCTGCCTTCCAGGCTGTGACGTTATGGCTCCAGCCAGTTGTGATGCTTGGGATAACTGTGTGCTCACCTGCAAAAATTTCAACTCAGGATACTGATTGCTCTGCTCTGTGTGAAGTAATTGCTCTTCCGTTTCTAGTTTA
+
FFFFFFFFFFFFFFFFFFFFFFFFFFFFFFFFFFFFFFFFFFFFFFFFFF:FFFFFFFFFFF:FFFFFFFFFFFFFFFFFFFFFFFFFFFFFFFFFFFFFFFFFFFFFFFFFFFFFFFFFFFFFFFFFFFFFFFFFFFFFFFFFFFFFFF
@A00234:352:HKFKNDSXX:3:1213:17101:7310 1:N:0:TCGCATCG+GTCAACTG
GCCCAAGGCCACGGAGCCTGCGGTGTCTGCTAATGCAGGGCTCCACGTGCGCACAGCTACAAGCCCCTTGCTAAACTAGAAACGGAAGAGCAATTACTTCACACAGAGCAGAGCAATCAGTATCCTGAGTTGAAATTTTTGCAGGTGAGC
+
FFFFFFFFFFFFFFFFFFFFFFFFFFFFFFFFFFFFFFFFFFFFFFFFFFFFFFFFFFFFFFFFFFFFFFFFFF:FFFFFFFFFFFFFFFFFFFFFFFFFFFFFFFFFF:FFFFFFFFFFF,FFFFFFFF:FFFFFFFFFFFFFFFFFFF
@A00234:352:HKFKNDSXX:3:1213:25238:9471 1:N:0:TCGCATCG+GTCAACTG
GGTTATTTTGCCGTAGGGGTTGTCCAGAGGCAGCAAAACCTCTTCCTTGTTGATCAGCCCCATTTTGGACATGTCGATGTTAAAGTAGTGAATGTTTGGAAGGCTGATTTCCATGTCTTCTATCTCAGGAAGCTGGCTCAGGGTCAGCAC
+
FFFFFFFFFFFFFFFFFFFFFFFFFFF:FFFFFFFFFFFFFFFFFFFFFFFFFFFFFFFFFFFFFFFFFFFFFFFFFFFFFFFFFFFFFFFFFFFFFFFFFFFFFFFFFFFFFFFFFFFFFFFFFFFFFF:FFFFFFFFFFFFFFFFFFF
@A00234:352:HKFKNDSXX:3:1213:19524:17049 1:N:0:TCGCATCG+GTCAACTG
TGGACTTCGAGGCTACCTGGGGCGCTGTCCGGGACATTGTCCTGAAGAAATTTGCTGGGCCCTATGACAGAGGTGAATACTCACCTTCCGTGCAGAAGACCCTCTATGACATACAAGTGCTGACCCTGAGCCAGCTTCCTGAGATAGAAG
+
FFFFFFFFFFFFFFFFFFFFFFFFFFFFFFFFFFF,FFFFFFFFFFF::FF,FFFFFFFFFFFFFFFFFFFFFFFFFFFFFFFFFFFFFFFFFFFFFFFFFFFFFFFFFFFFFFFFFFFFFFFFFFFFFFFFFFFFFFFFFFFFFFFFFF
@A00234:352:HKFKNDSXX:3:1213:25400:25880 1:N:0:TCGCATCG+GTCAACTG
GTACAACCCAGACATCCCTAGGATGATGACAGTGTTTGATCTCATGTTCAGATCAACGGATGTGGCAGCAGCCAGTGCTTTACGACTATTTCCTTAACGATCGGATCCTAAAGACAGAGTCTGAGGCAGAGGGCACAAGAACAGCAAGGA
+
FFFFFFFFFFFFFFFFFFFFFFFFFFFFFFFFFFFFFFFFFFFFFFFFFFFFFFFFFFFFFFFFFFFFFFFFFFFFFFFFFFFFFFFFFFFFFFF::FFFFFFFFFFFFFFFFFFFFFFFFFFFFFFFFFFFFFFFFFFFFFFFFFFFFF
@A00234:352:HKFKNDSXX:3:1213:18249:34100 1:N:0:TCGCATCG+GTCAACTG
CGGAAGGTGAGTATTCACCTCTGTCATAGGGCCCAGCAAATTTCTTCAGGACAATGTCCCGGACAGCGCCCCAGGTAGCCTCGAAGTCCACGTCCCGATTCTGGTAGCGCCACTTGCAGTACACTTGAGTGGCAAAGCATCGGTCCTTCA
+
FFFFFFFFFFFFFFFFFFFFFFFF:F:FFFFFFFFFFFFFFFFFFFFFFFFFFFFFFFFFFFFFFFFFFFFFFFFFFFFFFFFFFFFFFFFFFFFFFFFFFFFFFFFFFFFFFFFFFFFFFFFFFFFFFFFFFFFFFFFFFFFFFFFFFF
@A00234:352:HKFKNDSXX:3:1214:31295:14074 1:N:0:TCGCATCG+GTCAACTG
AACACTGTCATCATCCTAGGGATGTCTGGGTTGTACCAAAAACGTAATAAAACCATGTGAAAAAAAAATCATCCTAGTGTTTTGAAAATCTCTGGCTGAAGCTCCTCATGGAGGAGGGCAGGGGGGCTTGAACTTCCAACCCCAGCTGAG
+
FFFFFFFFFFFFFFFFFFFFFFFFFFFFFFFFFF:FFFFFFFFFFFFFFFFFFFFFFFFFFFFFFFFFFFFFFFFFFFFFFFFFFFFFFFFFFFFFFFFFFFFFFFFFFFFFFFFFFFFFFFFFFFFFFFFFFFFFFFFFFFF,FFFFFF
@A00234:352:HKFKNDSXX:3:1214:9760:18677 1:N:0:TCGCATCG+GTCAACTG
GGGCACAAGAACAGCAAGGAGAAATATCGCTGTGATTCTCCGATCACAGTTTTAAAGGAATCTGCCCAAGGCCACGGAGCCTGCGGTGTCTGCTAATGCAGGGCTCCACGTGCGCACAGCTACAAGCCCCTTGCTAAACTAGAAACGGAA
+
FFFF:FFFFFFFFFFFFFFFFFFFFFFFFFFFFFFFFFFFFFFFFFFFFFFFFFFFFFFFFFFFFFFFFFFFFFFFFFFFFFFFFFFFFFFFFFFFFFFFFFFFFFFFFFFFFFFFFFFFFFFFFFFFFFFFFFFFFFFF:FFFFFFFFF
@A00234:352:HKFKNDSXX:3:1214:11451:24768 1:N:0:TCGCATCG+GTCAACTG
AGCTGCCTTCCAGGCTGTGACGTTATGGCTCCAGCCAGTTGTGATGCTTGGGATAACTGTGTGCTCACCTGCAAAAATTTCAACTCAGGATACTGATTGCTCTGCTCTGTGTGAAGTAATTGCTCTTCCGTTTCTAGTTTAGCAAGGGGC
+
FFFFFFFFFFFFFFFFFFFFFFFFFFFFFFFFFFFFFF:FFFFFFFFFFFFFFFFFFFFFFFFFFFFFFFFFFFFFFFFFFF:FFFFFFFFFFFFF:FFFFFFFFFFFFFFFF:FFFFF:FFFFFFFFFF,FFFFFFFFFFFF:FFFFFF
@A00234:352:HKFKNDSXX:3:1215:10610:10817 1:N:0:TCGCATCG+GTCAACTG
AGTGAATGTTTGGAAGGCTGATTTCCATGTCTTCTATCTCAGGAAGCTGGCTCAGGGTCAGCACTTGTATGTCATAGAGGGTCTTCTGCACGGAAGGTGAGTATTCACCTCTGTCATAGGGCCCAGCAAATTTCTTCAGGACAATGTCCC
+
FFFFFFFFFFFF:FFFFFFFFFFFFFFFFFFFFFFFFFFFFFFFFFFFFFFFFFFFFFFFFFFFFFFFFFFFFFFFFFFFFFFFFFFFFFFFF:FFFFFFFF::FFFFFFFF,FFFFFFF,FFF,FFFFF,:,FFFFFFF::FFFFFFFF
@A00234:352:HKFKNDSXX:3:1215:13657:11459 1:N:0:TCGCATCG+GTCAACTG
AGAAGACCCTCTATGACATACAAGTGCTGACCCTGAGCCAGCTTCCTGAGATAGAAGACATGGAAATCAGCCTTCCAAACATTCACTACTTTAACATCGACATGTCCAAAATGGGGCTGATCAACAAGGAAGAGGTTTTGCTGCCTCTGG
+
FFFFFFFFFFFFFFFFFFF:FFF,FFFFFFFFFFFFFFFFFFFFFFFFFFFFFFFFFFFFFFFFFFFFFFFFFFFFFFFFFFFFFFFFFFFFFFFFF:FFFFFFFFFFFFFFFFFFFFFFF:FFFFFF:F,FFFFFFFFFFFFFFFFF:F
@A00234:352:HKFKNDSXX:3:1215:8965:23469 1:N:0:TCGCATCG+GTCAACTG
CGTCATAGAGGGTCTTCTGCACGGAAGGTGAGTCTTCACCTCTGTCATAGGGCCCAGCAAATTTCTTCAGGACAATGTCCCGGACAGCGCCCCAGGTAGCCTCGAAGTCCACGTCCCGATTCTGGTAGCGCCACTTGCAGTACACTTGAG
+
FFFFFFFFFFFFFFFFFFFFFFFFFFFFFF,FF,,FF:FFFFFFFF,F:FFFFFFFFFFFFFFFFFFFFFFFFFFFFFFFFFFFFFFFFFFFFFFFFFF:FFFFFFFFFFFFFFFFFFFFFFFFFF:FFFFFFFFFFFFFFFFFFFFF,F
@A00234:352:HKFKNDSXX:3:1215:25626:32659 1:N:0:TCGCATCG+GTCAACTG
CTTCCTCCTCACCGTCCCGGTTATTTTGCCGTAGGGGTTGTCCAGAGGCAGCAAAACCTCTTCCTTGTTGATCAGCCCCATTTTGGACATGTCGATGTTAAAGTAGTGAATGTTTGGAAGGCTGATTTCCATGTCTTCTATCTCAGGAAG
+
FFFFFFFFFFFFFFFFFFFFFFFFFFFF:FF,FFFFF:FFFF:FFFFFF:FFFFF,FFFFFFFFFFFFFFF:FFFFFFF:,:FFFFFFFF:FFFF,F,::FF:F,FFFF:FFFFFFFF:FFFFFF,FF::FFFFFFF:F:FFFFFFFFFF
@A00234:352:HKFKNDSXX:3:1216:12680:23860 1:N:0:TCGCATCG+GTCAACTG
GTTCAGATCAACGGATGTGGCAGCAGCCAGTGCTTTACGACTATTTCCTTAACGATCGGATCCTAAAGACAGAGTCTGAGGCAGAGGGCACAAGAACAGCAAGGAGAAATATCGCTGTGATTCTCCGATCACAGTTTTAAAGGAATCTGC
+
FFFFFFFFFFFFFFFFFFFFFFFFFFFF:FFFFFFFFFFFFFFFFFFFFFFFFFFFFFFFFFFFFFFFFFFFFFFFFFFFFFFFFFFFFFFFFFFFFFFFFFFFFFFFFFF::FFFFFFFFFFFFFFFFFFFFFFFF:FFFFFFFFFFFF
@A00234:352:HKFKNDSXX:3:1217:21025:14356 1:N:0:TCGCATCG+GTCAACTG
GGAAAATGGCCCATTACCATGACGACTATGGAAAGGACCTCCCATCATTCACTCTGGAATCAAAGACCTCAAGGTCTTGAAAACAACCCAGTCTGGATTTGAAGGATTCATCAAGGACCAGTTCACTACTCTCCCCGAGGTGAAGGACCG
+
FFFFFFFFFFFFFFFFFFFFFFFFFFFFFFFFFFFFFFFFFFFFFFFFFFFFFFFFFF:FFFFFFFFFFFFFFFFFFFFFFFFFFFFFF:F:FFFFFFFFFFFFFFFFFFFFFFFFFFFFFFFFFFFFFFFFFFFFFFFFFFFFFFFFFF
@A00234:352:HKFKNDSXX:3:1217:29568:15749 1:N:0:TCGCATCG+GTCAACTG
CTGTGTGCTCACCTGCAAAAATTTCAACTCAGGATACTGATTGCTCTGCTCTGTGTGAAGTAATTGCTCTTCCGTTTCTAGTTTAGCAAGGGGCTTGTAGCTGTGCGCACGTGGAGCCCTGCATTAGCAGACACCGCAGGCTCCGTGGCC
+
FFFFFFFFFFFFFFFFFFFFFFFFFFFFFFFFFFFFFFFFFFFFFFFFFFFFFFFFFFFFFFFFFFFFFFFFFFFFFFFFFFFFFFFFFFFFFFF,FFFFFFFFF:FFFFFFFFFFFFFFFFFFFFFFFFFFFFFFFFFFFFFFFFFFFF
@A00234:352:HKFKNDSXX:3:1217:5150:22999 1:N:0:TCGCATCG+GTCAACTG
AAATCAGCCTTCCAAACATTCACTACTTTAACATCGACATGTCCAAAATGGGGCTGATCAACAAGGAAGAGGTTTTGCTGCCTCTGGACAACCCCTACGGCAAAATAACCGGGACGGTGAGGAGGAAGCTGCCTTCCAGGCTGTGACGTT
+
FFFFFFFFFFFFFFFFFFFFFFFFFFFFFFFFFFFFFFFFFFFFFFFFFFFFFFFFFFFFFFFFFFFFFFFFFFFF:FFFFFFFFFFFFFFFFFFFFFFFFFF,FFFFFFFFFFFFFFFFFFFFFFFFFFFFFFFFFFF:FFFFFFFFFF
@A00234:352:HKFKNDSXX:3:1218:4634:6950 1:N:0:TCGCATCG+GTCAACTG
GTTTAGCAAGGGGCTTGTAGCTGTGCGCACGTGGAGCCCTGCATTAGCAGACACCGCAGGCTCCGTGGCCTTGGGCAGATTCCTTTAAAACTGTGATCGGAGAATCACAGCGATATTTCTCCTTGCTGTTCTTGTGCCCTCTGCCTCAGA
+
FFFFFFFF:FFFFFFFFFFFFFFFFFFFFFFFFFFFFFFFFFFFFFFF:FFFFFFFFFFFFFFFFFFFFFFFFFFFFFFFFFFFFFFFFFFFFFFFFFFFFFFFFFFFFFFFF:,:FFFFFFFFFFFFFFFFFFFFFFFFFFFFFFFFFF
@A00234:352:HKFKNDSXX:3:1218:9851:26631 1:N:0:TCGCATCG+GTCAACTG
AAATCAGCCTTCCAAACATTCACTACTTTAACATCGACATGTCCAAAATGGGGCTGATCAACAAGGAAGAGGTTTTGCTGCCTCTGGACAACCCCTACGGCAAAATAACCGGGACGGTGAGGAGGAAGCTGCCTTCCAGGCTGTGACGTT
+
FFFFFFFFF:FFFFFFFF,,FFF,FF:,:FFFFFFFFFFFFFFFFFFFFFFFFFFFF:FFFFFFFFFFFFFFFFFFFFFFF:FFFFF:F:FFFFFFFFFF:,,F:FFFF:FFFFFFFFFFFF:FFFFFFFFF:FFFFFFFFFFFFF:FFF
@A00234:352:HKFKNDSXX:3:1218:25672:33395 1:N:0:TCGCATCG+GTCAACTG
CAAGTGTACTGCAAGTGGCGCTACCAGAATCGGGACGTGGACTTCGAGGCTACCTGGGGCGCTGTCCGGGACATTGTCCTGAAGAAATTTGCTGGGCCCTATGACAGAGGTGAATACTCACCTTCCGTGCAGAAGACCCTCTATGACATA
+
FFFFFFFFFFFFFFFFFFFFFFFFFFFFFFFFFFFFFFFFFFFFFFFFFFFFFFFFFFFFFFFFFFFFFFFFFFFFFFFFF::FFF,FFFFFFFFFFFFFFFFFFFFFFFFFFFFFFFFFFFFFFFFFFFFFFFFFFFFFFFFFFFFFFF
@A00234:352:HKFKNDSXX:3:1218:11243:34021 1:N:0:TCGCATCG+GTCAACTG
GGCTTGTAGCTGTGCGCACGTGGAGCCCTGCATTAGCAGACACCGCAGGCTCCGTGGCCTTGGGCAGATTCCTTTAAAACTGTGATCGGAGAATCACAGCGATATTTCTCCTTGCTGTTCTTGTGCCCTCTGCCTCAGACTCTGTCTTTA
+
FFFFFFFFFFFFFFFFFFFFFFFFFFFFFFFFFFFFFFFFFFFFFFFFFFFFFFFFFFFFFFFFFFFFFFFFFFFFFFFFFFFFFFFFFFFFFFFFFFFFFFFFFFFFFFFFFFFFFF:FFFFFFFFFFFFFFFFFFFFFFFFFFF::FF
@A00234:352:HKFKNDSXX:3:1219:26720:14356 1:N:0:TCGCATCG+GTCAACTG
CTGAGTTGAAATTTTTGCAGGTGAGCACACAGTTATCCCAAGCATCACAACTGGCTGGAGCCATAACGTCACAGCCTGGAAGGCAGCTTCCTCCTCACCGTCCCGGTTATTTTGCCGTAGGGGTTGTCCAGAGGCAGCAAAACCTCTTCC
+
FFFFFFFFFFFFFFFFFFFFFFFFFFFFFFFFFFFFFFFFFFFFFFFFFFFFFFFFFFFFFFFFFFFFFFFFFFFFFFFFFFFFFFFF:FFFFFFFFFFFFFFFFFFFFFFFF:FFFFFFFFFFFFFFFFFFF:FFFFFFFFFFFFFFFF
@A00234:352:HKFKNDSXX:3:1220:25608:3098 1:N:0:TCGCATCG+GTCAACTG
TAGAAGACATGGAAATCAGCCTTCCAAACATTCACTACTTTAACATCGACATGTCCAAAATGGGGCTGATCAACAAGGAAGAGGTTTTGCTGCCTCTGGACAACCCCTACGGCAAAATAACCGGGACGGTGAGGAGGAAGCTGCCTTCCA
+
FFFFFFFFFFFFFFFFFFFFFFFFFFFFFFFFFFFFFFFFFFFFFFFFFFFFFFFFFFFFFFFFFFFFFFFFFFFFFFFFFFFFFFFFFFFFFFFFFFFFFFFFFFFFFFFFFFFFFFFFFFFFFFFFFFFFFFFFFFFFFFFFFFFFFF
@A00234:352:HKFKNDSXX:3:1220:22851:12978 1:N:0:TCGCATCG+GTCAACTG
GTGTGCTCACCTGCAAAAATTTCAACTCAGGATACTGATTGCTCTGCTCTGTGTGAAGTAATTGCTCTTCCGTTTCTAGTTTAGCAAGGGGCTTGTAGCTGTGCGCACGTGGAGCCCTGCATTAGCAGACACCGCAGGCTCCGTGGCCTT
+
FFFFFFFFFF,:FFFFFFFFFFFFFFFFFFFFFFFFFFFFFFFFFFFFFFFFFFFFFFFFFFFFFFFFFFFFFFFFFFFFFFFFFFFFFFFFF:FFFFFFFFFFFFFF:FFFF:FFFFFFFFFFFFFFFFFFFFFFFFFFFF:,FFFFFF
@A00234:352:HKFKNDSXX:3:1221:25798:5055 1:N:0:TCGCATCG+GTCAACTG
GCAGGTGAGCACACAGTTATCCCAAGCATCACAACTGGCTGGAGCCATAACGTCACAGCCTGGAAGGCAGCTTCCTCCTCACCGTCCCGGTTATTTTGCCGTAGGGGTTGTCCAGAGGCAGCAAAACCTCTTCCTTGTTGATCAGCCCCA
+
FFFFFFFFFFFFFFFFFFFFFFFFFFFFFFFFFFFFFFFFFFFFFFFFFFFFFFFFFFFFFFFFFFFFFFFFFFFFFFFFFFFFFFFFFFFFFFFFFFFFFFFFFFFFFFFFFFFFFFFFFFFFFFFFFFFFFFFFFFFFFFFFFFFFFF
@A00234:352:HKFKNDSXX:3:1221:12563:11381 1:N:0:TCGCATCG+GTCAACTG
AAGTAATTGCTCTTCCGTTTCTAGTTTAGCAAGGGGCTTGTAGCTGTGCGCACGTGGAGCCCTGCATTAGCAGACACCGCAGGCTCCGTGGCCTTGGGCAGATTCCTTTAAAACTGTGATCGGAGAATCACAGCGATATTTCTCCTTGCT
+
FFFFFFFFFFFFFFFFFFFFF,FF,FFFFFFFFFFFFFFFFFFFFFFFFFFFFFFFFFFFFFFFFFFFFFFFFFFFFFFFFFFFFFFFFFFFF:FFFFFFFFFFFF:F:,FFFFFFFFFFFFFFFF:FFFFFFFFF,FFFFFFFFFFFFF
@A00234:352:HKFKNDSXX:3:1221:25211:16595 1:N:0:TCGCATCG+GTCAACTG
TGTAGGACCGATGCTTTGCCACTCAAGTGTACTGCAAGTGGCGCTACCAGAATCGGGACGTGGACTTCGAGGCTACCTGGGGCGCTGTCCGGGACATTGTCCTGAAGAAATTTGCTGGGCCCTATGACAAAGGTGAATACTCACCTTCCG
+
FFFFFFFFFFFFFFFFFFFFFFFFFFFFFFFFFFFFFFFFFFFFFFFFFFFFFFFFFFFFFFFFFFFFFFFFFFFFFFFFFFFFFFFFFFFFFFFF:FFFFFFFF:FF:FFFFFFFFFFFFFFFFFFFFFFFFFFFFFFFFFFFFFFFFF
@A00234:352:HKFKNDSXX:3:1221:22155:34882 1:N:0:TCGCATCG+GTCAACTG
GTTTGATCTCATGTTCAGATCAACGGATGTGGCAGCAGCCAGTGCTTTACGACTATTTCCTTAACGATCGGATCCTAAAGACAGAGTCTGAGGCAGAGGGCACAAGAACAGCAAGGAGAAATATCGCTGTGATTCTCCGATCACAGTTTT
+
FFFFFFFFFFFFFFFFFFFFFFFFFFFFFFFFFFFFFFFFFFFFFFFFFFFFFFFFFFFFFFFFFFF:FFFFFFFFFFFFFFFFFFFFFFFFFFFFFFFFFFFFFFFFFFFFF:FFFFFFFFFFFFFFFFFFFFFFFFFFFFFFFFFFFF
@A00234:352:HKFKNDSXX:3:1222:10122:5400 1:N:0:TCGCATCG+GTCAACTG
CTTTGGTACAACCCAGACATCCCTAGGATGATGACAGTGTTTGATCTCATGTTCAGATCAACGGATGTGGCAGCAGCCAGTGCTTTACGACTATTTCCTTAACGATCGGATCCTAAAGACAGAGTCTGAGGCAGAGGGCACAAGAACAGC
+
FFFFFFFFFFFFFFFFFFFFFFFFFFFFFFFFFFFFFFFFFFFFFFFFFFFFFFFFFFFFFFFFFFFFFFFFFFFFFFFFFFFFFFFFFFFFFFFFFFFF:FFFFFFFFFFFFFFFFFFFFFFFFFFFFFFFFFFFFFFFFFFFFFFFFF
@A00234:352:HKFKNDSXX:3:1222:30517:9533 1:N:0:TCGCATCG+GTCAACTG
CCAAGGCCACGGAGCCTGCGGTGTCTGCTAATGCAGGGCTCCACGTGCGCACAGCTACAAGCCCCTTGCTAAACTAGAAACGGAAGAGCAATTACTTCACACAGAGCAGAGCAATCAGTATCCTGAGTTGAAATTTTTGCAGGTGAGCAC
+
FFFFFFFFFFFFFFFFFFFFFFFFFFFFFFFFFFFFFFFFFFFFFFFFFFFFFFFFFFFFFFFFFFFFFFFFFFFFFFFFFFFFFFFFFFFFFFFFFFFFFFFFFFFFFFFFFFFFFFFFFFFFFFFFFFFFFFFFFFFFFFFFFFFFFF
@A00234:352:HKFKNDSXX:3:1222:21992:22169 1:N:0:TCGCATCG+GTCAACTG
CGGGATCCTAAAGACAGAGTCTGAGGCAGAGGGCACAAGAACAGCAAGGAGAAATATCGCTGTGATTCTCCGATCACAGTTTTAAAGGAATCTGCCCAAGGCCACGGAGCCTGCGGTGTCTGCTAATGCAGGGCTCCACGTGCGCACAGC
+
FFFF:FFFFFFFFFFFFFFFFFFFFFFFFFFFF:FFFFFFFFFFFFFFFFFFF,FFFFFFFFFFFFFFFFFFFFFFFFFFFFFFFFFFFFFFFFFFFFF,FFFFFFFFFFFFFFFFFFFFFFFFFFFFFFFFFFFFFFFFFFFFFFFFFF
@A00234:352:HKFKNDSXX:3:1222:16315:32565 1:N:0:TCGCATCG+GTCAACTG
GTTTTGCTGCCTCTGGACAACCCCTACGGCAAAATAACCGGGACGGTGAGGAGGAAGCTGCCTTCCAGGCTGTGACGTTATGGCTCCAGCCAGTTGTGATGCTTGGGATAACTGTGTGCTCACCTGCAAAAATTTCAACTCAGGATACTG
+
FFFFFFFFFFFFFFFFFFFFFFFFFFFFFFFFFFFFFFFFFFFFFFFFFFFFFFFFFFFFFFFFFFFFFFFFFFFFFFFFFFFFFFFFFFFFFFFFFFFFFF:FFFFFFFFFFFFFFFFFFFFFFFFFFFFFFFFFFFFFFFFFFFFFFF
@A00234:352:HKFKNDSXX:3:1222:8359:34851 1:N:0:TCGCATCG+GTCAACTG
AGTAATTGCTCTTCCGTTTCTAGTTTAGCAAGGGGCTTGTAGCTGTGCGCACGTGGAGCCCTGCATTAGCAGACACCGCAGGCTCCGTGGCCTTGGGCAGATTCCTTTAAAACTGTGATCGGAGAATCACAGCGATATTTCTCCTTGCTG
+
FF:FFFFFFFFFFFF:,FFFF:FFFFFFFFFFFFFF,FFFFFFFFFFFFFFFF,FFFFFFFFFFFFF::FFFFFFFFFFFFF,:FF:FFFFF::FFF:FFFFFF,FFFFFFFFFFF:FFFF:FFFFFFFFFFFFFFFFFFFFFFFFF,FF
@A00234:352:HKFKNDSXX:3:1223:4915:4554 1:N:0:TCGCATCG+GTCAACTG
AAGACCCTCTATGACATACAAGTGCTGACCCTGAGCCAGCTTCCTGAGATAGAAGACATGGAAATCAGCCTTCCAAACATTCACTACTTTAACATCGACATGTCCAAAATGGGGCTGATCAACAAGGAAGAGGTTTTGCTGCCTCTGGAC
+
FFFFFFFFFFFFFFFFFFFFFFFFFFFFFFFFFFFFFFFFFFFFFFFFFFFFFFFFFFFFFFFFFFFFFFFFFFFFFFFFFFFFFFFFFFFFF:FFFFFFFFFFFFFFFFFFFFFFFFFFFFFFFFFFFFFFFFFFFFFFFFFFFFFFFF
@A00234:352:HKFKNDSXX:3:1223:7337:13354 1:N:0:TCGCATCG+GTCAACTG
CCTGCGGTGTCTGCTAATGCAGGGCTCCACGTGCGCACAGCTACAAGCCCCTTGCTAAACTAGAAACGGAAGAGCAATTACTTCACACAGAGCAGAGCAATCAGTATCCTGAGTTGAAATTTTTGCAGGTGAGCACACAGTTATCCCAAG
+
FFFFFFFFFFFFFFFFFFFFFFFFFFFFFFFFFFFFFFFFFFFFFFFFFFFFFFFFFFFFFFFFFFFFFFFFFFFFFFFFFFFFFFFFFFFFFFFFFFFFFFFFFFFFFFFFFFFFFFFFFFFFFFFFFFFFFFFFFFFFFF:FFFFFFF
@A00234:352:HKFKNDSXX:3:1223:10447:29700 1:N:0:TCGCATCG+GTCAACTG
CAGAGGGCACAAGAACAGCAAGGAGAAATATCGCTGTGATTCTCCGATCACAGTTTTAAAGGAATCTGCCCAAGGCCACGGAGCCTGCGGTGTCTGCTAATGCAGGGCTCCACGTGCGCACAGCTACAAGCCCCTTGCTAAACTAGAAAC
+
FFFFFFFFFFFFFFFFFFFFFFFFFFFF,FFFFFFFFFF:FFFFFFFFFFFFFFF:FFFFFFF:FFFFFFFFFFFFFFFFFFFFFFFFFFFFFFFFFFFFFFFFFFFFFFFFFF,FFFFFFFFFFFFFFFFFFFFFFFFFFFFFFFFFFF
@A00234:352:HKFKNDSXX:3:1223:25654:30514 1:N:0:TCGCATCG+GTCAACTG
CCGGGACATTGTCCTGAAGAAATTTGCTGGGCCCTATGACAGAGGTGAATACTCACCTTCCGTGCAGAAGACCCTCTATGACATACAAGTGCTGACCCTGAGCCAGCTTCCTGAGATAGAAGACATGGAAATCAGCCTTCCAAACATTCA
+
FFFFFFFFFFFFFFFFFFF,F,:FFF:FFFFFFFFFFFFFFFFFFFFF:FFFFFFFFFFFFFFFFFFFFFFFFFFFFFFFFFFFFFFFFFFFFFFFFFFFFFFFFFFFFFFFFFFFFFFFFFFFFFFFFFFFFFF,FFFFFFFFFFFFFF
@A00234:352:HKFKNDSXX:3:1224:21332:1016 1:N:0:TCGCATCG+GTCAACTG
CATACAAGTGCTGACCCTGAGCCAGCTTCCTGAGATAGAAGACATGGAAATCAGCCTTCCAAACATTCACTACTTTAACATCGACATGTCCAAAATGGGGCTGATCAACAAGGAAGAGGTTTTGCTGCCTCTGGACAACCCCTACGGCAA
+
FFFFFFF,FFF,:FFFF::FFFFF:FF:FF,FFFF,FFFFFFFFFF,F,::FFFFFF:FFFFFFF,FFFF::FFFFFFFFFFFFF,F,,FFFFFF:,FF:FFFFFFF,FF,F:F,:F::F:FFFF:FFFF,F:FFFF:FFFFFFF,FF,F
@A00234:352:HKFKNDSXX:3:1224:24795:3067 1:N:0:TCGCATCG+GTCAACTG
GTTCACTACTCTCCCCGAGGTGAAGGACCGATGCTTTGCCACTCAAGTGTACTGCAAGTGGCGCTACCAGAATCGGGACGTGGACTTCGAGGCTACCTGGGGCGCTGTCCGGGACATTGTCCTGAAGAAATTTGCTGGGCCCTATGACAG
+
FFFFFFFFFFFFFFFFFFFFFFFFFFFFFFFFFFFFFFFFFFFFFFFFFFFFFFFF:FFFFFFFFFFFFFFFFFFFFFFFFFFFFFFFFFFFFFFFFFFFFFFFFFFFFFFFFFFFFFFFFFFFF,FF:,FFFFFFFF:FFFFFFFFFFF
@A00234:352:HKFKNDSXX:3:1224:12915:5040 1:N:0:TCGCATCG+GTCAACTG
AGGCAGAGGGCACAAGAACAGCAAGGAGAAATATCGCTGTGATTCTCCGATCACAGTTTTAAAGGAATCTGCCCAAGGCCACGGAGCCTGCGGTGTCTGCTAATGCAGGGCTCCACGTGCGCACAGCTACAAGCCCCTTGCTAAACTAGA
+
FFFFFFFFFFFFFFFFFFFFFFF,FFFFFFFFFFFFFFFFFFFFFFFFFFFFFFFFFFFFFFFFFFFFFFFFFFFFFFFFFFFFFFFFFFFFFFFFFFFFFFFFFFFFFFFFFFFFFFFFFFFFFFFFFFFFFFFFFFFFFFFFFFFFFF
@A00234:352:HKFKNDSXX:3:1224:1524:5854 1:N:0:TCGCATCG+GTCAACTG
CCTTGCTAAACTAGAAACGGAAGAGCAATTACTTCACACAGAGCAGAGCAATCAGTATCCTGAGTTGAAATTTTTGCAGGTGAGCACACAGTTATCCCAAGCATCACAACTGGCTGGAGCCATAACGTCACAGCCTGGAAGGCAGCTTCC
+
FFFFFFFFFFFFFFFFFFFFFFFFFFFFFFFFFFFFFFFFFFFFFFFFFFFFFFFFFFFFFFFFFFFFFFFFFFFFF:FFFFFFFF:FFFFFFFFFFFFFFFFFFFFFFFFFFFFFFFFFFFFFFFFFFFFFFFFFFFFFFFFFFFFFFF
@A00234:352:HKFKNDSXX:3:1224:12066:11365 1:N:0:TCGCATCG+GTCAACTG
TTCTCCTTGCTGTTCTTGTGCCCTCTGCCTCAGACTCTGTCTTTAGGATCCGATCGTTAAGGAAATAGTCGTAAAGCACTGGCTGCTGCCACATCCGTTGATCTGAACATGAGATCAAACACTGTCATCATCCTAGGGATGTCTGGGTTG
+
FFFFFFFFFFFFFFFFFFFFFFFFFFFFFFFFFFFFFFFFFFFFFFFFFFFFFFFFF:FFFFFFFFFFFFFFFFFFFFFFFFFFFFFFFFFFFFFFFFFFFFFFFFFFFFFFFFFFFFFFFFFFFFFFFFFFFFFFFFFFFFFFFFFFFF
@A00234:352:HKFKNDSXX:3:1224:17725:12493 1:N:0:TCGCATCG+GTCAACTG
CTGCGGTGTCTGCTAATGCAGGGCTCCACGTGCGCACAGCTACAAGCCCCTTGCTAAACTAGAAACGGAAGAGCAATTACTTCACACAGAGCAGAGCAATCAGTATCCTGAGTTGAAATTTTTGCAGGTGAGCACACAGTTATCCCAAGC
+
FFFFFFF:FFFFFFFFFF:F:FFFFFFFFF:FFFFFFFFFFF:FF:FFFFFFFFFFFFFFFFFF:FFFFFFFFFFFFFFFFFFFFFFFFFFFFFFFFFFFFFFFFFFFFFFFFFFFFFFFFFFFF:FFFFF:FF:FFFFFFFFFFFFFFF
@A00234:352:HKFKNDSXX:3:1224:5177:27179 1:N:0:TCGCATCG+GTCAACTG
GTTTAGCAAGGGGCTTGTAGCTGTGCGCACGTGGAGCCCTGCATTAGCAGACACCGCAGGCTCCGTGGCCTTGGGCAGATTCCTTTAAAACTGTGATCGGAGAATCACAGCGATATTTCTCCTTGCTGTTCTTGTGCCCTCTGCCTCAGA
+
FFFFFFFFFFFFFFFFFFFFFFFFFFFFFFFFFFFFFFFFFFFFFFFFFFFFFFFFFFFFFFFFFFFFFFFFFFFFFFFFFFFFFFFFFFFFFFFFFFFFFFFFFFFFFFFF:FFFFFFFFFFFFFFFFFFFFFFFFFFFFFFFFFFFFF
@A00234:352:HKFKNDSXX:3:1224:26196:33458 1:N:0:TCGCATCG+GTCAACTG
CTCACCTTCCGTGCAGAAGACCCTCTATGACATACAAGTGCTGACCCTGAGCCAGCTTCCTGAGATAGAAGACATGGAAATCAGCCTTCCAAACATTCACTACTTTAACATCGACATGTCCAAAATGGGGCTGATCAACAAGGAAGAGGT
+
FFFFFFFFFFFFFFFFFFFFFFFFFFFFFFFFFFFFFFFFFFFFFFFFFFFFFFFFFFFFFFFFFFFFFFFFFFFFFF:FFFFFFFFFFFFFFFFFFFFFFFFFFFFFFFFFFFFFFFFFFFFFFFFFFFFFFFFFFFFFFFFFFFFFFF
@A00234:352:HKFKNDSXX:3:1225:25672:23281 1:N:0:TCGCATCG+GTCAACTG
GGGTGAGCACACAGTTATCCCAAGCATCACAACTGGCTGGAGCCATAACGTCACAGCCTGGAAGGCAGCTTCCTCCTCACCGTCCCGGTTATTTTGCCGTAGGGGTTGTCCAGAGGCAGCAAAACCTCTTCCTTGTTGATCAGCCCCATT
+
FFFFFFF:FFFFFFFFFFFFFFFFFFFFFFFFFFFFFFFFFFFFFFFFFFFFFFFFFFFFFFFFFFFFFFFFFFFF:FFFFFF:FFFFFFFFFFFFFFFFFFFFFFFFFFFFFFFFFFFFFFFFFFFFFFFFFFFFFFFFFFFFFFFF::
@A00234:352:HKFKNDSXX:3:1225:21305:24518 1:N:0:TCGCATCG+GTCAACTG
GGGAAAATGGCCCATTACCATGACGACTATGGAAAGGACCTCCCATCATTCACTCTGGAATCAAAGACCTCAAGGTCTTGAAAACAACCCAGTCTGGATTTGAAGGATTCATCAAGGACCAGTTCACTACTCTCCCCGAGGTGAAGGACC
+
FFFFFFFFFFFFFFFFFFFFFFFFFFFFFFFFFFFFFFFFFFFFFFFFFFFFFFFFFFFFFFFFF:FFFFFFFFFFFFFFFFFFFFFFFFFFFFFFFFFFFFFFFFFFFFFFFFFFFFFFFFFFFFFFFFFFFFFFFFFFFFFFFFFFFF
@A00234:352:HKFKNDSXX:3:1225:15284:28181 1:N:0:TCGCATCG+GTCAACTG
AGAAGACATGGAAATCAGCCTTCCAAACATTCACTACTTTAACATCGACATGTCCAAAATGGGGCTGATCAACAAGGAAGAGGTTTTGCTGCCTCTGGACAACCCCTACGGCAAAATAACCGGGACGGTGAGGAGGAAGCTGCCTTCCAG
+
FFFFFFFFFFFF,FFFFFFFFFFFFFFF:FFFFFFFFFFFFFF:FFFFFFFFFFFFFFFFFFFFFFFFFFFFFFFFFFFFFFFFFFFFFFFFF:FFFFFFFFFFFFFFFFFFFFFFFFFFFFFFFFFFFFFFFFFFF,FFFFFFFFFFFF
@A00234:352:HKFKNDSXX:3:1226:24189:6245 1:N:0:TCGCATCG+GTCAACTG
CATCGACATGTCCAAAATGGGGCTGATCAACAAGGAAGAGGTTTTGCTGCCTCTGGACAACCCCTACGGCAAAATAACCGGGACGGTGAGGAGGAAGCTGCCTTCCAGGCTGTGACGTTATGGCTCCAGCCAGTTGTGATGCTTGGGATA
+
F:FFFFFFFFFFFF:FFFFFFFFFFFFFFFFFFFFFFFFFFFFFFFFFFFFFFFFFFFFFFFFFFFFFFFFF:FFFFFFFFFFFFFFFFFFFFFFFFFFFFFFFFFFFFFFFFFFFF:FFFFFFFFFFFFFFFFFFFFFFFFFFFFFFFF
@A00234:352:HKFKNDSXX:3:1226:27642:24189 1:N:0:TCGCATCG+GTCAACTG
CTGAGGAGTGATTTGCATTTGATTGAGGCTCCAAGAGGAAAGACAGTTTTGTTTGAAGGGTGAGTCTCCTGGTCTGTGGATCAGACTGAAGGGCACATCTAGAAGGGGTCACATGAACCCAAGCTGGCCTCGGGAGAGCGAGAAAGACCA
+
FFFFFFFFFFFFFFFFFFFFFFFFFFFFFFFFFFFFFFFFFFFFFFFFFFFFFFFFFFFFFFFFFFFFFFFFFFFFFFFFFFFFFFFFFFFFFFFFFFFFFFFFFFFFF:FFFFF:FFF:FFFFFFFFFFFFFFFFFFFFFFFFFFFF:F
@A00234:352:HKFKNDSXX:3:1226:28076:27352 1:N:0:TCGCATCG+GTCAACTG
AATCAAAGACCTCAAGGTCTTGAAAACAACCCAGTCTGGATTTGAAGGATTCATCAAGGACCAGTTCACTACTCTCCCCGAGGTGAAGGACCGATGCTTTGCCACTCAAGTGTACTGCAAGTGGCGCTACCAGAATCGGGACGTGGACTT
+
FFFFFFFFFFFFFFFFFFFFFFFFFFFFFFFFFFFFFFFFFFFFFFFFFFFFFFFFFFFFFFFFFFFFFFFFFFFFFFFFFFFFFFFFFFFFFFFFFFFFFFFFFFFFFFFFFFFFFFFFFFFFFFFFFFFFFFFFFFFFFFFFFFFFFF
@A00234:352:HKFKNDSXX:3:1226:28140:27899 1:N:0:TCGCATCG+GTCAACTG
CTGAGGAGTGATTTGCATTTGATTGAGGCTCCAAGAGGAAAGACAGTTTTGTTTGAAGGGTGAGTCTCCTGGTCTGTGGATCAGACTGAAGGGCACATCTAGAAGGGGTCACATGAACCCAAGCTGGCCTCGGGAGAGCGAGAAAGACCA
+
FFFFFFFFFFFFFFFFFFFFFFFFFFFFFFFFFFFFFFFFFFFFFFFFFFFFFFFFFFFFFFFFFFFFFFFFFFFFFF:FF:FFFF:FFFFFFFFFFFFFFFFFFFFFFFFFFFFFF,F:F:::FFFFFFFFFFFFFFFFFFFFFFFFFF
@A00234:352:HKFKNDSXX:3:1226:3441:28432 1:N:0:TCGCATCG+GTCAACTG
GTTTGATCTCATGTTCAGATCAACGGATGTGGCAGCAGCCAGTGCTTTACGACTATTTCCTTAACGATCGGATCCTAAAGACAGAGTCTGAGGCAGAGGGCACAAGAACAGCAAGGAGAAATATCGCTGTGATTCTCCGATCACAGTTTT
+
FFFFFFFFFFFFFFFFFFFFFFFFFFFFFFFFFFFFFFFFFFFFFFFFFFFFFFFFFFFFFFF,FFFFFFFFFFFFFFFFFFFFFFFFFFFFFFFFFFFFFFFFFFFFFFFFFFFFFFFFFFFFFFFFFFFFFFFFFFFFFFFFFFFFFF
@A00234:352:HKFKNDSXX:3:1227:5981:7279 1:N:0:TCGCATCG+GTCAACTG
TCCTCCTCACCGTCCCGGTTATTTTGCCGTAGGGGTTGTCCAGAGGCAGCAAAACCTCTTCCTTGTTGATCAGCCCCATTTTGGACATGTCGATGTTAAAGTAGTGAATGTTTGGAAGGCTGATTTCCATGTCTTCTATCTCAGGAAGCT
+
FFFFFFFFFFFFFFFFFFFFFFFFFFFFFFFFFFFFFFFFFFFFFFFFFFFFFFFFFFFFFFFFFFFFFFFFFFFFFF:FFFFFFFFFFFFFFFF:FFFFF:FFFFFFFFFFFFFFFFFFFFFFFFFFF,FFFFFFFFFFFFFFFFFFFF
@A00234:352:HKFKNDSXX:3:1227:16712:9079 1:N:0:TCGCATCG+GTCAACTG
GTTCACTACTCTCCCCGAGGTGAAGGACCGATGCTTTGCCACTCAAGTGTACTGCAAGTGGCGCTACCAGAATCGGGACGTGGACTTCGAGGCTACCTGGGGCGCTGTCCGGGACATTGTCCTGAAGAAATTTGCTGGGCCCTATGACAG
+
FFFFFFFFFFFFFFFFFFFFFFFFFFFFFFFFFFFFFFFFFFFFFFFFFFFFFFFFFFFFFFFFFFFFFFFFFFFFFFFFFFFFFFFFFFFFFFFFFFFFFFFFFFFFFFFFFFFFFFFFF:FFFFF:,::FFFFFFFFFFFFFFFFFFF
@A00234:352:HKFKNDSXX:3:1227:4869:17033 1:N:0:TCGCATCG+GTCAACTG
CTGAGGCAGAGGGCACAAGAACAGCAAGGAGAAATATCGCTGTGATTCTCCGATCACAGTTTTAAAGGAATCTGCCCAAGGCCACGGAGCCTGCGGTGTCTGCTAATGCAGGGCTCCACGTGCGCACAGCTACAAGCCCCTTGCTAAACT
+
FFFFFFFFFFFFFFFFFFFFFFFFFFFFFFFFFFFFFFFFFFFFFFFFFFFFFFFFFFFFFFFFFFFFFFFFFFFFFFFFFFFFFFFFFFFFFFFFFFFFFFFFFFFFFFFFFFFFFFFFFFFFFFF:FFFFFFFFFFFFFFFFF:FFFF
@A00234:352:HKFKNDSXX:3:1227:25545:30452 1:N:0:TCGCATCG+GTCAACTG
GAAAGGACCTCCCATCATTCACTCTGGAATCAAAGACCTCAAGGTCTTGAAAACAACCCAGTCTGGATTTGAAGGATTCATCAAGGACCAGTTCACTACTCTCCCCGAGGTGAAGGACCGATGCTTTGCCACTCAAGTGTACTGCAAGTG
+
FFFFFFFFFFFFFFFFFFFFFFFFFFFFFFFFFFFFFFFFFFFFFFFFFFF:FFFF:FFFFFFFFFFFFFFFFFFFFFFFFFFFFFF:FFFFFF:FFFFFFFFFFFFFFFFFF:FFFFFFFFFFFFFF:FFFFFF,FFFFF:FFFFFFFF
@A00234:352:HKFKNDSXX:3:1228:7491:8735 1:N:0:TCGCATCG+GTCAACTG
GTCATAGAGGGTCTTCTGCACGGAAGGTGAGTATTCACCTCTGTCATAGGGCCCAGCAAATTTCTTCAGGACAATGTCCCGGACAGCGCCCCAGGTAGCCTCGAAGTCCACGTCCCGATTCTGGTAGCGCCACTTGCAGTACACTTGAGT
+
FFFFFFFFFFFFFFFFFFFFFFFFFFFFFFFF:FFFFFFFFFFFFFFFFFFFFFFFFFFFFFFFFFFFFFFFFFFFFF:FFFFFFFFFFFFFFFFFFFFFFFFFFFFFFFFFFFFFFFFFFFFFFFFFFFF:FFFFFFFFFFFF:FFFFF
@A00234:352:HKFKNDSXX:3:1228:1868:13182 1:N:0:TCGCATCG+GTCAACTG
AATCAGTATCCTGAGTTGAAATTTTTGCAGGTGAGCACACAGTTATCCCAAGCATCACAACTGGCTGGAGCCATAACGTCACAGCCTGGAAGGCAGCTTCCTCCTCACCGTCCCGGTTATTTTGCCGTAGGGGTTGTCCAGAGGCAGCAA
+
FFFFFFFFFFFFFFFFFFFFFFFFFFFFFFFFFFFFFFFFFFFFFFFFFFFFFFFFFFFFFFFFFFFFFFFFFFFFFFFFFFFFFFFFFFFFFFFFFFFFFFFFFFFFFFFFFFFFFFFFFFFFFFFFFFFFFFFFFFFFFFFFFFFFFF
@A00234:352:HKFKNDSXX:3:1228:29695:15374 1:N:0:TCGCATCG+GTCAACTG
CAGCACTTGTATGTCATAGAGGGTCTTCTGCACGGAAGGTGAGTATTCACCTCTGTCATAGGGCCCAGCAAATTTCTTCAGGACAATGTCCCGGACAGCGCCCCAGGTAGCCTCGAAGTCCACGTCCCGATTCTGGTAGCGCCACTTGCA
+
FFFFFFFFFFFFFFFFFFFFFFFFFFFFFFFFFFF:FFFFF:FF,FFF,:FFFFFFFF:FFFFFFFFFFF,FFFFFFFFFFFFFFFFFFFFFFFFF:FFF:FFFFFFFFFFFFFFFFFFFFFFFFFFFFFFFFFFFFFFFFFFFFFFFFF
@A00234:352:HKFKNDSXX:3:1228:6922:22686 1:N:0:TCGCATCG+GTCAACTG
CATCAAGGACCAGTTCACTACTCTCCCCGAGGTGAAGGACCGATGCTTTGCCACTCAAGTGTACTGCAAGTGGCGCTACCAGAATCGGGACGTGGACTTCGAGGCTACCTGGGGCGCTGTCCGGGACATTGTCCTGAAGAAATTTGCTGG
+
FFFFFFFFFFFFFFFFFFFFFFFFF:FFFFFFFFFFFFFFFFFFFFFFFFFFFFFFFFFFFFFFFFFFFFFFFFFFFFFFFFFFFFFFFFFFFFFFFFFFFFFFFFFFFFFFFFFFFFFFF:FFFFF:FFFFFFFFF:FFF:FFF:FFFF
@A00234:352:HKFKNDSXX:3:1229:31403:7153 1:N:0:TCGCATCG+GTCAACTG
AGAGGGCACAAGAACAGCAAGGAGAAATATCGCTGTGATTCTCCGATCACAGTTTTAAAGGAATCTGCCCAAGGCCACGGAGCCTGCGGTGTCTGCTAATGCAGGGCTCCACGTGCGCACAGCTACAAGCCCCTTGCTAAACTAGAAACG
+
FFFFFFFFFFFFFFFFFF:FFFFFFFF:FFFFFFFFFFFFFFFFFFFFFF:FFF:FF,FFFF,FFFFFFFFFFF:FFFFFFFFFFFFFF:FFFFFFFFFFFFFFFFFFFFFFFFFFFFFFFFFFFFFFFFFFFFFFFF:FFFFFFFFFFF
@A00234:352:HKFKNDSXX:3:1229:12653:8061 1:N:0:TCGCATCG+GTCAACTG
ATCGGAGAATCACAGCGATATTTCTCCTTGCTGTTCTTGTGCCCTCTGCCTCAGACTCTGTCTTTAGGATCCGATCGTTAAGGAAATAGTCGTAAAGCACTGGCTGCTGCCACATCCGTTGATCTGAACATGAGATCAAACACTGTCATC
+
FFFFFFFFFFFFF:F:FFFFFFFFFFF:FFFF:F:FFFFF:FFFFFFFFFFFFFFFFFFFFFFFF:FFFFFFFF,FF::FF,FFFFFFFFFFFFFFFFFFF:FFFFFFFFFF:FFFF,FFFFFFFFFFFF:FF:FFFFFFFFFFFFFFF:
@A00234:352:HKFKNDSXX:3:1229:6732:21010 1:N:0:TCGCATCG+GTCAACTG
CATGGTCTTTCTCGCTCTCCCGAGGCCAGCTTGGGTTCATGTGACCCCTTCTAGATGTGCCCTTCAGTCTGATCCACAGACCAGGAGACTCACCCTTCAAACAAAACTGTCTTTCCTCTTGGAGCCTCAATCAAATGCAAATCACTCCTC
+
,FFFFFFFFF,F,FF::::,FFF:F:FFFFFF:::FF:FF,FFFF,FFFFFFFFFFFFFFFFFF:FFFFFFFFF,FFFFFFFFFFFFF:FFF::FFFFFF,:FFFF:FFFFFFF,,F:FFF:F:FFFFFFFFFFF,,FFFFFFFFFF:F:
@A00234:352:HKFKNDSXX:3:1229:16776:25755 1:N:0:TCGCATCG+GTCAACTG
AAGCAGGTGAGCACACAGTTATCCCAAGCATCACAACTGGCTGGAGCCATAACGTCACAGCCTGGAAGGCGGCTTCCTCGTCACCGTCCCGGTTATTTTGCCGTAGGGGTTGTCCAGAGGCAGCAAAACCTCTTCCTTGTTGATCAGCCC
+
FFFFFFFFFFFFFFFFFFFFFFFFFFFFFFFFFFFFFFFFFFFFFF:FFFFFFFFFFFFFFFFFFFFFFFFFFFFFFFFFFFFFFFFFFFFFFFFFFFFFFFF,FFFFF:FFFFFFFFFFFFFFFFFFFFFFFFFF:FFFFFFFFFFFFF
@A00234:352:HKFKNDSXX:3:1230:20555:29356 1:N:0:TCGCATCG+GTCAACTG
GGTCTTGAAAACAACCCAGTCTGGATTTGAAGGATTCATCAAGGACCAGTTCACTACTCTCCCCGAGGTGAAGGACCGATGCTTTGCCACTCAAGTGTACTGCAAGTGGTGCTACCAGAATCGGGACGTGGACTTCGAGGCTACCTGGGG
+
FFFFFFFFFFFFFFFFFFFFFFFFFFFFFFFFFFFFFFFFFFFFFFFFFFFFFFFFFFFFFFFFFFFFFFFFFFFFFFFFFFFFFFFFFFFFFFFFFFFFFFFFFFFFFFFFFFFFFFFFFFFFFFFFFFFFFFFFFFFFFF:FFFFFFF
@A00234:352:HKFKNDSXX:3:1230:20365:30248 1:N:0:TCGCATCG+GTCAACTG
GGTCTTGAAAACAACCCAGTCTGGATTTGAAGGATTCATCAAGGACCAGTTCACTACTCTCCCCGAGGTGAAGGACCGATGCTTTGCCACTCAAGTGTACTGCAAGTGGTGCTACCAGAATCGGGACGTGGACTACGAGGCTACCTGGGG
+
FFFFF:FFFF:FFF::F:FFFFFFFFFFFFF:FFF,FFFFFFF:FFFFF,:FFFFF,,,:F:,F:FF,FFFF:,FF,FFFFFFFFFFFFFFFFF:FFFFFFFFFF:,FFFFFFF:FFFF,FF:,FFFF,F:FFF,FFFFFFFFFFF::FF
@A00234:352:HKFKNDSXX:3:1231:4978:16250 1:N:0:TCGCATCG+GTCAACTG
GATCAAACACTGTCATCATCCTAGGGATGTCTGGGTTGTACCAAAAACGTAATAAAACCATGTGAAAAAAAAATCATCCTAGTGTTTTGAAAATCTCTGGCTGAAGCTCCTCATGGAGGAGGGCAGGGGGGCTTGAACTTCCAACCCCAG
+
FFFFFF:FFFFFFFFFFFFFFF:FFFFFFFFFFFFFFFFFFFFFFFFFFFFFFFFFFFFFFFFFFFFF:FFFFFFFFFF::F,FFFFFFFFFFFFFF:FFFFF:FFFFFFFF:FFFFFFFFFFF,FFFFFFFFFF:FFF:FF:FFFFF:F
@A00234:352:HKFKNDSXX:3:1231:1777:21167 1:N:0:TCGCATCG+GTCAACTG
AGAGGTGAATACTCACTTTCCGTGCAGAAGACCCTCTATGACATACAAGTGCTGACCCTGAGCCAGCTTCCTGAGATAGAAGACATGGAAATCAGCCTTCCAAACATTCACTACTTTAACATCGACATGTCCAAAATGGGGCTGATCAAC
+
FFFFFFFFFFFFFFFFFFFFFFFFFFFFFFFFFFFFFFFFFFFFFFFFFFFFFFFFFFFFFFFFFFFFFFFFFFFFFFFFFFFFFFFFFFFFFFFFFFFFFFFFFFFFFFFFFFFFFFFFFFFFFFFFFFFFFFFFFFFFFFFFFFFFFF
@A00234:352:HKFKNDSXX:3:1231:27859:27070 1:N:0:TCGCATCG+GTCAACTG
CCTACGGCAAAATAACCGGGACGGTGAGGAGGAAGCTGCCTTCCAGGCTGTGACGTTATGGCTCCAGTCAGTTGTGATGCTTGGGATAACTGTGTGCTCACCTGCAAAAATTTCAACTCAGGATACTGATTGCTCTGCTCTGTGTGAAGT
+
FF:FFFFFFFFFFF,F:F:FFFFFF:FFFFFFF:FFFFFFFFFFFFFFF::FF:FFFFFFFFFFFFFFFFF,FFFFFF:FFFFFFFFF,FFFFFFFFFFFFFFFFFFF:FFFF:FFFFFFFFFFFFFFFFFFFFFFFFFFFFFF:FFFFF
@A00234:352:HKFKNDSXX:3:1232:7627:1736 1:N:0:TCGCATCG+GTCAACTG
TGAGGAGGAAGCTGCCTTCCAGGCTGTGACGTTATGGCTCCAGCCAGTTGTGATGCTTGGGATAACTGTGTGCTCACCTGCAAAAATTTCAACTCAGGATACTGATTGCTCTGCTCTGTGTGAAGTAATTGCTCTTCCGTTTCTAGTTTA
+
FF:FFFFFFFFFFFFFFFFFFFFFFFFFFFFFFFFFFFFFFFFFFFFFFFFFFFFFFFFFFFFFFFFFFFFFFFFFFFFFFFFFFFFFFFFFFFFFFFFFFFFFFFFFFFFFFFFFFFFFFFFFFFFFFFFFFFFFFFFFFFFFFFFFFF
@A00234:352:HKFKNDSXX:3:1232:26973:2143 1:N:0:TCGCATCG+GTCAACTG
AGTAATTGCTCTTCCGTTTCTAGTTTAGCAAGGGGCTTGTAGCTGTGCGCACGTGGAGCCCTGCATTAGCAGACACCGCAGGCTCCGTGGCCTTGGGCAGATTCCTTTAAAACTGTGATCGGAGAATCACAGCGATATTTCTCCTTGCTG
+
FFFFFFFFFFFFFFFFFFFFFFFFFFFFFFFF:FFFFFFFFFFFFFFFFFFFFFFFFFFFFFFFFFFFFFFFFFFFFFFFFFFFFFFFFFFFFFFFFFFFFFFFFFFFFFFFFFFFFFFFFFFFFFFFFFFFFFFFFFFFFFFFFFFFFF
@A00234:352:HKFKNDSXX:3:1232:26250:2957 1:N:0:TCGCATCG+GTCAACTG
CTGCATTAGCAGACACCGCAGGCTCCGTGGCCTTGGGCAGATTCCTTTAAAACTGTGATCGGAGAATCACAGCGATATTTCTCCTTGCTGTTCTTGTGCCCTCTGCCTCAGACTCTGTCTTTAGGATCCGATCGTTAAGGAAATAGTCGT
+
FFFFFFFFFFFFFFFFFFFFFFFFFFFFFFFFFFFFFFFFFFFFFFFFFFFFFFFFFFFFFFFFFFFFFF:FFFFFFFFFFFFF:FFFFFFFFFFFFFFFFFFFFFFFFFFFFFFFFFF,FFFFFFFFFFFFFFFF:FFFFFFFFFFFFF
@A00234:352:HKFKNDSXX:3:1232:20094:9580 1:N:0:TCGCATCG+GTCAACTG
TTTGGTACAACCCAGACATCCCTAGGATGATGACAGTGTTTGATCTCATGTTCAGATCAACGGATGTGGCAGCAGCCAGTGCTTTACGACTATTTCCTTACCGATCGGATCCTAAAGACAGAGTCTGAGGCAGAGGGCACAAGAACAGCA
+
FFFFFFFFFFFFFFFFFFFFFFFFFFFFFFFFFFFFFFFFFFFFFFFFFFFFFFFFFFFFFFFFFFFFFFFFFFFFFFFFFFFFFFFFFFFFFFFFFFFF,FFFFFFFFFFFFFFFFFFFFFFFFFFFFFFFFFFFFFFFFFFFFFFFFF
@A00234:352:HKFKNDSXX:3:1232:26169:25582 1:N:0:TCGCATCG+GTCAACTG
CGTGGAGCCCTGCATTAGCAGACACCGCAGGCTCCGTGGCCTTGGGCAGATTCCTTTAAAACTGTGATCGGAGAATCACAGCGATATTTCTCCTTGCTGTTCTTGTGCCCTCTGCCTCAGACTCTGTCTTTAGGATCCGATCGTTAAGGA
+
FFFFFFFFFFFFFFFFFFFFFFFFFFFFFFFFFFFFFFFFFFFFFFF:FFFFFFFFFFFFFFFFFFFFFFFFFFFFFFFFFFFFFFFFFFFFFFFFFFFFFFFFFFFFFFFFFFFFFFFFFFFFFFFFFF,FFFFFFFFFFFFF:,FFFF
@A00234:352:HKFKNDSXX:3:1233:12780:5588 1:N:0:TCGCATCG+GTCAACTG
AGGGATGTCTGGGTTTTATTACGTTTTTGGTACAACCCAGACATCCCTAGGATGATGACAGTGTTTGATCTCATGTTCAGATCAACGGATGTGGCAGCAGCCAGTGCTTTACGACTATTTCCTTAACGATCGGATCCTAAAGACAGAGTC
+
FFFFFFFFFFFFFF:F:FFFFFFFFFFFFFFFFFFFFFFFF:FFFFFFFFFFFFFFFFFFFFFFFFFFFFFFFFFFFFFFFFFFFFFFFFFFFFFFFFFFFFFFFFFF:FFFFFFF:FFFFFFFFFFF:FFFFFF:FFFFFFFFFFFFFF
@A00234:352:HKFKNDSXX:3:1233:8513:14168 1:N:0:TCGCATCG+GTCAACTG
CGTGGAGCCCTGCATTAGCAGACACCGCAGGCTCCGTGGCCTTGGGCAGATTCCTTTAAAACTGTGATCGGAGAATCACAGCGATATTTCTCCTTGCTGTTCTTGTGCCCTCTGCCTCAGACTCTGTCTTTAGGATCCGATCGTTAAGGA
+
FFFFFFFFFFFFFFFFFFFFFFFFFFFFFFFFFFFFFFFFFFFFFFFFFFFFFF:FFFFFFFFFFFFFFFFFFFFFFFFFFFFFFFFFFFFFFFFFFFFFFFFFFFFFFFFFFFFFFFFFFFFFFFFFFFFFFFFFFFFFFFFFFFFFFF
@A00234:352:HKFKNDSXX:3:1233:3125:19993 1:N:0:TCGCATCG+GTCAACTG
AGCTGCCTTCCAGGCTGTGACGTTATGGCTCCAGCCAGTTGTGATGCTTGGGATAACTGTGTGCTCACCTGCAAAAATTTCAACTCAGGATACTGATTGCTCTGCTCTGTGTGAAGTAATTGCTCTTCCGTTTCTAGTTTAGCAAGGGGC
+
FFFFFFFFFFFFFFFFFFFFFFFFFFFFFFFFFFFFFF:FFFFFFFFFFFFFFFFFFFFFFFFFFFFFFFFFFFFFFFFFFFFFFFFFFFFFFFFFFFFFFFFFFFFFFFFFFFFFFFFFFFFFFFFFFFFFFFFFFFFFFFF:FFFFFF
@A00234:352:HKFKNDSXX:3:1233:2248:27806 1:N:0:TCGCATCG+GTCAACTG
GTTTGGAAGGCTGATTTCCATGTCTTCTATCTCAGTAAGCTGGCTCAGGGTCAGCACTTGTATGTCATAGAGGGTCTTCTGCACGGAAGGTGAGTATTCACCTCTGTCATAGGGCCCAGCAAATTTCTTCAGGACAATGTCCCGGACAGC
+
,,F:FFFFFFFFFFF:FFFFFF,::FFFF:FFFFF,F:,F:FF,:FF,:,FFFFFFF,:F:FFFFFF:FFF:FFFFFFF:FFFFFFF:F,FFFFFFF:FFF,FFF,F:FFF:,FFFFFF,FFFFFFFF,FF:FFFFFFF,:FFF:FFF,,
@A00234:352:HKFKNDSXX:3:1234:21432:12712 1:N:0:TCGCATCG+GTCAACTG
CCGAGGCAGAGGGCACAAGAACAGCAAGGAGAAATATCGCTGTGATTCTCCGATCACAGTTTTAAAGGAATCTGCCCAAGGCCACGGAGCCTGCGGTGTCTGCTAATGCAGGGCTCCACGTGCGCACAGCTACAAGCCCCTTGCTAAACT
+
FFFFFFFFFFFFFF:FFFFFFFFFFFFFFFFFFFFFFFFFFFFFFFFFFFFFFFFFFFFFFFFFFFFFFFFFFFFFFFFFFFFFFFFFFFFFFFFFFFFFFFFF:FFFFFFFFFFFFFFFFFFFFFFFFFFFFF:FFFFFFFFFFFF:FF
@A00234:352:HKFKNDSXX:3:1234:10194:26256 1:N:0:TCGCATCG+GTCAACTG
AAAAAAAATCATCCTAGTGTTTTGAAAATCTCTGGCTGAAGCTCCTCATGGAGGAGGGCAGGGGGGCTTGAACTTCCAACCCCAGCTGAGGAGTGATTTGCATTTGATTGAGGCTCCAAGAGGAAAGACAGTTTTGTTTGAAGGGTGAGT
+
FFF:FFFFFFFFFF::FFFFFFFFFFFFFFFFFFFFFFFFFFF:FFFF:FFFFFFFFFFFFFFFFFFFFFFFF:FFFFFFFFFF:FFFFF:FF:FFFFFFFF,FFFFFFFFFFFFFFFFFFFFF:FFFFFFF:FFFFFFFFFFFFFFFFF
@A00234:352:HKFKNDSXX:3:1235:12066:15248 1:N:0:TCGCATCG+GTCAACTG
CTTCCTTGTTGATCAGCCCCATTTTGGACATGTCGATGTTAAAGTAGTGAATGTTTGGAAGGCTGATTTCCATGTCTTCTATCTCAGGAAGCTGGCTCAGGGTCAGCACTTGTATGTCATAGAGGGTCTTCTGCACGGAAGGTGAGTATT
+
FFFFFFFFFFFFFFFFFFFFF:FFFFFFFFFFFFFFFFFFFFFFFFFFFFFFFFFFFFFFFFF:FFFFFFFFFFFFFFFFFFFFFFFFF:FFFFFFFFFFFFFFFFFFF:FFFFFFFFFFFFFFFFFFFFFFFFFFFFFFFFFFFFF:FF
@A00234:352:HKFKNDSXX:3:1236:16052:32925 1:N:0:TCGCATCG+GTCAACTG
GACGTTATGGCTCCAGCCAGTTGTGATGCTTGGGATAACTGTGTGCTCACCTGCAAAAATTTCAACTCAGGATACTGATTGCTCTGCTCTGTGTGAAGTAATTGCTCTTCCGTTTCTAGTTTAGCAAGGGGCTTGTAGCTGTGCGCACGT
+
FFFFFFFFFFFFFFFFFFFFFFFFFFFFFFFFFFF:FFFFFFFFFFFFFFFFFFFFFFFFFFFFFFFFFFFFFFFFFFFFFFFFFFFFFFFFFFFFFFFFFF:FFFFFFFFFFFFFFFFFFFFFF:FFFFFFFFFFFF:FFFFFFFFFFF
@A00234:352:HKFKNDSXX:3:1236:30364:36511 1:N:0:TCGCATCG+GTCAACTG
GTCGGTGTCTGCTAATGCAGGGCTCCACGTGCGCACAGCTACAAGCCCCTTGCTAAACTAGAAACGGAAGAGCAATTACTTCACACAGAGCAGAGCAATCAGTATCCTGAGTTGAAATTTTTGCAGGTGAGCACACAGTTATCCCAAGCA
+
FFFFFFFFFFFFFFFFFFFFFFFFFFFFFFFFFFFFFFFFFFFFFFFFFFFFFFFFFFFFFFFFFFFFFFFFFFFFFFFFFFFFFFFFFFFFFFFFFFFFFFFFFFFFFFFFFFFFFFFFFFFFFFFFFFFFFFFFFFFFFFFFFFFFFF
@A00234:352:HKFKNDSXX:3:1237:2329:2080 1:N:0:TCGCATCG+GTCAACTG
CAAGGAAGAGGTTTTGCTGCTTCTGGACAACCCCTACGGCAAAATAACCGGGACGGTGAGGAGGAAGCTGCCTTCCAGGCTGTGACGTTATGGCTCCAGCCAGTTGTGATGCTTGGGATAACTGTGTGCTCACCTGCAAAAATTTCAACT
+
FFFFFFFFFFFFFFFFFFFFFFFFFFFFFFFFFFFFFFFFFF:FFFFFFFFFFFFFFFFFFFFFFFFFFFFFFFFFFFFFFFFFFFFFFFFFFFFFFFFFFFFFFFFFFFFFFFFFFFFFFFFFFFFFFFFFFFFFFFFFFFFFFFFFFF
@A00234:352:HKFKNDSXX:3:1237:17879:10128 1:N:0:TCGCATCG+GTCAACTG
GAGCAGAGCAATCAGTATCCTGAGTTGAAATTTTTGCAGGTGAGCACACAGTTATCCCAAGCATCACAACTGGCTGGAGCCATAACGTCACAGCCTGGAAGGCAGCTTCCTCCTCACCGTCCCGGTTATTTTGCCGTAGGGGTTGTCCAG
+
FFFFFF:FFFFFFFFFFF::FFFFFFFFFFFFFFFFFFF,FFFFFFFFF:FF:FFFFFFFFFFFFFFFFFFFFFFFFFFFF,FFFFFFFFFF:FFFFFFFFFFFFFFFFFFFFFFFFFFFFFFFF:FF:FFFF:FFFFFFFFFFFFF:FF
@A00234:352:HKFKNDSXX:3:1237:24686:11240 1:N:0:TCGCATCG+GTCAACTG
GTCCCGGTTATTTTGCCGTAGGGGTTGTCCAGAGGCAGCAAAACCTCTTCCTTGTTGATCAGCCCCATTTTGGACATGTCGATATTAAAGTAGTGAATGTTTGGAAGGCTGATTTCCATGTCTTCTATCTCAGGAAGCTGGCTCAGGGTC
+
FFFFFFFFFFFFFFFFFFFFFFFFFFFFFFFFFFFFFFFFFFFFFFFFFFFFFFFFFFFFFFFFFFFFFFFFFFF:FFFFFFFFFFFFFFFFFFFFF::FFFFFF:FFFFF:FFFF,FFFF,FFFFFFFFFFFFFFFFFF:FFFFFFFFF
@A00234:352:HKFKNDSXX:3:1237:13268:34084 1:N:0:TCGCATCG+GTCAACTG
CACCTGCAAAAATTTCAACTCAGGATACTGATTGCTCTGCTCTGTGTGAAGTAATTGCTCTTCCGTTTCTAGTTTAGCAAGGGGCTTGTAGCTGTGCGCACGTGGAGCCCTGCATTAGCAGACACCGCAGGCTCCGTGGCCTTGGGCAGA
+
FFFFFFFFFFFFFFFFFFFFFFFFFFFFFFFFFFFFFFFFFFFFFFFFFFFFFFFFFFFFFFFFFFFFFF,FFFFFFFFFFFFFFFFFFFFFFFFFFFFFFFFFFFFFFFFFFFFFFFFFFFFFFFFFFFFFFFFFFFFFFF:FFFFFFF
@A00234:352:HKFKNDSXX:3:1238:15835:5337 1:N:0:TCGCATCG+GTCAACTG
TGTACCAAAAACGTAATAAAACCATGTGAAAAAAAAATCATCCTAGTGTTTTGAAAATCTCTGGCTGAAGCTCCTCATGGAGGAGGGCAGGGGGGCTTGAACTTCCAACCCCAGCTGAGGAGTGATTTGCATTTGATTGAGGCTCCAAGA
+
FFFFFFFFFFFFFFFFFFFFFFFFFFFFFFFFFFFFFFFFFFFFFFFFFFFFFFFFFFFFFFF:FFFFFFFFFFFFFFFFFFFFFFFFFFFFFFFFFFFFFFFFFFFFFFFFFFFFFFFFFF:FF,FFF:F,FFFFFFFFFFFFFFFFFF
@A00234:352:HKFKNDSXX:3:1238:12780:13072 1:N:0:TCGCATCG+GTCAACTG
ACAGTTTTAAAGGAATCTGCCCAAGGCCACGGAGCCTGCGGTGTCTGCTAATGCAGGGCTCCACGTGCGCACAGCTACAAGCCCCTTGCTAAACTAGAAACGGAAGAGCAATTACTTCACACAGAGCAGAGCAATCAGTATCCTGAGTTG
+
FFFFFFFFFFFFFFFFFFFFFFFFFFFFFFFFFFFFFFFFFFFFFFFFFFFFFFFFFFFFFFFFFFFFFFFFFFFFFFFFFFFFFFFFFFFFFFFFFFFFFFFFFFFFFFFFFFFFFFFFFFFFFFFFFFFFFFFFFFFFFFFFFFFFFF
@A00234:352:HKFKNDSXX:3:1238:14271:28463 1:N:0:TCGCATCG+GTCAACTG
CGTGGAGCCCTGCATTAGCAGACACCGCAGGCTCCGTGGCCTTGGGCAGATTCCTTTAAAACTGTGATCGGAGAATCACAGCGATATTTCTCCTTGCTGTTCTTGTGCCCTCTGCCTCAGACTCTGTCTTTAGGATCCGATCGTTAAGGA
+
FF,F:FFF:::FF:,FFFFFFFFF:FF:FF,FF:F,:FFFFFFFF:F,:F:FFFF,:FFFF:F,FFFF,F:FFFFFF:FFFF:FFFFF::F:FFF::::FFFFF:FFFF:F,F:,F:,FFFF:FF:FFFF:FF,FFF,FF:F,:FF:F,F
@A00234:352:HKFKNDSXX:3:1238:3857:35133 1:N:0:TCGCATCG+GTCAACTG
CCCCAAGGCCACGGAGCCTGCGGTGTCTGCTAATGCAGGGCTCCACGTGCGCACAGCTACAAGCCCCTTGCTAAACTAGAAACGGAAGAGCAATTACTTCACACAGAGCAGAGCAATCAGTATCCTGAGTTGAAATTTTTGCAGGTGAGC
+
FFFFFFFFFFFFFFFFFFFFFFFFFFFFFFFFFFFFFFFFFFFFFFFFFFFFFFFFFFFFFF:FFFFFFFFFFFFFF:FF:FFFFFFFFFFF:F:FFFFFFFFFFFFFFFFFFFFFFFFFFFFFFFFFFFFFFFFFFFFFFFFFFFFFFF
@A00234:352:HKFKNDSXX:3:1238:3568:36198 1:N:0:TCGCATCG+GTCAACTG
CTTGAAAACAACCCAGTCTGGATTTGAAGGATTCATCAAGGACCAGTTCACTACTCTCCCCGAGGTGAAGGACCGATGCTTTGCCACTCAAGTGTACTGCAAGTGGCGCTACCAGAATCGGGACGTGGACTTCGAGGCTACCTGGGGCGC
+
FFFFFFFFFFFFFFFFFFFFFFFFFFFFFFFFFFFFFFFFFFFFFFFFFFFFFFFFFFFFFFFFFFFFFFFFFFFFFFFFFFFFFFFFFFFFFFFFFFFFFFFFFFFFFF:FFFFF,FFFFF:FFFFFFFFFFFFFFFF:FFFFFFFFFF
@A00234:352:HKFKNDSXX:3:1238:8386:36746 1:N:0:TCGCATCG+GTCAACTG
ATGGAAATCAGCCTTCCAAACATTCACTACTTTAACATCGACATGTCCAAAATGGGGCTGATCAACAAGGAAGAGGTTTTGCTGCCTCTGGACAACCCCTACGGCAAAATAACCGGGACGGTGAGGAGGAAGCTGCCTTCCAGGCTGTGA
+
FFFFF:FFFFFFFFFFFFFFFFFFFFFF:FFFFFFFF,FFFFFFFFFFFFFFFFFFFFFFFFFFFFFFFFFFFFFFFFFFFFFFFFFFFFFFFFFFFFFF:FFFFFFFFFFFFFFFF:FFFFFFFFFFFF,FFFFFFF:FFFFFF:FFFF
@A00234:352:HKFKNDSXX:3:1239:17228:2237 1:N:0:TCGCATCG+GTCAACTG
GTCCAAAATGGGGCTGATCAACAAGGAAGAGGTTTTGCTGCCTCTGGACAACCCCTACGGCAAAATAACCGGGACGGTGAGGAGGAAGCTGCCTTCCAGGCTGTGACGTTATGGCTCCAGCCAGTTGTGATGCTTGGGATAACTGTGTGC
+
:FFFFFFFFFFFFFFFFFFFFFFFFFFFFFFFFFFFFFFFFFFFFFFFFFFFFFFFFF:FFFFFFFFFFFFFFFFFFFFFFFFF:F,FFFFFFFFFFFFFFF:FFFFFFFFFF:FFFFFFFFF:FFFFFFF:FFFFFFFFFFFFFFFFFF
@A00234:352:HKFKNDSXX:3:1239:1108:12242 1:N:0:TCGCATCG+GTCAACTG
CACGTGGAGCCCTGCATTAGCAGACACCGCAGGCTCCGTGGCCTTGGGCAGATTCCTTTAAAACTGTGATCGGAGAATCACAGCGATATTTCTCCTTGCTGTTCTTGTGCCCTCTGCCTCAGACTCTGTCTTTAGGATCCGATCGTTAAG
+
F:F:,FFF,:,FFFFFFFF:FF:F,,FFFFFFFFFFFFF,:FFFFF:FFFFFFF:FFFFFFFF:FFF:F,FF,FFFFF:FFF:::FFFFFFFFFFFF,FFF:FFFF:F:FF:FFFFF:FFFFFFFF:FF:FFFFFFF,:FFF:F,::F:F
@A00234:352:HKFKNDSXX:3:1239:10140:16110 1:N:0:TCGCATCG+GTCAACTG
GGAGGGTCTTCTGCACGGAAGGTGAGTATTCACCTCTGTCATAGGGCCCAGCAAATTTCTTCAGGACAATGTCCCGGACAGCGCCCCAGGTAGCCTCGAAGTCCACGTCCCGATTCTGGTAGCGCCACTTGCAGTACACTTGAGTGGCAA
+
FFFFFFFFFFFFFFFFFFFFFFFFFFFFFFFFFFFFFFFFFFFFFFFFFFFFFFFFFFFFFFFFFFFFFFFFFFFFFFFFFFFFFFFFFFFFFFFFFFFFFFFFFFFFFFFFFFFFFFFFFFFFFFFFFFFFFFFFFFFFFFFFFFFFFF
@A00234:352:HKFKNDSXX:3:1241:13901:7811 1:N:0:TCGCATCG+GTCAACTG
TTCCCGATTCTGGTAGCGCCACTTGCAGTACACTTGAGTGGCAAAGCATCGGTCCTTCACCTCGGGGAGAGTAGTGAACTGGTCCTTGATGAATCCTTCAAATCCAGACTGGGTTGTTTTCAAGACCTTGAGGTCTTTGATTCCAGAGTG
+
FFFF:FFFFFF:FFFF,FF:FFFFFFFFFFFFFFFFFFFFFFFFFF:FFFFFFFFFFFFFFFFFFFFFFFFFF:FFFFFFFFFFFFFFFFFFFFFFFFFFFFF:FFFFFFF:F:FFF:FFFFFFFF:FFF:F,FFF:FFFFF:FFFF:F,
@A00234:352:HKFKNDSXX:3:1241:24144:12305 1:N:0:TCGCATCG+GTCAACTG
GGCTCCAGCCAGTTGTGATGCTTGGGATAACTGTGTGCTCACCTGCAAAAATTTCAACTCAGGATACTGATTGCTCTGCTCTGTGTGAAGTAATTGCTCTTCCGTTTCTAGTTTAGCAAGGGGCTTGTAGCTGTGCGCACGTGGAGCCCT
+
FFFFFFFFFFFFFFFFFFFFFFFFFFFFFFFFFFFFFFFFFFFFFFFFFFFFFFFFFFFFFFFFFFFFFFFFFFFFFFFFFFFFFFFFFFFFFFFFFFFFFFFFFFFFFFFFFFFFFFFFFFFFFFFFFFFFFFFFFFFFFFFFFFFFFF
@A00234:352:HKFKNDSXX:3:1241:15148:12915 1:N:0:TCGCATCG+GTCAACTG
GTCTGCCCAAGGCCACGGAGCCTGCGGTGTCTGCTAATGCAGGGCTCCACGTGCGCACAGCTACAAGCCCCTTGCTAAACTAGAAACGGAAGAGCAATTACTTCACACAGAGCAGAGCAATCAGTATCCTGAGTTGAAATTTTTGCAGGT
+
FFFFFFFFFFFFFFFFFFFFFFFFFFFFFFFFFFFFFFFFFFFFFFFFFFFFFFFFFFFFFFFFFFFFFFFFFFF,F:FFFFFFFFFFFFFFFFFF,FFFFFFFFFFFFFFFFFFFFFF:FFFFF:FFFFFFF:FFFFFFFFFFFFFFFF
@A00234:352:HKFKNDSXX:3:1241:13946:13338 1:N:0:TCGCATCG+GTCAACTG
GTCTGCCCAAGGCCACGGAGCCTGCGGTGTCTGCTAATGCAGGGCTCCACGTGCGCACAGCTACAAGCCCCTTGCTAAACTAGAAACGGAAGAGCAATTACTTCACACAGAGCAGAGCAATCAGTATCCTGAGTTGAAATTTTTGCAGGT
+
FFFFFFFFFFFFFFFFFFFFFFFFFFFFFFFFFFFFFFFFFFFFFFFFFFFFFFFFFFFFFFFFFFFFFFFFFFFFFF,FFFFF:FFFFFFFFFFFFFFFFFFFFF:FFFFFFFFFFFFFFFFFFFFFFFF:FFFFFFFFFFFFFFFFFF
@A00234:352:HKFKNDSXX:3:1241:3640:17816 1:N:0:TCGCATCG+GTCAACTG
CGGCAGAGCAATCAGTATCCTGAGTTGAAATTTTTGCAGGTGAGCACACAGTTATCCCAAGCATCACAACTGGCTGGAGCCATAACGTCACAGCCTGGAAGGCAGCTTCCTCCTCACCGTCCCGGTTATTTTGCCGTAGGGGTTGTCCAG
+
FFFFFFFFFFFFFFFFFFFFFFFFFFFFFFFFFFFFFFFFFFFFFFFFFFFFFFFFFFFFFFFFFFFFFFFFFFFFFFFFFFFFFFFFFFFFFFFFFFFFFFFFFFFFFFFFFFFFFFFFFFFFFFF:FFFFFFFFFFFFFFFFFFFFFF
@A00234:352:HKFKNDSXX:3:1242:9100:19695 1:N:0:TCGCATCG+GTCAACTG
ACTTTAACATCGACATGTCCAAAATGGGGCTGATCAACAAGGAAGAGGTTTTGCTGCCTCTGGACAACCCCTACGGCAAAATAACCGGGACGGTGAGGAGGAAGCTGCCTTCCAGGCTGTGACGTTATGGCTCCAGCCAGTTGTGATGCT
+
FFFFFFFFFFFFFFFFFFFFFFF:FFFFFFFFFFFFFFFFFFFFFFFFFFFFFFFFFFFFFFFFFFFFFFFFFFFFFFFFFFFFFFFFFFFFFFFFFFFFFFFFFFFFFFFFFFFFFFFFFFFFFFFFFFFFFFFFFFFFFFFFFFFFFF
@A00234:352:HKFKNDSXX:3:1242:30933:22561 1:N:0:TCGCATCG+GTCAACTG
CCACGGAGCCTGCGGTGTCTGCTAATGCAGGGCTCCACGTGCGCACAGCTACAAGCCCCTTGCTAAACTAGAAACGGAAGAGCAATTACTTCACACAGAGCAGAGCAATCAGTATCCTGAGTTGAAATTTTTGCAGGTGAGCACACAGTT
+
FFFFFFFFFFFFFFFFFFFFFFFFFFFFFFFFFFFFFFFFFFFFFFFFFFFFFFFFFFFFFFFFFFFFFFFFFFFFFFFFFFFFFFFFFFFFFFFFFFFFFFFFFFFFFFFFFFFFFFFFFFFFFFFFFFFFFFFFFFFFFFFFFFFFFF
@A00234:352:HKFKNDSXX:3:1242:18059:35023 1:N:0:TCGCATCG+GTCAACTG
GTCCAAAATGGGGCTGATCAACAAGGAAGAGGTTTTGCTGCCTCTGGACAACCCCTACGGCAAAATAACCGGGACGGTGAGGAGGAAGCTGCCTTCCAGGCTGTGACGTTATGGCTCCAGCCAGTTGTGATGCTTGGGATAACTGTGTGC
+
:F:FFFFFFFFFFFFFFFFFFFFFFFFFFFFFFFFFFFFFFFFFF:FFFFF:F:FFFFFFFFF,FFFFFFFFFFFFF,FFFFFFFFFFFFFFFFFFFFFFFFFFFFFFFFFFFFFFF:FFFFFFF:FFFFFFFFFFFFFF:FFFFFFFFF
@A00234:352:HKFKNDSXX:3:1243:4517:14293 1:N:0:TCGCATCG+GTCAACTG
GTTTGATCTCATGTTCAGATCAACGGATGTGGCAGCAGCCAGTGCTTTACGACTATTTCCTTAACGATCGGATCCTAAAGACAGAGTCTGAGGCAGAGGGCACAAGAACAGCAAGGAGAAATATCGCTGTGATTCTCCGATCACAGTTTT
+
FFFF:FFFFFFFFFFFFFFFFFFFFFFFFFFFFFFFFFFFFFFFFFFFFFFFFFFFFFFFFF,:FFFFFFFFFFFFFFFFFFFFFFFFFFFFFFFFFFFFFFFFFFFFFFFFFFFFFFFFFFFFFFFFFFFFFFFFF:FF:FFFFFFFFF
@A00234:352:HKFKNDSXX:3:1243:27380:14559 1:N:0:TCGCATCG+GTCAACTG
AAGCTGCCTTCCAGGCTGTGACGTTATGGCTCCAGCCAGTTGTGATGCTTGGGATAACTGTGTGCTCACCTGCAAAAATTTCAACTCAGGATACTGATTGCTCTGCTCTGTGTGAAGTAATTGCTCTTCCGTTTCTAGTTTAGCAAGGGG
+
FFFFFFFFFFFFFFFFFFFFFFFFFFFFFFFFFFFFFFFFFFFFFFFFFFFFFFFFFFFFFFFFFFFFFFFFFFFFFFFFFFFFFFFFFFFFFFFFFFFFFFFFFFFFFFFFFFFFFFFFFFFFFFFFFFFFFFFFFFFFFFFFFFFFFF
@A00234:352:HKFKNDSXX:3:1244:22860:2879 1:N:0:TCGCATCG+GTCAACTG
CTTGTTGATCAGCCCCATTTTGGACATGTCGATGTTAAAGTAGTGAATGTTTGGAAGGCTGATTTCCATGTCTTCTATCTCAGGAAGCTGGCTCAGGGTCAGCACTTGTATGTCATAGAGGGTCTTCTGCACGGAAGGTGAGTATTCACC
+
FF,FFFFF:FFFF:FFFFFF:FFFFFFFFFFFF:FFFFFFFFF:FFFF:,FF,,FF:FFFFFFFFFFFFFFFFFFFFF:FFFFFFFFFFF:FFFFFF,FFFFFFFF,F:FFFFFFFFF::FFFF::FFFFFFF:F:F:FFFFF:FFFFFF
@A00234:352:HKFKNDSXX:3:1244:9381:3521 1:N:0:TCGCATCG+GTCAACTG
CACGTCCCGATTCTGGTAGCGCCACTTGCAGTACACTTGAGTGGCAAAGCATCGGTCCTTCACCTCGGGGAGAGTAGTGAACTGGTCATTGATGAATCCTTCAAATCCAGACTGGGTTGTTTTCAAGACCTTGAGGTCTTTGATTCCAGA
+
FFFFFFFFFFFF:FFF:F:FFFFF:FF:FFFFFFFFF,:FF:FFFFFF:FFFF:::FF:FFF:FFFFF:FFFFFFFF:FFFFFFFFF,FFFFFFFFF,FFFFFFF,FFFFFF:F:FFFF:FFF:FF,F:,,F:FFFF,FFF:FF::FFFF
@A00234:352:HKFKNDSXX:3:1244:32235:12759 1:N:0:TCGCATCG+GTCAACTG
ATTTGAAGGATTCATCAAGGACCAGTTCACTACTCTCCCCGAGGTGAAGGACCGATGCTTTGCCACTCAAGTGTACTGCAAGTGGCGCTACCAGAATCGGGACGTGGACTTCGAGGCTACCTGGGGCGCTGTCCGGGACATTGTCCTGAA
+
FF:FFFFFFFFFFFFFFFFFFFFFFFFFFFFFFFFFFFFFFFFFFFFFFFFFFFFFFFFFFFFFFFFFFFFFFFFFFFFFFFFFFFFFFFFFFFFFFFFFFFFFFFFFFFFFFFFFFFFFFFFFFFFFFFFFFFFFFFFFFFFFFFFFF:
@A00234:352:HKFKNDSXX:3:1244:1832:20729 1:N:0:TCGCATCG+GTCAACTG
GCAAATTTCTTCAGGACAATGTCCCGGACAGCGCCCCGGGTAGCCTCGAAGTCCACGTCCCGATTCTGGTAGCGCCACTTGCAGTACACTTGAGTGGCAAAGCATCGGTCCTTCACCTCGGGGAGAGTAGTGAACTGGTCCTTGATGAAT
+
FFFFFFFFFFFFFFFFFFFFFFFFFFFFFFFFFFFFFFFFFFFFFFFFFFFFFFFFFFFFFFFFFFFFFFFFFFFFFFFFFFFFFFFFFFFFFFFFFFFFFFFFFFFFFFFFFFFFFFFFFFF:FFFFFFFFFFFFFFFFFFFFFFFFFF
@A00234:352:HKFKNDSXX:3:1244:30011:23312 1:N:0:TCGCATCG+GTCAACTG
CACAGCGATATTTCTCCTTGCTGTTCTTGTGCCCTCTGCCTCAGACTCTGTCTTTAGGATCCGATCGTTAAGGAAATAGTCGTAAAGCACTGGCTGCTGCCACATCCGTTGATCTGAACATGAGATCAAACACTGTCATCATCCTAGGGA
+
FFFFFFFFFF:FFFFFFFFFFFFFFFFFFFFFFFFFFFFFFFFFFFFFFFFFFFFFFFFFFFFFFFF:FF:FFFFFFFFFFFFFFFFFFFFFFFFFFFFFFFFFFFFFFFFFFFFFF:FFFFFFFFFFFFFFFFFFFFFFFFFFFFFFFF
@A00234:352:HKFKNDSXX:3:1245:12988:6574 1:N:0:TCGCATCG+GTCAACTG
GGGCAGAGCAATCAGTATCCTGAGTTGAAATTTTTGCAGGTGAGCACACAGTTATCCCAAGCATCACAACTGGCTGGAGCCATAACGTCACAGCCTGGAAGGCAGCTTCCTCCTCACCGTCCCGGTTATTTTGCCGTAGGGGTTGTCCAG
+
FFFFFFFFF:FFFFFFFFFFFFFF:FFFFFFFFFFFFFFFFFFFFFFFFFFFFFFFFFF,FFFFFFFFFFFFFFFFFFFFFFFFFFFFFFFFFFFFFFFFFFFFFFFFFFFFFFFFFFFFFFFFFFFFFFFFFFFFFFFFFFFFFFFFFF
@A00234:352:HKFKNDSXX:3:1245:3884:11631 1:N:0:TCGCATCG+GTCAACTG
GCCACGGAGCCTGCGGTGTCTGCTAATGCAGGGCTCCACGTGCGCACAGCTACAAGCCCCTTGCTAAACTAGAAACGGAAGAGCAATTACTTCACACAGAGCAGAGCAATCAGTATCCTGAGTTGAAATTTTTGCAGGTGAGCACACAGT
+
FF:F:FFFFFFFFFFF:FFFFF:FFFF:FFFFFF:FFF:::FFFFFF:FFFFFF:FF:FFFF:FF,F:F:FFF,FF,F:FFFFFFFFFFFF,FFFFFFFFFFFFF:FFF:FFF,FFF,F:FFF:FFFFFFFFFFFF:FFF,FF::,F:FF
@A00234:352:HKFKNDSXX:3:1245:24614:28714 1:N:0:TCGCATCG+GTCAACTG
CTCGGGAAGCTGGCTCAGGGTCAGCACTTGTATGTCATAGAGGGTCTTCTGCACGGAAGGTGAGTATTCACCTCTGTCATAGGGCCCAGCAAATTTCTTCAGGACAATGTCCCGGACAGCGCCCCAGGTAGCCTCGAAGTCCACGTCCCG
+
FFFFFFFFFFFFFFFFFFFFFFFFFFFFFFFFFFFFFFFFFFFFFFFFFFFFFFFFFFFFFFFFFFFFFFFFFFFFFFFFFFFFFFFFFFFFF,F:FFFFFFFFFFFFFFF:FFFFFFFFFFFFFFFFFFFFFFFFFFFFFFFFFFFFFF
@A00234:352:HKFKNDSXX:3:1245:13919:33833 1:N:0:TCGCATCG+GTCAACTG
GGGGGCACAAGAACAGCAAGGAGAAATATCGCTGTGATTCTCCGATCACAGTTTTAAAGGAATCTGCCCAAGGCCACGGAGCCTGCGGTGTCTGCTAATGCAGGGCTCCACGTGCGCACAGCTACAAGCCCCTTGCTAAACTAGAAACGG
+
FFFFFFFFFFFFFFFFFFFFFFFFFFFFFFFFFFFFFFFFFFFFFFFFFFFFFFFF:FFFFFFFFFFFFFFFFFFFFFFFFFFFFFFFFFFFFFFFFFFFFFFFFFFFFFFFFFFFFFFFFFFFFFFFFFFFFFFFF:FFFF:FFFFFFF
@A00234:352:HKFKNDSXX:3:1246:6036:13135 1:N:0:TCGCATCG+GTCAACTG
CTGCTCTGTGTGAAGTAATTGCTCTTCCGTTTCTAGTTTAGCAAGGGGCTTGTAGCTGTGCGCACGTGGAGCCCTGCATTAGCAGACACCGCAGGCTCCGTGGCCTTGGGCAGATTCCTTTAAAACTGTGATCGGAGAATCACAGCGATA
+
FFFFFFFFFFFFFFFFF:FFFFFFFFFFFFFFFFFFF:FFFFFFFFFFFFFFFFFFFFFFFFFFFFFFFFFFFFFFFF,FFFFFFFFFFFFFFFFFFFFF::FFFFFF:FFFFFF:FFFFFFFFFFF:FFFFFFFFFF:FFFFFFFFFFF
@A00234:352:HKFKNDSXX:3:1246:25907:19429 1:N:0:TCGCATCG+GTCAACTG
CACAAGAACAGCAAGGAGAAATATCGCTGTGATTCTCCGATCACAGTTTTAAAGGAATCTGCCCAAGGCCACGGAGCCTGCGGTGTCTGCTAATGCAGGGCTCCACGTGCGCACAGCTACAAGCCCCTTGCTAAACTAGAAACGGAAGAG
+
FFFFFFFFFFFFFFFFFFFFFFFFFFFFFFFFFFFFFFFFFFFFFFFFFFFFFFFFFFFFFFFFFFFFFFFFFFFFFFFFFFFFFFFFFFFFFFFFFFFFFFFFFFFFFFFFFFFFFFFFFFFFFFFFFFFF:FFFFFFFFFFFFFFF:F
@A00234:352:HKFKNDSXX:3:1246:7979:34475 1:N:0:TCGCATCG+GTCAACTG
CAAGGACCAGTTCACTACTCTCCCCGAGGTGAAGGACCGATGCTTTGCCACTCAAGTGTACTGTAAGTGGCGCTACCAGAATCGGGACGTGGACTTCGAGGCTACCTGGGGCGCTGTCCGGGACATTGTCCTGAAGAAATTTGCTGGGCC
+
FFFFFFFFFFFFFFFFFFFFFFFFFFFFFFFFFFFFFFFFFFFFFFFF:FFFFFFFFFFFFFFFFFFFFFFFFFFFFFFFFFFFFFFFF:FFFFFFFFFFFFFFFFFFFFFFFFFFFFFFFFFFFFFFFFFFF,FFF:FFFFFFFFFFFF
@A00234:352:HKFKNDSXX:3:1247:16676:5040 1:N:0:TCGCATCG+GTCAACTG
GTAATTGCTCTTCCGTTTCTAGTTTAGCAAGGGGCTTGTAGCTGTGCGCACGTGGAGCCCTGCATTAGCAGACACCGCAGGCTCCGTGGCCTTGGGCAGATTCCTTTAAAACTGTGATCGGAGAATCACAGCGATATTTCTCCTTGCTGT
+
FFFFFFFFFFFFFFF:FFFFFFFFFFFFFFFFFFFFFFFFFFFFFF:FFFFFFFFFFFFFFFFFFFFFFFFFFFFFF:FFFFFFFFFFFFFFFFFFFFFFFFFFFFFFFFFFFFFFFFFFFFFFFFFFFFFFFFFFFFFFFFFFFFFFFF
@A00234:352:HKFKNDSXX:3:1247:32108:22341 1:N:0:TCGCATCG+GTCAACTG
TTTCTCCTTGCTGTTCTTGTGCCCTCTGCCTCAGACTCTGTCTTTAGGATCCGATCGTTAAGGAAATAGTCGTAAAGCACTGGCTGCTGCCACATCCGTTGATCTGAACATGAGATCAAACACTGTCATCATCCTAGGGATGTCTGGGTT
+
F,F,FFFFFFFFFFFFFFFFFFFFFFFFFFFFFFFFFF:F:FF,F,FFFF:FFFFFFF:,FFF:FFFFFFFFFFFF:FFFFFFFFFFF,FFFFFFFF:FFFFFFFFFFFFFFFFFFFFFFFFF,,FFFFFFFFFFFFFFF:FFFFFFFFF
@A00234:352:HKFKNDSXX:3:1248:32633:16141 1:N:0:TCGCATCG+GTCAACTG
CACAGCGATATTTCTCCTTGCTGTTCTTGTGCCCTCTGCCTCAGACTCTGTCTTTAGGATCCGATCGTTAAGGAAATAGTCGTAAAGCACTGGCTGCTGCCACATCCGTTGATCTGAACATGAGATCAAACACTGTCATCATCCTAGGGA
+
FFFFFFFFFFFFFFFFFFFFFFFFFFFFFFF:FFFFFFFFFFFFFFFFFFFFFFFFFFFFFFFFFFFFFFFFFFFFFFFFFFFFF:FFFFFFFFFFFFFFFFFFFFFF:FFFFFFFFFFFFFFFFFFFF,FFFFFFFFFFFFF:FFFF:F
@A00234:352:HKFKNDSXX:3:1248:2510:16485 1:N:0:TCGCATCG+GTCAACTG
ATTTGCTGGGCCCTATGACAGAGGTGAATACTCACCTTCCGTGCAGAAGACCCTCTATGACATACAAGTGCTGACCCTGAGCCAGCTTCCTGAGATAGAAGACATGGAAATCAGCCTTCCAAACATTCACTACTTTAACATCGACATGTC
+
FFFFFFFFFFFFFFFFFFFFFFFFFFFFFFFFFFFFFFFFFFFFFFFFFFFFFFFFFFFFFFFFFFFFFFFFFFFFFFFFFFFFFFFFFFFFFFFF:FFFFFFFFFFFF:FFFFFFFFFFFFFFFFFFFFFFFFFFFFFFFFFFFFFFFF
@A00234:352:HKFKNDSXX:3:1249:8052:8140 1:N:0:TCGCATCG+GTCAACTG
GTCGATGTTAAAGTAGTGAATGTTTGGAAGGCTGATTTCCATGTCTTCTATCTCAGGAAGCTGGCTCAGGGTCAGCACTTGTATGTCATAGAGGGTCTTCTGCACGGAAGGTGAGTCTTCACCTCTGTCATAGGGCCCAGCAAATTTCTT
+
FFFFFFFFFFFFFFFFFFFFFFFFFFFFFFFFFFFFFFFFFFFFFFFFFFFFFFFFFFFF:FFFFFFFFFFFFFFFFFFFFFFFFFFFFFFFFFFFFFFFFFFFFFFFFFFFFFFF:FFFF:FFFFFFFFF:FFFFFFFFFF,FFFFFFF
@A00234:352:HKFKNDSXX:3:1249:32805:15593 1:N:0:TCGCATCG+GTCAACTG
TCTCCAGGTTTTGCTGCCTCTGGACAACCCCTACGGCAAAATAACCGGGACGGTGAGGAGGAAGCTGCCTTCCAGGCTGTGACGTTATGGCTCCAGCCAGTTGTGATGCTTGGGATAACTGTGTGCTCACCTGCAAAAATTTCAACTCAG
+
FFFFFFFFFFFFFFFFFFFFFFFFFFFFFFFFFFFFFFFFFFFFFFFFFFFFFFFFFFFFFFFFFFFFFFFFFFFFFFFFFF,FFFFFFFFFFFFFFFFFFFFFFFFFFFFFFFFFFFFFFFFFF:FFF:F:FFF:FFFFFFFFFFFFFF
@A00234:352:HKFKNDSXX:3:1249:3016:16517 1:N:0:TCGCATCG+GTCAACTG
GTGAGGAGGAAGCTGCCTTCCAGGCTGTGACGTTATGGCTCCAGCCAGTTGTGATGCTTGGGATAACTGTGTGCTCACCTGCAAAAATTTCAACTCAGGATACTGATTGCTCTGCTCTGTGTGAAGTAATTGCTCTTCCGTTTCTAGTTT
+
FFFFFFFFFFFFFFFFFFFFFFFFFFFFFFFFFFFFFFFFFFFFFFFFFFFFFFFFFFFFFFFFFFFFFFFFFFFFFFFFFFFFFFFFFFFFFFFFFFFFF:FFFFFFFFFFFFFFFFFFFFFFFFFF:FFFFFFFFFFFFFFFFFFFFF
@A00234:352:HKFKNDSXX:3:1249:9896:17848 1:N:0:TCGCATCG+GTCAACTG
GTGCTTTACGACTATTTCCTTAACGATCGGATCCTAAAGACAGAGTCTGAGGCAGAGGGCACAAGAACAGCAAGGAGAAATATCGCTGTGATTCTCCGATCACAGTTTTAAAGGAATCTGCCCAAGGCCACGGAGCCTGCGGTGTCTGCT
+
FF:F:FFFFFF,FFF:FFF:FF:::FF:,FFF,FFFFF:FFFFFFFFFFFFFFFFFFFFFFFFFFFFFFFFFFFFFFFFFFFFFFFFFFFFFFFFFFFFF,FFFFF:FFFFF:FF:FFF:FF,FFFFFFFFFFFFFFF:FFFFF:FFFFF
@A00234:352:HKFKNDSXX:3:1249:27651:20572 1:N:0:TCGCATCG+GTCAACTG
CGTTATGGCTCCAGCCAGTTGTGATGCTTGGGATAACTGTGTGCTCACCTGCAAAAATTTCAACTCAGGATACTGATTGCTCTGCTCTGTGTGAAGTAATTGCTCTTCCGTTTCTAGTTTAGCAAGGGGCTTGTAGCTGTGCGCACGTGG
+
FFFFFFFFFFFFFFFFFFFFFFFFFFFFFFFFFFFFFFFFFFFFFFFFFFFFFFFFFFFFFFFFFFFFFFFFFFFFFFFFFFFFFFFFFFFFFFFFFFFFFFFFFFFFFFF:FFFFFFFFFFFFFFFFFFFFFFFFFFFFFFFFFFFFFF
@A00234:352:HKFKNDSXX:3:1249:15691:27602 1:N:0:TCGCATCG+GTCAACTG
CCCCGGTTATTTTGCCGTAGGGGTTGTCCAGAGGCAGCAAAACCTCTTCCTTGTTGATCAGCCCCATTTTGGACATGTCGATGTTAAAGTAGTGAATGTTTGGAAGGCTGATTTCCATGTCTTCTATCTCAGGAAGCTGGCTCAGGGTCA
+
FFFFFFFFFFFFFFFFF:FFFFFFFFFFFFFFFFFFFFFFF:FFFFFFFFFFFFFFFFFFFFFFFF,FFFFFFFFFFFFFFFF:FFFFFFFFFFFFFFFFFFFFFFFFFFFFFFFF::FFFFFFFFFFFFFFFFFFFFFFFFFFFFFFFF
@A00234:352:HKFKNDSXX:3:1249:1452:34788 1:N:0:TCGCATCG+GTCAACTG
AGCTGCCTTCCAGGCTGTGACGTTATGGCTCCAGCCAGTTGTGATGCTTGGGATAACTGTGTGCTCACCTGCAAAAATTTCAACTCAGGATACTGATTGCTCTGCTCTGTGTGAAGTAATTGCTCTTCCGTTTCTAGTTTAGCAAGGGGC
+
FFFFFFFFFFFFFFFFFFFFFFFFFFFFFFFFFFFFFFFFFFFFFF:FFFFFFFFFFFFFFFFFFFFFFFFFFFFFFFFFFFFFFFFFFFFFFFFFFFFFFFFFFFFFFFFFFFFFFFFFFFFF,FFFFFFFFFFFFFFFFFFFF:FFFF
@A00234:352:HKFKNDSXX:3:1250:24505:11021 1:N:0:TCGCATCG+GTCAACTG
CTCAAGTGTACTGCAAGTGGCGCTACCAGAATCGGGACGTGGACTTCGAGGCTACCTGGGGCGCTGTCCGGGACATTGTCCTGAAGAAATTTGCTGGGCCCTATGACAGAGGTGAATACTCACCTTCCGTGCAGAAGACCCTCTATGACA
+
FFFFF:FF,::F:FF,FF,FF:FF,::FFFFFF:F:F:FF:,F:FFF:FF:FFFF,F::F:F:FFFFFFF,FFFF:F,FF,FF:FFF,::FF:FFFFF,FFFFFFFFFFFF,FFFF:FFFFFFFF::,:FFFF:FFFFFFFFFFFF,FFF
@A00234:352:HKFKNDSXX:3:1250:25717:11678 1:N:0:TCGCATCG+GTCAACTG
CTCCTCACCGTCCCGGTTATTTTGCCGTAGGGGTTGTCCAGAGGCAGCAAAACCTCTTCCTTGTTGATCAGCCCCATTTTGGACATGTCGATGTTAAAGTAGTGAATGTTTGGAAGGCTGATTTCCATGTCTTCTATCTCAGGAAGCTGG
+
FFFFFFFFFFFFFFFFFFFFFFFFFFFFFFFFFFFFFFFFFFFFFFFFFFFFFFFFFFFFFFFFFFFFFFFFFFFFFFFFFFF:FFFF,F:FFFF:FFFFFFFFFFFFFFFFFFFFFFFFFFFF:,FFFF,FFFFFFFFFFFF:FFFFF:
@A00234:352:HKFKNDSXX:3:1251:13132:7952 1:N:0:TCGCATCG+GTCAACTG
GTTTAGCAAGGGGCTTGTAGCTGTGCGCACGTGGAGCCCTGCATTAGCAGACACCGCAGGCTCCGTGGCCTTGGGCAGATTCCTTTAAAACTGTGATCGGAGAATCACAGCGATATTTCTCCTTGCTGTTCTTGTGCCCTCTGCCTCAGA
+
FFFFFFFFFFFFFFFFFFFFFFFFFFFFFFFFFFFFFFFFFFFFFFFFFFFFFFFFFFFFFFFFFFFFFFFFFFFFFFFFFFFFFFFFFFFFFFFFFFFF:FFFFFFFFFFFFFFFFFFFFFFFFFFFFFFFFFFFFFFFFFF:FFFFFF
@A00234:352:HKFKNDSXX:3:1251:23873:18380 1:N:0:TCGCATCG+GTCAACTG
GAATCAAAGACCTCAAGGTCTTGAAAACAACCCAGTCTGGATTTGAAGGATTCATCAAGGACCAGTTCACTACTCTCCCCGAGGTGAAGGACCGATGCTTTGCCACTCAAGTGTACTGCAAGTGGCGCTACCAGAATCGGGACGTGGACT
+
FFF,:FFF,FFFFFF::FFF,:F:FFFFFFFFFF::F:FF:F,FFFFFFFFFFFFFFFFFFFF,F:FFFFFFFFFFFF:FF,FF:FF,FFFFFF:FFFF,FFFFF:FFFFFF:FFF,:F:FFFFF,F:FF:FFF:F:FFFFF:FFFFFF:
@A00234:352:HKFKNDSXX:3:1252:25798:8249 1:N:0:TCGCATCG+GTCAACTG
GGAAGGCTGATTTCCATGTCTTCTATCTCAGGAAGCTGGCTCAGGGTCAGCACTTGTATGTCATAGAGGGTCTTCTGCACGGAAGGTGAGTATTCACCTCTGTCATAGGGCCCAGCAAATTTCTTCAGGACAATGTCCCGGACAGCGCCC
+
FFFFFFFFFFFFFFFFFFFF:FFFFFFFFFFFFFFFFFFFFFFFFFFFFFFFFF:FFFFFFFFFFFFFFFFFFFFFFFFFFFFFFFFFFFFFFF:FFFFFFFFFFFFFFFFFFFFFFFFFFFFFFFFFFFFFFFFFFFFFFFFFFFFFFF
@A00234:352:HKFKNDSXX:3:1252:24252:21042 1:N:0:TCGCATCG+GTCAACTG
GTCAGCACTTGTATGTCATAGAGGGTCTTCTGCACGGAAGGTGAGTATTCACCTCTGTCATAGGGCCCAGCAAATTTCTTCAGGACAATGTCCCGGACAGCGCCCCAGGTAGCCTCGAAGTCCACGTCCCGATTCTGGTAGCGCCACTTG
+
FFFFFFFFFFFFFFFFFFFFFFFFFFFFFFFFFFFFFFFFFFFFFF:FFFFFFFFFFFFFFFFFFFFFFFFFFFFFFFFFFFFFFFFFFFFFFFFFFFFFFFFFFFFFFFFFFFFFFFFFFFFFFFFFFFFFF:FFFFFFFFFFF:FFFF
@A00234:352:HKFKNDSXX:3:1253:27995:5948 1:N:0:TCGCATCG+GTCAACTG
TTCCTGAGTTGAAATTTTTGCAGGTGAGCACACAGTTATCCCAAGCATCACAACTGGCTGGAGCCATAACGTCACAGCCTGGAAGGCAGCTTCCTCCTCACCGTCCCGGTTATTTTGCCGTAGGGGTTGTCCAGAGGCAGCAAAACCTCT
+
FFFFFFFFFFFFFFFFFFFFFFFFFFFFFFFFFFFFFFFFFFFFFFFFFFFFFFFFFFFFFFFFFFFFFFFFFFFFFFFFFFFFFFFFFFFFFFFFFFFFFFFFFFFFFFFFFFFFFFFFFFFFFFFFFFFFFFFFFFFFFFFFFFFFFF
@A00234:352:HKFKNDSXX:3:1253:27760:6292 1:N:0:TCGCATCG+GTCAACTG
CGCCCCATTTTGGACATGTCGATGTTAAAGTAGTGAATGTTTGGAAGGCTGATTTCCATGTCTTCTATCTCAGGAAGCTGGCTCAGGGTCAGCACTTGTATGTCATAGAGGGTCTTCTGCACGGAAGGTGAGTATTCACCTCTGTCATAG
+
FFFFFFFFF:FFFFFFFFFFF:FFFFFFFFFFFFFFFFFFFFFFFF:FFFFFFFFFFF,FFFFFFFFFFFFFFFFF:FFFFFFFFFFFF,FFFFFFFFFFF:FFFFFFFFFFFFFFFF:FFF,FFFF:FFFFFFF:FF:F:FFFFFFFFF
@A00234:352:HKFKNDSXX:3:1253:10474:10207 1:N:0:TCGCATCG+GTCAACTG
GTGAATGTTTGGAAGGCTGATTTCCATGTCTTCTATCTCAGGAAGCTGGCTCAGGGTCAGCACTTGTATGTCATAGAGGGTCTTCTGCACGGAAGGTGAGTATTCACCTCTGTCATAGGGCCCAGCAAATTTCTTCAGGACAATGTCCCG
+
FFFFFFFFFFFFFFFFFFFFFFFFFFFFFFFFFFFFFFFFFFFFFFFFFFFFFFFFFFFFFFFFFFFFFFFFFFFFFFFFFFFFFFFFFFFFF:FFFFFFF,:FFFFFFFFFFFFFFFFFFFFFFFFFFFFFFFFFFFFFFFFFFFFFFF
@A00234:352:HKFKNDSXX:3:1253:12373:18881 1:N:0:TCGCATCG+GTCAACTG
ACCTGGGGCGCTGTCCGGGACATTGTCCTGAAGAAATTTGCTGGGCCCTATGACAGAGGTGAATACTCACCTTCCGTGCAGAAGACCCTCTATGACATACAAGTGCTGACCCTGAGCCAGCTTCCTGAGATAGAAGACATGGAAATCAGC
+
FFFFFFFFFFFFFFFFFFFFFFFFFFFFFFF,F::FFFFFFFFFFFFFFFFFFFFFFFFFFFF,FFFFFFFFFFFFFFFFFFFFFFFFFFFFFFFFFFFFFF:FFFFFFFFFFFFFFFFFFFFFFFFFFFFFFFFF:FFFFFFFFFFFFF
@A00234:352:HKFKNDSXX:3:1253:22824:26991 1:N:0:TCGCATCG+GTCAACTG
TATGGCTCCAGCCAGTTGTGATGCTTGGGATAACTGTGTGCTCACCTGCAAAAATTTCAACTCAGGATACTGATTGCTCTGCTCTGTGTGAAGTAATTGCTCTTCCGTTTCTAGTTTAGCAAGGGGCTTGTAGCTGTGCGCACGTGGAGC
+
FFFFFFFFFFFFFFFFFFFFFFFFFFFFFFFFFFFFFFFFFFFFFFFFFFFFF:FFFFFFFFFFFFFFFFFFFFFFFFFFFFFFFFFFFFFFFFFFFFFFFFFFFFFFFFFFFFFFFFFFFFFFFFFFFFFFFFFFFF:FFFFFFFFFFF
@A00234:352:HKFKNDSXX:3:1253:21730:30326 1:N:0:TCGCATCG+GTCAACTG
CCCATTTTGGACATGTCGATGTTAAAGTAGTGAATGTTTGGAAGGCTGATTTCCATGTCTTCTATCTCAGGAAGCTGGCTCAGGGTCAGCACTTGTATGTCATAGAGGGTCTTCTGCACGGAAGGTGAGTATTCACCTCTGTCATAGGGC
+
FFFFFFFFFFFFFFFFFFFFFFFFFFFFFFFFFFFFFFFFFFFFF:FFFFFFF:FFFFFFFFFFFFFFFFFFFFFFFFFFFFFFFFFFFFFFFFFFFFFFFFFFFFFFFFFFFFFFFFF:F:,FFFFFFF:FFFFFFFFFFFFFFFFFFF
@A00234:352:HKFKNDSXX:3:1253:32723:35681 1:N:0:TCGCATCG+GTCAACTG
CCGGTGAGCACACAGTTATCCCAAGCATCACAACTGGCTGGAGCCATAACGTCACAGCCTGGAAGGCAGCTTCCTCCTCACCGTCCCGGTTATTTTGCTGTAGGGGTTGTCCAGAGGCAGCAAAACCTCTTCCTTGTTGATCAGCCCCAT
+
FFFFFFFFFFFFFFFFFFFFFFFFFFFFFFFFFFFFFFFFFFFFFFFFFFFFFFFFFFFFFFFFFFFFFFFFFFFFFFFFFFFFFFFFFFFFFFFFFFFFFFFFFFFFFFFFFFFFFFFFFFFFFFFFFFFFFFFFFFFFFFFFFFFFFF
@A00234:352:HKFKNDSXX:3:1254:16360:17487 1:N:0:TCGCATCG+GTCAACTG
GTAGCCTCGAAGTCCACGTCCCGATTCTGGTAGCGCCACTTGCAGTACACTTGAGTGGCAAAGCATCGGTCCTTCACCTCGGGGAGAGTAGTGAACTGGTCCTTGATGAATCCTTCAAATCCAGACTGGGTTGTTTTCAAGACCTTGAGG
+
FFF::FFFFFFFFFFFFFFFFFFFFFFFFFFFFFFFFFFF:FFFFFFFFFFFFFFFFFFFFFFFFFFFFFFFFFFFF:FFFFFFFFFFFFFFFFFFFFF:FFFFFFFFFFFFFFFFFFFFFFFFFF:FFFFFFFFFFFFFFFFF:FFFFF
@A00234:352:HKFKNDSXX:3:1254:13937:20744 1:N:0:TCGCATCG+GTCAACTG
TGTGGCAAAGCATCGGTCCTTCACCTCGGGGAGAGTAGTGAACTGGTCCTTGATGAATCCTTCAAATCCAGACTGGGTTGTTTTCAAGACCTTGAGGTCTTTGATTCCAGAGTGAATGATGGGAGGTCCTTTCCATAGTCGTCATGGTAA
+
FFFFFFFFFFFFFFFF:FFFFFFFFFFFFFFFFFFFFFFFFFFFFFFFFFFFFFFFFFFFFFFFFFFFFFFFFF:FFFFFFFFF:FFF:FFFFFFFFFFFFFFFFF,FF:FFFFFFFFFFFFFFFFFFFFFFFFFFFFFFFFF:FFFF:F
@A00234:352:HKFKNDSXX:3:1255:9932:3818 1:N:0:TCGCATCG+GTCAACTG
AGGTGGGCACACAGTTATCCCAAGCATCACAACTGGCTGGAGCCATAACGTCACAGCCTGGAAGGCAGCTTCCTCCTCACCGTCCCGGTTATTTTGCCGTAGGGGTTGTCCAGAGGCAGCAAAACCTCTTCCTTGTTGATCAGCCCCATT
+
FFFFFFFFFFFFFF:FFFFFFFFFFFFFFFFFFFFFFFFFFFFFFFFFFFFFFFFFFFFFFFFFFFFFFFFFFFFFFFFFFFFFFFFFFFFFFFFFFFFFFFFFFFFFFFFFFFFFFFFFFFFFFFFFFFFFFFFFFFFFFFFFFFFFFF
@A00234:352:HKFKNDSXX:3:1255:30644:11193 1:N:0:TCGCATCG+GTCAACTG
GCCAGTTGTGATGCTTGGGATAACTGTGTGCTCACCTGCAAAAATTTCAACTCAGGATACTGATTGCTCTGCTCTGTGTGAAGTAATTGCTCTTCCGTTTCTAGTTTAGCAAGGGGCTTGTAGCTGTGCGCACGTGGAGCCCTGCATTAG
+
FFFFFFFFFFFFFFFFFFFFFFFFFFFFFFFFFFFFFFFFFFFFFFFFFFFFFFFFFFFFFFFFFFFFFFFFFFFFFFFFFFFFFFFFFFFFFFFFFFFFFFFFFFFFFFFFFFFFFFFFFFFFFFFFFFFFFFFFFFFFFFFFFFFFFF
@A00234:352:HKFKNDSXX:3:1255:12662:18975 1:N:0:TCGCATCG+GTCAACTG
ATGCAGTGTTTGATCTCATGTTCAGATCAACGGATGTGGCAGCAGCCAGTGCTTTACGACTATTTCCTTAACGATCGGATCCTAAAGACAGAGTCTGAGGCAGAGGGCACAAGAACAGCAAGGAGAAATATCGCTGTGATTCTCCGATCA
+
FFFFFFFFFFFFFFFFFFFFFFFFFFFF:FFFFFFFFFFFFFFFFFFFFFFFFFFFFFFFFFFFFFFFFFFFFFFFFFFFFFFFFFFFFFFFFFFFFFFFFFFFFFFFFFFFFFFFFFFFFFFFFFFFFFFFFFFFFFFFFFFFFFFFFF
@A00234:352:HKFKNDSXX:3:1255:4029:25504 1:N:0:TCGCATCG+GTCAACTG
AATTGCTCTTCCGTTTCTAGTTTAGCAAGGGGCTTGTAGCTGTGCGCACGTGGAGCCCTGCATTAGCAGACACCGCAGGCTCCGTGGCCTTGGGCAGATTCCTTTAAAACTGTGATCGGAGAATCACAGCGATATTTCTCCTTGCTGTTC
+
FFFFFFFFFFFFFFFFFFFFFFFFFFFFFFFFFFFFFFFFFFFFFFFFFFFFFFFFFFFFFFFFFFFFFFFFFFFFFFFFFFFFFFFFFFFFFFFFFFFFFFFFFFFFFFFFFFFFFFFFFFFFFFFFFFFFFFFFFFFFFFFFFFFFFF
@A00234:352:HKFKNDSXX:3:1255:2202:26819 1:N:0:TCGCATCG+GTCAACTG
TGGGGGTCTTCTGCACGGAAGGTGAGTATTCACCTCTGTCATAGGGCCCAGCAAATTTCTTCAGGACAATGTCCCGGACAGCGCCCCAGGTAGCCTCGAAGTCCACGTCCCGATTCTGGTAGCGCCACTTGCAGTACACTTGAGTGGCAA
+
FFFFFFFFFFFFFFFFFFFFFFFFFFFFFFFFFFFFFFFFFFFFFFFFFFFFFFFFFFFFFFFFFFFFFFFFFFFFFFFFFFFFFFFFFFFFFFFFFFFFFFFFFFFFFFFFFFFFFFFFFFFFFFFFFFFFFFFFFFFFFFFFFFFFFF
@A00234:352:HKFKNDSXX:3:1255:5538:28494 1:N:0:TCGCATCG+GTCAACTG
GCTCTGTGTGAAGTAATTGCTCTTCCGTTTCTAGTTTAGCAAGGGGCTTGTAGCTGTGCGCACGTGGAGCCCTGCATTAGCAGACACCGCAGGCTCCGTGGCCTTGGGCAGATTCCTTTAAAACTGTGATCGGAGAATCACAGCGATATT
+
FFFFFFFFFFFFFFFFFFFFFF:FFFFFFFFFFFFFFFFFFFFFFFFFFFFFFFFFFFFFFFFFFFFFFFFFFFFFFFFFFFFFFFFFFFFFFFFFFFFFFFFFFFFFFFFFFFFFFFFFFFFFFFFFFFFFFFFFFFFFFFFFFFFFFF
@A00234:352:HKFKNDSXX:3:1255:23014:30765 1:N:0:TCGCATCG+GTCAACTG
GCCCTGCATTAGCAGACACCGCAGGCTCCGTGGCCTTGGGCAGATTCCTTTAAAACTGTGATCGGAGAATCACAGCGATATTTCTCCTTGCTGTTCTTGTGCCCTCTGCCTCAGACTCTGTCTTTAGGATCCGATCGTTAAGGAAATAGT
+
FFFFFFFFFFFFFFFFFFF,FFFFFFFFFFFFFFF,FFFFF:FFFFF:FFFFFFFFFFFFFFFFFFFF:FFFFFFFFFFFFFFFFFFFFFFFFFFFFFFFFFFFFFFFFFFFFFFFFFFFFFFFF,FFFFFFFFFFFFFFFFFF,:FFFF
@A00234:352:HKFKNDSXX:3:1256:28311:2018 1:N:0:TCGCATCG+GTCAACTG
GCAGGTGAGCACACAGTTATCCCAAGCATCACAACTGGCTGGAGCCATAACGTCACAGCCTGGAAGGCAGCTTCCTCCTCACCGTCCCGGTTATTTTGCCGTAGGGGTTGTCCAGAGGCAGCAAAACCTCTTCCTTGTTGATCAGCCCCA
+
FFFFFFFFFFFFFFFFFFFFFFFFFFFFFFFFFFFFFFFFFFFFFFFFFFFFFFFFFFFFFFFFFFFFFFFFFFFFFFFFFFFFFFFFFFFFFFFFFFF:FFFFFFFFFFFFFFFFFFFFFFFFF:FFFFFFFFFFFFFFFFFFFFFFFF
@A00234:352:HKFKNDSXX:3:1256:32470:23688 1:N:0:TCGCATCG+GTCAACTG
GAGCAATCAGTATCCTGAGTTGAAATTTTTGCAGGTGAGCACACAGTTATCCCAAGCATCACAACTGGCTGGAGCCATAACGTCACAGCCTGGAAGGCAGCTTCCTCCTCACCGTCCCGGTTATTTTGCCGTAGGGGTTGTCCAGAGGCA
+
FFFFFFFFFFFFFFFFFFFFFFFFFF:FFFFFFFFFFFFFFFFFFFFFFFFFFFFFFFFFFFFFFFFFFFFFFFFFFFFFFFFFFFFFFFFFFFFFFFFFFFFFFFFFFFFFFFFFFFFFFFFFFFFFFFFFFFFFFFFFFFFFFFFFFF
@A00234:352:HKFKNDSXX:3:1256:17291:31657 1:N:0:TCGCATCG+GTCAACTG
AAACTGTGATCGGAGAATCACAGCGATATTTCTCCTTGCTGTTCTTGTGCCCTCTGCCTCAGACTCTGTCTTTAGGATCCGATCGTTAAGGAAATAGTCGTAAAGCACTGGCTGCTGCCACATCCGTTGATCTGAACATGAGATCAAACA
+
FFFFFFFFFFFFFFFFFFFFFFFFFFFFF:FFFFFFFFFFFFFFFFFFFFFFFFFFFFFF:FFFFFFFFF,,FFFFFFFFFFFFFFFF:FF:FFFFFFFFFFFFFF:FFFFFFFFFFFFFFF:FFFFFFFFFFFFFFFFFFFFFFFFFFF
@A00234:352:HKFKNDSXX:3:1257:31485:13275 1:N:0:TCGCATCG+GTCAACTG
CTATGACAGAGGTGAATACTCACCTTCCGTGCAGAAGACCCTCTATGACATACAAGTGCTGACCCTGAGCCAGCTTCCTGAGATAGAAGACATGGAAATCAGCCTTCCAAACATTCACTACTTTAACATCGACATGTCCAAAATGGGGCT
+
FFFFFFFFFFFFFFF:F::,FFFFF,FFF:FFFFFF:FFF,FFFFFFFFFFFFFFF:,FF:F:FFF,FFF,F:FFFFF,FFFFFFFFFFFFF:FFFFFF:FFFFF:FFFFFFFF,FFFFFFFF:FFFF:FFF,FF,FF,FFFFFFF::FF
@A00234:352:HKFKNDSXX:3:1257:31069:18380 1:N:0:TCGCATCG+GTCAACTG
CCATTACCATGACGACTATGGAAAGGACCTCCCATCATTCACTCTGGAATCAAAGACCTCAAGGTCTTGAAAACAACCCAGTCTGGATTTGAAGGATTCATCAAGGACCAGTTCACTACTCTCCCCGAGGTGAAGGACCGATGCTTTGCC
+
FFFFFFFFFFFFFFFFFFFFFFFFFFFFFFFFFFFFFFFFFFFFFFFFFFFFFFFFFFFFFFFFFFFFFFFFFFFFFFFFFFFFFFFFFFFFFFFFFFFFFFFFFFFFFFFFFFFFFFFFFFFFFFFFFFFFF,FFFFFFFFFFFFFFFF
@A00234:352:HKFKNDSXX:3:1257:29894:18724 1:N:0:TCGCATCG+GTCAACTG
CCATTACCATGACGACTATGGAAAGGACCTCCCATCATTCACTCTGGAATCAAAGACCTCAAGGTCTTGAAAACAACCCAGTCTGGATTTGAAGGATTCATCAAGGACCAGTTCACTACTCTCCCCGAGGTGAAGGACCGATGCTTTGCC
+
FFFFFFFFFFFFFFFFFFFFFFFFFFFFFFFFFFFFFFFFFFFFFFFFFFFFFFFFFFFFFFFFFFFFFFFFFFF:FFFFFFFFFFFFFFFFFFFFFF:FFFFFFFFFFFFFFFFFF:FFFFFFFFF:FFF:FFFFFFFF:F:FFFFF:F
@A00234:352:HKFKNDSXX:3:1257:21956:27085 1:N:0:TCGCATCG+GTCAACTG
CTGGATCCTAAAGACAGAGTCTGAGGCAGAGGGCACAAGAACAGCAAGGAGAAATATCGCTGTGATTCTCCGATCACAGTTTTAAAGGAATCTGCCCAAGGCCACGGAGCCTGCGGTGTCTGCTAATGCAGGGCTCCACGTGCGCACAGC
+
FFFFFFFFFFFFFFFFFFFFFFFFFFFFFFFFFFFFFFFFFFFFFFFFFFFFFFFFFFFFFFFFFFFFFFFFFFFFFFFFFFFFFFFFFFFFFFFFFFFFFFFFFFFFFFFFFFFFFFFFFFFF:FFFFFFFFFFFFFFFFFFFFFFFFF
@A00234:352:HKFKNDSXX:3:1257:32072:30639 1:N:0:TCGCATCG+GTCAACTG
GGTGTGGCAGCAGCCAGTGCTTTACGACTATTTCCTTAACGATCGGATCCTAAAGACAGAGTCTGAGGCAGAGGGCACAAGAACAGCAAGGAGAAATATCGCTGTGATTCTCCGATCACAGTTTTAAAGGAATCTGCCCAAGGCCACGGA
+
FFFFFFFFFFFFFFFFFFFFFFFFFFFFF:FFFFFFF:FFFFFFFFFFFFFFFFFFFFFFFFFFFFFFFFFFFFFFFFFFFFFFFFFFFFFFFFFFFFFFFFFFFFFFFFFFFFFFFFFFFFFFFFF:FFFFFFFFFFFFFFFFFFFFFF
@A00234:352:HKFKNDSXX:3:1258:31548:2425 1:N:0:TCGCATCG+GTCAACTG
GAAATTTTTGCAGGTGAGCACACAGTTATCCCAAGCATCACAACTGGCTGGAGCCATAACGTCACAGCCTGGAAGGCAGCTTCCTCCTCACCGTCCCGGTTATTTTGCCGTAGGGGTTGTCCAGAGGCAGCAAAACCTCTTCCTTGTTGA
+
FFFFFFFFFFFFFFFFFFFFFFFFFFFFFFFFFFFFFFFFFFFFFFFFFFFFFFFFFFFFFFFFFFFFFFFFFFFFFFFFFFFFFFFFFFFFFFFFFFFFF:FFFFFFFFFFFFFFFFFFFFFFFFFFFFFFFFFFFFFFFFFFFFFFFF
@A00234:352:HKFKNDSXX:3:1258:4788:6715 1:N:0:TCGCATCG+GTCAACTG
GTTTAGCAAGGGGCTTGTAGCTGTGCGCACGTGGAGCCCTGCATTAGCAGACACCGCAGGCTCCGTGGCCTTGGGCAGATTCCTTTAAAACTGTGATCGGAGAATCACAGCGATATTTCTCCTTGCTGTTCTTGTGCCCTCTGCCTCAGA
+
FFFFFFFFFFFFFFFFFFFFFFFFFFFFFFFFFFFFFFFFFFFFFFFFFFFFFFFFFFFFFFFFFFFFFFFFFFFFFFFFFFFFFFFFFFFFFFFFFFFFFFFFFFFFFFFFFFFFFFFFFFFFFFFFFFFFFFFFFFFFFFFFFFFFFF
@A00234:352:HKFKNDSXX:3:1258:26630:15828 1:N:0:TCGCATCG+GTCAACTG
CCGGGACGGTGAGGAGGAAGCTGCCTTCCAGGCTGTGACGTTATGGCTCCAGCCAGTTGTGATGCTTGGGATAACTGTGTGCTCACCTGCAAAAATTTCAACTCAGGATACTGATTGCTCTGCTCTGTGTGAAGTAATTGCTCTTCCGTT
+
FFFFFFFFFFFFFFFFFFFFFFFFFFFFFFFFFFFFFFFFFFFFFFFFFFFFFFFFFFFFFFFFFFFFFFFFFFFFFFFFFFFFFFFFFFFFFFFFFFFFFFFFFFFFFFFFFFFFFFFFFFFFFFFFFFFFFFFFFFFFFFFFFF:FFF
@A00234:352:HKFKNDSXX:3:1259:4173:5650 1:N:0:TCGCATCG+GTCAACTG
GTTTGGTACAACCCAGACATCCCTAGGATGATGACAGTGTTTGATCTCATGTTCAGATCAACGGATGTGGCAGCAGCCAGTGCTTTACGACTATTTCCTTAACGATCGGATCCTAAAGACAGAGTCTGAGGCAGAGGGCACAAGAACAGC
+
FFFFFFFFFFFFFFFFFFFFFFFF:FFFFFFFFFFFFFFFFFFFFFFFFFFFFFFFFFFFFFFFFFFFFFFFFFFFFFFFFFFFFFFFFFFFFFFFFFF:::FFFFFFFFFFFFFFFFFFFFFFFFFFFFFFFFFFFFFFFFFFFFFFFF
@A00234:352:HKFKNDSXX:3:1259:12129:10567 1:N:0:TCGCATCG+GTCAACTG
AGAGGGTCTTCTGCACGGAAGGTGAGTATTCACCTCTGTCATAGGGCCCAGCAAATTTCTTCAGGACAATGTCCCGGACAGCGCCCCAGGTAGCCTCGAAGTCCACGTCCCGATTCTGGTAGCGCCACTTGCAGTACACTTGAGTGGCAA
+
F,FFF:FFFFFFFFFFFFFFFFF,FFF,,:FFFFFF,F,FF:FFFFF:FFFFFFF:FFFFFFFFFFFFFFFFFFFF:FFFF,FFFF:FF,,FFFFFF::FF:,:FFF:FF,,F,:FF,,FFFF:FFFFFFFF:FF,FFFFFFF,F:F,FF
@A00234:352:HKFKNDSXX:3:1259:12472:10974 1:N:0:TCGCATCG+GTCAACTG
CTTTAACATCGACATGTCCAAAATGGGGCTGATCAACAAGGAAGAGGTTTTGCTGCCTCTGGACAACCCCTACGGCAAAATAACCGGGACGGTGAGGAGGAAGCTGCCTTCCAGGCTGTGACGTTATGGCTCCAGCCAGTTGTGATGCTT
+
FFFFFFFFFFFFFFFFFFFFFFFFFFFFFFFFFFFFFFFFFFFFFFFFFFFFFFFFFFFFFFFFFFFFFFFFFFFFF:FFFFFFFFFFFFFFFFFFFFFFFFFFFFFFFFFFFFFFFFFFFFFFFFFFFFFFFFFFF:FFFFFFFFFFFF
@A00234:352:HKFKNDSXX:3:1259:11288:27492 1:N:0:TCGCATCG+GTCAACTG
GCGATGTTAAAGTAGTGAATGTTTGGAAGGCTGATTTCCATGTCTTCTATCTCAGGAAGCTGGCTCAGGGTCAGCACTTGTATGTCATAGAGGGTCTTCTGCACGGAAGGTGAGTATTCACCTCTGTCATAGGGCCCAGCAAATTTCTTC
+
FFFFFFFFFFFFFFFFFFFFFFF:FFFFFFFFFFFFFFFFFFFFFFFFFFFFFFFFF:FFFFFFFFFFFFFFFFFFFFFFFFFFFFFFFFFFFFFFFFFFF:FFFFF:FFFFFFFFFFFFFFF:FFFFFFFFFFFFFFFFFFFFFFFFF,
@A00234:352:HKFKNDSXX:3:1260:13367:5791 1:N:0:TCGCATCG+GTCAACTG
TGGCTGCTAATGCAGGGCTCCACGTGCGCACAGCTACAAGCCCCTTGCTAAACTAGAAACGGAAGAGCAATTACTTCACACAGAGCAGAGCAATCAGTATCCTGAGTTGAAATTTTTGCAGGTGAGCACACAGTTATCCCAAGCATCACA
+
FFFFFFFFFFFFFFFFFFFFFFFFFFFFFFFFFFFFFFFFFFFFFFFFFFFFFFFFFFFFFFFFFFFFFFFFFFFFFFFFFFFFFFFFFFFFFFFFFFFFFFFFFFFFFFFFFFFFFFFFFFFFFFFFFFFFFFFFFFFFFFFFFFFFFF
@A00234:352:HKFKNDSXX:3:1260:29044:5948 1:N:0:TCGCATCG+GTCAACTG
GCGGATCCTAAAGACAGAGTCTGAGGCAGAGGGCACAAGAACAGCAAGGAGAAATATCGCTGTGATTCTCCGATCACAGTTTTAAAGGAATCTGCCCAAGGCCACGGAGCCTGCGGTGTCTGCTAATGCAGGGCTCCACGTGCGCACAGC
+
FFFFFFFFFFFFFFFFFFFFFFFFFFFFFFFFFFFFFFFFFFFFFFFFFFFFFFFFFFFFFFFFFFFFFFFFFFFFFFFFFFFFFFFFFFFFFFFFFFFFFFFFFFFFFFFFFFFFFFFFFFFFFFFFFFFFFFFFFFFFFFFFFFFFFF
@A00234:352:HKFKNDSXX:3:1260:19379:6903 1:N:0:TCGCATCG+GTCAACTG
CGTTTTTGGTACAACCCAGACATCCCTAGGATGATGACAGTGTTTGATCTCATGTTCAGATCAACGGATGTGGCAGCAGCCAGTGCTTTACGACTATTTCCTTAACGATCGGATCCTAAAGACAGAGTCTGAGGCAGAGGGCACAAGAAC
+
FFFFFFFFFFFFFFFFFFFFFFFFFFFFFFFFFFFFFFFFFFFFFFFFFFFFFFFFFFFFFFFFFFFFFFFFFFFFFFFFFFFFFFFFFFFFFFFFFFFFFFFF,FFFFFFFFFFFFFFFFFFFFFFFFFFFFFF:FFFFFFFFFFFFFF
@A00234:352:HKFKNDSXX:3:1260:10221:9549 1:N:0:TCGCATCG+GTCAACTG
ATAGAAGACATGGAAATCAGCCTTCCAAACATTCACTACTTTAACATCGACATGTCCAAAATGGGGCTGATCAACAAGGAAGAGGTTTTGCTGCCTCTGGACAACCCCTACGGCAAAATAACCGGGACGGTGAGGAGGAAGCTGCCTTCC
+
FFFFFFFFFFFFFF:FFFFFFFFFFFFFFFFFFFFFF:FFFFFFFFFFFFFFFFFFFFFFFFFFFFFFFFFFFFFFFFFFFFFFFFFFFFFFFFFFFFFFFFFFFFFFFFFFFFF:FFFFFFFFFFFFFFFFFFFFFFFFFFFFFFFFFF
@A00234:352:HKFKNDSXX:3:1260:22851:18740 1:N:0:TCGCATCG+GTCAACTG
CGGGGCTCCACGTGCGCACAGCTACAAGCCCCTTGCTAAACTAGAAACGGAAGAGCAATTACTTCACACAGAGCAGAGCAATCAGTATCCTGAGTTGAAATTTTTGCAGGTGAGCACACAGTTATCCCAAGCATCACAACTGGCTGGAGC
+
FFFFFFFFFFFFFFFFFFFFFFFFFFFFFFFFFFFFFFFFFFFFFFFFFFFFFFFFF,FFFFFFFFFFFFFFFFFFFFFF:FFFFFFFFFFFFFFFFFFFF:FFFFFFFFFFFFFFFFFFFFFFFFFFFFFFFFFFFFFFFFFFFFFFFF
@A00234:352:HKFKNDSXX:3:1260:31150:19523 1:N:0:TCGCATCG+GTCAACTG
CTACTTTAACATCGACATGTCCAAAATGGGGCTGATCAACAAGGAAGAGGTTTTGCTGCCTCTGGACAACCCCTACGGCAAAATAACCGGGACGGTGAGGAGGAAGCTGCCTTCCAGGCTGTGACGTTATGGCTCCAGCCAGTTGTGATG
+
FFFF,F:FFFFFF:FF,FFFFFFFFFFFFFFFFFFFFFFFFFF:FFFFFFFFFFFFFFFFFFFFFFFF:FFFFFFFFFF:FFFFFFFFFFFFFFFFFFF:FFFFFF:FFFFFFFFFFFFFFFFFFF:F:FFFFFFFFF,FFF:FFF:F::
@A00234:352:HKFKNDSXX:3:1262:18105:10770 1:N:0:TCGCATCG+GTCAACTG
CCTACGGCAAAATAACCGGGACGGTGAGGAGGAAGCTGCCTTCCAGGCTGTGACGTTATGGCTCCAGCCAGTTGTGATGCTTGGGATAACTGTGTGCTCACCTGCAAAAATTTCAACTCAGGATACTGATTGCTCTGCTCTGTGTGAAGT
+
FFFFFFFFFF,:FFFFFFFFFFFFFFFFFFFFFFFFFFFFFFFFFFFFFFFFFFFFFFFFFFFFFFFFFFFFFFFFFFFFFFFFFFFFFFFFFFFFFFFFFFFFFFFFFFFFFFFFFFFFFFFF,FFFFFFFFFFFFFFFFFFFFFFFFF
@A00234:352:HKFKNDSXX:3:1262:21106:13651 1:N:0:TCGCATCG+GTCAACTG
ATTGCAGGTGAGCACACAGTTATCCCAAGCATCACAACTGGCTGGAGCCATAACGTCACAGCCTGGAAGGCAGCTTCCTCCTCACCGTCCCGGTTATTTTGCCGTAGGGGTTGTCCAGAGGCAGCAAAACCTCTTCCTTGTTGATCAGCC
+
FFFFFFFFFFFFFFFFFFFFFFFFFFFFFFFFFFFFFFFFFFFFFFFFFFFFFFFFFFFFFFFFFFFFFFFFFFFFFFFFFF:FFFFFF:FFFFFFFFFFFFFFFFFFFFFFFFFFFFFFFFFFFFFFFFFFFFFFFFFFFFFFFFFFFF
@A00234:352:HKFKNDSXX:3:1262:2799:18208 1:N:0:TCGCATCG+GTCAACTG
GTTTGATCTCATGTTCAGATCAACGGATGTGGCAGCAGCCAGTGCTTTACGACTATTTCCTTAACGATCGGATCCTAAAGACAGAGTCTGAGGCAGAGGGCACAAGAACAGCAAGGAGAAATATCGCTGTGATTCTCCGATCACAGTTTT
+
FFFFFFFFFFFFFFFFFFFFFFFFFFFFFFFFFFFFFFFFFFFFFFFFFFFFFFFFFFFFFFF:FF:FFFFFFFFFFFFFFFFFFFFFFFFFFFFF:FFFFFFFFFFFFFFFFFFFFFFF:FFFFFFFFFFFFFFFFFFFFFFFFFFFFF
@A00234:352:HKFKNDSXX:3:1262:10972:19930 1:N:0:TCGCATCG+GTCAACTG
CCCCTACGGCAAAATAACCGGGACGGTGAGGAGGAAGCTGCCTTCCAGGCTGTGACGTTATGGCTCCAGCCAGTTGTGATGCTTGGGATAACTGTGTGCTCACCTGCAAAAATTTCAACTCAGGATACTGATTGCTCTGCTCTGTGTGAA
+
FFFFFFFFFFFFFFFFFFFFFFFFFFFFFFFFFFFFFFFFFFFFFFFFFFFFFFFFFFFFFFFFFFFFFFFFFFFFFFFFFFFFFFFFFFFFFFFFFFFFFFFFFFFFFFFFFFFFFFFFFFFFFFFFFFFFFFFFFFFFFFFFFFFFFF
@A00234:352:HKFKNDSXX:3:1262:6379:24283 1:N:0:TCGCATCG+GTCAACTG
GGGACGGTGAGGAGGAAGCTGCCTTCCAGGCTGTGACGTTATGGCTCCAGCCAGTTGTGATGCTTGGGATAACTGTGTGCTCACCTGCAAAAATTTCAACTCAGGATACTGATTGCTCTGCTCTGTGTGAAGTAATTGCTCTTCCGTTTC
+
FFFFFFFFFFFFFFFFFFFFFFFFFFFFFFFFFFFFFFFFFFFFFFFFFFFFFFFFFFFFFFFFFFFFFFFFFFFFFFFFFFFFFFFFFFFFFFFFFFFFFFFFFFFFFFFFFFFFFFFFFFFFFFFFFFFFFFFFFFFFFFFFFFFFFF
@A00234:352:HKFKNDSXX:3:1262:12744:26318 1:N:0:TCGCATCG+GTCAACTG
CCCGGTTATTTTGCCGTAGGGGTTGTCCAGAGGCAGCAAAACCTCTTCCTTGTTGATCAGCCCCATTTTGGACATGTCGATGTTAAAGTAGTGAATGTTTGGAAGGCTGATTTCCATGTCTTCTATCTCAGGAAGCTGGCTCAGGGTCAG
+
FFFFFFFFFFFFFFFFFFFFFFFFFFFFFFFFFFFFFF:FFFFFFFFFFFFFFFFFFFFFFFFFF,FFFFFFFFFFFFFFFFFFFFFFFFFFFFFFFF:FFFFFFFFFFF:FFFFFFFFFFFFFFFFFF:FFFFFFFFFFFFFFFFFFFF
@A00234:352:HKFKNDSXX:3:1262:19316:27336 1:N:0:TCGCATCG+GTCAACTG
CTGGGCCCTATGACAGAGGTGAATACTCACCTTCCGTGCAGAAGACCCTCTATGACATACAAGTGCTGACCCTGAGCCAGCTTCCTGAGATAGAAGACATGGAAATCAGCCTTCCAAACATTCACTACTTTAACATCGACATGTCCAAAA
+
FFFFFFFFFFFFFFFFFFFFFFFFFFFFFFFFFFFFFFFFFFFFFFFFFFFFFFFFFFFFFFFFFFFFFFFFFFFFFFFFFFFFFFFFFFFFFFFFFFFFFFF:FFFFFFFFFFFFFFFFFFFFFFFFFFFFFFFFFFFFFFFFFFFFFF
@A00234:352:HKFKNDSXX:3:1263:2808:23265 1:N:0:TCGCATCG+GTCAACTG
TCCGTTTCTAGTTTAGCAAGGGGCTTGTAGCTGTGCGCACGTGGAGCCCTGCATTAGCAGACACCGCAGGCTCCGTGGCCTTGGGCAGATTCCTTTAAAACTGTGATCGGAGAATCACAGCGATATTTCTCCTTGCTGTTCTTGTGCCCT
+
FFFFFFFFFFFFFFFFFFFFFFFFFFFFFFFFFFFFFFFFFFFFFFFFFFFFFFFFFFFFFFFFFFFFFFFFFFFFFFFFFFFFFFFFFFFFFFFFFFFFFFFFFFFFFFFFFFFFFFFFFFFFFFFFFFFFFFFFFFFFFFFFFFFFFF
@A00234:352:HKFKNDSXX:3:1263:30490:24048 1:N:0:TCGCATCG+GTCAACTG
TCTAGGATGATTTTTTTTTCACATGGTTTTATTACGTTTTTGGTACAACCCAGACATCCCTAGGATGATGACAGTGTTTGATCTCATGTTCAGATCAACGGATGTGGCAGCAGCCAGTGCTTTACGACTATTTCCTTAACGATCGGATCC
+
FFFFFFFFFFFFFFFFFFFFFFFFFF:FFFFFFFFFFFFFFFFFFFFFFFFFFFFFFFFFFFFFFFFFFFFFFFFFFFFFFFFFFFFFFFFFFFFFFFFFFFFFFFFFFFFFFFFFFFFFFFFFFFFFF:FFFF:FFFFFFFFFFFFFFF
@A00234:352:HKFKNDSXX:3:1263:23674:29121 1:N:0:TCGCATCG+GTCAACTG
TGAGCACACAGTTATCCCAAGCATCACAACTGGCTGGAGCCATAACGTCACAGCCTGGAAGGCAGCTTCCTCCTCACCGTCCCGGTTATTTTGCCGTAGGGGTTGTCCAGAGGCAGCAAAACCTCTTCCTTGTTGATCAGCCCCATTTTG
+
FFFFFFFFFFFFFFFFFFFFFFFFFFFFFFFFFFFFFFFFFFFFFFFFFFFFFFFFFFFFFFFFFFFFFFFFFFFFFFFFFFFFFFFFFFFFFFFFFFFFFFFFFFFFFFFFFFFFFFFFFFFFFFFFFFFFFFFFFFFFFFFFF:FFFF
@A00234:352:HKFKNDSXX:3:1263:15637:30608 1:N:0:TCGCATCG+GTCAACTG
CCTGGAAGGCAGCTTCCTCCTCACCGTCCCGGTTATTTTGCCGTAGGGGTTGTCCAGAGGCAGCAAAACCTCTTCCTTGTTGATCAGCCCCATTTTGGACATGTCGATGTTAAAGTAGTGAATGTTTGGAAGGCTGATTTCCATGTCTTC
+
FFFFFFFFFFFFFFFFFFFFFFFFFFFFFFFFFFFFFFFFFFFFFFFFF,FFFFFFFFFFFFFFFFFFFFFF:FFF,:FFFFFFFFFFFFFFFFFFFFFFFFFFFFF:FFFFFFFFFF:FF,FFFFFFFF:FFFFFFFFFFFFFFFFFFF
@A00234:352:HKFKNDSXX:3:1263:21621:32706 1:N:0:TCGCATCG+GTCAACTG
TGAGCACACAGTTATCCCAAGCATCACAACTGGCTGGAGCCATAACGTCACAGCCTGGAAGGCAGCTTCCTCCTCACCGTCCCGGTTATTTTGCCGTAGGGGTTGTCCAGAGGCAGCAAAACCTCTTCCTTGTTGATCAGCCCCATTTTG
+
FFFFFFFFFFFFFFFFFFFFFFFFFFFFFFFFFFFFFFFFFFFFFFFFFFFFFFFFFFFFFFFFFFFFFFFFFFFFFFFFFFFFFFFFFFFFFFFFFFFFFFFFFFFFFFFFFFFFFF:FFFFFFFFFFF:FFFFFFFFFFFFFF:FFFF
@A00234:352:HKFKNDSXX:3:1264:20952:27884 1:N:0:TCGCATCG+GTCAACTG
GTCCAAAATGGGGCTGATCAACAAGGAAGAGGTTTTGCTGCCTCTGGACAACCCCTACGGCAAAATAACCGGGACGGTGAGGAGGAAGCTGCCTTCCAGGCTGTGACGTTATGGCTCCAGCCAGTTGTGATGCTTGGGATAACTGTGTGC
+
FFFFFFFFFFFFFFFFFFFFFFFFFFFFFFFFFFFFFFFFFFFFFFFFFFFFFFFFFFFFFFFFFFFFFFFFFFFFFFFFFFFFFFFFFFFFFFFFFFFFFFFFFFFFFFFFFFFFFFFFFFFFFFFFFFFFFFFFFFFFFFFFFFFFFF
@A00234:352:HKFKNDSXX:3:1264:32750:30342 1:N:0:TCGCATCG+GTCAACTG
GTGAGGAGGAAGCTGCCTTCCAGGCTGTGACGTTATGGCTCCAGCCAGTTGTGATGCTTGGGATAACTGTGTGCTCACCTGCAAAAATTTCAACGCAGGATACTGATTGCTCTGCTCTGTGTGAAGTAATTGCTCTTCCGTTTCTAGTTT
+
FFFF:FF::FFFFFFFFFFFFFFFFFFFFF:F,,F::FFFFFFFFF,FF,F:FFFFFF::FFFFF:FFFFFFF::F:F,,FFFFFF:FFFF::F,F,FFF,FFFFFFF:FF,FF:FFFF:FFFF,FFFFFFFF::FF::FF:FF,FF:FF
@A00234:352:HKFKNDSXX:3:1264:25527:33207 1:N:0:TCGCATCG+GTCAACTG
TTTTGGACATGTCGATGTTAAAGTAGTGAATGTTTGGAAGGCTGATTTCCATGTCTTCTATCTCAGGAAGCTGGCTCAGGGTCAGCACTTGTATGTCATAGAGGGTCTTCTGCACGGAAGGTGAGTATTCACCTCTGTCATAGGGCCCAG
+
FFFFFFFFFFFFFFFFFFFFFFFFFFFFFFFFFFFFFFFFFFFFFFFFFFFFFFFFFFFFFFFFFFFFFFFFFFFFFFFFFFFFFFFFFFFFFFFFFFFFFFFFFFFFFFFFFFFFFFFFFFFFFFFFFFFFFFFFFFFFFFFF:FFFFF
@A00234:352:HKFKNDSXX:3:1265:28763:8625 1:N:0:TCGCATCG+GTCAACTG
TGGATCCTAAAGACAGAGTCTGAGGCAGAGGGCACAAGAACAGCAAGGAGAAATATCGCTGTGATTCTCCGATCACAGTTTTAAAGGAATCTGCCCAAGGCCACGGAGCCTGCGGTGTCTGCTAATGCAGGGCTCCACGTGCGCACAGCT
+
FFFFFFFFFFFFFFFFFFFFFF:FFF:FFFFFFFFFFFFFFFFFFFFFFFF,FFFFFFF:FFFF:FFFFFFFFFFFFFFFFFFFFFFFFFFFFFFFFFFFFFFFFFFFFFFFFFFFFFFFFFFFFFFFFFFFFFFFFFFFFFFFFFFFFF
@A00234:352:HKFKNDSXX:3:1266:13575:6433 1:N:0:TCGCATCG+GTCAACTG
TGAATGTTTGGAAGGCTGATTTCCATGTCTTCTATCTCAGGAAGCTGGCTCAGGGTCAGCACTTGTATGTCATAGAGGGTCTTCTGCACGGAAGGTGAGTATTCACCTCTGTCATAGGGCCCAGCAAATTTCTTCAGGACAATGTCCCGG
+
FFFFFFFFFFFFFFFFFFFFFFFFFFFFFFFFFFFFFFFFFFFFFFFFFFFFFFFFFFFFFFFFFFFFFFFFFFFFFFFFFFFFFFFFFFFFFFFFFFFF,FFF:FFFF:FFFFFFFFFFFFFFFFFFFFFFFFFFFFFFFFFFFF:FFF
@A00234:352:HKFKNDSXX:3:1266:20220:7670 1:N:0:TCGCATCG+GTCAACTG
GTCCAGAGGCAGCAAAACCTCTTCCTTGTTGATCAGCCCCATTTTGGACATGTCGATGTTAAAGTAGTGAATGTTTGGAAGGCTGATTTCCATGTCTTCTATCTCAGGAAGCTGGCTCAGGGTCAGCACTTGTATGTCATAGAGGGTCTT
+
FFFFFFFFFFFFF,FFFFFFFFFF:FFFFFFFFFF:FFFFF,F:FF:FF:F:F::,:FFFF:F:F:,:F:FFFF,FFFFFF,FF,FFFFFF:,FF:FF:FFFFFF,FFFFFFF,F:F::F:F::FFF::,::FFFFF:FFF,FF,F:F:F
@A00234:352:HKFKNDSXX:3:1266:2871:21715 1:N:0:TCGCATCG+GTCAACTG
TGTGTGCTCACCTGCAAAAATTTCAACTCAGGATACTGATTGCTCTGCTCTGTGTGAAGTAATTGCTCTTCCGTTTCTAGTTTAGCAAGGGGCTTGTAGCTGTGCGCACGTGGAGCCCTGCATTAGCAGACACCGCAGGCTCCGTGGCCT
+
FFFFFFFFFFFFFFFFFFFFFFFFFFFFFFFFFFFFFFFFFFFFFFFFFFFFFFFFFFFFFFFFFFFFFFFFFFFFFFFFFFFFFFFFFFFFFFFFFFFFFFFFFFFFFFFFFFFFFFFFFFFFFFFFFFFFFFFFFFFFFFFFFFF,FF
@A00234:352:HKFKNDSXX:3:1266:17128:24768 1:N:0:TCGCATCG+GTCAACTG
GGTTATTTTGCCGTAGGGGTTGTCCAGAGGCAGCAAAACCTCTTCCTTGTTGATCAGCCCCATTTTGGACATGTCGATGTTAAAGTAGTGAATGTTTGGAAGGCTGATTTCCATGTCTTCTATCTCAGGAAGCTGGCTCAGGGTCAGCAC
+
F:FFFFFFFFFFF:FFFF:FFFFFFFFFFFFFFFFFFFFFFFFFFFFFFFFFFFFFFF,FFFFFFFFFFFFFFFFFFFF:FFFFFFF:FFFF:FFF:FFFF:FF:FF:FFFFF:FFFF:FFFFFFFF,FFFFFFFFFFFF:FFFFFF:,:
@A00234:352:HKFKNDSXX:3:1266:27055:27179 1:N:0:TCGCATCG+GTCAACTG
CAGGATACTGATTGCTCTGCTCTGTGTGAAGTAATTGCTCTTCCGTTTCTAGTTTAGCAAGGGGCTTGTAGCTGTGCGCACGTGGAGCCCTGCATTAGCAGACACCGCAGGCTCCGTGGCCTTGGGCAGATTCCTTTAAAACTGTGATCG
+
FFFF:FFFFFFFFFFFFFFFFFFFFFFFFFFFFFFFFFFFFFFFFF:FFFFFFFFFFFFFFFFFFFFFFFFFFFFFFFFFFFFFFFFFFFFFFFFFFFFFFFFFFFFFFFFFFFFFFFFFF:FFFFF:FFFFFFFFFFFFFFFFFFFFFF
@A00234:352:HKFKNDSXX:3:1268:3974:6934 1:N:0:TCGCATCG+GTCAACTG
CTCTCCCCGAGGTGAAGGACCGATGCTTTGCCACTCAAGTGTACTGCAAGTGGCGCTACCAGAATCGGGACGTGGACTTCGAGGCTACCTGGGGCGCTGTCCGGGACATTGTCCTGAAGAACTTTGCTGGGCCCTATGACAGAGGTGAAT
+
FFFFFFFFFFFFFFFFFFFFFFFFFFFFFFFFFFFFFFFFFFFFFFFFFFFFFFFFFFFFFFFFFFFFFFFFFFFFFFFFFFFFFFFFFFFFFFFFFFFFFFFFF:FF:FFFFFFF:FFFF,F:FFFFFFFFFFFFFFFFFFFFFFFFFF
@A00234:352:HKFKNDSXX:3:1269:7374:15608 1:N:0:TCGCATCG+GTCAACTG
GCCAGTTGTGATGCTTGGGATAACTGTGTGCTCACCTGCAAAAATTTCAACTCAGGATACTGATTGCTCTGCTCTGTGTGAAGTAATTGCTCTTCCGTTTCTAGTTTAGCAAGGGGCTTGTAGCTGTGCGCACGTGGAGCCCTGCATTAG
+
FFFFFFFFFFFFFFFFFFFFFFFFFFFFFFFFFFFFFFFFFFFFFFFFFFFFFFFFFFFFFFFFFFFFFFFFFFFFFFFFFFFFFFFFFFFFFFFFFFFFFFFFFFFFFFFFFFFFFFFFFFFFFFFFFFFFFFFFFFFFFFFFFFFFFF
@A00234:352:HKFKNDSXX:3:1269:10827:17832 1:N:0:TCGCATCG+GTCAACTG
GCAAGTGGCGCTACCAGAATCGGGACGTGGACTTCGAGGCTACCTGGGGCGCTGTCCGGGACATTGTCCTGAAGAAATTTGCTGGGCCCTATGACAGAGGTGAATACTCACCTTCCGTGCAGAAGACCCTCTATGACATACAAGTGCTGA
+
FFFFFFFFFFFFFFFFFFFFFFFFFFFFFFFFFFFFFFFFFFFFFFFFFFFFFFFFFFFFFFFFFFFFFFFFFF:F:FFFFFFFFFFFFFFFFFFFFFFFFFFFFFFFFFFFFFFFFFFFFFFFFFFFF:FFFFFFFFFFFFFFFFFFFF
@A00234:352:HKFKNDSXX:3:1269:15040:19836 1:N:0:TCGCATCG+GTCAACTG
CACAGCGATATTTCTCCTTGCTGTTCTTGTGCCCTCTGCCTCAGACTCTGTCTTTAGGATCCGATCGTTAAGGAAATAGTCGTAAAGCACTGGCTGCTGCCACATCCGTTGATCTGAACATGAGATCAAACACTGTCATCATCCTAGGGA
+
FFFFFFFFFFFFFFFFFFFFFFFFFFFFFFFFFFFFFFFFFFFFFFFFFFFFFFF:FFFFFFFF:FFFFFFFFFFFFFFFFFFFFFFFFFFFFFFFFFFFFFFFFFFFFFFFFFFFFFFFFFFFFFFFFFFFFFFFFFFFFFFFF:FFFF
@A00234:352:HKFKNDSXX:3:1269:16062:20102 1:N:0:TCGCATCG+GTCAACTG
AAATGGGGCTGATCAACAAGGAAGAGGTTTTGCTGCCTCTGGACAACCCCTACGGCAAAATAACCGGGACGGTGAGGAGGAAGCTGCCTTCCAGGCTGTGACGTTATGGCTCCAGCCAGTTGTGATGCTTGGGATAACTGTGTGCTCACC
+
FFFFFFFFFFFFFFFFFFFFFFFFFFFFFFFFFFFFFFFFFFFFFFFFFFFFFFFFFFFFFFFFFFFFFFFFFFFFFFFFFFFFFFFFFFFFFFFFFFFFFFFFFFFFFFFFFFFFFFFFFFFFFFFFFFFFFFFFFFFFFFFFFFF:F:
@A00234:352:HKFKNDSXX:3:1269:12228:29997 1:N:0:TCGCATCG+GTCAACTG
CAGTCTTCTGCACGGAAGGTGAGTATTCACCTCTGTCATAGGGCCCAGCAAATTTCTTCAGGACAATGTCCCGGACAGCGCCCCAGGTAGCCTCGAAGTCCACGTCCCGATTCTGGTAGCGCCACTTGCAGTACACTTGAGTGGCAAAGC
+
FFFFFFFFFFFFFFFF:FFFFFFFFFFFFFFFFFFFFFFFFFFFFFFFFFFFFFFFFFFFFFFFFFFFFFFFFFFFFFFFFFFFFFFFFFFFFFFFFFFFFFFFFFFFFFF:FFFFFFFFFFFFFF:FF:FFFFFFFFFFFFFFFFFFFF
@A00234:352:HKFKNDSXX:3:1269:13114:35321 1:N:0:TCGCATCG+GTCAACTG
CGGGTGTCTGCTAATGCAGGGCTCCACGTGCGCACAGCTACAAGCCCCTTGCTAAACTAGAAACGGAAGAGCAATTACTTCACACAGAGCAGAGCAATCAGTATCCTGAGTTGAAATTTTTGCAGGTGAGCACACAGTTATCCCAAGCAT
+
FFFFFFFFFFFFFFFFFFF:FFFFFFFFFFF:FFFFFFFFFFF:FFFFFFFFFFFFFFFFFFFF:FFFFFFFFFFFFFFFFFFFFFFFFFFFFFFFFFFFFFFF:F:FFFFFFFFFF:FFFFFF:FFFFFFFFFFFF,FFFF:FFFFFFF
@A00234:352:HKFKNDSXX:3:1270:7075:3756 1:N:0:TCGCATCG+GTCAACTG
CGCTGATTTCCATGTCTTCTATCTCAGGAAGCTGGCTCAGGGTCAGCACTTGTATGTCATAGAGGGTCTTCTGCACGGAAGGTGAGTATTCACCTCTGTCATAGGGCCCAGCAAATTTCTTCAGGACAATGTCCCGGACAGCGCCCCAGG
+
FFFFFFFFFFFFFFFFFFFFFFFFFFFFFFFFFFFFFFFFFFFFFFFFFFFFFFFFFFFFFFFFFFFFFFFFFFFFFFFFFFFF:FF,FFFFFFFFFFFF:F,FFFFFFFFFFFFFFFFFFFFFFFFFFFFFFFFFFFFFFFFFFFFFFF
@A00234:352:HKFKNDSXX:3:1270:18249:6010 1:N:0:TCGCATCG+GTCAACTG
TTCCTTTAAAACTGTGATCGGAGAATCACAGCGATATTTCTCCTTGCTGTTCTTGTGCCCTCTGCCTCAGACTCTGTCTTTAGGATCCGATCGTTAAGGAAATAGTCGTAAAGCACTGGCTGCTGCCACATCCGTTGATCTGAACATGAG
+
FFFFFFFFFF:FFFFFFFFFFFFFFFFFFFFFFFFFFFFFFFFFFFFFFFFFFFFFFFFFFFFFFFFFFFFFFFFFFFFFF:FFFFFFFFFFF:FFFFFFFFFFFFFFFFFFFFFFFFFFFFFFFFFFFFFFFFFFFFFFFFFFFFFFFF
@A00234:352:HKFKNDSXX:3:1270:26910:18912 1:N:0:TCGCATCG+GTCAACTG
CTGATTTCCATGTCTTCTATCTCAGGAAGCTGGCTCAGGGTCAGCACTTGTATGTCATAGAGGGTCTTCTGCACGGAAGGTGAGTATTCACCTCTGTCATAGGGCCCAGCAAATTTCTTCAGGACAATGTCCCGGACAGCGCCCCAGGTA
+
FFFFFFFFFFFFF:FFFFFFFFFFFFFFFFFFFFFFFFFFFFFFFFFFFFFFFFFFFFFFFFFFFFFFFFFFFFFFFFFFFFFFFFFFFFFFFFFFFFFFFFFFFFFFFFF:FFFFFFFFFFFFFFFFFFFFFFFFFFFFFFFFFFFFFF
@A00234:352:HKFKNDSXX:3:1270:32425:20165 1:N:0:TCGCATCG+GTCAACTG
AGACATGGAAATCAGCCTTCCAAACATTCACTACTTTAACATCGACATGTCCAAAATGGGGCTGATCAACAAGGAAGAGGTTTTGCTGCCTCTGGACAACCCCTACGGCAAAATAACCGGGACGGTGAGGAGGAAGCTGCCTTCCAGGCT
+
FFFFFFFFFFFFFFFFFFFFFFFFFFFFFFFFFFFFFFFF:FFFFFFFFFFFFFFFFFFFFFFFFFFFFFFFFFFFFFFFFFFFFFFFFFFF:FFFFFFFFFFFFFFFFFFFFFFFFFFFFFFFFFFFFFFFFFFFFFFFFFFFFFFFFF
@A00234:352:HKFKNDSXX:3:1270:27055:28369 1:N:0:TCGCATCG+GTCAACTG
GTCCAAAATGGGGCTGATCAACAAGGAAGAGGTTTTGCTGCCTCTGGACAACCCCTACGGCAAAATAACCGGGACGGTGAGGAGGAAGCTGCCTTCCAGGCTGTGACGTTATGGCTCCAGCCAGTTGTGATGCTTGGGATAACTGTGTGC
+
FFFFFFFFF:FFFFFFFFFFFFFFFFFFFFFFFFFFFFFF:FFFFFFFFFFFFFFFFFFFFFFFFFF,:FFFFFFFFFFFFFFFFFFFFFFFFFFFFFFFFFFFFFFFFFFFFFFFFFFFFFFFFFF:FFFFFFFFFFFFFFFFFFFFFF
@A00234:352:HKFKNDSXX:3:1270:5945:29575 1:N:0:TCGCATCG+GTCAACTG
ATGTCATAGAGGGTCTTCTGCACGGAAGGTGAGTATTCACCTCTGTCATAGGGCCCAGCAAATTTCTTCAGGACAATGTCCCGGACAGCGCCCCAGGTAGCCTCGAAGTCCACGTCCCGATTCTGGTAGCGCCACTTGCAGTACACTTGA
+
FFFFFFFFFFFFFFFFFFFFFFFFFFFFFFFFFF:FFFFFFFFFFFFFFFFFFFFFFFFFFFFFFFFFFFFFFFFFFFFFFFFFFFFFFFFFFFFFFFFFFFFFFFFFFFFFFFFFFFFFFFFFFFFFFFFFFFFFFFFFFFFFFFFFFF
@A00234:352:HKFKNDSXX:3:1270:5231:29590 1:N:0:TCGCATCG+GTCAACTG
ATGTCATAGAGGGTCTTCTGCACGGAAGGTGAGTATTCACCTCTGTCATAGGGCCCAGCAAATTTCTTCAGGACAATGTCCCGGACAGCGCCCCAGGTAGCCTCGAAGTCCACGTCCCGATTCTGGTAGCGCCACTTGCAGTACACTTGA
+
FFF:FFFFFFFFF:F:FFFF,:F:,FFFF:,F,:FFF:FFFF,FFFF::FFF,FFFFF:FFF,FF:FFFFF,F:F:,,F:F,,FF,FFFF:FFFFF:FF:FFFFF:FFFFFFFF:F:FFFFF:F,FF:FFF:FFFFFF,F:FFF,,:,F,
@A00234:352:HKFKNDSXX:3:1271:27064:14638 1:N:0:TCGCATCG+GTCAACTG
CTGCGGTGTCTGCTAATGCAGGGCTCCACGTGCGCACAGCTACAAGCCCCTTGCTAAACTAGAAACGGAAGAGCAATTACTTCACACAGAGCAGAGCAATCAGTATCCTGAGTTGAAATTTTTGCAGGTGAGCACACAGTTATCCCAAGC
+
FFFFFFFFFFFFFFFFFFFFFFFFFFFFFFFFFFFFFFFFFFFFFFFFFFFFFFFFFFFFFFFFFFFFFFFFFFFFFFFFFFFFFFFFFFFFFFFFFFFFFFFFFFFFFFFFFFFFFFFFFFFFFFFFFFFFFFFFFFFFFFFFFFFFFF
@A00234:352:HKFKNDSXX:3:1271:23728:17347 1:N:0:TCGCATCG+GTCAACTG
GTGCACAGCTACAAGCCCCTTGCTAAACTAGAAACGGAAGAGCAATTACTTCACACAGAGCAGAGCAATCAGTATCCTGAGTTGAAATTTTTGCAGGTGAGCACACAGTTATCCCAAGCATCACAACTGGCTGGAGCCATAACGTCACAG
+
FFFFFFFFFFFFFFFFFFFFFFFFFFFFFFFFFFFFFF:FFFFFFFFFFFFFFFFFFFFFFFFFFFFFFFFFFFFF:FF:FFFFFFFFFFFFFFFFFFFFFFFFFFFFFFFFFFFFFFFFFFFFFFFFFFFFFFFFFFFFFFFFFFFFFF
@A00234:352:HKFKNDSXX:3:1271:10239:20196 1:N:0:TCGCATCG+GTCAACTG
ATTTCAACTCAGGATACTGATTGCTCTGCTCTGTGTGAAGTAATTGCTCTTCCGTTTCTAGTTTAGCAAGGGGCTTGTAGCTGTGCGCACGTGGAGCCCTGCATTAGCAGACACCGCAGGCTCCGTGGCCTTGGGCAGATTCCTTTAAAA
+
FFFFFFFFFFFFFFFFFFFFFFFFFFFFFFFFF:FFFFFFFFFFFFFFFFFFFFFFFFFFFFFFFFF:FFFFFFFFFFFFFFFFFFFFFFFFFFFFFFFFFFFFFFFFFFFFFFFFFFFFFFFFFFFFFFFFFFFF:FFFFFF:FFFFFF
@A00234:352:HKFKNDSXX:3:1271:10520:31360 1:N:0:TCGCATCG+GTCAACTG
TGGCCCATTACCATGACGACTATGGAAAGGACCTCCCATCATTCACTCTGGAATCAAAGACCTCAAGGTCTTGAAAACAACCCAGTCTGGATTTGAAGGATTCATCAAGGACCAGTTCACTACTCTCCCCGAGGTGAAGGACCGATGCTT
+
FFFFFFFFFFFFFFFFFFFFFFFFFFFFFFFFFFFFFFFFFFFFFFFFFFFFFFFFFFFFFFFFFFFFFFFFFF:FFFFFFFFFFFFFFFFF:FFFFFFFFFFFFFFFFFFFFFFFFFFFFFFFFFFFFFFFFFFFFFFFFFFFFFFFFF
@A00234:352:HKFKNDSXX:3:1272:1108:6731 1:N:0:TCGCATCG+GTCAACTG
GGAAGCTGCCTTCCAGGCTGTGACGTTATGGCTCCAGCCAGTTGTGATGCTTGGGATAACTGTGTGCTCACCTGCAAAAATTTCAACTCAGGATACTGATTGCTCTGCTCTGTGTGAAGTAATTGCTCTTCCGTTTCTAGTTTAGCAAGG
+
FFFFFFFFFFFFFFFFFFFFFFFFFFFFFFFFFFFFFFFFFFFFFFFFFFFFFFFFFFFFFF:FFFFFFFFFFFFFFFFFFFFFFFFFFFFFFFFFFFFFFFFFFFFFFFFFFFFFFFFFFFFFFFFFFFF:FFFFFFFFFFFFFFFFFF
@A00234:352:HKFKNDSXX:3:1272:1533:20055 1:N:0:TCGCATCG+GTCAACTG
AAATGGGGCTGATCAACAAGGAAGAGGTTTTGCTGCCTCTGGACAACCCCTACGGCAAAATAACCGGGACGGTGAGGAGGAAGCTGCCTTCCAGGCTGTGACGTTATGGCTCCAGCCAGTTGTGATGCTTGGGATAACTGTGTGCTCACC
+
FFFFFFFFFFFFFFFFFFFFFFFFFFFFFFFFFFFF:FFFFFFFFFFFFFFFFFFFFFFFFFFFFFFFFFFFFFFFFFFFFFFFFFFFFFFFFFFFFFFFFFFFFFFFFFFFFFFF:FFFFFFFFFFFFFFFFFFFFFFFFFFF:FFFFF
@A00234:352:HKFKNDSXX:3:1272:4426:21621 1:N:0:TCGCATCG+GTCAACTG
AAGCTGCCTTCCAGGCTGTGACGTTATGGCTCCAGCCAGTTGTGATGCTTGGGATAACTGTGTGCTCACCTGCAAAAATTTCAACTCAGGATACTGATTGCTCTGCTCTGTGTGAAGTAATTGCTCTTCCGTTTCTAGTTTAGCAAGGGG
+
FFFFFFFFFFFFFFFFFFFFFFFFFFFFFFFFFFFFFFFFFFFFFFFFFFFFFFFFFFFFFFFFFFFFFFFFFFFFFFFFFFFFFFFFFFFFFFFFFFFFFFFFFFFFFFFFFFFFFFFFFFFFFFFFFFFF:FFFFFFFFFFFFFFFFF
@A00234:352:HKFKNDSXX:3:1272:10710:27085 1:N:0:TCGCATCG+GTCAACTG
AAGACATGGAAATCAGCCTTCCAAACATTCACTTTAACATCGACATGTCCAAAATGGGGCTGATCAACAAGGAAGAGGTTTTGCTGCCTCTGGACAACCCCTACGGCAAAATAACCGGGACGGTGAGGAGGAAGCTGCCTTCCAGGCTGT
+
FFFFFFFFFFFFFFFFFFFFFFFFFFFFFFFF:FFFFFFFFFFFFFFFFFFFFFFFFFFFFFFFFFFFFFFFFFFFFFFFFFFFFFFFFFFFFFFFFFFFFFFFFFFFFFFFFFFFFFFFFFFFFFFFFFFFFFFFFFFFFFFFFFFFFF
@A00234:352:HKFKNDSXX:3:1272:10185:28745 1:N:0:TCGCATCG+GTCAACTG
AAGACATGGAAATCAGCCTTCCAAACATTCACTTTAACATCGACATGTCCAAAATGGGGCTGATCAACAAGGAAGAGGTTTTGCTGCCTCTGGACAACCCCTACGGCAAAATAACCGGGACGGTGAGGAGGAAGCTGCCTTCCAGGCTGT
+
FFFFFFFFFFFFFFFFFFFFFFFFFFFFFFFFFFFFFFFFFFFFFFFFFFF:FFFFFFFFFFFFFFFFFFFFFFFFFFFFFFFFFFFFFFFFFFFFFFFFFFFFFFF:FFFFFFFFFFFFFFF:FFFFFFFF:FFFFFFFFFFFFFFFFF
@A00234:352:HKFKNDSXX:3:1273:14308:30342 1:N:0:TCGCATCG+GTCAACTG
GGTGTCTGCTAATGCAGGGCTCCACGTGCGCACAGCTACAAGCCCCTTGCTAAACTAGAAACGGAAGAGCAATTACTTCACACAGAGCAGAGCAATCAGTATCCTGAGTTGAAATTTTTGCAGGTGAGCACACAGTTATCCCAAGCATCA
+
FFFFFFFFFFFFFFFFFFFFFFFFFFFFFFFFFFFFFFFFFFFFFFFFFFFFFFFFFFFFFFFFFFFFFFF:FFFFFFFFF:FF:FFFFFFFFFFFFFFFFF,FFFFFFFFFFFFFF,FFFFF:FFFFF:FF:FFFFFFFFFFFFFFFFF
@A00234:352:HKFKNDSXX:3:1273:11478:31735 1:N:0:TCGCATCG+GTCAACTG
CCCAAGGCCACGGAGCCTGCGGTGTCTGCTAATGCAGGGCTCCACGTGCGCACAGCTACAAGCCCCTTGCTAAACTAGAAACGGAAGAGCAATTACTTCACACAGAGCAGAGCAATCAGTATCCTGAGTTGAAATTTTTGCAGGTGAGCA
+
FFFFFFFFFFFFFFFFFFFFFFFFFFFFFFFFFFFFFFFFFFFFFFFFFFFFFFFFFFFFFFFFFFFFFFFFFFFFFFFFFFFFFFFFFFFFFFFFFFFFFFFFFFFFFFFFFFFFFFFFFFFFFFFFFFFFFFFFFFFFFFFFFFFFFF
@A00234:352:HKFKNDSXX:3:1273:3323:35305 1:N:0:TCGCATCG+GTCAACTG
AGAATCGGGACGTGGACTTCGAGGCTACCTGGGGCGCTGTCCGGGACATTGTCCTGAAGAAATTTGCTGGGCCCTATGACAGAGGTGAATACTCACCTTCCGTGCAGAAGACCCTCTATGACATACAAGTGCTGACCCTGAGCCAGCTTC
+
FFFFFFFFFFFFFFFFFFFFFFFFFFFFFFFFFFFFFFFFFFFFFFFFFFFFFFFF::FFFFFFFFFFFFFFFFFFFFFFFFFFFFF::F:FFFFFFFFFFFFFFFFFFFFFFFFFFFFFFFFFFFFFFFFFFFFFFFFFFFFFFFFFFF
@A00234:352:HKFKNDSXX:3:1274:27019:12461 1:N:0:TCGCATCG+GTCAACTG
TTCCGATTCTGGTAGCGCCACTTGCAGTACACTTGAGTGGCAAAGCATCGGTCCTTCACCTCGGGGAGAGTAGTGAACTGGTCCTTGATGAATCCTTCAAATCCAGACTGGGTTGTTTTCAAGACCTTGAGGTCTTTGATTCCAGAGTGA
+
FFFFFFFFFFFFFFFFFFFFFFFFFFFFFFFF:FFFFFFFFFFFFFFFFFFFFFFFFFFFFFFFFFFFFFFFFFFFFFFFFFFFFFFFFFFFFFFFFFFFFFFFFFFFFFFFFFFFFFFFFFFFFFFFFFFFFFFFFFFFFFFFFFFFFF
@A00234:352:HKFKNDSXX:3:1274:29441:13589 1:N:0:TCGCATCG+GTCAACTG
GTCGTTGTTAAAGTAGTGAATGTTTGGAAGGCTGATTTCCATGTCTTCTATCTCAGGAAGCTGGCTCAGGGTCAGCACTTGTATGTCATAGAGGGTCTTCTGCACGGAAGGTGAGTATTCACCTCTGTCATAGGGCCCAGCAAATTTCTT
+
FFFFFFFFFFFFFFFFFFFFFFFFFFFFFFFFFFFFFFFFFFFFFFFFFFFFFFFFFFFFFFFFFFFFFFFFFFFFFFFFFFFFFFFFFFFFFFFFFFFFFFFFFFFFFFFFFFFF,:FFFFFFFFFFFF:FFFFFFFFF:F:FFFFFFF
@A00234:352:HKFKNDSXX:3:1274:22299:15562 1:N:0:TCGCATCG+GTCAACTG
GGTTTTGCTGCCTCTGGACAACCCCTACGGCAAAATAACCGGGACGGTGAGGAGGAAGCTGCCTTCCAGGCTGTGACGTTATGGCTCCAGCCAGTTGTGATGCTTGGGATAACTGTGTGCTCACCTGCAAAAATTTCAACTCAGGATACT
+
FFFFFFFFFFFFFFFFFFFFFFFFFFFFFFFFF:FFFFFFFFFFFFFFFFFFFFFFFFFFFFFFFFFFFFFFFFFFFFFFFFFFFFFFFFFFFFFFFFFFFFFFFFFFFFFFFFFFFFFFFFFFFFFFFFFFFFFFFFFFFFFFFFFFFF
@A00234:352:HKFKNDSXX:3:1274:16568:24111 1:N:0:TCGCATCG+GTCAACTG
AATCTGCCCAAGGCCACGGAGCCTGCGGTGTCTGCTAATGCAGGGCTCCACGTGCGCACAGCTACAAGCCCCTTGCTAAACTAGAAACGGAAGAGCAATTACTTCACACAGAGCAGAGCAATCAGTATCCTGAGTTGAAATTTTTGCAGG
+
FFFFFFFFFFFFFFFFFFFFFFFFFFFFFFFFFFFFFFFFFFFFFFFFFFFFFFFFFFFFFFFFFFFFFFFFFFFFFFFFFFFF:F:FFFFFFFFFFFFFFFFFFFFFFFFFFFFFFFFFFFFFFFFFFFFFFFFFFFFFFFFFFFFFFF
@A00234:352:HKFKNDSXX:3:1274:25066:30686 1:N:0:TCGCATCG+GTCAACTG
GCACTTGTATGTCATAGAGGGTCTTCTGCACGGAAGGTGAGTATTCACCTCTGTCATAGGGCCCAGCAAATTTCTTCAGGACAATGTCCCGGACAGCGCCCCAGGTAGCCTCGAAGTCCACGTCCCGATTCTGGTAGCGCCACTTGCAGT
+
FFFFFFFFF:FFFFFFFFFFFFFFFFFFFFFFFFFFFFFFF::FFFFFFFFFFFFFFFFFFFFFFFFFFFFFFFFFFFFFFFFFFFFF:FFFFFFFFFFFFFFFFFFFFFFFFFFFFFFFFFFFFFFFFFFFFFFFFFFFFFFFFFFFFF
@A00234:352:HKFKNDSXX:3:1274:20681:32456 1:N:0:TCGCATCG+GTCAACTG
GAAGGACCGATGCTTTGCCACTCAAGTGTACTGCAAGTGGCGCTACCAGAATCGGGACGTGGACTTCGAGGCTACCTGGGGCGCTGTCCGGGACATTGTCCTGAAGAAATTTGCTGGGCCCTATGACAGAGGTGAATACTCACCTTCCGT
+
FFFFFFFFFFFFFFFFFFFFFFFFFFFFFFFFFFFFFFFFFFFFFFFFFFFFFFFFFFFFFFFFFFFFFFFFFFFFFFFFFFFFFFFFFFFFFFFFFFFFFFFF:FF:,,FFFFFFFFFFFFFFFFFFFFFFFFFFFFFFFFFFFFFFFF
@A00234:352:HKFKNDSXX:3:1275:17924:6856 1:N:0:TCGCATCG+GTCAACTG
GGTTTTATTACGTTTTTGGTACAACCCAGACATCCCTAGGATGATGACAGTGTTTGATCTCATGTTCAGATCAACGGATGTGGCAGCAGCCAGTGCTTTACGACTATTTCCTTAACGATCGGATCCTAAAGACAGAGTCTGAGGCAGAGG
+
FFFFFFFFFFFFFFFFFFFFFFFFFFFFFFFFFFFFFFFFFFFFFFFFFFFFFFFFFFFFFFFFFFFFF:FFFFFFFFFFFFFFFFFFFFFFFFFFFFFFFFFFFFFFFFFFFF:FFFFF:FFFFFFF:FFFFFFFFFFFFFFFFFFFFF
@A00234:352:HKFKNDSXX:3:1275:23430:28040 1:N:0:TCGCATCG+GTCAACTG
ATTTGGTACAACCCAGACATCCCTAGGATGATGACAGTGTTTGATCTCATGTTCAGATCAACGGATGTGGCAGCAGCCAGTGCTTTACGACTATTTCCTTAACGATCGGATCCTAAAGACAGAGTCTGAGGCAGAGGGCACAAGAACAGC
+
FFFFFFFFFFFFFFFFFFFFFFFFFFFFFFFFFFFFFFFFFF:FFFFFFF::FFFFFFFFFFFFFFFF:FFFFFFFF:FFFFFF:FFFFFFFFFF:FFFF:FFFFFF:FFFFFFFFF:F:FFFFFFFF:F,:FFFFF,F:FFF:FFFFFF
@A00234:352:HKFKNDSXX:3:1275:17499:28447 1:N:0:TCGCATCG+GTCAACTG
CTTGAAAACAACCCAGTCTGGATTTGAAGGATTCATCAAGGACCAGTTCACTACTCTCCCCGAGGTGAAGGACCGATGCTTTGCCACTCAAGTGTACTGCAAGTGGCGCTACCAGAATCGGGACGTGGACTTCGAGGCTACCTGGGGCGC
+
FFFFFFFFFFFFFFFFFFFFFFFFFFFFFFFFFFFFFFFFFFFFFFFFFFFFFFFFFFFFFFFFFFFFFFFFFFFFFFFFFFFFFFFFFFFFFFFFFFFFFFFFFFFFFFFFFFFFFFFFFFFFFFFFFFFFFFFFFFFFFFFFFFFFFF
@A00234:352:HKFKNDSXX:3:1276:1009:14982 1:N:0:TCGCATCG+GTCAACTG
CGGAAGGTGAGTATTCACCTCTGTCATAGGGCCCAGCAAATTTCTTCAGGACAATGTCCCGGACAGCGCCCCAGGTAGCCTCGAAGTCCACGTCCCGATTCTGGTAGCGCCACTTGCAGTACACTTGAGTGGCAAAGCATCGGTCCTTCA
+
FFFFFFFFFFFFFFFFFFFFFFFFFFF:FFFFFFFFFFFFFFFFFFFFFFFFFFFFFFFFFFFFFFFFFFFFFFFFFFFFFFFFFFFFFFFFFFFFFFFFFFFFFFFFFFFFFFFFFFFFFFFFFFFFFFFFFFFFFFFFFFFFFFFFFF
@A00234:352:HKFKNDSXX:3:1276:18593:23641 1:N:0:TCGCATCG+GTCAACTG
CTCAGGAAGCTGGCTCAGGGTCAGCACTTGTATGTCATAGAGGGTCTTCTGCACGGAAGGTGAGTATTCACCTCTGTCATAGGGCCCAGCAAATTTCTTCAGGACAATGTCCCGGACAGCGCCCCAGGTAGCCTCGAAGTCCACGTCCCG
+
FFFFFFFFFFFFFFFFFFFFFFFFFFFFFFFFFFFFFFFFFFFFFFFFFFFFFFFFFFFFFFFFFFFFFFFFFFFFFFFFFFFFFFFFFFFFFFFFFFFFFFFFFFFFFFFFFFFFFFFFFFFFFFFFFFFFFFFFFFFFFFFFFFFFFF
@A00234:352:HKFKNDSXX:3:1277:3143:1423 1:N:0:TCGCATCG+GTCAACTG
CAAGTGGCGCTACCAGAATCGGGACGTGGACTTCGAGGCTACCTGGGGCGCTGTCCGGGACATTGTCCTGAAGAAATTTGCTGGGCCCTATGACAGAGGTGAATACTCACCTTCCGTGCAGAAGACCCTCTATGACATACAAGTGCTGAC
+
FFFFFFFFFFF:FFFFFFFFFFFFFFFFFFFFFFFFFFFFFFFFFFFFFFFFFFFFFFFFFFFFFFFFFFFFFFFFFFFFFFFFFFFFFFFFFFFFFFFFFFFFFFFFFFFFFFFFFFFFFFFF:FFFFFFFFFFF:FFFFFFFFFFFFF
@A00234:352:HKFKNDSXX:3:1277:7907:6230 1:N:0:TCGCATCG+GTCAACTG
CATGGTTTTATTACGTTTGGTACAACCCAGACATCCCTAGGATGATGACAGTGTTTGATCTCATGTTCAGATCAACGGATGTGGCAGCAACCAGTGCTTTACGACTATTTCCTTAACGATCGGATCCTAAAGACAGAGTCTGAGGCAGAG
+
FFFFFFFFFFFFFFFFFFFFFFFFFFFFFFFFFFFFFFFFFFFFFFFFFFFFFFF:FFFFFFFFFFFFFFFFFFFFFFFFFFFFFFFFFFFFFFFFFFFFFFFFFFFFFFFFFFFFFFFFFFFFFFFFFFFFFFFFFFFFFFFFFFFFFF
@A00234:352:HKFKNDSXX:3:1277:11966:10191 1:N:0:TCGCATCG+GTCAACTG
CTTTGCCACTCAAGTGTACTGCAAGTGGCGCTACCAGAATCGGGACGTGGACTTCGAGGCTACCTGGGGCGCTGTCCGGGACATTGTCCTGAAGAAATTTGCTGGGCCCTATGACAGAGGTGAATACTCACCTTCCGTGCAGAAGACCCT
+
FFFFFFFFFFFFFFFFFFFFFFFFFFFFFFFFFFFFFFFFFFFFFFFFFFFFFFFFFFFFFFFFFFFFFFFFFFFFFFFF:FFFFFFFFFF:,F:::F:FFFFFFFFFF:F:FFFFFFFFFFFF,FFFFFFFFFFFFFFFFFFFFFFFFF
@A00234:352:HKFKNDSXX:3:1277:18575:20697 1:N:0:TCGCATCG+GTCAACTG
CGACTATGGAAAGGACCTCCCATCATTCACTCTGGAATCAAAGACCTCAAGGTCTTGAAAACAACCCAGTCTGGATTTGAAGGATTCATCAAGGACCAGTTCACTACTCTCCCCGAGGTGAAGGACCGATGCTTTGCCACTCAAGTGTAC
+
FFFFFFFFFFFFFFFFFFFFFFFFFFFFFFFFFFFFFFFFFFFFFFFFFFFFFFFFFFFFFFFFFFFFFFFFFFFFFFFFFFFFFFFFFFFFFFFFFFFFFFFFFFFFFFFFFFFFFFFFFFFFFFFFFFFFFFFFFFFFFFFFFFFFFF
@A00234:352:HKFKNDSXX:3:1277:29722:25128 1:N:0:TCGCATCG+GTCAACTG
CTGTGACGTTATGGCTCCAGCCAGTTGTGATGCTTGGGATAACTGTGTGCTCACCTGCAAAAATTTCAACTCAGGATACTGATTGCTCTGCTCTGTGTGAAGTAATTGCTCTTCCGTTTCTAGTTTAGCAAGGGGCTTGTAGCTGTGCGC
+
FFFFFFFFFFFFFFFFFFFFFFFFFFFFFFFFFFFFFFFFFFFFFFFFFFFFFFFFFFFFFFFFFFFFFFFFFFFFFFFFFFFFFFFFFFFFFFFFFFFFFFFFFFFFFFFFFFFFFFFFFFFFFFFFFFFFFFFFFFFFFFFFFFFFFF
@A00234:352:HKFKNDSXX:3:1278:23764:6480 1:N:0:TCGCATCG+GTCAACTG
ATCGGATCCTAAAGACAGAGTCTGAGGCAGAGGGCACAAGAACAGCAAGGAGAAATATCGCTGTGATTCTCCGATCACAGTTTTAAAGGAATCTGCCCAAGGCCACGGAGCCTGCGGTGTCTGCTAATGCAGGGCTCCACGTGCGCACAG
+
FFFFFFFFFFFFFFFFFFFFFFFFFFFFFFFFFFFFFFFFFFFFFFFFFFFFFFFFFFFFFFFFFFFFFFFFFFFFFFFFFFFFFFFFFFFFFFFFFFFFFFFFFFFFFFFFFFFFFFFFFFFFFFFFFFFFFFFFFFFFFFFFF,FFFF
@A00234:352:HKFKNDSXX:3:1278:30038:17722 1:N:0:TCGCATCG+GTCAACTG
CTTCCTCCTCACCGTCCCGGTTATTTTGCCGTAGGGGTTGTCCAGAGGCAGCAAAACCTCTTCCTTGTTGATCAGCCCCATTTTGGACATGTCGATGTTAAAGTAGTGAATGTTTGGAAGGCTGATTTCCATGTCTTCTATCTCAGGAAG
+
FFFFFFFFFFFFFFFFFFFFFFFFFFFFFFFFFFFFFFFFFFFFFFFFFFFFFFFFFFFFFFFFFFFFFFFFFFFFFFFFFFFFFFFFFFFFFFFFFFFFFFFFFFFFFFFFFFFFFFFFFFFFFFFFFFFFFFFFFFFFFFFFFFFFFF
@A00234:352:HKFKNDSXX:3:1278:31602:19899 1:N:0:TCGCATCG+GTCAACTG
CTTCCTCCTCACCGTCCCGGTTATTTTGCCGTAGGGGTTGTCCAGAGGCAGCAAAACCTCTTCCTTGTTGATCAGCCCCATTTTGGACATGTCGATGTTAAAGTAGTGAATGTTTGGAAGGCTGATTTCCATGTCTTCTATCTCAGGAAG
+
FFFFFFFFFFFFFFFFFFFFFFFFFFFFFFF:FFFFF:FFFFFFFFFFFFFFFFFFFFFFFFFFFFFFFFFFFFFFFFFFF:FFFFFFFFFFFFF:FFFFFFFFFFFFFF:F::FFFFFFFFFFFFFFFFFFFFFFFFFFFFFFFFFFFF
@A00234:352:HKFKNDSXX:3:1278:11297:25723 1:N:0:TCGCATCG+GTCAACTG
TGACATACAAGTGCTGACCCTGAGCCAGCTTCCTGAGATAGAAGACATGGAAATCAGCCTTCCAAACATTCACTACTTTAACATCGACATGTCCAAAATGGGGCTGATCAACAAGGAAGAGGTTTTGCTGCCTCTGGACAACCCCTACGG
+
FF:FFFFFFFFFF:FFFFFFFFFFFFFFFFFF:FFFFFFF:FF:FFFFFFFFFFFFFFFFFFFFFFFFFFFFFFFFFFFF:FFFF:FFFFFFFFFFFFFFFFFF,FFFFFFFFFF:FFF:FFFFFFFFFFFFFFFFFFFFFFFFFFFFFF
@A00234:352:HKFKNDSXX:3:1278:12382:29731 1:N:0:TCGCATCG+GTCAACTG
TGACATACAAGTGCTGACCCTGAGCCAGCTTCCTGAGATAGAAGACATGGAAATCAGCCTTCCAAACATTCACTACTTTAACATCGACATGTCCAAAATGGGGCTGATCAACAAGGAAGAGGTTTTGCTGCCTCTGGACAACCCCTACGG
+
FFFFFFFFFFFFFFFFFFFFFFFFFFFFFFFFFFFFFFFFFFFFFFFFFFFFFFFFFFFFFFFFFFFFFFFFFFFFFFFFFF,FFFFFFFFFFFFFFFFFFFFFFFFFFFFFFFFF:FFFFFFFFFFFFFFFFFFFFFFFFFFFFFFFFF
@A00234:352:HKFKNDSXX:3:1301:20085:4429 1:N:0:TCGCATCG+GTCAACTG
CACGTGTAGCCCTGCATTAGCAGACACCGCAGGCTCCGTGGCCTTGGGCAGATTCCTTTAAAACTGTGATCGGAGAATCACAGCGATATTTCTCCTTGCTGTTCTTGTGCCCTCTGCCCCAGACTCTGTCTTTAGGATCCGATCGTTAAG
+
FFFFFFFFFFFFFFF:FFFFFFFFFFFFFFFFFFFFFFFFFFFFFFFFFFFFFFFFFFFFFFFFFFFFFFFFFFFFFFFFFFFFFFFFFFFFFFFFFFFFFFFFFFFFFFFFFFFFFFFFFFFFFFFFFFFFFFFFF,FFFF,FFFFFFF
@A00234:352:HKFKNDSXX:3:1301:8052:31156 1:N:0:TCGCATCG+GTCAACTG
CAGCTTCCTGAGATAGAAGACATGGAAATCAGCCTTCCAAACATTCACTACTTTAACATCGACATGTCCAAAATGGGGCTGATCAACAAGGAAGAGGTTTTGCTGCCTCTGGACAACCCCTACGGCAAAATAACCGGGACGGTGAGGAGG
+
FFFFFFFFFFFFFFFFFFFFFFFFFF:FFFFFFFFFFFFFFFFFFFFFFFFFFFFFF,FFFFFFFFFFFFFF:FFFFFFFFFFFFFFFFFFFFFFFFFFFFFFFFFFFFFFFFFFFFFFFFFFFFFF:FFFFFFFFFFFFFF:FFFFFFF
@A00234:352:HKFKNDSXX:3:1301:21558:34068 1:N:0:TCGCATCG+GTCAACTG
GTGAGGAGGAAGCTGCCTTCCAGGCTGTGACGTTATGGCTCCAGCCAGTTGTGATGCTTGGGATAACTGTGTGCTCACCTGCAAAAATTTCAACTCAGGATACTGATTGCTCTGCTCTGTGTGAAGTAATTGCTCTTCCGTTTCTAGTTT
+
FFFFFFFFFFFFFFFFFFFFFFFFFFFFFFFFFFFFFFFFFFFFFF:FFFFFFFFFFFFFFF:FFFFFFFFFFFFFFFFFFFFFFFFFFFFFFFFFFFFFFFFFFFFFFFFFFFFFFFFFFFFFFFFFFFFFFFFFFFFFF,FFFFFFFF
@A00234:352:HKFKNDSXX:3:1302:9136:18912 1:N:0:TCGCATCG+GTCAACTG
GAGCCCTGCATTAGCAGACACCGCAGGCTCCGTGGCCTTGGGCAGATTCCTTTAAAACTGTGATCGGAGAATCACAGCGATATTTCTCCTTGCTGTTCTTGTGCCCTCTGCCTCAGACTCTGTCTTTAGGATCCGATCGTTAAGGAAATA
+
FFFFFFFFFFFFFFFFFFFFFFFFFFFFFFFF:FFFFFFFFFFFFFFFFFFFFFFFFFFFFFFFFFFFFFFFFFFFFFFFFFFFFFFFFFFFFFFFFFFFFFFFFFFFFFFFFFFFFFFFFFFFFFFFFFFFFFFFFFFFFFFFFFFFFF
@A00234:352:HKFKNDSXX:3:1302:17246:26819 1:N:0:TCGCATCG+GTCAACTG
CTTTACGACTATTTCCTTAACGATCGGATCCTAAAGACAGAGTCTGAGGCAGAGGGCACAAGAACAGCAAGGAGAAATATCGCTGTGATTCTCCGATCACAGTTTTAAAGGAATCTGCCCAAGGCCACGGAGCCTGCGGTGTCTGCTAAT
+
FFFFFFFFFFFFFFFFFF:FFFFFFFFFFFFFFFFFFFFFFFFFFFFFFFFFFFFFFFFFFFFFFFFFFFFFFFFFFFFFFFFFFFFFFFFFFFFFFFFFFFFFFFFFFFFFFFFFFFFFF:FFFFFFFFFFFFFFFFFFFFFFFFF,FF
@A00234:352:HKFKNDSXX:3:1303:24334:2519 1:N:0:TCGCATCG+GTCAACTG
AGGGGCTTGTAGCTGTGCGCACGTGGAGCCCTGCATTAGCAGACACCGCAGGCTCCGTGGCCTTGGGCAGATTCCTTTAAAACTGTGATCGGAGAATCACAGCGATATTTCTCCTTGCTGTTCTTGTGCCCTCTGCCTCAGACTCTGTCT
+
FFFFFFFFFFFFFFFFFFFFFFFFFFFFFFFFFFFFFFFFFFFF:FFFFFFFFFFFFFFFFFFFFFFFFFFFFFFFFFFFFFFFFFFFFFFFFFFFFFFFFFFFFFFFFFFFFFFFFFFFFFF:FFFFFFFFFFFFFFFFFFFFFF:FF,
@A00234:352:HKFKNDSXX:3:1303:20898:8124 1:N:0:TCGCATCG+GTCAACTG
GTTCCGGTTATTTTGCCGTAGGGGTTGTCCAGAGGCAGCAAAACCTCTTCCTTGTTGATCAGCCCCATTTTGGACATGTCGATGTTAAAGTAGTGAATGTTTGGAAGGCTGATTTCCATGTCTTCTATCTCAGGAAGCTGGCTCAGGGTC
+
FFFFFFFFFFFFFFFFFFFFFFFFFFFFFFFFFFFFFFFFFFFFFFFFFFFFFFFFFFFFFFFFFFFFFFFFFFFFFFFFFFFFFFFFFFFF:FFFFFFFFFFFFFFFFFFFFFFFFFFFFFFFFF:FFFFFFFFFFFFFFFFFFFFFFF
@A00234:352:HKFKNDSXX:3:1303:5620:10535 1:N:0:TCGCATCG+GTCAACTG
CAAGGGGCTTGTAGCTGTGCGCACGTGGAGCCCTGCATTAGCAGACACCGCAGGCTCCGTGGCCTTGGGCAGATTCCTTTAAAACTGTGATCGGAGAATCACAGCGATATTTCTCCTTGCTGTTCTTGTGCCCTCTGCCTCAGACTCTGT
+
FFFFFFFFFFFFFFFFFFFFFFFFFFFFFFFFFFFFFFFFFFFFFFFFFFFFFFFFFFFFFFFFFFFFFFFFFFFFFFFFFFFFFFFFFFFFFFFFFFFFFFFFFFFFFFFFFFFFFFFFFFFFFFFFFFFFFFFFFFFFFFFFFFFFFF
@A00234:352:HKFKNDSXX:3:1303:6388:17722 1:N:0:TCGCATCG+GTCAACTG
AAGTCATAGAGGGTCTTCTGCACGGAAGGTGAGTATTCACCTCTGTCATAGGGCCCAGCAAATTTCTTCAGGACAATGTCCCGGACAGCGCCCCAGGTAGCCTCGAAGTCCACGTCCCGATTCTGGTAGCGCCACTTGCAGTACACTTGA
+
FFFFFFFFFFFFFFFFFFFFFFFFFFFFFFFFFFFFFFFFFFFFFFFFFFFFFFFFFFFFFFFFFFFFFFFFFFFFFFFFFFFFFFFFFFFFFFFFFFFFFFFFFFFFFFFFFFFFFFFFFFFFFFFFFFFFFFFFFFFFFFFFFFFFFF
@A00234:352:HKFKNDSXX:3:1303:32371:30906 1:N:0:TCGCATCG+GTCAACTG
CTCATTTTGGACATGTCGATGTTAAAGTAGTGAATGTTTGGAAGGCTGATTTCCATGTCTTCTATCTCAGGAAGCTGGCTCAGGGTCAGCACTTGTATGTCATAGAGGGTCTTCTGCACGGAAGGTGAGTATTCACCTCTGTCATAGGGC
+
FFFFFFFFFFFFFFFFFFFFFF:FFFFFFFFFFFFFFFFFFFFFFFFFFFFFFFFFFFFFFFFFFFFF:FFFFFFFFFFFFFFFFFFFFFFFFFFFFFFFFFFFFFFFFFFFFFFFFFFFFF,FFFFFFFFFFFFFFFFFFFFFFFFFFF
@A00234:352:HKFKNDSXX:3:1304:21974:20071 1:N:0:TCGCATCG+GTCAACTG
CAAAATAACCGGGACGGTGAGGAGGAAGCTGCCTTCCAGGCTGTGACGTTATGGCTCCAGCCAGTTGTGATGCTTGGGATAACTGTGTGCTCACCTGCAAAAATTTCAACTCAGGATACTGATTGCTCTGCTCTGTGTGAAGTAATTGCT
+
FFFFFFFFFFFFFFFFFFFFFFFFFFFFFFFFFFFFFFFFFFFFFFFFFFFFFFFFFFFFFFFFFFFFFFFFFFFFFFFFFFFFFFFFFFFFFFFFFFFFFFFFFFFFFFFFFFFFFFFFFFFFFFFFFFFFFFFFFFFFFFFFFFFFFF
@A00234:352:HKFKNDSXX:3:1304:12617:26600 1:N:0:TCGCATCG+GTCAACTG
AGTGGCAAAGCATCGGTCCTTCACCTCGGGGAGAGTAGTGAACTGGTCCTTGATGAATCCTTCAAATCCAGACTGGGTTGTTTTCAAGACCTTGAGGTCTTTGATTCCAGAGTGAATGATGGGAGGTCCTTTCCATAGTCGTCATGGTAA
+
FFFFFFFFFFFFFFFFFFFFFFFFFFFFFFFFFFFFFFFFFFFF:FFFFFFFFFFFFFFFFFFFFFFFFFFFFFFFFFFFFFFFFFFFFFFFFFFFFFFFFFFFFFFFFFFFFFFFFFFFFFFFFFFFFFFF::FFFFFFFFFFFFFFFF
@A00234:352:HKFKNDSXX:3:1304:11487:26772 1:N:0:TCGCATCG+GTCAACTG
CGCGCGGAAGGTGAGTATTCACCTCTGTCATAGGGCCCAGCAAATTTCTTCAGGACAATGTCCCGGACAGCGCCCCAGGTAGCCTCGAAGTCCACGTCCCGATTCTGGTAGCGCCACTTGCAGTACACTTGAGTGGCAAAGCATCGGTCC
+
FFFFFFFFFFFFFFFFFFFFFFFFFFFFFFFFFFFFFFFFFFFFFFFFFFFFFFFFFFFFFFFFFFFFFFFFFFFFFFFFFFFFFFFFFFFFFFFFFFFFFFFFFFFFFFFFFFF:FFFFFFFFFFFFFFFFFFFFFFFFFFFFFFFFFF
@A00234:352:HKFKNDSXX:3:1304:7826:33520 1:N:0:TCGCATCG+GTCAACTG
GTTAAAGTAGTGAATGTTTGGAAGGCTGATTTCCATGTCTTCTATCTCAGGAAGCTGGCTCAGGGTCAGTACTTGTATGTCATAGAGGGTCTTCTGCACGGAAGGTGAGTATTCACCTCTGTCATAGTGCCCAGCAAATTTCTTCAGGAC
+
FFFFFFFFFFFFFFFFFFF,FFFFFFFFFFFFF:FFFFFFFFFFFFFF:FFFFF:FFF,FFF:F:FFFFFFFF:FFFFFFFFFFFFF:FFFFFFFF:FFFFFFFFFFF:FFF:FFF:FFFFFFFFF:,FFFF:F:F:FFFFFFFFFFFFF
@A00234:352:HKFKNDSXX:3:1304:26350:34507 1:N:0:TCGCATCG+GTCAACTG
TTCCCTTGCTAAACTAGAAACGGAAGAGCAATTACTTCACACAGAGCAGAGCAATCAGTATCCTGAGTTGAAATTTTTGCAGGTGAGCACACAGTTATCCCAAGCATCACAACTGGCTGGAGCCATAACGTCACAGCCTGGAAGGCAGCT
+
FFFFFFFFFFFFFFFFFF:FFFFFFFFFFFFFFFFFFFFFFFFFFFFFFFFFFFFFFFFFFFFFFFF:FFFFFFFFFFFFFFFFFFFFFFFFFFFFFFFFFFFFFFFFFFFFFFFFFFFFFFFFFFFFFFFFFFFFFFFFFFFFFFFFFF
@A00234:352:HKFKNDSXX:3:1305:30138:4523 1:N:0:TCGCATCG+GTCAACTG
AGGAGACTCACCCTTCAAACAAAACTGTCTTTCCTCTTGGAGCCTCAATCAAATGCAAATCACTCCTCAGCTGGGGTTGGAAGTTCAAGCCCCCCTGCCCTCCTCCATGAGGAGCTTCAGCCAGAGATTTTCAAAACACTAGGATGATTT
+
FFFFFFFFFFFFFFFFFFFFFFF::FFFFFFFFFFFFFFF:FFFFFFFFFFFFFFFFFFFFFFFFFFFFFFFFFFFFFFFFFFFFFFFFF:FFFFFFFFFFFFFFFF:FFFFFFFFFFFFFF,FFFF,FFFFFFFFFF:FFFFFFFFFFF
@A00234:352:HKFKNDSXX:3:1305:7238:9079 1:N:0:TCGCATCG+GTCAACTG
CTTTAACATCGACATGTCCAAAATGGGGCTGATCAACAAGGAAGAGGTTTTGCTGCCTCTGGACAACCCCTACGGCAAAATAACCGGGACGGTGAGGAGGAAGCTGCCTTCCAGGCTGTGACGTTATGGCTCCAGCCAGTTGTGATGCTT
+
FFFFFFF:FFFFFFFFFFFFFFFFFFFFFFFFFFFFFFFFFFFFFFFFFFFFFFFFFFFFFFFFFFFFFFFFFFFFFF:FFFFFFFFFFFFFFFFFFFFFFFFFFFFFFFFFFFFFFFFFFFFFFFFFFFFFFFFFFFFFFFFFFFFFFF
@A00234:352:HKFKNDSXX:3:1305:13386:24643 1:N:0:TCGCATCG+GTCAACTG
GCATTAGCAGACACCGCAGGCTCCGTGGCCTTGGGCAGATTCCTTTAAAACTGTGATCGGAGAATCACAGCGATATTTCTCCTTGCTGTTCTTGTGCCCTCTGCCTCAGACTCTGTCTTTAGGATCCGATCGTTAAGGAAATAGTCGTAA
+
FFFFFFFFFFFFFFFFFFFFFFFFF:FFFF:FFFFF,FFFFFFFF:FFFFFFFFFFFFFFFFF:FFFFFFFFFFFFFFFFF:FFFFFFFFF:FFFFFFFFFFFFFFFFFFFFFFFFFF:FFFF:FFFFFFFFFFF:FFFF::FFFFFFF:
@A00234:352:HKFKNDSXX:3:1305:7292:28588 1:N:0:TCGCATCG+GTCAACTG
CCTGAGTTGAAATTTTTGCAGGTGAGCACACAGTTATCCCAAGCATCACAACTGGCTGGAGCCATAACGTCACAGCCTGGAAGGCAGCTTCCTCCTCACCGTCCCGGTTATTTTGCCGTAGGGGTTGTCCAGAGGCAGCAAAACCTCTTC
+
FFFFFFFFFFFFFFFFFFFFFFFFFFFFFFFFFFFFFFFFFFFFFFFFFFFFFFFFFFFFFFFFFFFFFFFFFFFFFFFFFFFFFFFFFFFFFFFFFFFFFFFFFFFFF:FFFFFFFFFFFFFFFFFFFFFFFFFFFFFFFFFFFFFFFF
@A00234:352:HKFKNDSXX:3:1306:23466:7059 1:N:0:TCGCATCG+GTCAACTG
ACCAGAATCGGGACGTGGACTTCGAGGCTACCCGGGGCGCTGTCCGGGACATTGTCCTGAAGAAATTTGCTGGGCCCTATGACAGAGGTGAATACTCACCTTCCGTGCAGAAGACCCTCTATGACATACAAGTGCTGACCCTGAGCCAGC
+
FFFFFFFFFFFFFFFFFFFFFFFFFFFFFFFFFFFFFFFFFFFFFFFFFF,FFFFFFFFF,:F:,F,FFFFFFFFFFF,FFFFFFFFFFFF:FFFFFFFFFFFFFFF:FFFFFFFFFFFFFFFFFFFFFFFFFF:FFFFFFFFFFFFFFF
@A00234:352:HKFKNDSXX:3:1306:4164:20635 1:N:0:TCGCATCG+GTCAACTG
GCCTGAGTTGAAATTTTTGCAGGTGAGCACACAGTTATCCCAAGCATCACAACTGGCTGGAGCCATAACGTCACAGCCTGGAAGGCAGCTTCCTCCTCACCGTCCCGGTTATTTTGCCGTAGGGGTTGTCCAGAGGCAGCAAAACCTCTT
+
FFFFFFFFFFFFFFFF:FFFFFFFFFFFFFFFFFFFFFFFFFFFFFFFFFFFFFFFFFFFFFFFFFFFFFFFFFFFFFFFFFFFFFFFFFFFFFFFFFFFFFFFFFFFFFFFFFFF,:FFFFFFFFFFFFFFFFFFFFFFFFFFFFFFFF
@A00234:352:HKFKNDSXX:3:1307:29884:1110 1:N:0:TCGCATCG+GTCAACTG
CACTACTTTAACATCGACATGTCCAAAATGGGGCTGATCAACAAGGAAGAGGTTTTGCTGCCTCTGGACAACCCCTACGGCAAAATAACCGGGACGGTGAGGAGGAAGCTGCCTTCCAGGCTGTGACGTTATGGCTCCAGCCAGTTGTGA
+
FFFFFFFFFFFFFFFFFFFFFFFFFFFFFFFFFFFFFFFFFFFFFFFFFFFFFFFFFFFFFFFFFFFFFFFFFFFFFFFFFFFFFFFFF:FFFFFFFFFFFFFFFFFFFFFFFFFFFFFFFFFFFFFFFFFFFFFFFFFFFFFFFFFFFF
@A00234:352:HKFKNDSXX:3:1307:26178:31046 1:N:0:TCGCATCG+GTCAACTG
CTGGGGCGCTGTCCGGGACATTGTCCTGAAGAAATTTGCTGGGCCCTATGACAGAGGTGAATACTCACCTTCCGTGCAGAAGACCCTCTATGACATACAAGTGCTGACCCTGAGCCAGCTTCCTGAGATAGAAGACATGGAAATCAGCCT
+
FFFFFFFFFFFFFFFFFFFFFFFFFFFFF,FFFFFFFFFFFFFFFFFFFFFFFFFFFFFFFFFFFFFFFFFFFFFFFFFFFFFFFFFFFFFFFFFFFFFFFFFFFFFFFFFFFFFFFFFFFFFFFFFFFFFFF:FFFFFFFFFFFFFFFF
@A00234:352:HKFKNDSXX:3:1307:9335:31782 1:N:0:TCGCATCG+GTCAACTG
GTCCAAAATGGGGCTGATCAACAAGGAAGAGGTTTTGCTGCCTCTGGACAACCCCTACGGCAAAATAACCGGGACGGTGAGGAGGAAGCTGCCTTCCAGGCTGTGACGTTATGGCTCCAGCCAGTTGTGATGCTTGGGATAACTGTGTGC
+
FFFFFFFFFFFFFFFFFFFFFFFFFFFFFFFFFFFFFFFFFFFFFFFFFFFFFFFFFFFFFFFFFFFFFFFFFFFFFFFFFFFFFFFFFFFFFFFFFFFFFFFFFFFFFFFFFFFFFFFFFFFFFFFFFFFFFFFFFFFFFFFFFFFFFF
@A00234:352:HKFKNDSXX:3:1308:9534:5447 1:N:0:TCGCATCG+GTCAACTG
GCAGCTACAAGCCCCTTGCTAAACTAGAAACGGAAGAGCAATTACTTCACACAGAGCAGAGCAATCAGTATCCTGAGTTGAAATTTTTGCAGGTGAGCACACAGTTATCCCAAGCATCACAACTGGCTGGAGCCATAACGTCACAGCCTG
+
FFFFFFFFFFFFFFFFFFFFFFFFFFFFFFFFFF:FFFFFFFFFFFFFFFFFFFFFFFFFFFFFFF:FFFFFFFFFFFFFFFFFFFFFFFFFFFFFFFFFFFFFFFFFFFFFFFFFFFFFFFFFFFFFFFFFFFFFFFFFFFFFFFFFFF
@A00234:352:HKFKNDSXX:3:1308:1235:16407 1:N:0:TCGCATCG+GTCAACTG
AGTGAATGTTTGGAAGGCTGATTTCCATGTCTTCTATCTCAGGAAGCTGGCTCAGGGTCAGCACTTGTATGTCATAGAGGGTCTTCTGCACGGAAGGTGAGTATTCACCTCTGTCATAGGGCCCAGCAAATTTCTTCAGGACAATGTCCC
+
FFFFFFFFFFFFFFFFFFFFFFFFFFFFFFFFFFFFFFFFFFFFFFFFFFFFFFFFFFFFFFFFFFFFFFFFFFFFFFFFFFFFFFFFFFFFFFFFFFFFFFFFFFFFFFFFFFFFFFFFFFFFFFFFFFFFFFFFF,FFFFF,FFFFF:
@A00234:352:HKFKNDSXX:3:1308:19958:17237 1:N:0:TCGCATCG+GTCAACTG
AAATCAGCCTTCCAAACATTCACTACTTTAACATCGACATGTCCAAAATGGGGCTGATCAACAAGGAAGAGGTTTTGCTGCCTCTGGACAACCCCTACGGCAAAATAACCGGGACGGTGAGGAGGAAGCTGCCTTCCAGGCTGTGACGTT
+
FFFFFFFFFFFFFFFFFFFFFFFFFFFFFFFF:FFFFFFFFFFFFFFFFFFFFFFFFFFFFFFFFFFFFFFFFFFFFFFFFFFFFFFFFFFFFFFFFFFFFFFFFFFFFFFFFFFFFFFFFFFFFFFFFFFFFFFFFFFFFFFFFFFFFF
@A00234:352:HKFKNDSXX:3:1308:2926:29105 1:N:0:TCGCATCG+GTCAACTG
CCAGAATCGGGGCGTGGACTTCGAGGCTACCTGGGGCGCTGTCCGGGACATTGTCCTGAAGAAATTTGCTGGGCCCTATGACAGAGGTGAATACTCACCTTCCGTGCAGAAGACCCTCTATGACATACAAGTGCTGACCCTGAGCCAGCT
+
FFFFFFFFF:F:F:FFFFFFFFFFFFFFF:FFFF:FFF:FFFFFFFFFFFF:FFFFF:F,FFFFF:FFFFFFF:,FFFF:FFFFFF,FFFFFFFFFFFFFF,,FFFFFFFF:FFFFFFFFFFF:FFF,FF,,,FFFFFFFFFFFFFFFFF
@A00234:352:HKFKNDSXX:3:1308:26874:31031 1:N:0:TCGCATCG+GTCAACTG
TCTGGACAACCCCTACGGCAAAATAACCGGGACGGTGAGGAGGAAGCTGCCTTCCAGGCTGTGACGTTATGGCTCCAGCCAGTTGTGATGCTTGGGATAACTGTGTGCTCACCTGCAAAAATTTCAACTCAGGATACTGATTGCTCTGCT
+
FFFFFF:FFFFFFFFF:FFFF:FFFFF:FFFFFFFFFFFFF:FF,FFFFFFFFFFFFFFFFFFFFFFFFFFFFFFFFFFFFFFFFFFFFFFF:FFFFFFFFFF:,FFFFFFFFFFFFFFFFF:FFFFFFFFF,FF:FFFFFFFFFFF::F
@A00234:352:HKFKNDSXX:3:1309:25744:8030 1:N:0:TCGCATCG+GTCAACTG
CAAGGAAGAGGTTTTGCTGCCTCTGGACAACCCCTACGGCAAAATAACCGGGACGGTGAGGAGGAAGCTGCCTTCCAGGCTGTGACGTTATGGCTCCAGCCAGTTGTGATGCTTGGGATAACTGTGTGCTCACCTGCAAAAATTTCAACT
+
FFFFFFFFFFFFFFFFFFFFFFFFFFFFFFFFFFFFFFFFFFFFFFFFFFFF,FFFFFFFFFFFFFFFFFFFFFFFFFFFFFFFFFFFFFFFFFFFFFFFFFF:FFFFFFFFFFFFFFFFFFFFFFFFFFFFFFFFFFFFFFFFFFFFFF
@A00234:352:HKFKNDSXX:3:1309:20311:25300 1:N:0:TCGCATCG+GTCAACTG
GGACATTGTCCTGAAGAAATTTGCTGGGCCCTATGACAGAGGTGAATACTCACCTTCCGTGCAGAAGACCCTCTATGACATACAAGTGCTGACCCTGAGCCAGCTTCCTGAGATAGAAGACATGGAAATCAGCCTTCCAAACATTCACTA
+
FFFFFFFFFFFFFFFFFFFFFFFFFFFFFFF:FFFFFFFFFFFFFF:FFFFFFFFFFFFFF:FFFFFFFFFFFFFFFFFFFFFFFFF:FFFFFFFFFFFFFFFFFFFFFFFFFFFFFFFFFFFFF::FFFFFFFFFFFFFFFFFFFFFFF
@A00234:352:HKFKNDSXX:3:1310:27172:11162 1:N:0:TCGCATCG+GTCAACTG
ATCGGATCCTAAAGACAGAGTCTGAGGCAGAGGGCACAAGAACAGCAAGGAGAAATATCGCTGTGATTCTCCGATCACAGTTTTAAAGGAATCTGCCCAAGGCCACGGAGCCTGCGGTGTCTGCTAATGCAGGGCTCCACGTGCGCACAG
+
FFFFFFFFFFFFFFFFFFFFFFFFFFFFFFFFFFF:FFFFFFFFFFFFFFFFFFFFFFFFFFFFFFFFFFFFFFFFFFFFF,FFFFFFFFFFFFFFFFFFFFFFFFFFFFFFFFFFFFFFFFFFFFFFFFFFFFFFFFFFFFFFFFFFFF
@A00234:352:HKFKNDSXX:3:1310:12816:18396 1:N:0:TCGCATCG+GTCAACTG
GAATACTCACCTTCCGTGCAGAAGACCCTCTATGACATACAAGTGCTGACCCTGAGCCAGCTTCCTGAGATAGAAGACATGGAAATCAGCCTTCCAAACATTCACTACTTTAACATCGACATGTCCAAAATGGGGCTGATCAACAAGGAA
+
FFFFFFFFFFFFFFFFFFFFFFFFFFFFFFFFFFFFFFFFFFFFFFFFFFFFFFFFFFFFFFFFFFFFFFFFFFFFFFFFFFFFFFFFFFFFFFFFFFFFFFFFFFFFFFFFFFFFFFFFFFFFFFFFFFFFFFFFFFFFFFFFFFFFFF
@A00234:352:HKFKNDSXX:3:1310:16360:30138 1:N:0:TCGCATCG+GTCAACTG
TCCTGGGTTGAAATTTTTGCAGGTGAGCACACAGTTATCCCAAGCATCACAACTGGCTGGAGCCATAACGTCACAGCCTGGAAGGCAGCTTCCTCCTCACCGTCCCGGTTATTTTGCCGTAGGGGTTGTCCAGAGGCAGCAAAACCTCTT
+
FFF:FFFFFFFFFFFFFFFFFFFFFFFFFFFFFFFFFFFFFFFFFFFFFFFFFFFFFFFFFFFFFFFFFFFFFFFFFFFFFFFFFFFFFFFFFFFFFFFFFFFFFFFFFF:FFFFFFFFFFFFFFFFFFFFFFFFFFFFFFFFFFFFFFF
@A00234:352:HKFKNDSXX:3:1310:4065:30326 1:N:0:TCGCATCG+GTCAACTG
GAGAATCACAGCGATATTTCTCCTTGCTGTTCTTGTGCCCTCTGCCTCAGACTCTGTCTTTAGGATCCGATCGTTAAGGAAATAGTCGTAAAGCACTGGCTGCTGCCACATCCGTTGATCTGAACATGAGATCAAACACTGTCATCATCC
+
FFFFFFFFFFFFFFFFFFFFFFFFFFFFFFFFFFFFFFFFFFFFFFFFFFFFFFFFFFFFFFFFFFFFFFFFFFFFFFFFFFFFFFFFFFFFFFFFFFFFFFFFFFFFFFFFFFFFFFFFFFFFFFFFFFFFFFFFFFFFFFFFFFFFFF
@A00234:352:HKFKNDSXX:3:1310:25780:35618 1:N:0:TCGCATCG+GTCAACTG
AGTAATTGCTCTTCCGTTTCTAGTTTAGCAAGGGGCTTGTAGCTGTGCGCACGTGGAGCCCTGCATTAGCAGACACCGCAGGCTCCGTGGCCTTGGGCAGATTCCTTTAAAACTGTGATCGGAGAATCACAGCGATATTTCTCCTTGCTG
+
FFFFFFFFFFFFFFFFFFFFFFF:FFFFFFFFFFFFF:FFFFFFFFFFFFFFFFFFFFFFFFFFFFFF:FFFFFFFFFFFFFFFFFFFFFFFFFFFFFFFFFFFFFFFFFFFFFFFFFFF,FFFFFFFFFFFFFFFFFFFFFFFFF,FF:
@A00234:352:HKFKNDSXX:3:1311:6976:9502 1:N:0:TCGCATCG+GTCAACTG
TGATTGCTCTGCTCTGTGTGAAGTAATTGCTCTTCCGTTTCTAGTTTAGCAAGGGGCTTGTAGCTGTGCGCACGTGGAGCCCTGCATTAGCAGACACCGCAGGCTCCGTGGCCTTGGGCAGATTCCTTTAAAACTGTGATCGGAGAATCA
+
FFFFFFFFFFFFFFFFFFFFFFFFFFFFFFFFFFFFFFFFFFFFFFFFFFF:FFFFF:FFFFFFFFFFFFFFFFFFFFFFFFFFFFFFFFFFFFFFFFFFFFFFFFFFFFFFFF:FFFF:FFFFFFFFFFFFFFFFFFFFFFFFFFFFFF
@A00234:352:HKFKNDSXX:3:1311:5276:10128 1:N:0:TCGCATCG+GTCAACTG
GTGGCAGCAGCCAGTGCTTTACGACTATTTCCTTAACGATCGGATCCTAAAGACAGAGTCTGAGGCAGAGGGCACAAGAACAGCAAGGAGAAATATCGCTGTGATTCTCCGATCACAGTTTTAAAGGAATCTGCCCAAGGCCACGGAGCC
+
:FFFFFFFFFFFFFFFFFFFFFFF:FFFFFFFF,FFFFFF:FFFF,,FFFFFFFF:FFFFFFFFFF:FFFFFFFFFF:FFFFFFFFFFFFFFFFFFFFFFFFFFFFFFF,FFFFFFFFFFFFFF::FFFF:FFF:FFFFFFFFFFFFFFF
@A00234:352:HKFKNDSXX:3:1311:24632:10895 1:N:0:TCGCATCG+GTCAACTG
GACGACTATGGAAAGGACCTCCCATCATTCACTCTGGAATCAAAGACCTCAAGGTCTTGAAAACAACCCAGTCTGGATTTGAAGGATTCATCAAGGACCAGTTCACTACTCTCCCCGAGGTGCAGGACCGATGCTTTGCCACTCAAGTGT
+
FFFFFFFFFFFFFFFFFFFFFFFFFFFFFFFFFFFFFFFFFFFFFFFFFFFFFFFFFFFFFFFFFFFFFFFFFFFFFFFFF:FFFFFFFFFFFFFFFFFFFFFFFFFFFFFFFFFFFFFFFFFFFFFFFFFFFFFFFFFFFFFFFFFFFF
@A00234:352:HKFKNDSXX:3:1311:24749:11913 1:N:0:TCGCATCG+GTCAACTG
GACGACTATGGAAAGGACCTCCCATCATTCACTCTGGAATCAAAGACCTCAAGGTCTTGAAAACAACCCAGTCTGGATTTGAAGGATTCATCAAGGACCAGTTCACTACTCTCCCCGAGGTGCAGGACCGATGCTTTGCCACTCAAGTGT
+
FFFFFFFFFFFFFFFFFFFFFFFFFFFFFFFFFFFFFFFFFFFFFFFFFFFFFFFFFFFFFFFFFFFFFFFFFFFFFF,FFFFFFFFFFFFFFFFFFFFFFFFFFFFFFFFFFFFFFFFFFFFFFFFFFFFFFFFFFFFFFFFF::FFFF
@A00234:352:HKFKNDSXX:3:1311:14091:15342 1:N:0:TCGCATCG+GTCAACTG
AGCTGTGCGCACGTGGAGCCCTGCATTAGCAGACACCGCAGGCTCCGTGGCCTTGGGCAGATTCCTTTAAAACTGTGATCGGAGAATCACAGCGATATTTCTCCTTGCTGTTCTTGTGCCCTCTGCCTCAGACTCTGTCTTTAGGATCCG
+
FFFFFFFFFFFFFFFFFFFFFFFFFFF:FFFFFFFFFFFFFFFFFFF,FFFF:FFFFF,FFF:FFFF,FFFFFFFFFFFFFFFFFFFFFFFFFFFF:::FFFFFFFFFFFFFF:FFFFFFFFFFFFFFFFFFFFFFFFF:F::FFFFFFF
@A00234:352:HKFKNDSXX:3:1311:18059:33927 1:N:0:TCGCATCG+GTCAACTG
TTTAGCAAGGGGCTTGTAGCTGTGCGCACGTGGAGCCCTGCATTAGCAGACACCGCAGGCTCCGTGGCCTTGGGCAGATTCCTTTAAAACTGTGATCGGAGAATCACAGCGATATTTCTCCTTGCTGTTCTTGTGCCCTCTGCCTCAGAC
+
FFFFFFFFFFFFFFFFFFFFFFFFFFFFFFFFFFFFFFFFFFFFFFFFFFFFFFFFFFFFFFFFFFFFFFFFFFFFFFFFFFFFFF:FFFFFFF:FF:FFFFFFFFFFFFFFFFFFFFFFFFFFFFFFFFFFFFFFFFFFFFFFFFFFFF
@A00234:352:HKFKNDSXX:3:1311:12156:35258 1:N:0:TCGCATCG+GTCAACTG
CCAGAATCGGGACGTGGACTTCGAGGCTACCTGGGGCGCTGTCCGGGACATTGTCCTGAAGAAATTTGCTGGGCCCTATGACAGAGGTGAATACTCACCTTCCGTGCAGAAGACCCTCTATGACATACAAGTGCTGACCCTGAGCCAGCT
+
FFFFFFFFFFFFFFFFFFFFFFFFFFFFFFFFFFFFFFFFFFFFFFFFFFFFFFFFFFFFFFFFFFFFFFFFFF:FFFFFFFFFFFFFFF:FFFFFFFFFFFFFFFFFFFFFFFFFFFFFFFFFFFFFFFFFFFFFFFFFFFFFFFFFFF
@A00234:352:HKFKNDSXX:3:1312:23755:1892 1:N:0:TCGCATCG+GTCAACTG
GGAGCCATAACGTCACAGCCTGGAAGGCAGCTTCCTCCTCACCGTCCCGGTTATTTTGCCGTAGGGGTTGTCCAGAGGCAGCAAAACCTCTTCCTTGTTGATCAGCCCCATTTTGGACATGTCGATGTTAAAGTAGTGAATGTTTGGAAG
+
FFFFFF,FFFFFFFFFFFFFFFFFFFFFFFFFFFFFFFFFFFFFFFFFFFFFFFFFFFFFFFFFFFFFFFFFFFFFFFFFFFFFFFFFFFFFFFFFFFFFFFFFFFFFFF:F,FFFFFFFFFFFFFFFFFF:FFFFFFFFFFFFFFFFFF
@A00234:352:HKFKNDSXX:3:1312:25898:2566 1:N:0:TCGCATCG+GTCAACTG
GGAGCCATAACGTCACAGCCTGGAAGGCAGCTTCCTCCTCACCGTCCCGGTTATTTTGCCGTAGGGGTTGTCCAGAGGCAGCAAAACCTCTTCCTTGTTGATCAGCCCCATTTTGGACATGTCGATGTTAAAGTAGTGAATGTTTGGAAG
+
FFFFFF:FFFFFFFFFFFFFFFFFFFFFFFFFFFFFFFFFFFFFFFFFFFFFFFFFFFFFFFFFFFFFFFFFFFFFFFFFFFF:FFFFFFFFFFFFFFFFFFFFFFFFFF:FFFFFFFFFFFFFFFFFFFFFFFFFFF:::F:FF:FFFF
@A00234:352:HKFKNDSXX:3:1312:10655:17472 1:N:0:TCGCATCG+GTCAACTG
TTCACTACTCTCCCCGAGGTGAAGGACCGATGCTTTGCCACTCAAGTGTACTGCAAGTGGCGCTACCAGAATCGGGACGTGGACTTCGAGGCTACCTGGGGCGCTGTCCGGGACATTGTCCTGAAGAAATTTGCTGGGCCCTATGACAGA
+
FFFFFFFFFFFFFFFFFFFFFFFFFFFFFFFFFFFFFFFFFFFFFFFFF:FFFFFFFFFFFFFFFFF,FFFFFFFFFFFFFFFFFFFFFFFFFFFFFFFFFFFFFFFFFFFFFFFFFFFFFFFFFFF,FFFFFFFFFFFFFFFFFFFFFF
@A00234:352:HKFKNDSXX:3:1312:24062:24220 1:N:0:TCGCATCG+GTCAACTG
GTGGACTTCGAGGCTACCTGGGGCGCTGTCCGGGACATTGTCCTGAAGAAATTTGCTGGGCCCTATGACAGAGGTGAATACTCACCTTCCGTGCAGAAGACCCTCTATGACATACAAGTGCTGACCCTGAGCCAGCTTCCTGAGATAGAA
+
FFFFFFFFFFFFFFFFFFFFFFFFFFFFFFFFFFFFFFFFFFFFFFFFF:::FFFFFFFFFFFFFFFFFFFFFFFFFFFFFFFFFFFFFFFFFFFFFFFFFFFFFFFFFFFFFFFFFFFFFFFFFFFFFFFFFFFFFFFFFFFFFFFFFF
@A00234:352:HKFKNDSXX:3:1312:22824:31000 1:N:0:TCGCATCG+GTCAACTG
CGATGCTTTGCCACTCAAGTGTACTGCAAGTGGCGCTACCAGAATCGGGACGTGGACTTCGAGGCTACCTGGGGCGCTGTCCGGGACATTGTCCTGAAGAAATTTGCTGGGCCCTATGACAGAGGTGAATACTCACCTTCCGTGCAGAAG
+
FFFFFFFFFFFFFFFFFFFFFFFFFFFFFFFFFFFFFFFFFFFFFFFFFFFFFFFFFFFFFFFFFFFFFFFFFFFFFFFFFFFFFFFF:FFFFFFFF:FFF:FFFFFFFFFFFFFFFFFFFFFFFFFFF:FFFFFFFFFFFFFFFFFFFF
@A00234:352:HKFKNDSXX:3:1313:5421:8719 1:N:0:TCGCATCG+GTCAACTG
AGTTGTGATGCTTGGGATAACTGTGTGCTCACCTGCAAAAATTTCAACTCAGGATACTGATTGCTCTGCTCTGTGTGAAGTAATTGCTCTTCCGTTTCTAGTTTAGCAAGGGGCTTGTAGCTGTGCGCACGTGGAGCCCTGCATTAGCAG
+
FFFFFF:FFFFFFFFFFFFFF:FFF::FFFFFFFFFFFFFFF:FFFFFFFFFFFFFFFFF:FFFFFFFFFFF:FF:FFFFFFFFF:FFFFFFF:FFF:FFFFFFFF:F:FFF,FFFFFFF:FFFF:FFFFFFFFFFFF,FFFFF:FFFFF
@A00234:352:HKFKNDSXX:3:1313:28293:23719 1:N:0:TCGCATCG+GTCAACTG
TCGGGTCCTAAAGACAGAGTCTGAGGCAGAGGGCACAAGAACAGCAAGGAGAAATATCGCTGTGATTCTCCGATCACAGTTTTAAAGGAATCTGCCCAAGGCCACGGAGCCTGCGGTGTCTGCTAATGCAGGGCTCCACGTGCGCACAGC
+
FFFFFFFFFFFFFFFFFFFFFFFFFFFFFFFFFFFFFFFFFFFFFFFFFFFFF:FFFFFFFFFFFFFFFFFFFFFFFFFFFFFFFFFFFFFFFFFFFFFFFFFFFFFFFFFFFFFFFFFFFFFFFFFFFFFFFFFFFFFFFFFFFFFFFF
@A00234:352:HKFKNDSXX:3:1313:8802:24846 1:N:0:TCGCATCG+GTCAACTG
CTATGACAGAGGTGAATACTCACCTTCCGTGCAGAAGACCCTCTATGACATACAAGTGCTGACCCTGAGCCAGCTTCCTGAGATAGAAGACATGGAAATCAGCCTTCCAAACATTCACTACTTTAACATCGACATGTCCAAAATGGGGCT
+
FFFFFFFFFFFFFFF::FFFFFFFFFFFFFFFFFFFFFFFFFFFFFFFFFFFFFFFFFFFFFFFFFFFFFFFFFFFFFFFFFFF,FFFFFFFFFFF:FFFFFFFFFFFFFFFFFFFFFF:FFFFFFFFFFFFFFFFFFFFFFFFFFFFFF
@A00234:352:HKFKNDSXX:3:1313:6216:24909 1:N:0:TCGCATCG+GTCAACTG
CTGTGTGCTCACCTGCAAAAATTTCAACTCAGGATACTGATTGCTCTGCTCTGTGTGAAGTAATTGCTCTTCCGTTTCTAGTTTAGCAAGGGGCTTGTAGCTGTGCGCACGTGGAGCCCTGCATTAGCAGACACCGCAGGCTCCGTGGCC
+
FFFFFFFFFFFFFFFF,FFFFFFFFFFFFFFFFFF:F:FFFFFFFFFFFFFFFFFFFFFFF,FFFFFFFFFFFF,:FFFFFFFFFFFFF:FFFF,:FFFFFFFFFFFFFFFFFFFFFFFFFFFFFFFFFFFFFFFFFFFFFFFFF,FFFF
@A00234:352:HKFKNDSXX:3:1313:24388:36245 1:N:0:TCGCATCG+GTCAACTG
AGCTTCCTGAGATAGAAGACATGGAAATCAGCCTTCCAAACATTCACTACTTTAACATCGACATGTCCAAAATGGGGCTGATCAACAAGGAAGAGGTTTTGCTGCCTCTGGACAACCCCTACGGCAAAATAACCGGGACGGTGAGGAGGA
+
FFFFFFFFFFFFFFFFFFFFFFFFFFFFFFFFFFFFFFFFFFFFFFFFFFFFFFFFFFFFFFFFFFFFFFFFFFFFFFFFFFFFFFFFFFFFFFFFFFFFFFFFFFFFFFFFFFFFFFFFFFFFFFF:FFFFFFFFFFFFFFFFFFFFFF
@A00234:352:HKFKNDSXX:3:1313:7509:36511 1:N:0:TCGCATCG+GTCAACTG
CTCGGGAAGCTGGCTCAGGGTCAGCACTTGTATGTCATAGAGGGTCTTCTGCACGGAAGGTGAGTATTCACCTCTGTCATAGGGCCCAGCAAATTTCTTCAGGACAATGTCCAGGACAGCGCCCCAGGTAGCCTCGAAGTCCACGTCCCG
+
FFFFFFFFFFFFFFFFFFFFFFFFFFFFFFFFFFFFFFFFFFFFFFFFFFFFFFFFF:FFFF:F,,,FFF:FFFFFFFFFFFFFFFFFFFFFFFFFFFFFFFFFFFFFFFFFFFFFFFFFFFFFFFFFFFFFFFFFFFFFFFFFFFFFFF
@A00234:352:HKFKNDSXX:3:1314:27190:9032 1:N:0:TCGCATCG+GTCAACTG
CGTGGAGCCCTGCATTAGCAGACACCGCAGGCTCCGTGGCCTTGGGCAGATTCCTTTAAAACTGTGATCGGAGAATCACAGCGATATTTCTCCTTGCTGTTCTTGTGCCCTCTGCCTCAGACTCTGTCTTTAGGATCCGATCGTTAAGGA
+
FFFFFFFFFFFFFFFFFFFFFFF:FFFFFFFFFFFFFFFFFFFFFFFFFFFFFFFFFFFFFFFFFFFFFFFFFFFFFFFFFFFF:FFFFFFFFFFFFFFFFFFFFFFFFFFFFFFFFFFFF:FFFFFFF,:FFFFFFFFFFFFFF:,FFF
@A00234:352:HKFKNDSXX:3:1315:25581:1235 1:N:0:TCGCATCG+GTCAACTG
GGAAGAGGTTTTGCTGCCTCTGGACAACCCCTACGGCAAAATAACCGGGACGGTGAGGAGGAAGCTGCCTTCCAGGCTGTGACGTTATGGCTCCAGCCAGTTGTGATGCTTGGGATAACTGTGTGCTCACCTGCAAAAATTTCAACTCAG
+
FFFFFFFFFFFFFFFFFFFFFFFFFFFFFFFFFFFFFF:FFFFFFFFFFFFFFFFFFFFFFFFFFFFFFFFFFFFFFFFFFFFFFFFFFFFFFFFFFFFFFFFFFFFFFFFFF:FFFFFFFFFFFFFF:FFFFFFFFFFFFFFFF:FFFF
@A00234:352:HKFKNDSXX:3:1315:5421:14544 1:N:0:TCGCATCG+GTCAACTG
CTCAGGGTCAGCACTTGTATGTCATAGAGGGTCTTCTGCACGGAAGGTGAGTATTCACCTCTGTCATAGGGCCCAGCAAATTTCTTCAGGACAATGTCCCGGACAGCGCCCCAGGTAGCCTCGAAGTCCACGTCCCGATTCTGGTAGCGC
+
FFFFFFFFFFFFFFFFFFFFFFFFFFFFFFFFFFFFFFFFFFFFFFFFFFFF:FFFFFFFFFFFFFFFFFFFFFFFFFFFFFFFFFFFFFFFFFFFFFFFFFFFFFFFFFFFFFFFFFFFFFFFFFFFFFFFFFFFFF:FFFFFFFFFFF
@A00234:352:HKFKNDSXX:3:1315:13069:16611 1:N:0:TCGCATCG+GTCAACTG
CAGCGTTTGATCTCATGTTCAGATCAACGGATGTGGCAGCAGCCAGTGCTTTACGACTATTTCCTTAACGATCGGATCCTAAAGACAGAGTCTGAGGCAGAGGGCACAAGAACAGCAAGGAGAAATATCGCTGTGATTCTCCGATCACAG
+
FFFFFFFFFFFFFFFFFFFFFFFFFFFFFFFFFFFFFFFFFFFFFFFFFFFFFFFFFFFFFFFFF:,,FFFFFFFFFFFFFFFFFFFFFFFF:FFFFFFFFFFFFFFFFFFFFFFFFFFFFFFFFFFFFFFFFFFFFFFFFFF::FFFFF
@A00234:352:HKFKNDSXX:3:1315:2618:26193 1:N:0:TCGCATCG+GTCAACTG
TGCAGGTGAGCACACAGTTATCCCAAGCATCACAACTGGCTGGAGCCATAACGTCACAGCCTGGAAGGCAGCTTCCTCCTCACCGTCCCGGTTATTTTGCCGTAGGGGTTGTCCAGAGGCAGCAAAACCTCTTCCTTGTTGATCAGCCCC
+
FFFFFFFFFFFFFFF:FFFFFF:FFFFFFFFFFFFFFFFFFFFFFFFFFFFFFFFFFFFFFFFFFFFFFFFFFFFFFFFFFFFFFFFFFFFFFFFFFFFFFFFFFFFFFFFFFFFFFFFFFFFFFFFFFFFFFFFF:FFFFFFFFFFFFF
@A00234:352:HKFKNDSXX:3:1315:22896:33630 1:N:0:TCGCATCG+GTCAACTG
GACGGGGTCTGAGGCAGAGGGCACAAGAACAGCAAGGAGAAATATCGCTGTGATTCTCCGATCACAGTTTTAAAGGAATCTGCCCAAGGCCACGGAGCCTGCGGTGTCTGCTAATGCAGGGCTCCACGTGCGCACAGCTACAAGCCCCTT
+
FFFFFFFFFFFFFFFFFFFFFFFFFFFFFFFFFFFFFFFFFFFFFFFFFFFFFFFFFFFFFFFFFFFFFFFFFFF:FFFFFFF:FFFFFFFFFFFFF:FFFFFFFFFFFFFFFFFFFFFFFFFFFFF:FFFFFFFFFFFFFFFFFFFFF:
@A00234:352:HKFKNDSXX:3:1315:13702:35493 1:N:0:TCGCATCG+GTCAACTG
AAGTACAACCCAGACATCCCTAGGATGATGACAGTGTTTGATCTCATGTTCAGATCAACGGATGTGGCAGCAGCCAGTGCTTTACGACTATTTCCTTAACGATCGGATCCTAAAGACAGAGTCTGAGGCAGAGGGCACAAGAACAGCAAG
+
FFFFFFFFFFFFFFFFFFFFFFFFFFFFFFFFFFFFFFFFFFFFFFFFFFFFFFFFFFFFFFFFFFFFFFFFFFFFFFFFFFFFFFFFFFFFFFFFF,FFFFFFFFFFFFFFFFFFFFFFFFFFFFFFFFFFFFFFFFFFF:FFFFFF:F
@A00234:352:HKFKNDSXX:3:1316:6804:13557 1:N:0:TCGCATCG+GTCAACTG
AGTAATTGCTCTTCCGTTTCTAGTTTAGCAAGGGGCTTGTAGCTGTGCGCACGTGGAGCCCTGCATTAGCAGACACCGCAGGCTCCGTGGCCTTGGGCAGATTCCTTTAAAACTGTGATCGGAGAATCACAGCGATATTTCTCCTTGCTG
+
FFFFFFFFFFFFFFFF:FFFFFFFFFFFFFFFFFFF,FFFFFFFFFFFFFFFFFFFFFFFFFFFFFFFFFFFFFFFFFFFFFFFFFFFFFF:FFFFFFFFFFFFFFFFFFFFFFFFFFFFFFFFFFFFFFFFFFFFFFFFFFFFFFFFFF
@A00234:352:HKFKNDSXX:3:1316:1497:15295 1:N:0:TCGCATCG+GTCAACTG
CGTCGATGTTAAAGTAGTGAATGTTTGGAAGGCTGATTTCCATGTCTTCTATCTCAGGAAGCTGGCTCAGGGTCAGCACTTGTATGTCATAGAGGGTCTTCTGCACGGAAGGTGAGTATTCACCTCTGTCATAGGGCCCAGCAAATTTCT
+
FFFFFFFFFFFFFFFFFFFFFFFFFFFFFFFFFFFFFFFFFFFFFFFFFFFFFFFFFFFFFFFFFFFFFFFFFFFFFFFFFFFFFFFFFFFFFFFFFFFFFFFFFFFFFFFFFF:FF:FFF:FFFFFFFFF:FFFFFFFFFFFFFFFFFF
@A00234:352:HKFKNDSXX:3:1316:27425:27853 1:N:0:TCGCATCG+GTCAACTG
CGACTATGGAAAGGACCTCCCATCATTCACTCTGGAATCAAAGACCTCAAGGTCTTGAAAACAACCCAGTCTGGATTTGAAGGATTCATCAAGGACCAGTTCACTACTCTCCCCGAGGTGAAGGACCGATGCTTTGCCACTCAAGTGTAC
+
FFFFFFFFFFFFFFFFFFFFFFFFFFFFFFFFFFFFFFFFFFFFFFFFFFFFFFFFFF:FFFFFFFFFFFFFFFFFFFFFFFFFFFFFFFFFFFFFF:FFFFFFFFFFFFFFFFFFFFFFFFFFFFFFFFFFFFFFFFFFFFFFFFFFFF
@A00234:352:HKFKNDSXX:3:1316:5547:34710 1:N:0:TCGCATCG+GTCAACTG
ATGGCTCCAGCCAGTTGTGATGCTTGGGATAACTGTGTGCTCACCTGCAAAAATTTCAACTCAGGATACTGATTGCTCTGCTCTGTGTGAAGTAATTGCTCTTCCGTTTCTAGTTTAGCAAGGGGCTTGTAGCTGTGCGCACGTGGAGCC
+
FFFFFFFFFFFFF:FFFFFFFFFFFFF:FFFF:FFFFFFFFFFFFFFF:FFFFF:FFFFFFFFFFFF,FFFFFFFF:FFFFFFFF,FFFFFFFFFF:FFFFFFF:FFFFFFFF,FFF:FFF:FFFFFFFFFFFFFFFFFFFFF,FFFFF,
@A00234:352:HKFKNDSXX:3:1317:30644:3521 1:N:0:TCGCATCG+GTCAACTG
CAGAGGTGAATACTCACCTTCCGTGCAGAAGACCCTCTATGACATACAAGTGCTGACCCTGAGCCAGCTTCCTGAGATAGAAGACATGGAAATCAGCCTTCCAAACATTCACTACTTTAACATCGACATGTCCAAAATGGGGCTGATCAA
+
FFFFFFFFFFFFFFFFFFFFFFFFFFFFFFFFFFFFFFFFFFFFFFFFFFFFFFFFFFFFFFFFFFFFFFFFFFFFFFFFFFFFFFFFFFFFFFFFFFFFFFFFFFFFFFFFFFFFFFFFFFFFFFFFFFFFFFFFFFF:FFFFFFFFFF
@A00234:352:HKFKNDSXX:3:1317:4499:4554 1:N:0:TCGCATCG+GTCAACTG
GGATTTGAAGGATTCATCAAGGACCAGTTCACTACTCTCCCCGAGGTGAAGGACCGATGCTTTGCCACTCAAGTGTACTGCAAGTGGCGCTACCAGAATCGGGACGTGGACTTCGAGGCTACCTGGGGCGCTGTCCGGGACATTGTCCTG
+
FFFFFFFFFFFFFFFFFFFFFFFFFFFFFFFFFFFFFFFFFFFFFFFFFFFFFFFFFFFFFFFFFFFFFFFFFFFFFFFFFFFFFFFFFFFFFFFFFFFFFFFFFFFFFFFFFFFFFFFFFFFFFFFFFFFFFFFFFFFFFFFFFFFFFF
@A00234:352:HKFKNDSXX:3:1317:18466:7482 1:N:0:TCGCATCG+GTCAACTG
CCTTGTTGATCAGCCCCATTTTGGACATGTCGATGTTAAAGTAGTGAATGTTTGGAAGGCTGATTTCCATGTCTTCTATCTCAGGAAGCTGGCTCAGGGTCAGCACTTGTATGTCATAGAGGGTCTTCTGCACGGAAGGTGAGTATTCAC
+
FFFFFFFFFFFFFFFFFFFFFFFFFFFFFFFFFFFFFFFFFFFFFFFFFFFFFFFFFFFFFFFFFFFFFFFFFFFFFFFFFFFFFF:FFFF:FFFFFFFFFFFFFFFFFF,FFFFFFF:FFFFFFFFFFF:FFFFFFFFFF:FF,FFF:F
@A00234:352:HKFKNDSXX:3:1317:5348:10285 1:N:0:TCGCATCG+GTCAACTG
CCCCCTTGCTAAACTAGAAACGGAAGAGCAATTACTTCACACAGAGCAGAGCAATCAGTATCCTGAGTTGAAATTTTTGCAGGTGAGCACACAGTTATCCCAAGCATCACAACTGGCTGGAGCCATAACGTCACAGCCTGGAAGGCAGCT
+
FFFFFFFFFFFFFFFFFFFFFFFFFFFFFFFFFFFFFFFFFFFFFFFFFFFFFFFFFFFFFFFFFFFFFFFFFFFFFFFFFFFFFFFFFFFFFFFFFFFFFFFFFFFFFFFFFFFFFFFFFFFFFFFFFFFFFFFFFFFFFFFFFFFFFF
@A00234:352:HKFKNDSXX:3:1317:17255:33411 1:N:0:TCGCATCG+GTCAACTG
TCATGTCGATGTTAAAGTAGTGAATGTTTGGAAGGCTGATTTCCATGTCTTCTATCTCAGGAAGCTGGCTCAGGGTCAGCACTTGTATGTCATAGAGGGTCTTCTGCACGGAAGGTGAGTATTCACCTCTGTCATAGGGCCCAGCAAATT
+
FFFFFFFFF:FFFFFFFFFFFFF:FFFFFFFFFFFFFFFFFFFFFFFFFFFFFFFFFFFFFF:FFFFFFFFFFFFFFFFFFFFFFFFFFFFFFFFFFFFFFFFFFFFFFFFF:FFFFFFFFFFFFFFFFFFFFFFFFFFFFFFFFFFFFF
@A00234:352:HKFKNDSXX:3:1317:16342:33990 1:N:0:TCGCATCG+GTCAACTG
TCATGTCGATGTTAAAGTAGTGAATGTTTGGAAGGCTGATTTCCATGTCTTCTATCTCAGGAAGCTGGCTCAGGGTCAGCACTTGTATGTCATAGAGGGTCTTCTGCACGGAAGGTGAGTATTCACCTCTGTCATAGGGCCCAGCAAATT
+
FFFFFFFFFFFFFFFFFFFFFFFFFFFFFFFFFF:FFFFFFFFFFFFFFFFFFFFFFFFFFF:FFFFFFFFFFFFFFFFFFFFFFFFFFFFFFFFFFFFFFFFFFFFFFFFFFFFFFFFF,FFFFFFFFFFFFFFFFFFFFFFFFFFFFF
@A00234:352:HKFKNDSXX:3:1318:6189:6386 1:N:0:TCGCATCG+GTCAACTG
AGCAGAGCAATCAGTATCCTGAGTTGAAATTTTTGCAGGTGAGCACACAGTTATCCCAAGCATCACAACTGGCTGGAGCCATAACGTCACAGCCTGGAAGGCAGCTTCCTCCTCACCGTCCCGGTTATTTTGCCGTAGGGGTTGTCCAGA
+
FFFFFFFFFFFFFFFFFFFFFFFFFFFFFFFFFFFFFFFFFFFFFFFFFFFFFFFFFFFFFFFFFFFFFFFFFFFFFFFFFFFFFFFFFFFFFFFFFFFFFFFFFFFFFFFFFFFFFFFFFFFFFFFFFFFFFFFFFFFFFF:FFFFFF:
@A00234:352:HKFKNDSXX:3:1318:1723:21543 1:N:0:TCGCATCG+GTCAACTG
CTGAGGCAGAGGGCACAAGAACAGCAAGGAGAAATATCGCTGTGATTCTCCGATCACAGTTTTAAAGGAATCTGCCCAAGGCCACGGAGCCTGCGGTGTCTGCTAATGCAGGGCTCCACGTGCGCACAGCTACAAGCCCCTTGCTAAACT
+
FFFFFFFFFFFFFFFFFFFFFFFFFFFFFFFFFFFFFFFFFFFFFFFFFFFFFFFFFFFFFFFFFFFFFFFFFFFFFFFFFFFFFFFFFFFFFFFFFFFFFFFFFFFFFFFFFFFFFFFFFFFFFFFFFFFFFFFFFFFFFFFF:FFFFF
@A00234:352:HKFKNDSXX:3:1318:14525:27649 1:N:0:TCGCATCG+GTCAACTG
CGGAGAATCACAGCGATATTTCTCCTTGCTGTTCTTGTGCCCTCTGCCTCAGACTCTGTCTTTAGGATCCGATCGTTAAGGAAATAGTCGTAAAGCACTGGCTGCTGCCACATCCGTTGATCTGAACATGAGATCAAACACTGTCATCAT
+
FFFFFF:FFFFFFF:FFFF,FFFFFFFFFFFFFFFFF::FFFFFFF:F,:FFFFF,:FFFFFF::FFFF:FFFF::FF:F:FF:,FFFFF:FFFFFF,F,:FF::F:FFFFF:FFF,FFFFFFFFFFFF,F:FFFFFFFFFFFFFFFF:F
@A00234:352:HKFKNDSXX:3:1318:2374:29027 1:N:0:TCGCATCG+GTCAACTG
GGGAAAATGGCCCATTACCATGACGACTATGGAAAGGACCTCCCATCATTCACTCTGGAATCAAAGACCTCAAGGTCTTGAAAACAACCCAGTCTGGATTTGAAGGATTCATCAAGGACCAGTTCACTACTCTCCCCGAGGTGAAGGACC
+
FFFFFFFFFFFFFFFFFFFFFFFFFFFFFFFFFFFFFFFFFFFFFFFFFFFFFFFFFFFFFFFFFFFF:FFFFFFFFFFFFFFFFFFFFFFFFFFFFFFFFFFFFFFFFFFFFFFF:FFFFFFFFFFFFFFFFFFFFFFFFFFFFFFFFF
@A00234:352:HKFKNDSXX:3:1319:29541:5744 1:N:0:TCGCATCG+GTCAACTG
GTCACAGCCTGGAAGGCAGCTTCCTCCTCACCGTCCCGGTTATTTTGCCGTAGGGGTTGTCCAGAGGCAGCAAAACCTCTTCCTTGTTGATCAGCCCCATTTTGGACATGTCGATGTTAAAGTAGTGAATGTTTGGAAGGCTGATTTCCA
+
FFFFFFFFFFFFFFFFFFFFFFFFFFFFFFFFFFFFFFFFFFFFFFFFFF:FFFFFFFFFFFFFFFFFFFFFFFFF,FFFFFFFFFFFFFFFFFFFF:FFFFFFFFFFFFFFFF:F,FFF:FFFFFFFFFFFFFFFFFFFFFFFFFF:,F
@A00234:352:HKFKNDSXX:3:1319:1886:23703 1:N:0:TCGCATCG+GTCAACTG
CCTTGGGCAGATTCCTTTAAAACTGTGATCGGAGAATCACAGCGATATTTCTCCTTGCTGTTCTTGTGCCCTCTGCCTCAGACTCTGTCTTTAGGATCCGATCGTTAAGGAAATAGTCGTAAAGCACTGGCTGCTTCCACATCCGTTGAT
+
FFFFFF,FF:FFFFFFFFFFFFFFFFFFFFFFFFFFFF,FFF:FFFFFFFFF:FFFFFFFFFFF::F,FFFFF:F,FFFF:FFF,FFFFFFFFFFFFFFFFFFFFFF::FFFFFF,FFFFFFFFFFF:,F,FF,F,:FFFF:F,FF,:FF
@A00234:352:HKFKNDSXX:3:1320:27028:4617 1:N:0:TCGCATCG+GTCAACTG
CTGCCCAAGGCCACGGAGCCTGCGGTGTCGGCTAATGCAGGGCTCCACGTGCGCACAGCTACAAGCCCCTTGCTAAACTAGAAACGGAAGAGCAATTACTTCACACAGAGCAGAGCAATCAGTATCCTGAGTTGAAATTTTTGCAGGTGA
+
FFFFFFFFFFFFFF:FFFFFFFFFFFFFF,FF:FFFFF:FFFFFFFFFF:FFFFFFFFFF:FF:FFFFFFFFFFFFFFFFFFFFFFF:FFFFFFFFFFFFF:FFFFFFFFFFFFFFFFFFFFFFFFFFFFFFFFFF:,FFFFFFFFFFFF
@A00234:352:HKFKNDSXX:3:1320:11659:11506 1:N:0:TCGCATCG+GTCAACTG
CCGACTATTTCCTTAACGATCGGATCCTAAAGACAGAGTCTGAGGCAGAGGGCACAAGAACAGCAAGGAGAAATATCGCTGTGATTCTCCGATCACAGTTTTAAAGGAATCTGCCCAAGGCCACGGAGCCTGCGGTGTCTGCTAATGCAG
+
FFFFFFFFFFFFFF:FFFFFFFFFFFFFFFFFFFFFFFFFFFFFFFFFFFFFFFFFFFFFFFFFFFFFFFFFFFFFFFFFFFFFF:FFFFFFFFFFFFFFFFFF:FFFFFFFFFFFFFFFFFFFFFFFFFFFFFFFFFFFFFFFFFFFFF
@A00234:352:HKFKNDSXX:3:1321:18511:15076 1:N:0:TCGCATCG+GTCAACTG
GTGAAGGACCGATGCTTTGCCACTCAAGTGTACTGCAAGTGGCGCTACCAGAATCGGGACGTGGACTTCGAGGCTACCTGGGGCGCTGTCCGGGACATTGTCCTGAAGAAATTTGCTGGGCCCTATGACAGAGGTGAATACTCACCTTCC
+
FFFFFFFFFFFFFFFFFFFFFFFFFFFFFFFFFFFFFFFFFFFFFFFFFFFFFFFFFFFFFFFFFFFFFFFFFFFFFFFFFFFFFFFFFFFFFFFFFFFFFFFFFF:FF:FFFFFFFFFFFFFFFFFFFFFFFFFFF:FFFFFFFFFFFF
@A00234:352:HKFKNDSXX:3:1321:28465:24612 1:N:0:TCGCATCG+GTCAACTG
AGGCGCCACTTGCAGTACACTTGAGTGGCAAAGCATCGGTCCTTCACCTCGGGGAGAGTAGTGAACTGGTCCTTGATGAATCCTTCAAATCCAGACTGGGTTGTTTTCAAGACCTTGAGGTCTTTGATTCCAGAGTGAATGATGGGAGGT
+
FFFFFFFFFFFFFFFFFFFFFFFFFFFFFFFFFFFFFFFFFFFFFFFFFFFFFFFFFFFFFFFFFFFFFFFFFFFFFFFFFFFFFFFFFFFFFFFFFFFFFFFFFFFFFFFFFFFFFFFFFF:FFFFFFF:FFFFFFFFFFFFFFFFFF:
@A00234:352:HKFKNDSXX:3:1322:13829:19586 1:N:0:TCGCATCG+GTCAACTG
CCCTCGCTAAACTAGAAACGGAAGAGCAATTACTTCACACAGAGCAGAGCAATCAGTATCCTGAGTTGAAATTTTTGCAGGTGAGCACACAGTTATCCCAAGCATCACAACTGGCTGGAGCCATAACGTCACAGCCTGGAAGGCAGCTTC
+
FFFFFFFFFFFF:FFFFFF:FFFFFF:F:FFFFFFFFFFFFFFFFF:F::FFFFFFFFFFFFFFFFFFFFFF,FFFF:F:,FFFFFFFFFFFFFF:FF,FF:FFF,FFFFFFF:FFFFFF,FFFFFF,FFFFF:FF:FFFFFF,FF:,,F
@A00234:352:HKFKNDSXX:3:1322:3622:22388 1:N:0:TCGCATCG+GTCAACTG
CCAGAATCGGGACGTGGACTTCGAGGCTACCTGGGGCGCTGTCCGGGACATTGTCCTGAAGAAATTTGCTGGGCCCTATGACAGAGGTGAATACTCACCTTCCGTGCAGAAGACCCTCTATGACATACAAGTGCTGACCCTGAGCCAGCT
+
FFFFFFFFFFFFFFFFFFFFFFFFFFFFFFFFFFFFFFFFFFFFFFFFFFFFFFFFFFF,F:::FFFFFFFFFFFFFFFFFFFFFFFFFF:FFFFFFFFFFFFFFFFFFFFFFFFFFFFFFF:FFFFFFFFFFFFFFFFFFFFFFFFFFF
@A00234:352:HKFKNDSXX:3:1322:1651:27367 1:N:0:TCGCATCG+GTCAACTG
GCCCAAGGCCACGGAGCCTGCGGTGTCTGCTAATGCAGGGCTCCACGTGCGCACAGCTACAAGCCCCTTGCTAAACTAGAAACGGAAGAGCAATTACTTCACACAGAGCAGAGCAATCAGTATCCTGAGTTGAAATTTTTGCAGGTGAGC
+
FFFFFFFFFFFFFFFFFFFFFFFFFFFFFFFFFFFFFFFFFFFFFFFFFFFFFFFFFFFFFFFFFFFFFFFFFFFFFFFFFFFFFFFFFFFFFFFFFFFFFFFFFFFFFFFFFFFFFFFFFFFFFFFFFFFFFFFFFFFFFF:FFFFFFF
@A00234:352:HKFKNDSXX:3:1322:25889:35462 1:N:0:TCGCATCG+GTCAACTG
TGGGGTTGTCCAGAGGCAGCAAAACCTCTTCCTTGTTGATCAGCCCCATTTTGGACATGTCGATGTTAAAGTAGTGAATGTTTGGAAGGCTGATTTCCATGTCTTCTATCTCAGGAAGCTGGCTCAGGGTCAGCACTTGTATGTCATAGA
+
FFFFFFFFFFFFFFFFFFFFFFFFFFFFFFFFFFFFFFFFFFFFFFFFFFFFFFFFFFFFFFFFFFFFFFFFFFFFFFFFFFFFFFFFFFFFFFFFFFFFFFFFFFFFFFFFFFFFFFFFFFFFFFFFFFFFFFFFFFFFFFFFFFFFFF
@A00234:352:HKFKNDSXX:3:1323:18864:4633 1:N:0:TCGCATCG+GTCAACTG
TACTGCAAGTGGCGCTACCAGAATCGGGACGTGGACTTCGAGGCTACCTGGGGCGCTGTCCGGGACATTGTCCTGAAGAAATTTGCTGGGCCCTATGACAGAGGTGAATACTCACCTTCCGTGCAGAAGACCCTCTATGACATACAAGTG
+
FFFFFFFFFFFFFFFFFFF:FFFFFFFFFFFFFFFFFFFFFFFFFFFFFFFFFFFFFFFFFFFF:FF:FFFFFFFFFF:,:FFFFFFFFFFFFFFFFFFFFFFFFFFFFFFFFFFFFFFFFFFFFFFFFFFFFFFFFFFFFFFFFFFFFF
@A00234:352:HKFKNDSXX:3:1323:25048:18067 1:N:0:TCGCATCG+GTCAACTG
CTTGTTGATCAGCCCCATTTTGGACATGTCGATGTTAAAGTAGTGAATGTTTGGAAGGCTGATTTCCATGTCTTCTATCTCAGGAAGCTGGCTCAGGGTCAGCACTTGTATGTCATAGAGGGTCTTCTGCACGGAAGGTGAGTATTCACC
+
FFFFFFFFFFFFFFFFFFFFFFFFFFFFF:FFFFFFFFFFFFFF:FFFFFFFFFFF:FFF,FFFFFFFFFFFF:FFFFFFFF,FFFFFFFFFFFFFF:FFF:FFFF:FFFFFFFFFF:FFFFFFFFFFFFF,FFFFFFFFFFFFFFFFFF
@A00234:352:HKFKNDSXX:3:1323:5882:24925 1:N:0:TCGCATCG+GTCAACTG
GGTTTTGCTGCCTCTGGACAACCCCTACGGCAAAATAACCGGGACGGTGAGGAGGAAGCTGCCTTCCAGGCTGTGACGTTATGGCTCCAGCCAGTTGTGATGCTTGGGATAACTGTGTGCTCACCTGCAAAAATTTCAACTCAGGATACT
+
FFFFFFFFFFFFFFFFFFFFFFFFFFFFFFFFFFFFF:FFFFFFFFFFFFFFFFFFFFFFFFFFFFFFFFFFFFFFFFFFFFFFFFFFFFFFFFFFFFFFFFFFFFFFFFFFFFFFFFFF:FFFFFFF:FFFFFFFFFFFFFFFFFFFFF
@A00234:352:HKFKNDSXX:3:1323:23140:24940 1:N:0:TCGCATCG+GTCAACTG
AAGACCTCAAGGTCTTGAAAACAACCCAGTCTGGATTTGAAGGATTCATCAAGGACCAGTTCACTACTCTCCCCGAGGTGAAGGACCGATGCTTTGCCACTCAAGTGTACTGCAAGTGGCGCTACCAGAATCGGGACGTGGACTTCGAGG
+
FFFFFFFFFFFFFFFFFFFFFFFFFFFFFFFFFFFFFFFFFFFFFFFFFFFFFFFFFFFFFFFFFFFFFFFFFFFFFFFFFFFFFFFFFFFFFFFFFFFFFFFFFFFFFFFFFFFFFFFFFFFFFFFFFFFFFFFFFFFFFFFFFFFFFF
@A00234:352:HKFKNDSXX:3:1323:1958:28870 1:N:0:TCGCATCG+GTCAACTG
GTTTGATCTCATGTTCAGATCAACGGATGTGGCAGCAGCCAGTGCTTTACGACTATTTCCTTAACGATCGGATCCTAAAGACAGAGTCTGAGGCAGAGGGCACAAGAACAGCAAGGAGAAATATCGCTGTGATTCTCCGATCACAGTTTT
+
FFFFFFFFF,FF:FFFFFF,FFF:FFF,FFF:,F,FFFFFFF:,FF,,FF:FFFFFFFF:F,:,,F,FFF,FF,F,FFF,F:F,FFFFFFF:F:FFFFFF:FFFFFFFFF,FFFFFF::FF:FFF:FF,F:FF:FF::F:FF:,F:,,,F
@A00234:352:HKFKNDSXX:3:1323:24225:35117 1:N:0:TCGCATCG+GTCAACTG
CTCCTGAGTTGAAATTTTTGCAGGTGAGCACACAGTTATCCCAAGCATCACAACTGGCTGGAGCCATAACGTCACAGCCTGGAAGGCAGCTTCCTCCTCACCGTCCCGGTTATTTTGCCGTAGGGGTTGTCCAGAGGCAGCAAAACCTCT
+
FFFFFFFFFFFFFFFFFFFFFFFFFFFFFFFFFFFFFFFFFFFFFFFFFFFFFFFFFFFFFFFFFFFFFFFFFFFFFFFFFFFFFFF:FFFFFFFFFFFFFFFFFFFFFFFFFFFFFFFFFFFFFFFFFFFFFFFFFFFFFFFFFFFFFF
@A00234:352:HKFKNDSXX:3:1324:21893:2049 1:N:0:TCGCATCG+GTCAACTG
GTTTAGCAAGGGGCTTGTAGCTGTGCGCACGTGGAGCCCTGCATTAGCAGACACCGCAGGCTCCGTGGCCTTGGGCAGATTCCTTTAAAACTGTGATCGGAGAATCACAGCGATATTTCTCCTTGCTGTTCTTGTGCCCTCTGCCTCAGA
+
FFFFFFFFFFFFFFFFFFFFFFFFF:FFFFFFFFFFFFFFFFFFFFFFFFFFFFFFFFFFFFFFFFFFFFFFFFFFFFFFFFFFFFFFFFFFFFFFFFFFFFFFFFFFFFFFFFFFFFFFFFFFFFFFFFFFFFFFFFFFFFF:FFFFFF
@A00234:352:HKFKNDSXX:3:1324:18945:14951 1:N:0:TCGCATCG+GTCAACTG
CAGAGCAATCAGTATCCTGAGTTGAAATTTTTGCAGGTGAGCACACAGTTATCCCAAGCATCACAACTGGCTGGAGCCATAACGTCACAGCCTGGAAGGCAGCTTCCTCCTCACCGTCCCGGTTATTTTGCCGTAGGGGTTGTCCAGAGG
+
FFFFFFFFFFFFFFFFFFFFFFFFFFFFFFFFFFFFFFFFFFFFFFFFFFFFFFFFFFFFFFFFFFFFFFFFFFFFFFFFFFFFFFFFFFFFFFFFFFFFFFFFFFFFFFFFFFFFFFFFFFFFFFFFFF::FFFFFFFFFFFFFFFFFF
@A00234:352:HKFKNDSXX:3:1324:20491:33599 1:N:0:TCGCATCG+GTCAACTG
ACCGCAGGCTCCGTGGCCTTGGGCAGATTCCTTTAAAACTGTGATCGGAGAATCACAGCGATATTTCTCCTTGCTGTTCTTGTGCCCTCTGCCTCAGACTCTGTCTTTAGGATCCGATCGTTAAGGAAATAGTCGTAAAGCACTGGCTGC
+
FFFFFFFFFFFFFFFFFFFFFFFFFFFFFFFFFFFFFFFFFFFFFFFFFFFFFFFFFFFFFFFFFFFFFFF:FFFFFFFFFFFFFFFFFFFFFFFFFFF:FFFFFF,:,FFFFFFFFFFFFF:FFF::FFFFFFFFFFFFFFFFFFFFFF
@A00234:352:HKFKNDSXX:3:1325:24569:1924 1:N:0:TCGCATCG+GTCAACTG
GGGACATTGTCCTGAAGAAATTTGCTGGGCCCTATGACAGAGGTGAATACTCACCTTCCGTGCAGAAGACCCTCTATGACATACAAGTGCTGACCCTGAGCCAGCTTCCTGAGATAGAAGACATGGAAATCAGCCTTCCAAACATTCACT
+
FFFFFFFFFFFFFFFFFFF,FFFFFFFFFFFFFFFFFFFFFFFFFFFFFF:FFFFFFFFFFFFFFFFFFFFFFFFFFFFFFFFFFFFFFFFFFFFFFFFFFF:FFFFFF:FFFFFFFFFFFFFFFFF:FFFFFFFFFFFFFFFFFFFFFF
@A00234:352:HKFKNDSXX:3:1325:9733:7921 1:N:0:TCGCATCG+GTCAACTG
CTAAACTAGAAACGGAAGAGCAATTACTTCACACAGAGCAGAGCAATCAGTATCCTGAGTTGAAATTTTTGCAGGTGAGCACACAGTTATCCCAAGCATCACAACTGGCTGGAGCCATAACGTCACAGCCTGGAAGGCAGCTTCCTCCTC
+
FFFFFFFFFFFFFFFFFFFFFFFFFFFFFFFFFFFFFFFFFFFFFFFFFFFFFFFFFFFFFFFFFFFFFFFFFFFFFFFFFFFFFFFFFFFFFFFFFFFFFFFFFFFFFFFFFFFFFFFFFFFFFFFFFFFFFFFFFFFFFFFFFFFFFF
@A00234:352:HKFKNDSXX:3:1325:29496:13088 1:N:0:TCGCATCG+GTCAACTG
CGTAGGGGTTGTCCAGAGGCAGCAAAACCTCTTCCTTGTTGATCAGCCCCATTTTGGACATGTCGATGTTAAAGTAGTGAAAGTTTGGAAGGATGATATCCATGTCTTCTAACTCAGGAAGCAGGCTAAGGGTCAGCACTTCTATGTCAT
+
F,FF,F::F,:FF:F,F,F:FFFFFFF,,:FFF,FFFF,:,FFFF::,FFF,,,F,FF:FFF,F,FFFF,F:FFFF,,,:F,F:F,:,FF,F,,,FF:FFFFF,FF,F,FF,FFF:,FF:,F,,FFF,F,,,,,F,,:F,,,,:F,,F::
@A00234:352:HKFKNDSXX:3:1325:16188:26741 1:N:0:TCGCATCG+GTCAACTG
GACGTTATGGCTCCAGCCAGTTGTGATGCTTGGGATAACTGTGTGCTCACCTGCAAAAATTTCAACTCAGGATACTGATTGCTCTGCTCTGTGTGAAGTAATTGCTCTTCCGTTTCTAGTTTAGCAAGGGGCTTGTAGCTGTGCGCACGT
+
FFFFFFFFFFFFFFFFFFFFFFFFFFFFFFFFFF:FFFFFFFFFFFFFFFFFFFFFFFFFFFFFFFFFFFFFF:FFFFFFFFFFFFFFFFFFFFFFFFFFFFFFFFFFFFFFFFFFFFFFFFFFFFFFFFFFFFFFFFFFFFFFFFFFFF
@A00234:352:HKFKNDSXX:3:1325:18747:28792 1:N:0:TCGCATCG+GTCAACTG
AATGTGGCAGCAGCCAGTGCTTTACGACTATTTCCTTAACGATCGGATCCTAAAGACAGAGTCTGAGGCAGAGGGCACAAGAACAGCAAGGAGAAATATCGCTGTGATTCTCCGATCACAGTTTTAAAGGAATCTGCCCAAGGCCACGGA
+
FFFFFFFFFFFFFFFFFFFFFFFFFFFFFFFFFFFFF,,FFFFFFFFFFFFFFFFFFFFFFFFFFFFFFFFFFFFFFFFFFFFFFFFFFFFFFFFF:FFFFFFFFFFFFFFFFFFFFFFFFFFFFFFFFFF,FFFFFFFFFFFFFFFFFF
@A00234:352:HKFKNDSXX:3:1325:16902:31078 1:N:0:TCGCATCG+GTCAACTG
CGACTATGGAAAGGACCTCCCATCATTCACTCTGGAATCAAAGACCTCAAGGTCTTGAAAACAACCCAGTCTGGATTTGAAGGATTCATCAAGGACCAGTTCACTACTCTCCCCGAGGTGAAGGACCGATGCTTTGCCACTCAAGTGTAC
+
FFFFFFFFFFFFFFFFFFFFFFFFFFFFFFFFFFFFFFFFFFFFFFFFFFFFFFFFFFFFFFFFFFFFFFFFFFFFFFFFFFFFFFFFFFF:FFFFFFFFFFFFFFFFFFFFFFFFFFFFF:FFFFFFFFFFFFFFFFFFFFFFFFFFFF
@A00234:352:HKFKNDSXX:3:1326:26702:17174 1:N:0:TCGCATCG+GTCAACTG
CAAGGAAGAGGTTTTGCTGCCTCTGGACAACCCCTACGGCAAAATAACCGGGACGGTGAGGAGGAAGCTGCCTTCCAGGCTGTGACGTTATGGCTCCAGCCAGTTGTGATGCTTGGGATAACTGTGTGCTCACCTGCAAAAATTTCAACT
+
FFFFFFFFFFFFFFFFFFFFFFFFFFFFFFFFFFFFFFFFFFFFFFFFFFFFFFFFFFFFFFFFFFFFFFFFFFFFFFFFFFFFFFFFFFFFFFFFFFFFFFFFFF:FFFFFFFFFFF:FFFFFFFFFFFFFFFFFFFFFFFFFFFFFFF
@A00234:352:HKFKNDSXX:3:1326:12933:18192 1:N:0:TCGCATCG+GTCAACTG
GGACCAGTTCACTACTCTCCCCGAGGTGAAGGACCGATGCTTTGCCACTCAAGTGTACTGCAAGTGGCGCTACCAGAATCGGGACGTGGACTTCGAGGCTACCTGGGGCGCTGTCCGGGACATTGTCCTGACGAAATTTGCTGGGCCCTA
+
FFFFFFFFFFFFFFFFFFFFFFFFFFFFFFFFFFFFFFFFFFFFFFFFFFFFFFFFFFFFFFFFFFFFFFFFFFFFFFFFFFFFFFFFFFFFFFFFFFFFFFFFFFFFFFFFFFFFFFFFF,FFFFFFFFF,FF,:,FFFFFFFFFFF:F
@A00234:352:HKFKNDSXX:3:1326:15338:32941 1:N:0:TCGCATCG+GTCAACTG
GGCAGCTTCCTCCTCACCGTCCCGGTTATTTTGCCGTAGGGGTTGTCCAGAGGCAGCAAAACCTCTTCCTTGTTGATCAGCCCCATTTTGGACATGTCGATGTTAAAGTAGTGAATGTTTGGAAGGCTGATTTCCATGTCTTCTATCTCA
+
FFFFFFFFFFFFFFFFFFFFFFFFFFFFFFFFFFFF:FFFFFFFFFFFFFFFFFFFFFFFFFFFFFFFF,FFFFFFFFFFFFFFFFFFFFFFF,FFFFFF:FFFFFFFFFFFFF,FFFFF:F:FFFFFFFFFFFFFFFFFFFFFFFFFFF
@A00234:352:HKFKNDSXX:3:1327:24288:2002 1:N:0:TCGCATCG+GTCAACTG
GTGTACTGCAAGCGGCGCTACCAGAATCGGGACGTGGACTTCGAGGCTACCTGGGGCGCTGTCCGGGACATTGTCCTGAAGAAATTTGCTGGGCCCTATGACAGAGGTGAATACTCACCTTCCGTGCAGAAGACCCTCTATGACATACAA
+
FFFFFFFFFFFFFFFFFFFFFFFFFFFFFFFFFFFFFFFFFFFFFFFFFFFFFFFFFFFFFFFFFFFFF,,FFFFF:FF:F::FFFFF:FFFFFFFFFFFFFFFFFFFFFFFFFFFF:FFFFFFFFFFFFFFFFFFFFFFFFFFFFFF,F
@A00234:352:HKFKNDSXX:3:1327:4444:36996 1:N:0:TCGCATCG+GTCAACTG
TGGGGCAGAGGGCACAAGAACAGCAAGGAGAAATATCGCTGTGATTCTCCGATCACAGTTTTAAAGGAATCTGCCCAAGGCCACGGAGCCTGCGGTGTCTGCTAATGCAGGGCTCCACGTGCGCACAGCTACAAGCCCCTTGCTAAACTA
+
FFFFFFFFFFFFF:FFFFFFFFFFFFFFFFFFFFFFFFFFFFFFFFFFFFFFFFFFFFFFFFFFFFFFFFFFFFFFFFFFFFFFFFFFFFFFFFFFFFFFFFFFFFFFFFFFFFFFFFFFFFFFFFFFFFFFFFFFFFFFFFFFFFFFFF
@A00234:352:HKFKNDSXX:3:1328:4526:5290 1:N:0:TCGCATCG+GTCAACTG
TGGGGCAGAGGGCACAAGAACAGCAAGGAGAAATATCGCTGTGATTCTCCGATCACAGTTTTAAAGGAATCTGCCCAAGGCCACGGAGCCTGCGGTGTCTGCTAATGCAGGGCTCCACGTGCGCACAGCTACAAGCCCCTTGCTAAACTA
+
FFFFFFFFFFFFFFFFFFFFFFFFFFFFFFFFFFFFFFFFFFFFFFFFFFFFFFFFFFFFFFFFFFFFFFFFFFFFFFFFFFFFFFFFFFFFFFFFFFFFFFFFFFFFFFFFFFFFFFFFFFFFFFFFFFFFFFFFFFFFFFFFFFFFFF
@A00234:352:HKFKNDSXX:3:1328:4878:6715 1:N:0:TCGCATCG+GTCAACTG
GGTCTTGAAAACAACCCAGTCTGGATTTGAAGGATTCATCAAGGACCAGTTCACTACTCTCCCCGAGGTGAAGGACCGATGCTTTGCCACTCAAGTGTACTGCAAGTGGCGCTACCAGAATCGGGACGTGGACTTCGAGGCTACCTGGGG
+
FFFFFFFFFFFFFFFFFFFF:FFFF:FFFFFFFFFFFFFFFFFFFFFFFFFFFFFFFFFFFFFFFFFFFFFFFFFFFFFFFFFF:FFFFFFFFFFFFFFFFFFFFFFFFFFFFFFF:FFFFFFFFFFFFFFFFFFF:FFFFF:FFFFFFF
@A00234:352:HKFKNDSXX:3:1328:21603:9565 1:N:0:TCGCATCG+GTCAACTG
CCTGAGTTGAAATTTTTGCAGGTGAGCACACAGTTATCCCAAGCATCACAACTGGCTGGAGCCATAACGTCACAGCCTGGAAGGCAGCTTCCTCCTCACCGTCCCGGTTATTTTGCCGTAGGGGTTGTCCAGAGGCAGCAAAACCTCTTC
+
FFFFFFFFFFFFFFFFFFFFFFFFFFFFFFFFFFFFFFFFFFFFFFFFFFFFFFFFFFFFFFFFFFFFFFFFFFFFFFFFFFFFFFFFFFFFFFFFFFFFFFFFFFFFFFFFFFFFFFFFFFFFFFFFFFFFFFFFFFFFFFFFFFFFFF
@A00234:352:HKFKNDSXX:3:1328:1642:23876 1:N:0:TCGCATCG+GTCAACTG
GCGCTGTCCGGGACATTGTCCTGAAGAAATTTGCTGGGCCCTATGACAGAGGTGAATACTCACCTTCCGTGCAGAAGACCCTCTATGACATACAAGTGCTGACCCTGAGCCAGCTTCCTGAGATAGAAGACATGGAAATCAGCCTTCCAA
+
FFFFFFFFFFFFFFFFFFFFFFFFFFFFFFFFFFFFFFFFFFFFFFFFFFFFFFFFFFFFFFFFFFFFFFFFFFFFFFFFFFFFFFFFFFFFFFFFFFFFFFFFFFFFFFFFFFFFFFFFFFFFFF:FFFFFFFF:FFFFFFFFFFFFFF
@A00234:352:HKFKNDSXX:3:1328:24252:24643 1:N:0:TCGCATCG+GTCAACTG
GTCACAGCCTGGAAGGCAGCTTCCTCCTCACCGTCCCGGTTATTTTGCCGTAGGGGTTGTCCAGAGGCAGCAAAACCTCTTCCTTGTTGATCAGCCCCATTTTGGACATGTCGATGTTAAAGTAGTGAATGTTTGGAAGGCTGATTTCCA
+
FFFFFFFFFFFFFFFFFFFFFFFFFFFFFFFFFFFFFFFFFF:FFFFFFF,:FFFFFFFFFFFFFFFFFFFFFFFFFFFFFFFFFFFFFFFFFFFFFFFF,FFFFFF:FFFFFF,F:FFFFFFFFFFFFFFFFFFFFFFFF:FFFFFFFF
@A00234:352:HKFKNDSXX:3:1328:16215:29293 1:N:0:TCGCATCG+GTCAACTG
TTCCGTTTCTAGTTTAGCAAGGGAAGAGCAAAAATTTCAACTCAGGATACTGATTGCTCTGCTCTGTGTGAAGTAATTGCTCTTCCGTTTCTAGTTTAGCAAGGGGCTTGTAGCTGTGCGCACGTGGAGCCCTGCATTAGCAGACACCGC
+
FFFFFFFFFFFFFFFFFFFFFFFF:FFFFF:FFFFFFFFFFFFFFFFF,FFFFFFFFFFFFFFFFFFFFFFFFFFFFFFFFFFF:FFF:FFFFFFFFFFFFFFFFFFFFFFFFFFFFFFFFFFFFFFFFFFFFFFFFFFFFFFFFFFFFF
@A00234:352:HKFKNDSXX:3:1329:26476:2503 1:N:0:TCGCATCG+GTCAACTG
GCCGTCACAGCCTGGAAGGCAGCTTCCTCCTCACCGTCCCGGTTATTTTGCCGTAGGGGTTGTCCAGAGGCAGCAAAACCTCTTCCTTGTTGATCAGCCCCATTTTGGACATGTCGATGTTAAAGTAGTGAATGTTTGGAAGGCTGATTT
+
FFFFFFFFFFFFFFFFFFFFFFFFFFFFFFFFFFFFFFFFFFFFFFFFFFFFFFFFFFFFFFFFFFFFFFFFFFFFFFFFFFFFFF,FFFFFFFFFFFFFFFFFFFFFFFF:FFFFF:FFFFFFFFFFFF:FFFFFFFFFFFFFFFFFFF
@A00234:352:HKFKNDSXX:3:1329:18810:16031 1:N:0:TCGCATCG+GTCAACTG
CTGCTAATGCAGGGCTCCACGTGCGCACAGCTACAAGCCCCTTGCTAAACTAGAAACGGAAGAGCAATTACTTCACACAGAGCAGAGCAATCAGTATCCTGAGTTGAAATTTTTGCAGGTGAGCACACAGTTATCCCAAGCATCACAACT
+
FFFFFFFFFFFFFFFFFFFFFFFFFFFFFFFFFFFFFFFFFFFFFFF:FFF:FF:FFFFFFFFFFFFFFFFFFFFFFFFFFFFFFFFFFFFFFFFFFFFFFFFFFFFFFFFFFFFFFFFFFFFFFFFFFFFFFFFFFFFFFFFFFFFFFF
@A00234:352:HKFKNDSXX:3:1329:20030:35368 1:N:0:TCGCATCG+GTCAACTG
CCTACGGCAAAATAACCGGGACGGTGAGGAGGAAGCTGCCTTCCAGGCTGTGACGTTATGGCTCCAGCCAGTTGTGATGCTTGGGATAACTGTGTGCTCACCTGCAAAAATTTCAACTCAGGATACTGATTGCTCTGCTCTGTGTGAAGT
+
FFFFFFFFFFFFFFFFFFFFFFFFFFFFFFFFFFFFFFFFFFFFFFFFFFFFFFFFF:FFFFFFFFFFF,FFFFFFFFFFFFFFFFFFFFFFFFFFFFFFFFFFFFFFFFFFFFFFFFFFFFFFFFFFFFFFFFFFFFFFFFFFFFFFFF
@A00234:352:HKFKNDSXX:3:1330:32127:1360 1:N:0:TCGCATCG+GTCAACTG
TCTGCTAATGCAGGGCTCCACGTGCGCACAGCTACAAGCCCCTTGCTAAACTAGAAACGGAAGAGCAATTACTTCACACAGAGCAGAGCAATCAGTATCCTGAGTTGAAATTTTTGCAGGTGAGCACACAGTTATCCCAAGCATCACAAC
+
FFFFFFFFFFFFFFFFFFFFFFFFFFFFFFFFFFFFFFFFFFFFFFF::FFF:FF:FFFFFFFFFFFFFFFFFFFFFFFFFFFFFFFFFFFFFFFFFFFFFF:FFFFFFFFFFFFFFFFFFFFFF:FFFFFFFFFFFFFFFFFFFFFF:F
@A00234:352:HKFKNDSXX:3:1330:6488:17049 1:N:0:TCGCATCG+GTCAACTG
CCTCAGGAAGCTGGCTCAGGGTCAGCACTTGTATGTCATAGAGGGTCTTCTGCACGGAAGGTGAGTGTTCACCTCTGTCATAGGGCCCAGCAAATTTCTTCAGGACAATGTCCCGGACAGCGCCCCAGGTAGCCTCGAAGTCCACGTCCC
+
FFFFFFFFFFFFFFFFFF:FFFFFFFFFFFFFFFFFFFFFFFFFFFFFFFFFFFFFFFFFFFF:F,,FFF:FFFFFFFFFF,:FFFFFFFFFFFFFFFFFFFFFFFFFFFFF:FFFFFFFFFFFFFFFFFFFFFFFFFFFFFFFFFFFFF
@A00234:352:HKFKNDSXX:3:1330:20238:26553 1:N:0:TCGCATCG+GTCAACTG
GTTTTATTACGTTTTTGGTACAACCCAGACATCCCTAGGATGATGACAGTGTTTGATCTCATGTTCAGATCAACGGATGTGGCAGTAGCCAGTGCTTTACGACTATTTCCTTAACGATCGGATCCTAAAGACAGAGTCTGAGGCAGAGGG
+
FFFFFFFFFFFFFFFFFFFFFFFFFFFFFFFFFFFFFFFFFFFFFFFFFFFFFFFFFFFFFFFFFFFFFFFFFFFFFFFFFFFFFFFFFFFFFF:FFFFFFFFFFFFFFFFFFFFFFFF:FFFFFFFFFFFFFFFFFFFF,FFFFFFFFF
@A00234:352:HKFKNDSXX:3:1330:28013:26678 1:N:0:TCGCATCG+GTCAACTG
ATAACTGTGTGCTCACCTGCAAAAATTTCAACTCAGGATACTGATTGCTCTGCTCTGTGTGAAGTAATTGCTCTTCCGTTTCTAGTTTAGCAAGGGGCTTGTAGCTGTGCGCACGTGGAGCCCTGCATTAGCAGACACCGCAGGCTCCGT
+
FFFFFFFFFFFFFFFFFFFFFF:FFFFFFFFFFFFFFFFFFFFFFFFFFFFFFFFFFFFFFFFFFFFFFFFFFFFFFF::FFFFFFF:FFFFFF:FFFFFFFFFFFFFF:FFFF:FFFFFFFFFFFFFFFFFFFFFFF:FFFFFFFFFFF
@A00234:352:HKFKNDSXX:3:1330:9923:35055 1:N:0:TCGCATCG+GTCAACTG
AGAAGACCCTCTATGACATACAAGTGCTGACCCTGAGCCAGCTTCCTGAGATAGAAGACATGGAAATCAGCCTTCCAAACATTCACTACTTTAACATCGACATGTCCAAAATGGGGCTGATCAACAAGGAAGAGGTTTTGCTGCCTCTGG
+
FFFF:FFFFFFFFFFFFFFFFFFFFFFFFFFFFFFFFFFFFFFFFFFFFFFFFFFFFFFFFFFFFFFFFFFFFFFFFFFFF:FFFFFFFFFFFFFFFFFFFFFFFFFFF:FFFFFFFFFFFFFFFFFFFF:FFFFFFFFFFFFFFFFFFF
@A00234:352:HKFKNDSXX:3:1331:9489:21559 1:N:0:TCGCATCG+GTCAACTG
GTTCACTACTCTCCCCGAGGTGAAGGACCGATGCTTTGCCACTCAAGTGTACTGCAAGTGGCGCTACCAGAATCGGGACGTGGACTTCGAGGCTACCTGGGGCGCTGTCCGGGACATTGTCCTGAAGAAATTTGCTGGGCCCTATGACAG
+
FFFFFFFFFFFFFFFFFFFFFFFFFFFFFFFFFFFFFFFFFFFFFFFFFFFFFFFFFFFFFFFFFFFFFFFFFFFFFFFFFFFFFFFFFFFFFFFFFFFFFFFFFFFFFFFFFFFFFFFFFFFFFFFFFFFFFF:FFFFFFFFFFFFFFF
@A00234:352:HKFKNDSXX:3:1331:19452:25285 1:N:0:TCGCATCG+GTCAACTG
ATTTGCTGGGCCCTATGACAGAGGTGAATACTCACCTTCCGTGCAGAAGACCCTCTATGACATACAAGTGCTGACCCTGAGCCAGCTTCCTGAGATAGAAGACATGGAAATCAGCCTTCCAAACATTCACTACTTTAACATCGACATGTC
+
FFF:F,,FF,,:FFFFFF:FFFFFFF,,:FFFFFFFFFFFFFFFF,FFFFFFFFFFFFFFFF,FFFFFFFFF:FFFFFF:FFFFFF:FFFFFFFF:FFFFFFFFFFFFF:FFFFFFF,FFFFFFFFFFFFF:F::,,FFFFF:FFF,:,:
@A00234:352:HKFKNDSXX:3:1332:21034:14810 1:N:0:TCGCATCG+GTCAACTG
CGGGTGAGCACACAGTTATCCCAAGCATCACAACTGGCTGGAGCCATAACGTCACAGCCTGGAAGGCAGCTTCCTCCTCACCGTCCCGGTTATTTTGCCGTAGGGGTTGTCCAGAGGCAGCAAAACCTCTTCCTTGTTGATCAGCCCCAT
+
FFFFFFFFFFFFFFFFFFFFFFFFFFFFFFFFFFFFFF:FFFFFFFFFFFFFFF:FFFFFFFF:FFFFFFFFFFF:FFFFFFFFF:FFFFFFFF,:FFFFF,FFFFFFFFFFFFFFFFFF:FFFFFFFFFFFFFFFFFFFFFFFFFFFF:
@A00234:352:HKFKNDSXX:3:1332:14145:29371 1:N:0:TCGCATCG+GTCAACTG
GTTCACTACTCTCCCCGAGGTGAAGGACCGATGCTTTGCCACTCAAGTGTACTGCAAGTGGCGCTACCAGAATCGGGACGTGGACTTCGAGGCTACCTGGGGCGCTGTCCGGGACATTGTCCTGAAGAAATTTGCTGGGCCCTATGACAG
+
FFFFFFFFFFFFFFFFFFFFFFFFFFFFFFFFFFFFFFFFFFFFFFFFFFFFFFFFFFFFFFFFFFFFFFFFFFFFFFFFFFFFFFFFFFFFFF:FFFFFFFFFFFFFFFFFFFFFFFFFFF:F::F:,,FFFFFFFFFFFFFFFFFFFF
@A00234:352:HKFKNDSXX:3:1332:6017:30953 1:N:0:TCGCATCG+GTCAACTG
CTCCTATCTCAGGAAGCTGGCTCAGGGTCAGCACTTGTATGTCATAGAGGGTCTTCTGCACGGAAGGTGAGTATTCACCTCTGTCATAGGGCCCAGCAAATTTCTTCAGGACAATGTCCCGGACAGCGCCCCAGGTAGCCTCGAAGTCCA
+
FFFFFFFFFFFFFFFFFFFFFFFFFFFFFFFFFFFFFFFFFFFFFFFFFFFFFFFFFFFFFFFFFFFFFFFFFFFFFFFFFFFFFFFF:FFFFFFFFFFFFFFFFFFFFFFFFFFFFFFFFFFFFFFFFFFFFFFFFFFFFFFFFFFFFF
@A00234:352:HKFKNDSXX:3:1333:3396:11819 1:N:0:TCGCATCG+GTCAACTG
CCGTTGATCAGCCCCATTTTGGACATGTCGATGTTAAAGTAGTGAATGTTTGGAAGGCTGATTTCCATGTCTTCTATCTCAGGAAGCTGGCTCAGGGTCAGCACTTGTATGTCATAGAGGGTCTTCTGCACGGAAGGTGAGTATTTACCT
+
FFFFFFFFFFFFFFF:FFFFFFFFFFFFFFFFFFFFFFFFFFFFFFFFFFFFFFFFFFFFFFFFFFFFFFFFFFFFFFFFFFFFFFFFFFFFFFFFFFFFFFFFFFFFFFFFFFFFFFFFFFFFFFFFFFF:FFFFFFFFFFFFFFF:,F
@A00234:352:HKFKNDSXX:3:1333:31141:19382 1:N:0:TCGCATCG+GTCAACTG
AAGTAATTGCTCTTCCGTTTCTAGTTTAGCAAGGGGCTTGTAGCTGTGCGCACGTGGAGCCCCGCATTAGCAGACACCGCAGGCTCCGTGGCCTTGGGCAGATTCCTTTAAAACTGTGATCGGAGAATCACAGCGATATTTCTCCTTGCT
+
FFFFFFFFFFFFFFFFFFFFFFFFFFFFFFFFFFFFFFFFFFFFFFFFFFFFFFFFFFFFFFFFFFFFF:FFFFFFFFFF:FFFFFFFFFFFFFFFFFFFFFFFFFFFFFFFFFFFFFFFFFFFFFFFFFFFFFFFFFFFFFFFFFFFFF
@A00234:352:HKFKNDSXX:3:1333:18584:25347 1:N:0:TCGCATCG+GTCAACTG
GGTGAAGGACCGATGCTTTGCCACTCAAGTGTACTGCAAGTGGCGCTACCAGAATCGGGACGTGGACTTCGAGGCTACCTGGGGCGCTGTCCGGGACATTGTCCTGAAGAAATTTGCTGGGCCCTATGACAGAGGTGAATACTCACCTTC
+
FFFFFFFFFFFFFFFFFFFFFFFFFFFFFFFFFFFFFFFFFFFFFFFFFFFFFFFFFFFFFFFFFFFFFFFFFFFFFFFFFFFFFFFFFFFFFFFFFFFFFFFFFFF,F,:,FFFFF:FFFFFFFFFFFFFFFFFFFFFFFFFFFFFFFF
@A00234:352:HKFKNDSXX:3:1333:16134:30624 1:N:0:TCGCATCG+GTCAACTG
GGCTGATCAACAAGGAAGAGGTTTTGCTGCCTCTGGACAACCCCTACGGCAAAATAACCGGGACGGTGAGGAGGAAGCTGCCTTCCAGGCTGTGACGTTATGGCTCCAGCCAGTTGTGATGCTTGGGATAACTGTGTGCTCACCTGCAAA
+
FFFFFFFFFFFFFFFFFFFFFFFFFFFFFFFFFFFFFFFFFFFFFFFFFFFFFFFFFFFFFFFFFFFFFFFFFFFFFFFFFFFFFFFFFFFFFFFFFFF:FFFFFFFFFFFFFFFFFFFFFFFFFFFFFFFFFFFFFFF:FFFFFFFFFF
@A00234:352:HKFKNDSXX:3:1334:21088:4507 1:N:0:TCGCATCG+GTCAACTG
GACAGAGGTGAATACTCACCTTCCGTGCAGAAGACCCTCTATGACATACAAGTGCTGACCCTGAGCCAGCTTCCTGAGATAGAAGACATGGAAATCAGCCTTCCAAACATTCACTACTTTAACATCGACATGTCCAAAATGGGGCTGATC
+
FFFFFFFFFFFFFFFFFFFFFFFFFFFFFFFFFFFFFFFFFFFFFFFFFFFFFFFFFFFFFFFFFFFFFFFFFFFFFFFFFFFFFFFFFFFF:FFFFFFFFFFFFFFFFFFFFFFFFFFFFFFFFFFFFFFFFFFFFFFFFFFFFFFFFF
@A00234:352:HKFKNDSXX:3:1334:21377:7952 1:N:0:TCGCATCG+GTCAACTG
ATTGTCCTGAAGAAATTTGCTGGGCCCTATGACAGAGGTGAATACTCACCTTCCGTGCAGAAGACCCTCTATGACATACAAGTGCTGACCCTGAGCCAGCTTCCTGAGATAGAAGACATGGAAATCAGCCTTCCAAACATTCACTACTTT
+
FFFFFFFFFF:FFF,F:FFFFFFFFFFFFFFFFFFFFFFFF:FFFFFFFFFFFFFFFFFFFFFFFFFFFFFFFFFFFFFFFFFFFFFFFFFFFFFFFFFFFFFFFFFFFFFFFFFFFFFFFF:FF:FF:FFFFFFFFFFFFFFFFFFFFF
@A00234:352:HKFKNDSXX:3:1334:12500:13056 1:N:0:TCGCATCG+GTCAACTG
CCCCAGGTAGCCTCGAAGTCCACGTCCCGATTCTGGTAGCGCCACTTGCAGTACACTTGAGTGGCAAAGCATCGGTCCTTCACCTCGGGGAGAGTAGTGAACTGGTCCTTGATGAATCCTTCAAATCCAGACTGGGTTGTTTTCAAGACC
+
FFFFFFFFFFFFFFFFFFFFFFFFFFFFFFFFFFFFFFFFFFFFFFFFFFFFFFFFFFFFFFFFFFFFFFFFFFFFFFFFFFFFFFFFFFFF:FFFFFFFFFFFFFFFFFFFFFFFFFFFFFFFFFFFFFFFFFFFFFFFFFFFFFFFF,
@A00234:352:HKFKNDSXX:3:1334:12680:28964 1:N:0:TCGCATCG+GTCAACTG
AAGACCCTCTATGACATACAAGTGCTGACCCTGAGCCAGCTTCCTGAGATAGAAGACATGGAAATCAGCCTTCCAAACATTCACTACTTTAACATCGACATGTCCAAAATGGGGCTGATCAACAAGGAAGAGGTTTTGCTGCCTCTGGAC
+
FFFFFFF:FFFFFFFF,F:FFFF,F:FF:F:FFFFFF:F,F:FFFFF:F:F:FFFFFFFF:FF,FFF:FFFFF,FFF,FFFFFFFFFFFFFF:,FFFFFFF::F:FF:FFF,F:FFFFFFFF,:FF:F,FFFFFFFFFFFF,:FFFFFFF
@A00234:352:HKFKNDSXX:3:1334:20645:35900 1:N:0:TCGCATCG+GTCAACTG
TACAAGTGCTGACCCTGAGCCAGCTTCCTGAGGTTTTGCTGCCTCTGGACAACCCCTACGGCAAAATAACCGGGACGGTGAGGAGGAAGCTGCCTTCCAGGCTGTGACGTTATGGCTCCAGCCAGTTGTGATGCTTGGGATAACTGTGTG
+
FFFFF:FFFFFFFFFFFFFFFFFFFFFFFFFFFFF:FFFFFFFFF:,FFFFFFFF:F:,FFFF:F::FFFFFFFFF:FFFFF,FF:FFFFFFFFFF,FFFFFFFFFFFFFF:FFFFFFFFF,FFFFF:FFFFFFFFFFFFFFFFF:F:FF
@A00234:352:HKFKNDSXX:3:1335:30563:2660 1:N:0:TCGCATCG+GTCAACTG
AGAGGGTCTTCTGCACGGAAGGTGAGTATTCACCTCTGTCATAGGGCCCAGCAAATTTCTTCAGGACAATGTCCCGGACAGCGCCCCAGGTAGCCTCGAAGTCCACGTCCCGATTCTGGTAGCGCCACTTGCAGTACACTTGAGTGGCAA
+
F:F:,:FFF:FFFFFFFFF,:,::FF:,F:FFFFFF,F,FFFFF:FFF,FFFFFFF,FFFF:FF:F,FF:,,FF:,FFFF:FF:FF,FF,,FFFF:,FFF,FF,F:F:F,FFFFFFF:FFF:FF:FF:FFFFFF:FFFFF,FF,,F:FFF
@A00234:352:HKFKNDSXX:3:1335:20256:12555 1:N:0:TCGCATCG+GTCAACTG
CCAGTGTTTGATCTCATGTTCAGATCAACGGATGTGGCAGCAGCCAGTGCTTTACGACTATTTCCTTAACGATCGGATCCTAAAGACAGAGTCTGAGGCAGAGGGCACAAGAACAGCAAGGAGAAATATCGCTGTGATTCTCCGATCACA
+
FFFFFFFFFFFFFFFFFFFFFFFFFFFFFFFFFFFFFFFFFFFFFFFFFFFFFFFFFFFFFFFFFFFFFFFFFFFFFFFFFFFFFFFFFFFFFFFFFFFFFFFFFFFFFFFFFFFFFFFFFFFFFFFFFFFFFFFFFFFFFFFFFFFFFF
@A00234:352:HKFKNDSXX:3:1336:4463:9846 1:N:0:TCGCATCG+GTCAACTG
GTTTTATTACGTTTTTGGTACAACCCAGACATCCCTAGGATGATGACAGTGTTTGATCTCATGTTCAGATCAACGGATGTGGCAGCAGCCAGTGCTTTACGACTATTTCCTGAACGATCGGATCCTAAAGACAGAGTCTGAGGCAGAGGG
+
F:FFFFFFFFFFFFFFFFFFFFFFFFFFFFFFFFFFFFFFFFFFFFFFFFFFFFFFFFFFFFFFFFFFFFFFFFFFFFFFFFFFFFFFFFFFFF:F:FFFFFFFFFFFFFF,FFFFFFFFFFFFFFFFFFFFFFFFFFFFFFFFFFFF:F
@A00234:352:HKFKNDSXX:3:1336:30029:13479 1:N:0:TCGCATCG+GTCAACTG
AACCGGGACGGTGAGGAGGAAGCTGCCTTCCAGGCTGTGACGTTATGGCTCCAGCCAGTTGTGATGCTTGGGATAACTGTGTGCTCACCTGCAAAAATTTCAACTCAGGATACTGATTGCTCTGCTCTGTGTGAAGTAATTGCTCTTCCG
+
FFFFFFFFFFFFFFFFFFFF:FFFFFFFFFFFFFFFFFFFFFFFFFFFFFFFFFFFFFFFFFFFFFFFFFFFFFFFFFFFFFFFFFFFFFFFFFFFFFFFFFFFFFFFFFFFFFFF:FFFFFFFFFFFFFFFFFFFFFFFFFFFFF:FFF
@A00234:352:HKFKNDSXX:3:1337:9019:20619 1:N:0:TCGCATCG+GTCAACTG
CTGATTGCTCTGCTCTGTGTGAAGTAATTGCTCTTCCGTTTCTAGTTTAGCAAGGGGCTTGTAGCTGTGCGCACGTGGAGCCCTGCATTAGCAGACACCGCAGGCTCCGTGGCCTTGGGCAGATTCCTTTAAAACTGTGATCGGAGAATC
+
FFFFFFFFFFFFFFFFFFFFFFFFFFFFFFFFFFFFFFF:FFFFFFFFFFFFFFFFFFFFFFFFFFFFFFFFFFFFFFFFFFFFFFFFFFFFFFFFFFFFFFFFFFFFFFFFFFFFFFFFFFF:F:FFFFFFFFFFFFFFFFFFFFFFFF
@A00234:352:HKFKNDSXX:3:1337:9064:20635 1:N:0:TCGCATCG+GTCAACTG
CTGATTGCTCTGCTCTGTGTGAAGTAATTGCTCTTCCGTTTCTAGTTTAGCAAGGGGCTTGTAGCTGTGCGCACGTGGAGCCCTGCATTAGCAGACACCGCAGGCTCCGTGGCCTTGGGCAGATTCCTTTAAAACTGTGATCGGAGAATC
+
FFFFFFFFFFFFFFFFFFFFFFFFFFFFFFFFFFFFFFFFFFFFFFFFFFFFFFFFF:FFFFFFFFFFFFFFFFFFFFFFFFFFFFFFFFFFFFFFFFFFF:FFFFFFF,FFFF:FFFFFFFFF:FFFFFFFFFFFFFFFFFFFFFFFFF
@A00234:352:HKFKNDSXX:3:1338:18774:13432 1:N:0:TCGCATCG+GTCAACTG
CGTTATGGCTCCAGCCAGTTGTGATGCTTGGGATAACTGTGTGCTCACCTGCAAAAATTTCAACTCAGGATACTGATTGCTCTGCTCTGTGTGAAGTAATTGCTCTTCCGTTTCTAGTTTAGCAAGGGGCTTGTAGCTGTGCGCACGTGG
+
FFFFFFFFFFFFFFFFFFFFFFFFFFFFFFFFFFFFFFFFFFFFFFFFFFFFFFFFFFFFFFFFFFFFFFFFFFFFFFFFFFFFFFFFFFFFFFFFFFFF:FFFFFFFFFFFFFFFFFFFFFFFF:FFFFFFFFFFFFFFFFFFFFFFFF
@A00234:352:HKFKNDSXX:3:1338:19180:18490 1:N:0:TCGCATCG+GTCAACTG
CGTTATGGCTCCAGCCAGTTGTGATGCTTGGGATAACTGTGTGCTCACCTGCAAAAATTTCAACTCAGGATACTGATTGCTCTGCTCTGTGTGAAGTAATTGCTCTTCCGTTTCTAGTTTAGCAAGGGGCTTGTAGCTGTGCGCACGTGG
+
FFFFFFFFFFFFFFFFFF:FFFFFFFFFFFFFFFFFFFFFFFFFFFFFFFFFFFFFFFFFFFFFFFFFFFF:FFFFFFFFFFFFFFFFFFFFFF:FFFFFFFFFF:FFFFFFFFFFFFFFFFFFFFFFFFFFFFFFFFFFF:FFFFFFFF
@A00234:352:HKFKNDSXX:3:1338:3974:32957 1:N:0:TCGCATCG+GTCAACTG
TAACGTCACAGCCTGGAAGGCAGCTTCCTCCTCACCGTCCCGGTTATTTTGCCGTAGGGGTTGTCCAGAGGCAGCAAAACCTCTTCCTTGTTGATCAGCCCCATTTTGGACATGTCGATGTTAAAGTAGTGAATGTTTGGAAGGCTGATT
+
FFFFFFFFFFFFFFFFFFFFFFFFFFFFFFFFFFFFFFFFFFFFFFF:FFFFFFFFFFFFFFFFFFFFFFFF:FFF:FFFFFFFFFF:FFFFFFFFFFFFFF,:,:FFF:FF,FFFFF:F::,:FFF,FFFF::F:FFFFFFFFF:FF::
@A00234:352:HKFKNDSXX:3:1338:4300:33489 1:N:0:TCGCATCG+GTCAACTG
TAACGTCACAGCCTGGAAGGCAGCTTCCTCCTCACCGTCCCGGTTATTTTGCCGTAGGGGTTGTCCAGAGGCAGCAAAACCTCTTCCTTGTTGATCAGCCCCATTTTGGACATGTCGATGTTAAAGTAGTGAATGTTTGGAAGGCTGATT
+
FFFFFFFFFFFFFFFFFFFFFFFFFFFFFFFFFFFFFFFFFFFFFFFFFFFFFFFFFFFFFFFFFFFFFFFFFFFFFFFFFFFFFFFFFFFFFFFFFFFFFFF,FFFFFF::FFFFFFFFFF,FFFFFFFFF:FFFFFFFFFFFFFFF:F
@A00234:352:HKFKNDSXX:3:1339:3441:7858 1:N:0:TCGCATCG+GTCAACTG
TGGCAGAGGGCACAAGAACAGCAAGGAGAAATATCGCTGTGATTCTCCGATCACAGTTTTAAAGGAATCTGCCCAAGGCCACGGAGCCTGCGGTGTCTGCTAATGCAGGGCTCCACGTGCGCACAGCTACAAGCCCCTTGCTAAACTAGA
+
FFFFFFFFFFFFFFFFFFFFFFFFFFFFFFFFFFFFFFFFFFFFFFFFFFFFFFFFFFFFFF:FFFFFFFFFFFFFFFFFFFFFFFFFFFFFFFFFFFFFFFFFFFFFFFFFFFFFFFFFFFFFFFFFFFFFFFFFFFFFFFFFFFFFFF
@A00234:352:HKFKNDSXX:3:1339:21386:19022 1:N:0:TCGCATCG+GTCAACTG
CTACGTTTTTGGTACAACCCAGACATCCCTAGGATGATGACAGTGTTTGATCTCATGTTCAGATCAACGGATGTGGCAGCAGCCAGTGCTTTACGACTATTTCCTTAACGATCGGATCCTAAAGACAGAGTCTGAGGCAGAGGGCACAAG
+
FFFFFFFFFFFFFFFFFFFFFFFFFFFF:F:FFFFFFFFFFFFFFFFFFFFFFFFFFFFFFFFFFFFFFFFFFFFFFFFFFFFFFFFFFFFFFFFFFF:FFFFFFF::FFFFFFFFFFFFFFFFFFFFFFFFFFFFFF:FFFFFF:FFFF
@A00234:352:HKFKNDSXX:3:1339:1036:20635 1:N:0:TCGCATCG+GTCAACTG
AAAACAACCCAGTCTGGATTTGAAGGATTCATCAAGGACCAGTTCACTACTCTCCCCGAGGTGAAGGACCGATGCTTTGCCACTCAAGTGTACTGCAAGTGGCGCTACCAGAATCGGGACGTGGACTTCGAGGCTACCTGGGGCGCTGTC
+
FFF:FFFFFFFFFFFFFFFFFFFFFFFFFFFFFFFFFFFFFFFFFFFFFFFFFFFFFFFFFFFFFFFFFFFFFFFFFFFFFFFFFFFFFFFFFFFFFFFFFFFFFFFFFFFFFFFFFFFFFFFFFFFFFFFFFFFFFFFFFFFFFFFFFF
@A00234:352:HKFKNDSXX:3:1339:4679:22592 1:N:0:TCGCATCG+GTCAACTG
CTGGAATCAAAGACCTCAAGGTCTTGAAAACAACCCAGTCTGGATTTGAAGGATTCATCAAGGACCAGTTCACTACTCTCCCCGAGGTGAAGGACCGATGCTTTGCCACTCAAGTGTACTGCAAGTGGCGCTACCAGAATCGGGACGTGG
+
FFFFFFFFFFF:FFFFFFFFFFF,FFFFFFFFFFF,FF:F,FFFFFF,,:FFFF:FFFFFFF,FFFF,F:FF,FFFFFFFF:FFFF:FFFFFFF:F:FF,FF::F,FFF:,FFFFFF:FF:FFFF,FFFFFF,FFF:FFFFFFFFF,F,F
@A00234:352:HKFKNDSXX:3:1339:2239:31015 1:N:0:TCGCATCG+GTCAACTG
CCCTGGCATCACAACTGGCTGGAGCCATAACGTCACAGCCTGGAAGGCAGCTTCCTCCTCACCGTCCCGGTTATTTTGCCGTAGGGGTTGTCCAGAGGCAGCAAAACCTCTTCCTTGTTGATCAGCCCCATTTTGGACATGTCGATGTTA
+
FFFFFFFFFFFFFFFFFFFFFFFFFFFFFFFFFFFFFFFFFFFFFFFFFFFFFFFFFFFFFFFFFFFFFFFFFFFFFFFFFFFFFFFFFFFFFFFFFFFFFFFFFFFFFFFFFFFFFFFFFFFFFFFFFFFFFFFFFFFFFFFFFFFFFF
@A00234:352:HKFKNDSXX:3:1340:19967:12305 1:N:0:TCGCATCG+GTCAACTG
TCAGTGTTTGATCTCATGTTCAGATCAACGGATGTGGCAGCAGCCAGTGCTTTACGACTATTTCCTTAACGATCGGATCCTAAAGACAGAGTCTGAGGCAGAGGGCACAAGAACAGCAAGGAGAAATATCGCTGTGATTCTCCGATCACA
+
FFFFFFFFFFFFFFFFFFFFFFFFFFFFFFFFFFFFFFFFFFFFFFFFFFFFFFFFFFFFFFFFFF:::FF:,FFFFFFFFFFFFFFFFFFFFFFFFFFFFFFFFFFFFFFFFFFFFF:FFFFF:F:FFFFFFFFFFFFFFFFFFFFFFF
@A00234:352:HKFKNDSXX:3:1340:10375:13823 1:N:0:TCGCATCG+GTCAACTG
GTTTTTGGTACAACCCAGACATCCCTAGGATGATGACAGTGTTTGATCTCATGTTCAGATCAACGGATGTGGCAGCAGCCAGTGCTTTACGACTATTTCCTTAACGATCGGATCCTAAAGACAGAGTCTGAGGCAGAGGGCACAAGAACA
+
FFFFFFFFFFFFFFFFFFFFFFFFFFFFFFFFFFFFFFFFFFFFFFFFFFFFFFFFFFFFFFFFFFFFFFFFFFFFFFFFFFFFFFFFFFFFFF,FFFFFF:,FFFFFFFFFFFFFFFFFFFFFFFFFFFFFFFFFFFFFFFFF:FF:FF
@A00234:352:HKFKNDSXX:3:1340:17445:17644 1:N:0:TCGCATCG+GTCAACTG
GTTTTATTACGTTTTTGGTACAACCCAGACATCCCTAGGATGATGACAGTGTTTGATCTCATGTTCAGATCAACGGATGTGGCAGCAGCCAGTGCTTTACGACTATTTCCTTAACGATCGGATCCTAAAGACAGAGTCTGAGGCAGAGGG
+
FFFFFF:FFFFFFFFFFFFFFFFFF:FFFFFFFFFFFFFFFF:FFFFFFFFFFFFFFFFFFFFFFFFFFFFFFF:FFFFFFFFFFFFF:FF:FFFF:FF:FFFFFFFFFFFFFF:FFFFFFFFF:FFFFFFFFFFF:FFFFFFFFFFFFF
@A00234:352:HKFKNDSXX:3:1340:19976:24064 1:N:0:TCGCATCG+GTCAACTG
GCTACCAGAATCGGGACGTGTACTTCGAGGCTACTTGGGGCGCTGTCCGGGACATTGTCCTGAAGAAATTTGCTGGGCCCTATGACAGAGGTGAATACTCACCTTCCGTGCAGAAGACCCTCTATGACATACAAGTGCTGACCCTGAGCC
+
FFFFFFFFFFFFFFFFFFFFFFFFFFFFFFFFFFFFFFFFFFFFFFFFFFFFFFFFFFFFFFF:FFF,FFFFFFFFFFFFFFFFFF,FFFFFFF:FFFFFFFFFFFFFFFFFFFFFFFFFFFFFFFFFFFFFFFFFFFFFFFFFFFFFFF
@A00234:352:HKFKNDSXX:3:1340:20853:30279 1:N:0:TCGCATCG+GTCAACTG
GTCCGGGACATTGTCCTGAAGAAATTTGCTGGGCCCTATGACAGAGGTGAATACTCACCTTCCGTGCAGAAGACCCTCTATGACATACAAGTGCTGACCCTGAGCCAGCTTCCTGAGATAGAAGACATGGAAATCAGCCTTCCAAACATT
+
FFFFFFFFFFFFFFFFFFFFFFFFFFFFFFFFFFFFFFFFFFFFFFFFFFFFFFFFFFFFFFFFFFFFFFFFFF,FFFFFFFFFF:FFFFFFFFFFFFFFFFFFFFFFFFFFFFFFFFFFFFFFFF:FFFF:FFFFFFFFFFFF:F:FFF
@A00234:352:HKFKNDSXX:3:1340:20889:30311 1:N:0:TCGCATCG+GTCAACTG
GTCCGGGACATTGTCCTGAAGAAATTTGCTGGGCCCTATGACAGAGGTGAATACTCACCTTCCGTGCAGAAGACCCTCTATGACATACAAGTGCTGACCCTGAGCCAGCTTCCTGAGATAGAAGACATGGAAATCAGCCTTCCAAACATT
+
FFFFFFFFF:FFFFFFFFF:FFFFFFFFFFFFFFFFFFFFFFFFFFFFFF,FFFFFFFFFFFFFFFFFFFFFFFFFFFFFFFFFFFFFFFFFFFFFFFFFFFFFFFFFFFFFFFFFFFFFFFFFFFFFFFFFFFFFFFFFFFFFFFFFFF
@A00234:352:HKFKNDSXX:3:1341:6958:1454 1:N:0:TCGCATCG+GTCAACTG
CTTCTATCTCAGGAAGCTGGCTCAGGGTCAGCACTTGTATGTCATAGAGGGTCTTCTGCACGGAAGGTGAGTCTTCACCTCTGTCATAGGGCCCAGCAAATTTCTTCAGGACAATGTCCCGGACAGCGCCCCAGGTAGCCTCGAAGTCCA
+
FFFFFFFFFFFFFFFFFFFFFFFFFFFFFFFFFFFFFFFFFFFFFFFFFFFFFFFFFFFFFFFFFFFFF:FF,FFFF:FFFFFFFFFFFFFFFFFFFF:FFFFFFFFFFFFFFFFFFFFFFFFFFFFFFFFFFFFFFFFFFFFFFFFF,F
@A00234:352:HKFKNDSXX:3:1341:17400:2879 1:N:0:TCGCATCG+GTCAACTG
ATGTGAAAAAAAAATCATCCTAGTGTTTTGAAAATCTCTGGCTGAAGCTCCTCATGGAGGAGGGCAGGGGGGCTTGAACTTCCCACCCCAGCTGAGGAGTGATTTGCATTTGATTGAGGCTCCAAGAGGAAAGACAGTTTTGTTTGAAGG
+
FFFFFFFFFFFFFFF:F:,F,,:,FFFFFF:FFFF,F,,FF,,F,F:FF,FF:F::F,FF::FF:FFFFFFF::FF,FF:FFF,FFFFF,FF,F,FFFF,:,FFFF,FF:FF::F:,:FFF,FFF:,:FFFF::,FFFFFF:FFFF,F:F
@A00234:352:HKFKNDSXX:3:1341:16830:18584 1:N:0:TCGCATCG+GTCAACTG
TCCTTAACGATCGGATCCTAAAGACAGAGTCTGAGGCAGAGGGCACAAGAACAGCAAGGAGAAATATCGCTGTGATTCTCCGATCACAGTTTTAAAGGAATCTGCCCAAGGCCACGGAGCCTGCGGTGTCTGCTAATGCAGGGCTCCACG
+
FFFFFFFFFFFFFFFFFFFFFFFFFFFFFFFFFFFFFFFFFFFFFFFFFFFFFFFFFFFFFFFFFFFFFFFFFFFFFFFFFFFFFFFFFFFFFFFFFFFFFFFFFFFFFFFFFFFFFFFFFFFFFFFFFFFFFFFFFFFFFFFFFFFFFF
@A00234:352:HKFKNDSXX:3:1341:7717:20087 1:N:0:TCGCATCG+GTCAACTG
CCCAGTCTGGATTTGAAGGATTCATCAAGGACCAGTTCACTACTCTCCCCGAGGTGAAGGACCGATGCTTTGCCACTCAAGTGTACTGCAAGTGGCGCTACCAGAATCGGGACGTGGACTTCGAGGCTACCTGGGGCGCTGTCCGGGACA
+
FFFFFFFFFFFFFFFFFFFFFFFFFFFFFFFFFFF:FFFFFFFFFFFFF:FFFFFFFFFFFFFFFFFFFFFFFFFFFFFFFFFFFFFFFFFFFFF:FFFFFFFFFFFFFFFFFF:FFFFFFFFFFFFFFFFFFFFFFFFFFFFFFFF,F:
@A00234:352:HKFKNDSXX:3:1341:17237:24956 1:N:0:TCGCATCG+GTCAACTG
CAGCCTTCCAAACATTCACTACTTTAACATCGACATGTCCAAAATGGGGCTGATCAACAAGGAAGAGGTTTTGCTGCCTCTGGACAACCCCTACGGCAAAATAACCGGGACGGTGAGGAGGAAGCTGCCTTCCAGGCTGTGACGTTATGG
+
FFFFFFFFFFFFFFFFFFFFFFFFFFFFFFFFFFFFFFFFFFFFFFFFFFFFFFFFFFFFFFFFFFFFFFFFFFFFFFFFFFFFFFFFFFFFFFFFFFFFFFFFFFFFFFFFFFFFFFFFFFFFFFFFFFFFFFFFFFFFFFFFFFFFFF
@A00234:352:HKFKNDSXX:3:1341:19099:27993 1:N:0:TCGCATCG+GTCAACTG
CGACATGTCCAAAATGGGGCTGATCAACAAGGAAGAGGTTTTGCTGCCTCTGGACAACCCCTACGGCAAAATAACCGGGACGGTGAGGAGGAAGCTGCCTTCCAGGCTGTGACGTTATGGCTCCAGCCAGTTGTGATGCTTGGGATAACT
+
FFFFFFFFFFFFFFFFFFFFFFFFFFFFFFFFFFFFFFFFFFFFFFFFFFFFFFFFFFFFFFFFFFFFFFFFFFFFFFFFFFFFFFFFFFFFFFFFFFFFFFFFFFFFFFFFFFFFFFFFFFFFFFFFFFFFFFFFFFFFFFFFFFFFFF
@A00234:352:HKFKNDSXX:3:1341:5014:29559 1:N:0:TCGCATCG+GTCAACTG
CTTTAACATCGACATGTCCAAAATGGGGCTGATCAACAAGGAAGAGGTTTTGCTGCCTCTGGACAACCCCTACGGCAAAATAACCGGGACGGTGAGGAGGAAGCTGCCTTCCAGGCTGTGACGTTATGGCTCCAGCCAGTTGTGATGCTT
+
FFFFFFFFFFFFFFFFFFFFFFFFFFFFFFFFFFFFFFFFFFFFFFFFFFFFFFFFFFFFFFFFFFFFFFFFFFFFFFFFFFFFFFFFFFFFFFFFFFFFFFFFFF:FFFFFFFFFFFFFFFFFFFFFFFFFFFFFFFFFFFFFFFFFFF
@A00234:352:HKFKNDSXX:3:1341:31421:31798 1:N:0:TCGCATCG+GTCAACTG
GTCCTAAAGACAGAGTCTGAGGCAGAGGGCACAAGAACAGCAAGGAGAAATATCGCTGTGATTCTCCGATCACAGTTTTAAAGGAATCTGCCCAAGGCCACGGAGCCTGCGGTGTCTGCTAATGCAGGGCTCCACGTGCGCACAGCTACA
+
FFFFFFFFFFFFFFFFFFFFFFF,FFFFFFFFF,FFFFFFFFFFFFFFF:FFFFFFFFFFFFFFFFFFFFFFFFFFFFFFFFFFFFFFFFFFFFFFFFFFFFFFFFFF,FFFFFFFFFFFFFFFF:FFFFFFFFFFFFFFFFFFF:F:FF
@A00234:352:HKFKNDSXX:3:1342:27199:16376 1:N:0:TCGCATCG+GTCAACTG
CGTTCAGATCAACGGATGTGGCAGCAGCCAGTGCTTTACGACTATTTCCTTAACGATCGGATCCTAAAGACAGAGTCTGAGGCAGAGGGCACAAGAACAGCAAGGAGAAATATCGCTGTGATTCTCCGATCACAGTTTTAAAGGAATCTG
+
FFFFFFFFFF:FFFFFFFFFFFFFFFFFFFFFFFFFFFFFFFFFFFFFFFFFFFFFFFFFFFFFFFFFFFFFFFFFFFFFFFFFFFFFFFFFFFFFFFFFFFFFFFFF,FFFFFFFFFFFFFFFFFFFFFFFFFFFFFFFFFFFFFFFFF
@A00234:352:HKFKNDSXX:3:1343:30291:28494 1:N:0:TCGCATCG+GTCAACTG
GAAGACCCTCTATGACATACAAGTGCTGACCCTGAGCCAGCTTCCTGAGATAGAAGACATGGAAATCAGCCTTCCAAACATTCACTACTTTAACATCGACATGTCCAAAATGGGGCTGATCAACAAGGAAGAGGTTTTGCTGCCTCTGGA
+
FFFFFFFFFFFFFFFFFFFFFFFFFFFFFFFFFFFFFFFFFFFFFFFFFFFFFFFFFFFFFFF,FFFFFFFFFFFFFFFFFFFFFFFFFFFFFFFFFFFFFFFFFFFFFFFFFFFFFFFFFFFFFFFFFFFFFFFFFFFFFFFFFFFFFF
@A00234:352:HKFKNDSXX:3:1343:29568:31876 1:N:0:TCGCATCG+GTCAACTG
GAAGACCCTCTATGACATACAAGTGCTGACCCTGAGCCAGCTTCCTGAGATAGAAGACATGGAAATCAGCCTTCCAAACATTCACTACTTTAACATCGACATGTCCAAAATGGGGCTGATCAACAAGGAAGAGGTTTTGCTGCCTCTGGA
+
FFFFFFFFFFFFFFFFFFFFFFFFFFFFFFFFFFFFFFFFFFFFFFFFFFFFFFFFFFFFFFFFFFFFFFFFFFFFFFFFFFFFFFFFFFFFFFFFFFFFFFFFFFFFF:FFFFFFFFFFFFFFFFFFFFFFFFFFFFFFFFFFFFFFFF
@A00234:352:HKFKNDSXX:3:1343:18728:36652 1:N:0:TCGCATCG+GTCAACTG
TTTAACATCGACATGTCCAAAATGGGGCTGATCAACAAGGAAGAGGTTTTGCTGCCTCTGGACAACCCCTACGGCAAAATAACCGGGACGGTGAGGAGGAAGCTGCCTTCCAGGCTGTGACGTTATGGCTCCAGCCAGTTGTGATGCTTG
+
F:FFFFFFFFFFFFFFFFFFFFFFFFFFFFFFFFFFFFFFFFFFFFFFFFFFFFFFFFFFFFFFFFFFFFFFFFFFFFFFFFFFFFFFFFFFFFFFFFFFFFFFFFFFFFFFFFFFFFFFFFFFFFFFFFFFFFFFFFFFFFFFFFFFFF
@A00234:352:HKFKNDSXX:3:1344:29577:33959 1:N:0:TCGCATCG+GTCAACTG
AATCAGCCTTCCAAACATTCACTACTTTAACATCGACATGTCCAAAATGGGGCTGATCAACAAGGAAGAGGTTTTGCTGCCTCTGGACAACCCCTACGGCAAAATAACCGGGACGGTGAGGAGGAAGCTGCCTTCCAGGCTGTGACGTTA
+
FFFFFFFFFFFFFFFFFFFFFFFFFFFFFFFFFFFFFFFFFFFFFFFFFFFFFFFFFFFFFFFFFFFFFFFFFFFFFFFFFFFFFFFFFFFFFFFFFFF:FFF:FFFF:FFFFF:FFFFFFFF:FF:FFFFFFFFF:FFFFFFFFFFFFF
@A00234:352:HKFKNDSXX:3:1344:16685:34616 1:N:0:TCGCATCG+GTCAACTG
AGAGGGCACAAGAACAGCAAGGAGAAATATCGCTGTGATTCTCCGATCACAGTTTTAAAGGAATCTGCCCAAGGCCACGGAGCCTGCGGTGTCTGCTAATGCAGGGCTCCACGTGCGCACAGCTACAAGCCCCTTGCTAAACTAGAAACG
+
FFF:FFFFFFFFFFFFFFFFFFFFF:FFFFFFFFFFFFFFFFFFFFFFFFFFFFFFFF:FFFFFFFFFFFFFFFFFFFFFFFFFFFFFFFFFFFFFFFFFFFFFFFFFFFFFFFFFFFFFFFFFFFFFFFFFFFFFFFFF:FFFFFFFFF
@A00234:352:HKFKNDSXX:3:1345:14145:30499 1:N:0:TCGCATCG+GTCAACTG
GAGCCAGCTTCCTGAGATAGAAGACATGGAAATCAGCCTTCCAAACATTCACTACTTTAACATCGACATGTCCAAAATGGGGCTGATCAACAAGGAAGAGGTTTTGCTGCCTCTGGACAACCCCTACGGCAAAATAACCGGGACGGTGAG
+
FFFFFFFFFFFFFFFFFFFFFFFFFFFFFF:FFFFFFFFFFFFFFFFFFFFFFFFFFFFFFFFFFFFFFFFFFFFFFFFFFFFFFFFFFFFFFFFFFFFFFFFFFFFFFFFFFFFFFFFFFFFFFFFFFFFFFFFFFF:FFFFFFFFFFF
@A00234:352:HKFKNDSXX:3:1345:13982:30624 1:N:0:TCGCATCG+GTCAACTG
GAGCCAGCTTCCTGAGATAGAAGACATGGAAATCAGCCTTCCAAACATTCACTACTTTAACATCGACATGTCCAAAATGGGGCTGATCAACAAGGAAGAGGTTTTGCTGCCTCTGGACAACCCCTACGGCAAAATAACCGGGACGGTGAG
+
FFFFFFFFFFFFFFFFFFFFFFFFFFFFFFFFFFFFFFFFFFFFFFFFFFFFFFFFFFFFFFFFFFFFFFFFFFFFFFFFFFFFFFFFFFFFFFFFFFFFFFFFFFFFFFFFFFFFFFFFFFFFF:FFFFF,FFFFFFFFFFFFFFFFFF
@A00234:352:HKFKNDSXX:3:1346:26720:4648 1:N:0:TCGCATCG+GTCAACTG
AGTGTTTTGAAAATCTCTGGCTGAAGCTCCTCATGGAGGAGGGCAGGGGGGCTTGAACTTCCAACCCCAGCTGAGGAGTGATTTGCATTTGATTGAGGCTCCAAGAGGAAAGACAGTTTTGTTTGAAGGGTGAGTCTCCTGGTCTGTGGA
+
FFFFFFFFFFFFFFFFFFFFFFFFFFFFFFFFF:FFFFFFFFFFFFFFFFFFFFFFFFFFFFFFFFFFFFFFFFFFFF:FFFFFFFFFFFFFFFFFFFFFFFFFFFFFFFFFFFFFFF:FFFFFFFFFFFFFFFFFFFFFFFFFFFFFFF
@A00234:352:HKFKNDSXX:3:1346:19470:10661 1:N:0:TCGCATCG+GTCAACTG
GTTTTATTACGTTTTTGGTACAACCCAGACATCCCTAGGATGATGACAGTGTTTGATCTCATGTTCAGATCAACGGATGTGGCAGCAGCCAGTGCTTTACGACTATTTCCTTCACGATCGGATCCTAAAGACAGAGTCTGAGGCAGAGGG
+
FFFFFFFFFFFFFFFFFFFFFFFFFFFFF:FFFFFFFFFFFFFFFFFFFFFFFFFFFFFFFFFFFFFFFFFFFFFFFFFFFFFFFFFFFFFFFFFF:FFFFFFFFFFFFFFF,FFFFFFFFFFFFFFFFFFFFFFFFFFFFFFFFFFFFF
@A00234:352:HKFKNDSXX:3:1346:4761:24706 1:N:0:TCGCATCG+GTCAACTG
CTTCTATCTCAGGAAGCTGGCTCAGGGTCAGCACTTGTATGTCATAGAGGGTCTTCTGCACGGAAGGTGAGTATTCACCTCTGTCATAGGGCCCAGCAAATTTCTTCAGGACAATGTCCCGGACAGCGCCCCAGGTAGCCTCGAAGTCCA
+
FFFFFFFFFFF:FFFFFF:FFFFF:FF,::FF,F,FFFF:FFFFFF:FFFFFFFFFFFFFFFFFFFF:FFFFFF:FFFFFFFFFFFFFF,:FFFFFFFFFFFFFF::FF:FFF,,:FF:F,FFFFFFFFFFFF,FFFFFF:FFFFF:FFF
@A00234:352:HKFKNDSXX:3:1346:17237:24768 1:N:0:TCGCATCG+GTCAACTG
GGTTATTTTGCCGTAGGGGTTGTCCAGAGGCAGCAAAACCTCTTCCTTGTTGATCAGCCCCATTTTGGACATGTCGATGTTAAAGTAGTGAATGTTTGGAAGGCTGATTTCCATGTCTTCTATCTCAGGAAGCTGGCTCAGGGTCAGCAC
+
FFFFFFFFFFFFFFFFFFFFFFFFFFFFFFF:FFFFFFFFFFFFFFFFFFFFFFFFFFFFFFFFFFFFFFFFFFFFFFFFFFFFFFFFFFFFFFFFFFFFFFFFFFFFFFFFFFFFFFF:FFFFF:FF,FFF:FFFFFFFFFFFFFFFFF
@A00234:352:HKFKNDSXX:3:1346:31476:30984 1:N:0:TCGCATCG+GTCAACTG
GATTGCTCTGCTCTGTGTGAAGTAATTGCTCTTCCGTTTCTAGTTTAGCAAGGGGCTTGTAGCTGTGCGCACGTGGAGCCCTGCATTAGCAGACACCGCAGGCTCCGTGGCCTTGGGCAGATTCCTTTAAAACTGTGATCGGAGAATCAC
+
FFFFFFFFFFFFFFFFFFFFFFFFFFFF:FFFFFFFF:FFFFFFFFFFFFFFFFFFFFFFFFFFFFF:FFFF:FFFFFFFFFFFFFFFFFFFFFFF:FFFFFFFFFFFFFFFFFFFFFFFFFFFFFFFFFFFFFFFFFFF:FFFFFFF:F
@A00234:352:HKFKNDSXX:3:1346:31647:31375 1:N:0:TCGCATCG+GTCAACTG
GATTGCTCTGCTCTGTGTGAAGTAATTGCTCTTCCGTTTCTAGTTTAGCAAGGGGCTTGTAGCTGTGCGCACGTGGAGCCCTGCATTAGCAGACACCGCAGGCTCCGTGGCCTTGGGCAGATTCCTTTAAAACTGTGATCGGAGAATCAC
+
FFFFFFFFFFFFFFFFFFFFFFFFFFFFFFFFFFFFFFFFFFFFFFFFFFFFFFFFFFFFFFFFFFFFFFFFFFFFFFFFFFFFFFFFFFFFFFFFFFFFFFFFFFFFFFFFFFFFFFFFFFFFFFFFFFFFFFFFFFFFFFFFFFFFFF
@A00234:352:HKFKNDSXX:3:1346:30581:33818 1:N:0:TCGCATCG+GTCAACTG
GATTGCTCTGCTCTGTGTGAAGTAATTGCTCTTCCGTTTCTAGTTTAGCAAGGGGCTTGTAGCTGTGCGCACGTGGAGCCCTGCATTAGCAGACACCGCAGGCTCCGTGGCCTTGGGCAGATTCCTTTAAAACTGTGATCGGAGAATCAC
+
FFFFFFFFFFFFFFFFFFFFFFFFFFFFFFFFFFFFFFFFFFFFFFFFFFFFFFFFFFFFFFFFFFFFFFFFFFFFFFFFFFFFFFFFFFFFFFFFFFFFFFFFFFF:FFFFFFFFFFFFFFFFFFFFFFFFFFFFFFFFFFFFFFFFFF
@A00234:352:HKFKNDSXX:3:1346:2691:35963 1:N:0:TCGCATCG+GTCAACTG
CGTTTTTGGTACAACCCAGACATCCCTAGGATGATGACAGTGTTTGATCTCATGTTCAGATCAACGGATGTGGCAGCAGCCAGTGCTTTACGACTATTTCCTTAACGATCGGATCCTAAAGACAGAGTCTGAGGCAGAGGGCACAAGAAC
+
FFFFFFFFFFFFFFFFFFFFFFFFFFFFFFFFFFFFFFFFFFFFFFFFFFFFFFFFFFFFFFFFFFFFFFFFFFFFFFFFFFFFFFFFFFFFFFFFFFFFFFFFFFFFFFFFFFFFFFFFFFFFFFFFFFFFFFF:FFFFFFFFFFFFFF
@A00234:352:HKFKNDSXX:3:1347:29921:6245 1:N:0:TCGCATCG+GTCAACTG
GCAAGGGGCTTGTAGCTGTGCGCACGTGGAGCCCTGCATTAGCAGACACCGCAGGCTCCGTGGCCTTGGGCAGATTCCTTTAAAACTGTGATCGGAGAATCACAGCGATATTTCTCCTTGCTGTTCTTGTGCCCTCTGCCTCAGACTCTG
+
FFFFFFFFFFFFFFF:FFFFFFFFFFFFFFFFF:FFFFFFFFFFFFFFFFFFFFFFFFFFFFFFFFF:FFFFFFFFF:FFFFFFFFFFFFFFFFFFFFFF,FFF:FFFFFFFFFFF:FFFFF,FF,FFFFFF,FFFFFF:FFFFFFFFFF
@A00234:352:HKFKNDSXX:3:1347:32895:9737 1:N:0:TCGCATCG+GTCAACTG
ATTGTCCTGAAGAAATTTGCTGGGCCCTATGACAGAGGTGAATACTCACCTTCCGTGCAGAAGACCCTCTATGACATACAAGTGCTGACCCTGAGCCAGCTTCCTGAGATAGAAGACATGGAAATCAGCCTTCCAAACATTCACTACTTT
+
FFFFFFFFFFFF:FFFFFFFFFFFFFFFFFFFFFFFFFFFF:FFFFFFFFFFFFFFFFFFFFFFFFFFFFFFFFFFFFFFFFFFFFFFFFFFFFFF:FFFFFFFFFFFFFFFFFFFFFFFFFFFFFFFFFFFFFFFFFFFFFFFFFFFFF
@A00234:352:HKFKNDSXX:3:1347:30680:17049 1:N:0:TCGCATCG+GTCAACTG
CCCATTTTGGACATGTCGATGTTAAAGTAGTGAATGTTTGGAAGGCTGATTTCCATGTCTTCTATCTCAGGAAGCTGGCTCAGGGTCAGCACTTGTATGTCATAGAGGGTCTTCTGCACGGAAGGTGAGTATTCACCTCTGTCATAGGGC
+
FFFFFFFFFFFFFFFFFFFFFF:FFFFFFFFFF:FFFFFFFFFFFFFFFFFFFFFFFFFFFFFFFFFFFFFF,FFFFFFFFFFFFFFFFFFFFFFFFFFFFFFFFFFFFFFFFFFFFFFFFF:FFFFFFFFFFFFFFFFFFFFFFFFFFF
@A00234:352:HKFKNDSXX:3:1347:1850:18568 1:N:0:TCGCATCG+GTCAACTG
GAAGGATTCATCAAGGACCAGTTCACTACTCTCCCCGAGGTGAAGGACCGATGCTTTGCCACTCAAGTGTACTGCAAGTGGCGCTACCAGAATCGGGACGTGGACTTCGAGGCTACCTGGGGCGCTGTCCGGGACATTGTCCTGAAGAAA
+
FFFFFFFFFFFFFFFFFFFFFFFFFFFFFFFFFFFFFFFFFFF:FFFFFFFFFFFFFFFFFFFFFFFFFFFFFFFFFFFFFFFFFFFFFFFFFFFFFFFFFFFFFFFFFFFFFF:FFFFFFFFFFFFFFFFFFFFFFFFFFFFFFFFFFF
@A00234:352:HKFKNDSXX:3:1348:12038:2174 1:N:0:TCGCATCG+GTCAACTG
GGTGAGCACACCGTTATCCCAAGCATCACAACTGGCTGGAGCCATAACGTCACAGCCTGGAAGGCAGCTTCCTCCTCACCGTCCCGGTTATTTTGCCGTAGGGGTTGTCCAGAGGCAGCAAAACCTCTTCCTTGTTGATCAGCCCCATTT
+
FFFFFFFFFFFFFFFFFFFFFFFFFFFFFFFFFFFFFFFFFFFFFFFFFFFFFFFFFFFFFFFFFFFFFFFFFFFFFFFFFFFFFFFFFFFFFFFFFFFFFFFFFFFFFFFFFFFFFF:FFFFFFFFFFFFFFFFFFFFFFFFFFFFFFF
@A00234:352:HKFKNDSXX:3:1348:27697:8218 1:N:0:TCGCATCG+GTCAACTG
GTTTGGAAGGCTGATTTCCATGTCTTCTATCTCAGGAAGCTGGCTCAGGGTCAGCACTTGTATGTCATAGAGGGTCTTCTGCACGGAAGGTGAGTATTCACCTCTGTCATAGGGCCCAGCAAATTTCTTCAGGACAATGTCCCGGACAGC
+
FFFFFFFFFFFFFFFFFFFFFFFFFFFFFFFFFFFFFFFFFFFFFFFFFFFFFFFFFFFFFFFFFFFFFFFFFFFFFFFFFFFFFFFFFFFFFFF,FFF:FFFFFFFFFFFFFFFFFFFFF:FFFFFFFFFFFFFFFFFFF:FFFFFFFF
@A00234:352:HKFKNDSXX:3:1348:26747:24111 1:N:0:TCGCATCG+GTCAACTG
GGAAATCAGCCTTCCAAACATTCACTACTTTAACATCGACATGTCCAAAATGGGGCTGATCAACAAGGAAGAGGTTTTGCTGCCTCTGGACAACCCCTACGGCAAAATAACCGGGACGGTGAGGAGGAAGCTGCCTTCCAGGCTGTGACG
+
F:F:FFFFFFFFFFFFFFFFFFFFFFFFFFFFFFFFFFFFFFFFFFFFFFFFFFFFFFFFFFFFFFFFF:FFFFFFFFFFFFFFFFFFFFFFFFFFFFFFFFFFFFFFFFFFFFFFFFFFFFFFFFFFFFFFFFFF:F:FFFFFFFFFFF
@A00234:352:HKFKNDSXX:3:1349:6207:12931 1:N:0:TCGCATCG+GTCAACTG
CTGATTGCTCTGCTCTGTGTGAAGTAATTGCTCTTCCGTTTCTAGTTTAGCAAGGGGCTTGTAGCTGTGCGCACGTGGAGCCCTGCATTAGCAGACACCGCAGGCTCCGTGGCCTTGGGCAGATTCCTTTAAAACTGTGATCGGAGAATC
+
FFFFFFFFFFFFFFFFFFFFFFFFFF:FFFFFFFFFFFFF:FFFFFFFFFFFFFFFFFFFFFFFFFFFFFFFFFFFFFFFFFFFFFFFFFFFFFFFFFFFFFFFFFFFF:FFFFF:FFFFFFFFFFFFFF:FFFFFFFFFFFFFFFFFFF
@A00234:352:HKFKNDSXX:3:1349:28013:17284 1:N:0:TCGCATCG+GTCAACTG
CCTAGGATGATGACAGTGTTTGATCTCATGTTCAGATCAACGGATGTGGCAGCAGCCAGTGCTTTACGACTATTTCCTTAACGATCGGATCCTAAAGACAGAGTCTGAGGCAGAGGGCACAAGAACAGCAAGGAGAAATATCGCTGTGAT
+
FFFFFFFFFFFFFFFFFFFFFFFFFFFFFFFFFFFFFFFFFFFFFFFFFFFFFFFFFFFFFFFFFFFFFFFFFFFFFFFFFFFFFFFFFFFFFFFFFFFFFFFFFFFFFFFFFFFFFFFFFFFFFFFFFFFFFFFFF:FFFFFFFFFFFF
@A00234:352:HKFKNDSXX:3:1349:22525:23093 1:N:0:TCGCATCG+GTCAACTG
AAAATTTCAACTCAGGATACTGATTGCTCTGCTCTGTGTGAAGTAATTGCTCTTCCGTTTCTAGTTTAGCAAGGGGCTTGTAGCTGTGCGCACGTGGAGCCCTGCATTAGCAGACACCGCAGGCTCCGTGGCCTTGGGCAGATTCCTTTA
+
FFFFFFFFFFFFFFFFFFFFFFFFFFFFFFFFFFFFFFFFFFFFFFFFFFFFFFFFFFFFFFFFFFFFFFFFFFFFFFFFFFFFFFFFFFFFFFFFFFFFFFFFFFFFFFFFFFFFFFFFFFFFFFFFFFFFFFFFFFFFFFF,FFFFFF
@A00234:352:HKFKNDSXX:3:1349:16315:23077 1:N:0:TCGCATCG+GTCAACTG
ATGACGACTATGGAAAGGACCTCCCATCATTCACTCTGGAATCAAAGACCTCAAGGTCTTGAAAACAACCCAGTCTGGATTTGAAGGATTCATCAAGGACCAGTTCACTACTCTCCCCGAGGTGAAGGACCGATGCTTTGCCACTCAAGT
+
FF:FFFFF:FF:F,FFFFF:,FFF:FFFFFF:FF:FF,FFFF,FFFFFFF,:FFFFFFFFFFFFFFFFF:FFF,F:FFFFFFFF:FFFFFFFFFFFF,F:FF:FFFFF:FF:FFFF:,,F:FFFFF:FFF::FFF:FF:F:,FF:FFF:F
@A00234:352:HKFKNDSXX:3:1349:30481:25066 1:N:0:TCGCATCG+GTCAACTG
GTTGATCAGCCCCATTTTGGACATGTCGATGTTAAAGTAGTGAATGTTTGGAAGGCTGATTTCCATGTCTTCCATCTCAGGAAGCTGGCTCAGGGTCAGCACTTGTATGTCATAGAGGGTCTTCTGCACGGAAGGTGAGTATTCACCTCT
+
FFFFFFFFFFFFFFFFFFFFFFFFFFFFFFFFFFFFFFFFFFFFFFFFFFFFFFFFFFFFFFFFFFFFFFFF,FFFFFFFFF:FFFFFFFFFFFFFFFFFFFFFFFFFFFFFFF:FFFFFFFFFFFFFFFFFFFFFFFFF,FFFFFFFFF
@A00234:352:HKFKNDSXX:3:1350:9100:11271 1:N:0:TCGCATCG+GTCAACTG
CGTTATGGCTCCAGCCAGTTGTGATGCTTGGGATAACTGTGTGCTCACCTGCAAAAATTTCAACTCAGGATACTGATTGCTCTGCTCTGTGTGAAGTAATTGCTCTTCCGTTTCTAGTTTAGCAAGGGGCTTGTAGCTGTGCGCACGTGG
+
F:FFF,FFFF:FFFFF:F:FFFF:FF::FFFFFFFFFFFFFFFFFFFFF:FFFFFFFFFFFFFFFFFFFFFFFFFF:FFFF:FFFFFF,FFF:FF:FFFFFFFFFFFFFFFFFF:FFFFFFFF:FF:FFFF:FFFFFFFFFFFFFFFFFF
@A00234:352:HKFKNDSXX:3:1350:17562:16219 1:N:0:TCGCATCG+GTCAACTG
CCCGGTTATTTTGCCGTAGGGGTTGTCCAGAGGCAGCAAAACCTCTTCCTTGTTGATCAGCCCCATTTTGGACATGTCGATGTTAAAGTAGTGAATGTTTGGAAGGCTGATTTCCATGTCTTCTATCTCAGGAAGCTGGCTCAGGGTCAG
+
FFFFFFFFFFFFFFFF,FFFFFFFFFFFFFFFFFFFFFFFFFFFFFFFFFFFFFFFFFFFFFFFFF:FFFFFFFFFFFFFFFFFFFFFFFFFFF,FFFFFFFFFFFFFFFFFFFFFFFFFFFFFFFFFFFFFFFFFFFFFFFFFFFFFFF
@A00234:352:HKFKNDSXX:3:1351:9968:27899 1:N:0:TCGCATCG+GTCAACTG
GTAGTGAATGTTTGGAAGGCTGATTTCCATGTCTTCTATCTCAGGAAGCTGGCTCAGGGTCAGCACTTGTATGTCATAGAGGGTCTTCTGCACGGAAGGTGAGTATTCACCTCTGTCATAGGGCCCAGCAAATTTCTTCAGGACAATGTC
+
FFFFFFFFFFFFFFFFFFFFFFFFFFFFFFFFFFFFFFFFFFFFFFFFFFFFFFFFFFFFF:FFFFFFFFFFFFFFFFFFFFFFFFFFFFFFFFFFFFFFFFFFFFFFFFFFFFFFFFFFFFFFFFFFFFFFFFFFFFFFFFFFF:FFFF
@A00234:352:HKFKNDSXX:3:1352:23005:22482 1:N:0:TCGCATCG+GTCAACTG
AGCCAGTTGTGATGCTTGGGATAACTGTGTGCTCACCTGCAAAAATTTCAACTCAGGATACTGATTGCTCTGCTCTGTGTGAAGTAATTGCTCTTCCGTTTCTAGTTTAGCAAGGGGCTTGTAGCTGTGCGCACGTGGAGCCCTGCATTA
+
FFFFFFFFFFFFFFFFFFFFFFFFFFFFFFFFFFFFFFFFFFFFFFFFFFFFFFFFFFFFFFFFFFFFFFFFFFFFFFFFFFFFFF:FFFFFFFFFFFFFFFFFFFFFFFFFFFFFFFFFFFFFFFFFFFFFFFFFFFFFFFFFFFFFFF
@A00234:352:HKFKNDSXX:3:1352:11008:34272 1:N:0:TCGCATCG+GTCAACTG
AGGGCACAAGAACAGCAAGGAGAAATATCGCTGTGATTCTCCGATCACAGTTTTAAAGGAATCTGCCCAAGGCCACGGAGCCTGCGGTGTCTGCTAATGCAGGGCTCCACGTGCGCACAGCTACAAGCCCCTTGCTAAACTCGAAACGGA
+
F,F,FFF::,FF,F:FF:FFF,FFFF:,F::,,,FFF,F,F:::::FFFFF::FFF,F:F:FFFFFFF:FFFFFFFFFFFFF:FFFFFFFFFFF:,,FFF,FFFF,FF,FFFFFFF,F:FF,,FF:FFFFF,FF:,,:,:,,F:,FFFF:
@A00234:352:HKFKNDSXX:3:1353:18548:4492 1:N:0:TCGCATCG+GTCAACTG
TACTGATTGCTCTGCTCTGTGTGAAGTAATTGCTCTTCCGTTTCTAGTTTAGCAAGGGGCTTGTAGCTGTGCGCACGTGGAGCCCTGCATTAGCAGACACCGCAGGCTCCGTGGCCTTGGGCAGATTCCTTTAAAACTGTGATCGGAGAA
+
FFFFFFFFFFFFFFFFFFFFFFFFFFFFFFFFFFFFFFFFFFFFFFFFFFFFFFFFFFFF:FFFFFF:FFFFFFFFFFFFFFFFFFFFFFFFFFFFFFFFFFFFFFFFFFFFFFFF:FFFFFFFFFFFFFFFFFFFFFFFFFFFFFFFFF
@A00234:352:HKFKNDSXX:3:1353:11442:15358 1:N:0:TCGCATCG+GTCAACTG
CCCCGGTTATTTTGCCGTAGGGGTTGTCCAGAGGCAGCAAAACCTCTTCCTTGTTGATCAGCCCCATTTTGGACATGTCGATGTTAAAGTAGTGAATGTTTGGAAGGCTGATTTCCATGTCTTCTATCTCAGGAAGCTGGCTCAGGGTCA
+
FFFFFFFFFFFFFFFFFFFFFFFFFFFFFFFFFFFFFFFFFFFFFFFFFFFFFFFFFFFFFFFFFFFFFFFFFFFFFFFFFFFFFFFFFFFFFFFFFFFFFFFFFFFFFFFFFFFFF,FF,FFFFFFFFFFFFFFFFFFFFFFFFFFFFF
@A00234:352:HKFKNDSXX:3:1353:3577:15859 1:N:0:TCGCATCG+GTCAACTG
GTTGTGATGCTTGGGATAACTGTGTGCTCACCTGCAAAAATTTCAACTCAGGATACTGATTGCTCTGCTCTGTGTGAAGTAATTGCTCTTCCGTTTCTAGTTTAGCAAGGGGCTTGTAGCTGTGCGCACGTGGAGCCCTGCATTAGCAGA
+
FFFFFFFFFFFFFFFFFFFFFFFFFFFFFFFFFFFFFFFFFFFFFFFFFFFFFFFFFFFFFFFFFFFFFFFFFFFFFFFFFFFFFFFFFFFFFFFFFFFFFFFFFFFFFFFFFFFFFFFFFFFFFFFFFFFFFFFFFFFFFFFFFFFFFF
@A00234:352:HKFKNDSXX:3:1353:7988:28510 1:N:0:TCGCATCG+GTCAACTG
CCTAAAGACAGAGTCTGAGGCAGAGGGCACAAGAACAGCAAGGAGAAATATCGCTGTGATTCTCCGATCACAGTTTTAAAGGAATCTGCCCAAGGCCACGGAGCCTGCGGTGTCTGCTAATGCAGGGCTCCACGTGCGCACAGCTACAAG
+
FFFFFFFFFFFFFFFFFFFFFFFFFFFFFFFFFFFFFFFFFFFFFFFFFFFFFFFFFFFFFFFFFFFFFFFFFFFFFFFFFFFFFFFFFFFFFFFFFFFFFFFFFFFFFFFFFFFFFFFFFFFFFFFFFFFFFFFFFFFFFFFFFFFFFF
@A00234:352:HKFKNDSXX:3:1354:24297:22999 1:N:0:TCGCATCG+GTCAACTG
AGGGGCTTGTAGCTGTGCGCACGTGGAGCCCTGCATTAGCAGACACCGCAGGCTCCGTGGCCTTGGGCAGATTCCTTTAAAACTGTGATCGGAGAATCACAGCGATATTTCTCCTTGCTGTTCTTGTGCCCTCTGCCTCAGACTCTGTCT
+
FFFFFF:FFFFFFFFFFFFFFFFFFFFFFFFFFFFFFFFFFFFFFFFFFFFFFFFFFFFFFFFFFFFFFFFFF:FFFFFFFFFFFFFFFFFFFFFFFFFFFFFFFFFFFFFFFF:FFFFFFFFFFFFFFFFFFFFFFFFFFFFFFFFFFF
@A00234:352:HKFKNDSXX:3:1354:26368:24674 1:N:0:TCGCATCG+GTCAACTG
GTTTTGCTGCCTCTGGACAACCCCTACGGCAAAATAACCGGGACGGTGAGGAGGAAGCTGCCTTCCAGGCTGTGACGTTATGGCTCCAGCCAGTTGTGATGCTTGGGATAACTGTGTGCTCACCTGCAAAAATTTCAACTCAGGATACTG
+
FFFFFFFFFFFFFFFFFFFFFFFFFFFFFFFF:FFFFFFFFFFFFFFFFFFFFFFFFFFFFFFFFFFFFFFFFFFFF:FFFFFFFFFFFFFFFFFFFFFFFFFFFFFFFFFFFFFFFFFFFFFF:FFFFFFFFFFFFFFFFFFFFFFFFF
@A00234:352:HKFKNDSXX:3:1355:13838:3098 1:N:0:TCGCATCG+GTCAACTG
TGTCCGGGACATTGTCCTGAAGAAATTTGCTGGGCCCTATGACAGAGGTGAATACTCACCTTCCGTGCAGAAGACCCTCTATGACATACAAGTGCTGACCCTGAGCCAGCTTCCTGAGATAGAAGACATGGAAATCAGCCTTCCAAACAT
+
FFFFFFFFFFFFFFFFFFFFFFFFF:FFFFFFFFFFFFFFFFFFFFFFFF:FFFFFFFFFFFFFFFFFFFFFFFFFFFFFFFFFFFFFFFFFFFFFFFFFFFFFFFFFFFFFFFFFFFFFFFFFFFFFFFFF,FFFFF:FFFFFFFFFFF
@A00234:352:HKFKNDSXX:3:1355:20591:22623 1:N:0:TCGCATCG+GTCAACTG
ATTTGAAGGATTCATCAAGGACCAGTTCACTACTCTCCCCGAGGTGAAGGACCGATGCTTTGCCACTCAAGTGTACTGCAAGTGGCGCTACCAGAATCGGGACGTGGACTTCGAGGCTACCTGGGGCGCTGTCCGGGACATTGTCCTGAA
+
FFFFFFFFFFFF:FFFFFFFFFFFFFFFFFFFFFFFFFFFFFFFFFFFFFFFFFFFFFFFFFFFFFFFFFFFFFFFFFFFFFFFFFFFFFFF:FFFFFFFFFFFFFFFFFFFFFFFFFFFFFFFFFFFFFFFFFFFFFFFFFFFFFFFF:
@A00234:352:HKFKNDSXX:3:1355:11623:35336 1:N:0:TCGCATCG+GTCAACTG
AGAAGACCCTCTATGACATACAAGTGCTGACCCTGAGCCAGCTTCCTGAGATAGAAGACATGGAAATCAGCCTTCCAAACATTCACTACTTTAACATCGACATGTCCAAAATGGGGCTGATCAACAAGGAAGAGGTTTTGCTGCCTCTGG
+
FFFFFFFFFFFFFFFFFFFFFFFFFFFFFFFFFFFFFFFFFFFFFFFFFFFFFFFFFFFFFFFF:FFFFFFFFFFFFFFFFFFFFFFFFFFFFFFFFFFFFFFFFFFFFFFFFFFFFFFFFFFFFFFFFF:FFFFFFFFFFFFFFFFFFF
@A00234:352:HKFKNDSXX:3:1356:11270:26897 1:N:0:TCGCATCG+GTCAACTG
GGCAGCTTCCTCCTCACCGTCCCGGTTATTTTGCCGTAGGGGTTGTCCAGAGGCAGCAAAACCTCTTCCTTGTTGATCAGCCCCATTTTGGACATGTCGATGTTAAAGTAGCGAATGTTTGGAAGGCTGATTTCCATGTCTTCTATCTCA
+
FFF:,::FF:FFFFFF,F:F:F,:FFFFFFFFFF,FF,F,,,F,FFFFFF:FF,FFFFFF:FF:FFF:FFFFFFFFFFF,F,:FFF:FFFFFF:F:FF:FFFFFFF:FF:FFFF:F:,FFFFFFF,,FFFFFF:FFFFFFFFFF:F:F,F
@A00234:352:HKFKNDSXX:3:1357:18231:12618 1:N:0:TCGCATCG+GTCAACTG
GTGCTTTACGACTATTTCCTTAACGATCGGATCCTAAAGACAGAGTCTGAGGCAGAGGGCACAAGAACAGCAAGGAGAAATATCGCTGTGATTCTCCGATCACAGTTTTAAAGGAATCTGCCCAAGGCCACGGAGCCTGCGGTGTCTGCT
+
FFFFFFFFFFFFFFFFFFFFF:FFFFFFFFFFFFFFFFFFFFFFFFFFFFFFFFFFFFFFFFFFFFFFFFFFFFFFFFFFFFFFFFFFFFFFFFFFFFFFFFFFFFFFFFFFFFFFFFFFFFFFFFFFFFFFFFFFFFFFFFFFFFFFFF
@A00234:352:HKFKNDSXX:3:1357:17155:19617 1:N:0:TCGCATCG+GTCAACTG
CGTTATGGCTCCAGCCAGTTGTGATGCTTGGGATAACTGTGTGCTCACCTGCAAAAATTTCAACTCAGGATACTGATTGCTCTGCTCTGTGTGAAGTAATTGCTCTTCCGTTTCTAGTTTAGCAAGGGGCTTGTAGCTGTGCGCACGTGG
+
FFFFFFFFFFFFFFFF:F:FFFFFFFFFFFFFFFF:FFFFFFFFFFFFFFFFFFF:FFFFFFFFFFFFFFF:FFF,FFFFFF:FFFF:FFFFFF,FFFF:FFFFFFFFFFFF:FFFFFFFFFFFFFFFFFF:FF:FFFFFFFFFFFFFFF
@A00234:352:HKFKNDSXX:3:1357:32479:19852 1:N:0:TCGCATCG+GTCAACTG
TTGGACATGTCGATGTTAAAGTAGTGAATGTTTGGAAGGCTGATTTCCATGTCTTCTATCTCAGGAAGCTGGCTCAGGGTCAGCACTTGTATGTCATAGAGGGTCTTCTGCACGGAAGGTGAGTATTCACCTCTGTCATAGGGCCCAGCA
+
FFFFFFFFFFFFFFFFFFFFFFFFFFFF:F,FFFFFFFFFFFFFFFFF:FFF:FFFFFFFFF::FF:FFFFFFFFFFFFFFFFFFFFFFFFFFFFFFFFFFFFFFFFFFFFFFFFFFFFFFFFF,,FF:F:FFFFFFFF:FFFFFFFFFF
@A00234:352:HKFKNDSXX:3:1357:12988:27586 1:N:0:TCGCATCG+GTCAACTG
GGTTTGGAAGGCTGATTTCCATGTCTTCTATCTCAGGAAGCTGGCTCAGGGTCAGCACTTGTATGTCATAGAGGGTCTTCTGCACGGAAGGTGAGTATTCACCTCTGTCATAGGGCCCAGCAAATTTCTTCAGGACAATGTCCCGGACAG
+
FFFFFFFFFFFFFFFFFFFFFFFFFFFFF:FFFFFFFFFFFFFFFFFFFFFFFFFFFFFFFF:FFFFFFFFFFFFFFFFFFFFFFFF:FFFFFFFF:FFFFFFFFFFFFFFFFFFFFFFFFFFFFFFFFFFFFFFF:,FFFFFFFFFFFF
@A00234:352:HKFKNDSXX:3:1357:14904:31626 1:N:0:TCGCATCG+GTCAACTG
CTACGGCAAAATAACCGGGACGGTGAGGAGGAAGCTGCCTTCCAGGCTGTGACGTTATGGCTCCAGCCAGTTGTGATGCTTGGGATAACTGTGTGCTCACCTGCAAAAATTTCAACTCAGGATACTGATTGCTCTGCTCTGTGTGAAGTA
+
FFFFFFFFF:FFFFFFFFFFFFFFFFFFFFFFFFFFFFFFFFFFFFFFFFFFFFFFFFFFFFFFFFFFFFFFFFFFFFFFFFFFFFFFFFFFFFFFFFFFFFFFFFFFFFFFFFFFFFFFFFFFFFFFFFFFFFFFFFFFFFFFFFFFFF
@A00234:352:HKFKNDSXX:3:1358:1316:9126 1:N:0:TCGCATCG+GTCAACTG
GGGCACAAGAACAGCAAGGAGAAATATCGCTGTGATTCTCCGATCACAGTTTTAAAGGAATCTGCCCAAGGCCACGGAGCCTGCGGTGTCTGCTAATGCAGGGCTCCACGTGCGCACAGCTACAAGCCCCTTGCTAAACTAGAAACGGAA
+
FFFFFFFFFFFFFFFFFFFFF:FFFFFFFFFFFFFFFFFFFFFFFFFFFFFFFFFFFFFFFFFFFFFFFFFFFFFFFFFFFFFFFFFFFFFFFFFFFFFFFFFFFFFFFFFFFFFFFFFFFFFFFFFFFFFFFFFFFFFFFFFFFFFF:F
@A00234:352:HKFKNDSXX:3:1358:25545:13385 1:N:0:TCGCATCG+GTCAACTG
AGGTGAGCACACAGTTATCCCAAGCATCACAACTGGCTGGAGCCATAACGTCACAGCCTGGAAGGCAGCTTCCTCCTCACCGTCCCGGTTATTTTGCCGTAGGGGTTGTCCAGAGGCAGCAAAACCTCTTCCTTGTTGATCAGCCCCATT
+
FFFFFFFFFFFFFFFFFFFFFFFFFFFFFFFFFFFFFFFFFFFFFFFFFFFFFFFFFFFFF,FFF,:FFFFFFFFFFFFFFFFFFFFFFF,FFFFFFFFFFFFFFFFFFFFFFFFFFFFFFFFFFFFFFFFFFFFFFFFFFFFFFFFFFF
@A00234:352:HKFKNDSXX:3:1358:1497:29637 1:N:0:TCGCATCG+GTCAACTG
TGCTTCCTCCTCACCGTCCCGGTTATTTTGCCGTAGGGGTTGTCCAGAGGCAGCAAAACCTCTTCCTTGTTGATCAGCCCCATTTTGGACATGTCGATGTTAAAGTAGTGAATGTTTGGAAGGCTGATTTCCATGTCTTCTATCTCAGGA
+
FFFFFFFFFFFFFFFFFFFFFFFFFFFFFFFFF:FFFFFFFFFFFFFFFFFFFFFFFFFFFFFFFFFFFFFFFFFFFFF:FFF:FFFFF:,FFF:FFFFFFF:FFF:FFF:FFFFFFFFFFFFFFFFFFFF:FFFFFFF:F:FFFF:FFF
@A00234:352:HKFKNDSXX:3:1359:27199:8484 1:N:0:TCGCATCG+GTCAACTG
TATTTCTCCTTGCTGTTCTTGTGCCCTCTGCCTCAGACTCTGTCTTTAGGATCCGATCGTTAAGGAAATAGTCGTAAAGCACTGGCTGCTGCCACATCCGTTGATCTGAACATGAGATCAAACACTGTCATCATCCCAGGGATGTCTGGG
+
FFFFFFFFFFFFFFFFFFFFFFFFFFFFFFFFFFFFFFFFFFFFFFFFFFFFFFFFFFFFFFFFFFFFFFFFFFFFFFFFFFFFFFFFFFFFF:FFFFFFFFFFFFFFFFFFFFFFFFFFFFFFFFFFFFFFFFFFFFFFFFFFFFFFFF
@A00234:352:HKFKNDSXX:3:1361:14742:1814 1:N:0:TCGCATCG+GTCAACTG
ATGGAAATCAGCCTTCCAAACATTCACTACTTTAACATCGACATGTCCAAAATGGGGCTGATCAACAAGGAAGAGGTTTTGCTGCCTCTGGACAACCCCTACGGCAAAATAACCGGGACGGTGAGGAGGAAGCTGCCTTCCAGGCTGTGA
+
FFFFF:FFFFFFFFFFFFFFFFFFFFFFFFFFFFFFFFFFFFFFFFFFFFFFFFFFFFFFFFFFFFFFFFFFFFFFFFFFFFFFFFFFFFFFFFFFFFFFFFFFFFF:FFFFFFFFFFFFFFFFFFFFFFFFFFFFFFFFFFFFFFFFFF
@A00234:352:HKFKNDSXX:3:1361:11460:2832 1:N:0:TCGCATCG+GTCAACTG
GTTTGGAAGGCTGATTTCCATGTCTTCTATCTCAGGAAGCTGGCTCAGGGTCAGCACTTGTATGTCATAGAGGGTCTTCTGCACGGAAGGTGAGTATTCACCTCTGTCATAGGGCCCAGCAAATTTCTTCAGGACAATGTCCCGGACAGC
+
FFFFFFFFFFFFF:FFFFFFFFFFFFFFFFFFFFFFFFFFFFFFFFFFFFFFFFFFFFFFFFFFFFFFFFFFFFFFFFFFFFFFFFF:FFFFFFFFFFFFFFFFFFFFF::FFFFFFFFFF:FFF:FFFFFFFFFFFF:FFFFFFFFFFF
@A00234:352:HKFKNDSXX:3:1361:24424:6214 1:N:0:TCGCATCG+GTCAACTG
CTGGATTTGAAGGATTCATCAAGGACCAGTTCACTACTCTCCCCGAGGTGAAGGACCGATGCTTTGCCACTCAAGTGTACTGCAAGTGGCGCTACCAGAATCGGGACGTGGACTTCGAGGCTACCTGGGGCGCTGTCCGGGACATTGTCC
+
FFFFFFFFFFFFFFFF:FFFFFFFFFFFFFFFFFFFFFFFFFFFFFFFFFFFFFFFFFFFFFFFFFFFFFFFFFFFFFFFFFFFFFFFFFFFFFFFFFFFFFFFFFFFFFFFFFFF:FFFFFFFFFFFFF:FFFFFFFFFFFFFFFFFFF
@A00234:352:HKFKNDSXX:3:1361:19976:35744 1:N:0:TCGCATCG+GTCAACTG
CATGGTTTTATTACGTTTTTGGTACAACCCAGACATCCCTAGGATGATGACAGTGTTTGATCTCATGTTCAGATCAACGGATGTGGCAGCAGCCAGTGCTTTACGACTATTTCCTTAACGATCGGATCCTAAAGACAGAGTCTGAGGCAG
+
FFFFFFF:FFFFFFFFFFFFFFFFFFFFF:FFFFFFFFFFFF::FFFFFFFFFFFFFFFFFFFFFFFFFFFFFFFFFFFFFFFFFFFFFFFFFFFFFFFF,FFFFFFF:FFFFFFFFFFFFFFFFFFFFF:FFFFFFFFFFFFFFFFFFF
@A00234:352:HKFKNDSXX:3:1362:6361:4178 1:N:0:TCGCATCG+GTCAACTG
CAGCAGAGCAATCAGTATCCTGAGTTGAAATTTTTGCAGGTGAGCACACAGTTATCCCAAGCATCACAACTGGCTGGAGCCATAACGTCACAGCCTGGAAGGCAGCTTCCTCCTCACCGTCCCGGTTATTTTGCCGTAGGGGTTGTCCAG
+
FFFFFFFFFFFFFFFFFFFF:FFFFFFFFFFFFFFFFFFFFFFFFFFFFFFFFFFFFFFFFFFFFFFFFFFFFFFFFFFFFFFFFFFFFFFFFFFFFFFFFFFFFFFFFFFFFFFFFFFFFFFFFFFFFFFFFFFFFFFFFFFFFFFFFF
@A00234:352:HKFKNDSXX:3:1362:26232:5400 1:N:0:TCGCATCG+GTCAACTG
TTAAAACTGTGATCGGAGAATCACAGCGATATTTCTCCTTGCTGTTCTTGTGCCCTCTGCCTCAGACTCTGTCTTTAGGATCCGATCGTTAAGGAAATAGTCGTAAAGCACTGGCTGCTGCCACATCCGTTGATCTGAACATGAGATCAA
+
FFFFFFFFFFFFFFFFFF:FFFFFFFFFFFFFFFFFFFFFFFFFFFFFFFFFFFFFFFFFFFFFFFFFFFFF:FFFFFFFFFFFFFFFF:F:FFFFFFFFFFFFFFFFFFFFFFFFFFFFFFFFFFFFFFFFFFFFFFFFFFFFFFFFFF
@A00234:352:HKFKNDSXX:3:1362:6153:8390 1:N:0:TCGCATCG+GTCAACTG
CAGCTTCCTCCTCACCGTCCCGGTTATTTTGCCGTAGGGGTTGTCCAGAGGCAGCAAAACCTCTTCCTTGTTGATCAGCCCCATTTTGGACATGTCGATGTTAAAGTAGTGAATGTTTGGAAGGCTGATTTCCATGTCTTCTATCTCAGG
+
FFFFFFFFFFFFFFFFFFFFFFFFFFFFFFFFFFFFFFFFFFFFFF:FFFFFFFFFFFFFFFFFFFFFFFFFFFFFFFFFFFFFF:FFFFF:FFFFFF:FFFFFFFFFFFFFFFFFFFFFFFFFFFFFFFFFFF:FFFFFFF:FFFFFFF
@A00234:352:HKFKNDSXX:3:1362:3197:14231 1:N:0:TCGCATCG+GTCAACTG
AGTGGCGCTACCAGAATCGGGACGTGGACTTCGAGGCTACCTGGGGCGCTGTCCGGGACATTGTCCTGAAGAAATTTGCTGGGCCCTATGACAGAGGTGAATACTCACCTTCCGTGCAGAAGACCCTCTATGACATACAAGTGCTGACCC
+
FFFFFFFFFFFFFFFFFFFFFFFFFFFFFFFFFFFFFFFFFFFFFFFFFFFFFFFFFFF,FFFFFFFF:FF::,FFFFFFFFFFFFFFFFFFFFFFFFFFFFFFFFFFFFFFFFFFFFFFFF:FFFFFFFFFFFFFFFFFF:FFFFFF:F
@A00234:352:HKFKNDSXX:3:1362:26467:16767 1:N:0:TCGCATCG+GTCAACTG
GTCTTGAAAACAACCCAGTCTGGATTTGAAGGATTCATCAAGGACCAGTTCACTACTCTCCCCGAGGTGAAGGACCGATGCTTTGCCACTCAAGTGTACTGCAAGTGGCGCTACCAGAATCGGGACGTGGACTTCGAGGCTACCTGGGGC
+
FFFF:FFFFF:FFFFFFFF,FFF:,FFFFFFFFFFFFF,FFFFFFF::FFFFFFFF:FFF:FF::FFFFF,FFFFFFFFF:FFFFFFFF,FFFFFFFFF,FFFFFF:FFFFFFFFFFFFF:FFFFF:::FFFFFFFFF:FFF:,:F:FFF
@A00234:352:HKFKNDSXX:3:1362:29225:23171 1:N:0:TCGCATCG+GTCAACTG
GAAGACATGGAAATCAGCCTTCCAAACATTCACTACTTTAACCTCGACATGTCCAAAATGGGGCTGATCAACAAGGAAGAGGTTTTGCTGCCTCTGGACAACCCCTACGGCAAAATAACCGGGACGGTGAGGAGGAAGCTGCCTTCCAGG
+
FFFFFFFFFFFFFFFFFFFFFFFFFFFFFFFFFFFFFFFFFF,FFFFFFFFFFF:FFFFFFFFF,FFFFFFFFFFFFFFFFFFFFFFFFFFFFFFFFFFFFFFFFFFFFFFF:FFFFFFFFFFFFFFFFFFF:FFF:FFFFFFFFFFFFF
@A00234:352:HKFKNDSXX:3:1362:30400:29058 1:N:0:TCGCATCG+GTCAACTG
GGCGGTGTCTGCTAATGCAGGGCTCCACGTGCGCACAGCTACAAGCCCCTTGCTAAACTAGAAACGGAAGAGCAATTACTTCACACAGAGCAGAGCAATCAGTATCCTGAGTTGAAATTTTTGCAGGTGAGCACACAGTTATCCCAAGCA
+
FFFFFFFFFFFFFFFFFFFFFFFFFFFFFFFFFFFFFFFFFFFFFFFFFFFFFFFFFFFFFFFFFFFF:FFFF:F:FFFFFFFFFFFFFFFFFFFFFF:FFFFFFFFFFFFFFFFFFFFFFFFFFFFFFFFFFFFFFFFF:FFFFFFFFF
@A00234:352:HKFKNDSXX:3:1362:18502:36542 1:N:0:TCGCATCG+GTCAACTG
CTGTGACGTTATGGCTCCAGCCAGTTGTGATGCTTGGGATAACTGTGTGCTCACCTGCAAAAATTTCAACTCAGGATACTGATTGCTCTGCTCTGTGTGAAGTAATTGCTCTTCCGTTTCTAGTTTAGCAAGGGGCTTGTAGCTGTGCGC
+
FFFFFFFFFFFFFFFFFFFFFFFFFFFFFFFFFFFFFFFFFFFFFFFFFFFFFFFFFFFFFFFFFFFFFFFFFFFFFFFFFFFFFFFFFFFFFFFFFFFFFFFFFFFFFFFFFFFFFFFFF:FFFFFFFFFFFFFF,FFFFFFFFFFFFF
@A00234:352:HKFKNDSXX:3:1363:21522:6292 1:N:0:TCGCATCG+GTCAACTG
TTCCTTGTTGATCAGCCCCATTTTGGACATGTCGATGTTAAAGTAGTGAATGTTTGGAAGGCTGATTTCCATGTCTTCTATCTCAGGAAGCTGGCTCAGGGTCAGCACTTGTATGTCATAGAGGGTCTTCTGCACGGAAGGTGAGTATTC
+
F:FFFFFFFFF:FFFFFFFFFFFFFFFFFFF:FFFF:FFFFFFFFFFFFFFFFFFFFF,FFFFFFFFFFFFFFFFFFFFFF:FFFFFFFFFFF:FFFFFF:FFFFFFFF,FFFFFFFFFF,FFFFFFFFFFFFFFFFFFFFFFFFF:FFF
@A00234:352:HKFKNDSXX:3:1363:11686:6543 1:N:0:TCGCATCG+GTCAACTG
TGCCTGCGGTGTCTGCTAATGCAGGGCTCCACGTGCGCACAGCTACAAGCCCCTTGCTAAACTAGAAACGGAAGAGCAATTACTTCACACAGAGCAGAGCAATCAGTATCCTGAGTTGAAATTTTTGCAGGTGAGCACACAGTTATCCCA
+
FFFFFFFFFFFFFFFFFFFFFFFFFFFFFFFFFFFFFFFFFFFFFFFFFFFFFFFFFFFFFFFFFFFFFFFFFFFFFF:FFFFFFFFFFFFFFFFFFFFFFFFFFFFFFFFFFFFFFFFFFFFFFFFFFFFFFFFFFFFFFFFFFFFFFF
@A00234:352:HKFKNDSXX:3:1363:31819:15295 1:N:0:TCGCATCG+GTCAACTG
CGATCGTTAAGGAAATAGTCGTAAAGCACTGGCTGCTGCCACATCCGTTGATCTGAACATGAGATCAAACACTGTCATCATCCTAGGGATGTCTGGGTTGTACCAAAAACGTAATAAAACCATGTGAAAAAAAAATCATCCTAGTGTTTT
+
FFFFFFFFFFFFFFFFFFFFFFFFFFFFFFFFFFFFFFFFFFFFFFFFFFFFFFFFFFFFFFFFFFFFFFFFFFFFFFFFFFFFFFFFFFFFFFFFFFFFFFFFFFFF:FF:FFFFFFFFFFFFFFFFF:FFFFFFFFFFFFFFFFFFFF
@A00234:352:HKFKNDSXX:3:1363:13575:19210 1:N:0:TCGCATCG+GTCAACTG
CCTCTTCCTTGTTGATCAGCCCCATTTTGGACATGTCGATGTTAAAGTAGTGAATGTTTGGAAGGCTGATTTCCATGTCTTCTATCTCAGGAAGCTGGCTCAGGGTCAGCACTTGTATGTCATAGAGGGTCTTCTGCACGGAAGGTGAGT
+
FFFFFFFFFFFFFFFFFFFFFFFFFFFFFFFF:FFFFFFFFFFFFFFFFFFFF:FFFFFFFFFFFFFFFFFFFFFFFFFFFFFFFFFFFFFF,FFFFFFFFFFFFFFFFFFFFFFFFFFFF:FFFFFFFFFFFFFFFFFFFFFFFFFFFF
@A00234:352:HKFKNDSXX:3:1364:14561:6637 1:N:0:TCGCATCG+GTCAACTG
CGTTGTTAAAGTAGTGAATGTTTGGAAGGCTGATTTCCATGTCTTCTATCTCAGGAAGCTGGCTCAGGGTCAGCACTTGTATGTCATAGAGGGTCTTCTGCACGGAAGGTGAGTATTCACCTCTGTCATAGGGCCCAGCAAATTTCTTCA
+
FFFFFFFFFFFFFFFFFFFFFFFFFFFFFFFFFFFFFFFFFFFFFFFFFFFFFFFF:FFFFFFFFFFFFFFFFFFFFFFFFFFFFFFFFFFFFFFFFFFFFFFFFF:FFFFFFF:FFFFFFFFFFFFFFFFFFFFFFFFFFFFFFFFFFF
@A00234:352:HKFKNDSXX:3:1364:25690:30201 1:N:0:TCGCATCG+GTCAACTG
AGAGCAATCAGTATCCTGAGTTGAAATTTTTGCAGGTGAGCACACAGTTATCCCAAGCATCACAACTGGCTGGAGCCATAACGTCACAGCCTGGAAGGCAGCTTCCTCCTCACCGTCCCGGTTATTTTGCCGTAGGGGTTGTCCAGAGGC
+
FFFFFFFFFFFFFFFFFFFFFFFFFFFFFFFFFFFFFFFFFFFFFFFFFFFFFFFFFFFFFFFFFFFFFFFFFFFFFFFFFFFFFFFFFFFFFFFFFFFFFFFFFFFFFFFFFFFFFFFFFFFFFFFFFFFFFFFFFFFFFFFFFFFFFF
@A00234:352:HKFKNDSXX:3:1365:26684:2988 1:N:0:TCGCATCG+GTCAACTG
AAATCAGCCTTCCAAACATTCACTACTTTAACATCGACATGTCCAAAATGGGGCTGATCAACAAGGAAGAGGTTTTGCTGCCTCTGGACAACCCCTACGGCAAAATAACCGGGACGGTGAGGAGGAAGCTGCCTTCCAGGCTGTGACGTT
+
FFFFFFFFFFFFFFF:FFFFFFFFFFFFFFFFFFFFFFFFFFFFFFFFFFFFFFFFFFFFFFFFFFFFFFFFFFFFFFFFFFFFFFFFFFFFFFFFFFFFFFFFFFFFFFFFFFFFFFFFFFFFFF,FFFFFFFFFFFFFFFFFFFFFFF
@A00234:352:HKFKNDSXX:3:1365:25834:3145 1:N:0:TCGCATCG+GTCAACTG
AAATCAGCCTTCCAAACATTCACTACTTTAACATCGACATGTCCAAAATGGGGCTGATCAACAAGGAAGAGGTTTTGCTGCCTCTGGACAACCCCTACGGCAAAATAACCGGGACGGTGAGGAGGAAGCTGCCTTCCAGGCTGTGACGTT
+
FFFFFFFFFFFFFFFFFFFFFFFFFFFFFFFFFFFFFFFFFFFFFFFFFFFFFFFFFFFFFFFFFFFFFFFFFFFFFFFFFFFFFFFFFFFFFFFFFFFFFFF:FFFFFFFFFFFFF:FFFFFFFFFFFFFFFFFFFFFFFFFFFFFFFF
@A00234:352:HKFKNDSXX:3:1365:5529:24471 1:N:0:TCGCATCG+GTCAACTG
CAAGTGTACTGCAAGTGGCGCTACCAGAATCGGGACGTGGACTTCGAGGCTACCTGGGGCGCTGTCCGGGACATTGTCCTGACGAAATTTGCTGGGCCCTATGACAGAGGTGAATACTCACCTTCCGTGCAGAAGACCCTCTATGACATA
+
FFFFFFFFFFFFFFFFFFFFFFFFFFFFFFFFFFFFFFFFFFFFFFFFFFFFFFFFFFFFFFFFFFFFFFFF:FFFFFF,FF,FFFFFFFFFFFFFFFFFFFFFFFFFFFFFFFFFFFFFFFFFFFFFFFFFFFFFFFFFFFFFFFFFFF
@A00234:352:HKFKNDSXX:3:1367:26549:12117 1:N:0:TCGCATCG+GTCAACTG
CTTCGAGGCTACCTGGGGCGCTGTCCGGGACATTGTCCTGAAGAAATTTGCTGGGCCCTATGACAGAGGTGAATACTCACCTTCCGTGCAGAAGACCCTCTATGACATACAAGTGCTGACCCTGAGCCAGCTTCCTGAGATAGAAGACAT
+
FFFFFFFFFFFFFFFFFFFFFFFFFFFFFFFFFFFFFFFFF,FF:,FFFFFFFFFFFFFFFFFFFFFFFFFFFFFFFFFFFFFFFFFFFFFFFFFFFFFFFFFFFFFFFFFFF:FFFFFFFFFFFFFF:FFFFFFFFFFFFFFFFFFF:F
@A00234:352:HKFKNDSXX:3:1367:17508:21856 1:N:0:TCGCATCG+GTCAACTG
CCTTGTTGATCAGCCCCATTTTGAACATGTCGATGTTAAAGTAGTGAATGTTTGGAAGGCTGATTTCCATGTCTTCTATCTCAGGAAGCTGGCTCAGGGTCAGCACTTGTATGTCATAGAGGGTCTTCTGCACGGAAGGTGAGTATTCAC
+
FFFFFFFFFFFFFFFFFFFFFFFFFFFFFFFFF:FFFFFFFFFFFFFFFFFFFFFFFFFFFFFFFFFFFFFFFFFFFFFFFFFFFFFFFFFFFFFFFFFFFFFFF:FFFFFFFFFFFFFFFFFFFFFFFFFFFFFF,FFFFFFFFFFF:F
@A00234:352:HKFKNDSXX:3:1367:29722:22999 1:N:0:TCGCATCG+GTCAACTG
AAGCTGGCTCAGGGTCAGCACTTGTATGTCATAGAGGGTCTTCTGCACGGAAGGTGAGTCTTCACCTCTGTCATAGGGCCCAGCAAATTTCTTCAGGACAATGTCCCGGACAGCGCCCCAGGTAGCCTCGAAGTCCACGTCCCGATTCTG
+
FFFFFFFFFFFFFFFFFFFFFFFFFFFFFFFFFFFFFFFFFFFFFFFFFFFFFFFFFF,,FFF:FFFFFFFFFFFFFFFFFFFFFFFFFFFFFFFFFFFFFFFFFFFFFFFFFFFFFFFFFFFFFFFFFFFFFFFFFFFFFFFFFFFFFF
@A00234:352:HKFKNDSXX:3:1368:8838:12978 1:N:0:TCGCATCG+GTCAACTG
ATGCAGCTTCCTCCTCACCGTCCCGGTTATTTTGCCGTAGGGGTTGTCCAGAGGCAGCAAAACCTCTTCCTTGTTGATCAGCCCCATTTTGGACATGTCGATGTTAAAGTAGTGAATGTTTGGAAGGCTGATTTCCATGTCTTCTATCTC
+
FFFFFFFFFFFFFFFFFFFFFFFFFFFFFFFFFFFFFFFFFFFFFFFFFFFFFFFFFFFFFFFFFFFFFFFFFFFFFFFFFFFFFFF,FFFFFFF:FFFFFFFFFFFFFF:FFFFFFFFFFFFFFFFFFFFFFFF:FFFFFFFFFFFFFF
@A00234:352:HKFKNDSXX:3:1368:8883:13150 1:N:0:TCGCATCG+GTCAACTG
ATGCAGCTTCCTCCTCACCGTCCCGGTTATTTTGCCGTAGGGGTTGTCCAGAGGCAGCAAAACCTCTTCCTTGTTGATCAGCCCCATTTTGGACATGTCGATGTTAAAGTAGTGAATGTTTGGAAGGCTGATTTCCATGTCTTCTATCTC
+
FFFFFFFFFFFFFFFFFFFFFFFFFFFFFFFFFFFFFFFFFFFFFFFFFFFFFFFFFFFFFFFFFFFFFFFFFFFFFFFFFFFFFFFFFFFFFFFFFFFFFFFFFFFFFFFFFFFFFFFFFFFFFFFFFFFFFFFFFFFFFFFFFFFFFF
@A00234:352:HKFKNDSXX:3:1368:25970:17440 1:N:0:TCGCATCG+GTCAACTG
GCCCAAGGCCACGGAGCCTGCGGTGTCTGCTAATGCAGGGCTCCACGTGCGCACAGCTACAAGCCCCTTGCTAAACTAGAAACGGAAGAGCAATTACTTCACACAGAGCAGAGCAATCAGTATCCTGAGTTGAAATTTTTGCAGGTGAGC
+
FFFFFF:FFFFF:FFFFFFFFFFFFFFFFFFFFFFFFFFFFFFFFFFFFFFFFFFFFFFFFFFFFFFFFFFF:FFFFFFFFFFFFFFFFFFFFFFFFFFFFFFFFFFFFFFFFFFFFFFFFFFFFFFFFF:FFFFFFFFFFFFFFFFFFF
@A00234:352:HKFKNDSXX:3:1368:24542:21699 1:N:0:TCGCATCG+GTCAACTG
GTGGAGCCCTGCATTAGCAGACACCGCAGGCTCCGTGGCCTTGGGCAGATTCCTTTAAAACTGTGATCGGAGAATCACAGCGATATTTCTCCTTGCTGTTCTTGTGCCCTCTGCCTCAGACTCTGTCTTTAGGATCCGATCGTTAAGGAA
+
FFFFFFFFFFFFFFFFFFFFFFFFFFFFFFFFFFFFFFFFFFFFFFFFFFFFF:FFFFFFFFFFFFFFFFFFFFFFFFFFFFFFFFFFFFFFFFFFFFFFFFFFFFFFFFFFFFFFFFFFFFFFFFFFFFFFFFFFFFFFFFFFFFFFFF
@A00234:352:HKFKNDSXX:3:1368:1479:22968 1:N:0:TCGCATCG+GTCAACTG
TTGTCCTGAAGAAATTTGCTGGGCCCTATGACAGAGGTGAATACTCACCTTCCGTGCAGAAGACCCTCTATGACATACAAGTGCTGACCCTGAGCCAGCTTCCTGAGATAGAAGACATGGAAATCAGCCTTCCAAACATTCACTACTTTA
+
FFFFFFFFFFFFFFFFFFFFFFFFFFFFFFFFFFFFFFFF:FFFFFFFFFFFFFFFFFFFFFFFFFFFFFFFFFFFFFFFF:FFFFFFFFFF:FFFFFFFFFFFFFFFFFFFFFFFFFFFFFFF:FFFFFFFFFFFFFFFFFFFFFFFFF
@A00234:352:HKFKNDSXX:3:1369:13566:17033 1:N:0:TCGCATCG+GTCAACTG
CTGCCCAAGGCCACGGAGCCTGCGGTGTCTGCTAATGCAGGGCTCCACGTGCGCACAGCTACAAGCCCCTTGCTAAACTAGAAACGGAAGAGCAATTACTTCACACAGAGCAGAGCAATCAGTATCCTGAGTTGAAATTTTTGCAGGTGA
+
FFFFFFFFFFFFFFFFFFFFFFFFFFFFFFFFFFFFFFFFFFFFFFFFFFFFFFFFFFFFFFFFFFFFFFFFFFFFFFFFFFFFFFFFFFFFFFFFFFFFFFFFFFFFFFFFFFFFFFFFFFFFFFFFFFFFFFFFFFFFFFFFFFFFFF
@A00234:352:HKFKNDSXX:3:1370:3658:32315 1:N:0:TCGCATCG+GTCAACTG
TGCTGATCAGCCCCATTTTGGACATGTCGATGTTAAAGTAGTGAATGTTTGGAAGGCTGATTTCCATGTCTTCTATCTCAGGAAGCTGGCTCAGGGTCAGCACTTGTATGTCATAGAGGGTCTTCTGCACGGAAGGTGAGTATTCACCTC
+
FFFFFFFFFFFFFFFFFFFFFFFFFFFFFFFFFFFFFFFFFFFFFFFFFFFFFFFFF,FFFFFFFFFFF:FF:FFFFFFFFFFFFFFFFFFFFFFFFFFFFFFFFFFFFFFFFFFFFFFFFFFFFFFFFFFFFFFFFFFF:,:FF:FFFF
@A00234:352:HKFKNDSXX:3:1371:32271:4648 1:N:0:TCGCATCG+GTCAACTG
AGGGCAATCAGTATCCTGAGTTGAAATTTTTGCAGGTGAGCACACAGTTATCCCAAGCATCACAACTGGCTGGAGCCATAACGTCACAGCCTGGAAGGCAGCTTCCTCCTCACCGTCCCGGTTATTTTGCCGTAGGGGTTGTCCAGAGGC
+
FFFFFFFFFFFFFFFFFFFFFFFFFFFFFFFFFFFFFFFFFFFFFFF:FFF:FFFFFFFFFFFFFFFFFFF:FFFFFFFFFFFFFFFFFFFFFFFFFFFFFFFFFFFFFFFFFFFFFFFFFFFFFFFFFFFFFFFFFFFFFFFFFFFFFF
@A00234:352:HKFKNDSXX:3:1371:9516:10989 1:N:0:TCGCATCG+GTCAACTG
CTCTTGGAGCCTCAATCAAATGCAAATCACTCCTCAGCTGGGGTTGGAAGTTCAAGCCCCCCTGCCCTCCTCCATGAGGAGCTTCAGCCAGAGATTTTCAAAACACTAGGATGATTTTTTTTTCACATGGTTTTATTACGTTTTTGGTAC
+
FFFF:FFFFFFFFFFFFFFFFFFFFFFFFFFFFFFFFFFFFFFFFFFFFFFFFFFFFFFFFFFFFFFFFFFFFFFFFFFFFFFFFFFFFFFFFFFFFFFFFFFFFFFFFFFFFFFFFFFFFFFFFFFFFFFFFFFFFFFFFFFFFF:FFF
@A00234:352:HKFKNDSXX:3:1371:4426:19085 1:N:0:TCGCATCG+GTCAACTG
CTGTTATAGGGCCCAGCAAATTTCTTCAGGACAATGTCCCGGACAGCGCCCCAGGTAGCCTCGAAGTCCACGTCCCGATTCTGGTAGCGCCACTTGCAGTACACTTGAGTGGCGAAGCATCGGTCCTTCACCTCGGGGAGAGTAGTGAAC
+
FFFFFFFFFFFFFFFFFFFFFFFFFFFFFFFFFFFFFFFFFFFFFFFFFFFFFFFFFFFFFFFFFFFFFFFFFFFFFFFFFFFFFFFFFFFFFFFFFFFFFFFFFFFFFFFFFFFFFFFFFFFFFFFFFFFFFFFFFFFFFFF:FFFF:F
@A00234:352:HKFKNDSXX:3:1371:1461:22185 1:N:0:TCGCATCG+GTCAACTG
GATTCATCAAGGACCAGTTCACTACTCTCCCCGAGGTGAAGGACCGATGCTTTGCCACTCAAGTGTACTGCAAGTGGCGCTACCAGAATCGGGACGTGGACTTCGAGGCTACCTGGGGCGCTGTCCGGGACATTGTCCTGAAGAAATTTG
+
FFFFFFFFFFFFFFFFFFFFFFFFFFFFFFFFFFFFFFFFFFFFFFFFFFFFFFFFFFFFFFFFFFFFFFFFFFFFFFFFFFFFFFFFFFFFFFFFFFFF:FFFFFFFFFFFFFFFFFFFFFFF:FFFFFFFFFFFF,FFFFF,F:FFFF
@A00234:352:HKFKNDSXX:3:1372:24343:32127 1:N:0:TCGCATCG+GTCAACTG
GCAATCAGTATCCTGAGTTGAAATTTTTGCAGGTGAGCACACAGTTATCCCAAGCATCACAACTGGCTGGAGCCATAACGTCACAGCCTGGAAGGCAGCTTCCTCCTCACCGTCCCGGTTATTTTGCCGTAGGGGTTGTCCAGAGGCAGC
+
FFFFFFFFFFFFFFFFFFFFFFFFFFFFFFFFFFFFFFFFF:FFFFFFFFFFFFFFFFFFFFFFFFFFFFFFFFFFFFFFFFF:FFFFFFFFFFFFFFFFFFFFFFFFFFFFFFFFFFFFFFFFFFFFFFFFFFFFFFFFFFFFFFFFFF
@A00234:352:HKFKNDSXX:3:1372:23583:33379 1:N:0:TCGCATCG+GTCAACTG
AAATAACCGGGACGGTGAGGAGGAAGCTGCCTTCCAGGCTGTGACGTTATGGCTCCAGCCAGTTGTGATGCTTGGGATAACTGTGTGCTCACCTGCAAAAATTTCAACTCAGGATACTGATTGGTCTGCTCTGTGTGAAGTAATTGCTCT
+
FFFFFFFFFFFFFFFFFFFFFFFFFFFFFFFFFFFFFFFFFFFFFFFFFFFFFFFFFFFFFFFFFFFFFFFFFFFFFFFFFFFFFFFFFFFFFFFFFFFFFFFFFFFFFFFFFFFFFFFFFFFFFFFFFFFFFFFFFFFFFFFFFFFFFF
@A00234:352:HKFKNDSXX:3:1373:10917:1517 1:N:0:TCGCATCG+GTCAACTG
TGCCCAAGGCCACGGAGCCTGCGGTGTCTGCTAATGCAGGGCTCCACGTGCGCACAGCTACAAGCCCCTTGCTAAACTAGAAACGGAAGAGCAATTACTTCACACAGAGCAGAGCAATCAGTATCCTGAGTTGAAATTTTTGCAGGTGAG
+
FFFFFFFFFFFFFFFFFFFFFFFFFFFFFFFFFFFFFFFFFFFFFFFFFFFFFFFFFFFFFFFFFFFFFFFFF:FFFF:FFFFFFFFFFFFFF:FFFFFFFFFFF:FFFFFFFFFFFFFFFFFFFF:F,FFFFFFFFFFFFFFFFFFFFF
@A00234:352:HKFKNDSXX:3:1373:2410:9236 1:N:0:TCGCATCG+GTCAACTG
GCCCAAGGCCACGGAGCCTGCGGTGTCTGCTAATGCAGGGCTCCACGTGCGCACAGCTACAAGCCCCTTGCTAAACTAGAAACGGAAGAGCAATTACTTCACACAGAGCAGAGCAATCAGTATCCTGAGTTGAAATTTTTGCAGGTGAGC
+
FFFFFFFFFFFFFFFFFFFFFFFFFFFFFFFFFFFFFFFFFFFFFFFFFFFFFFFFFFFFFFFFFFFFFFFFFFFFFFFFFFFFFFFFFFFFFFFFFFFFFFFFFFFFFFFFFFF:FFFFFFFFFFFFFFFFFFFFFFFFFFFFFFFFFF
@A00234:352:HKFKNDSXX:3:1373:20889:15687 1:N:0:TCGCATCG+GTCAACTG
AGATAGAAGACATGGAAATCAGCCTTCCAAACATTCACTACTTTAACATCGACATGTCCAAAATGGGGCTGATCAACAGGGAAGAGGTTTTGCTGCCTCTGGACAACCCCTACGGCAAAATAACCGGGACGGTGAGGAGGAAGCTGCCTT
+
FFFFFFFFFFFFFFFF:FFFFFFFFFFFFFFFFFFFFFFFFFFFFFFFFFFFFFFFFFFFFFFFFFFFFFFFFFFFFFFFFFFFFFFFFFFFFFFFFFFFFFFFFFFFFFFFFFFFFFFFFFFFFFFFFFFFFFFFFFFFFFFFFFFFFF
@A00234:352:HKFKNDSXX:3:1373:20943:15843 1:N:0:TCGCATCG+GTCAACTG
AGATAGAAGACATGGAAATCAGCCTTCCAAACATTCACTACTTTAACATCGACATGTCCAAAATGGGGCTGATCAACAGGGAAGAGGTTTTGCTGCCTCTGGACAACCCCTACGGCAAAATAACCGGGACGGTGAGGAGGAAGCTGCCTT
+
FFFFFFFFFFFFFFFFFFFFFFFFFFFFFFFFFFFFFFFFFFFFFFFFFFFFFFFFFFFFFFFFFFFFFFFFFFFFFFFFFFFFFFFFFFFFFFFFFFFFFFFFFFFFFFFFFFFFFFFFFFFFFFFFFFFF:FFFFFFFFFFFFFFFFF
@A00234:352:HKFKNDSXX:3:1373:18430:20760 1:N:0:TCGCATCG+GTCAACTG
ATTGTCCTGAAGAAATTTGCTGGGCCCTATGACAGAGGTGAATACTCACCTTCCGTGCAGAAGACCCTCTATGACATACAAGTGCTGACCCTGAGCCAGCTTCCTGAGATAGAAGACATGGAAATCAGCCTTCCAAACATTCACTACTTT
+
FFFFFFFFFFFFFFFFFFFFFFFFFFFFFFFFFFFFFFFFFFFFFFFFFFFFFFFFFFFFFF:FFFFFFFFFFFFFFFFFFFFFFFFFFFFFFFFFFFFFFFFFFFFFFFFFFF:FFFFFFFFFFFFFFFFFF:FFFFFFF:FFFFFFFF
@A00234:352:HKFKNDSXX:3:1374:22688:2112 1:N:0:TCGCATCG+GTCAACTG
GCACGAGAACAGCAAGGAGAAATATCGCTGTGATTCTCCGATCACAGTTTTAAAGGAATCTGCCCAAGGCCACGGAGCCTGCGGTGTCTGCTAATGCAGGGCTCCACGTGCGCACAGCTACAAGCCCCTTGCTAAACTAGAAACGGAAGA
+
FFFFFFFFFFFFFFFFFFFFFFFFFFFFFFFFFFFFFFFFFFFFFFFFFFFFFFFFFFFFFFFFFFFFFFFFFFFFFFFFFFFFFFFFFFFFFFFFFFFFFFFFFFFFFFFFFFFFFFFFFFFFFFFFFFFFFFFFFFFFFFFFFFFFFF
@A00234:352:HKFKNDSXX:3:1374:28718:4914 1:N:0:TCGCATCG+GTCAACTG
CCCCGGTTATTTTGCCGTAGGGGTTGTCCAGAGGCAGCAAAACCTCTTCCTTGTTGATCAGCCCCATTTTGGACATGTCGATGTTAAAGTAGTGAATGTTTGGAAGGCTGATTTCCATGTCTTCTATCTCAGGAAGCTGGCTCAGGGTCA
+
FFFFFFFFFFFFFFFFFFFFFFFFFFFFFFFFFFFFFFFFFFFFFFFFFFFFFFFFFFFFFFFFFFFFFFFFFFFFFFFFF:FFFF:FFFFFFFFFFFFFFFFFFFFFFFFFFFFFFFFFFFFFFFFFFFFFFFFFFFFFFFFFFFFFFF
@A00234:352:HKFKNDSXX:3:1374:11731:9784 1:N:0:TCGCATCG+GTCAACTG
TGTGGCAGCAGCCAGTGCTTTACGACTATTTCCTTAACGATCGGATCCTAAAGACAGAGTCTGAGGCAGAGGGCACAAGAACAGCAAGGAGAAATATCGCTGTGATTCTCCGATCACAGTTTTAAAGGAATCTGCCCAAGGCCACGGAGC
+
FFFFFFFFFFFFFFFFFFFFFFFFFFFFFFFFFF:,FFFFFFFFFFFFFFFFFFFFFFFFFFFFFFFFFFFFFFFFFFFFFFFFFFFFFFFFFFFFFFFFFFFFFFFFFFFFFFFFFFFF:FFFFFFFFFFFFFFFFFFFFFFFFFFFFF
@A00234:352:HKFKNDSXX:3:1374:19235:11976 1:N:0:TCGCATCG+GTCAACTG
CCCGAGGTGAAGGACCGATGCTTTGCCACTCAAGTGTACTGCAAGTGGCGCTACCAGAATCGGGACGTGGACTTCGAGGCTACCTGGGGCGCTGTCCGGGACATTGTCCTGAAGAAATTTGCTGGGCCCTATGACAGAGGTGAATACTCA
+
FFFFFFFFFFFFFFFFFFFFFFFFFFFFFFF:FFFFFFFFFFFFFFFFFFFFFFFFFFFFFFFFFFFFFFFFFFFFFFFFFFFFFFFFFFFFFFFFFFFFFFFFFFFFFFFF,FFF:,FFFFFFFFFFFFFFFFFFFFFFFFFF:FFFFF
@A00234:352:HKFKNDSXX:3:1374:13575:17613 1:N:0:TCGCATCG+GTCAACTG
CAGGGGTTGTCCAGAGGCAGCAAAACCTCTTCCTTGTTGATCAGCCCCATTTTGGACATGTCGATGTTAAAGTAGTGAATGTTTGGAAGGCTGATTTCCATGTCTTCTATCTCAGGAAGCTGGCTCAGGGTCAGCACTTGTATGTCATAG
+
FFFFFFFFFFFFFFFFFFFFFFFFFFFFFFFFFFFFFFFFFFFFFFFFFFFFFFFFFFFFFFFFFFFFFFFFFFFFFFFFFFFFF:FFFFFFFFFFFF:FFFFFFFFFFFFFFFFFFFFFFFFFFFFFFFFFFFFFFF,FFFFFFFFFFF
@A00234:352:HKFKNDSXX:3:1374:16071:28197 1:N:0:TCGCATCG+GTCAACTG
AGGACCGATGCTTTGCCACTCAAGTGTACTGCAAGTGGCGCTACCAGAATCGGGACGTGGACTTCGAGGCTACCTGGGGCGCTGTCCGGGACATTGTCCTGAAGAAATTTGCTGGGCCCTATGACAGAGGTGAATACTCACCTTCCGTGC
+
FFFFFFFFFFFFFFFFFFFFFFFFFFFFFFFFFFFFFFFFFFFFFFFFFFFFFFFFFFFFFFFFFFFFFFFFFFFFFFFFFFFFFFFFFFFFFFFFFF:FFF,F:,,FFFFFFFFFFFFFFFFFFFFFFFFFF,FFFFFFFFFFFFFFFF
@A00234:352:HKFKNDSXX:3:1374:22345:29825 1:N:0:TCGCATCG+GTCAACTG
GTCGATGTTAAAGTAGTGAATGTTTGGAAGGCTGATTTCCATGTCTTCTATCTCAGGAAGCTGGCTCAGGGTCAGCACTTGTATGTCATAGAGGGTCTTCTGCACGGAAGGTGAGTATTCACCTCTGTCATAGGGCCCAGCAAATTTCTT
+
FFFFFFFFFFFFFFFFFFFFFFFFFFFFFFFFFFF:FFFFFFFFFFFFFFFFFFFFFFFFFFFFFFFFFFFFFFFFFFFFFFFFFFFFFFFFFFFFFFFFFFFFFFFFFFFFFFFFFFFFFFFFFFFFFFFFFFFFFFFFFFFFFFFFFF
@A00234:352:HKFKNDSXX:3:1374:30789:34741 1:N:0:TCGCATCG+GTCAACTG
CTGGGGCAGAGGGCACAAGAACAGCAAGGAGAAATATCGCTGTGATTCTCCGATCACAGTTTTAAAGGAATCTGCCCAAGGCCACGGAGCCTGCGGTGTCTGCTAATGCAGGGCTCCACGTGCGCACAGCTACAAGCCCCTTGCTAAACT
+
FF:FFFFFFFF:,:,FFFFFFFFFFFFFFFFFFFFFFFFF::FFF,FFFFFFFFFFFFFFFFFFFF:FFF:FFFF:FFF,FFFFFFFFFFFFFF:FFF:FFFFFFFFFFFFFFFFFFFFFFFFFFFFFFFFFFFFFFFF,,,F,FFFFFF
@A00234:352:HKFKNDSXX:3:1375:25925:20181 1:N:0:TCGCATCG+GTCAACTG
GTTTTGCTGCCTCTGGACAACCCCTACGGCAAAATAACCGGGACGGTGAGGAGGAAGCTGCCTTCCAGGCTGTGACGTTATGGCTCCAGCCAGTTGTGATGCTTGGGATAACTGTGTGCTCACCTGCAAAAATTTCAACTCAGGATACTG
+
FFFFFFFFFFFFFFFFFFFFFFFFFFFFFFFFFFFFFFFFFFFFFF:FFFFFFFF,FFFFFFFFFFFFFF,FFFFFF:FFFFFFFFFFFFFFFFFFFFFFFFF,FFFFFFFFFFFFFFFFFF:F:FFFFFFFFFFF:FFFFFFFF:FFFF
@A00234:352:HKFKNDSXX:3:1375:20175:27289 1:N:0:TCGCATCG+GTCAACTG
AAGGACCAGTTCACTACTCCCCCCGAGGTGAAGGACCGATGCTTTGCCACTCAAGTGTACTGCAAGTGGCGCTACCAGAATCGGGACGTGGACTTCGAGGCTACCTGGGGCGCTGTCCGGGACATTGTCCTGAAGAAATTTGCTGGGCCC
+
FFFFFFFFFFFFFFFFFFFFFFFFFFFF:FFFFFFFFFFFFFFFFFFFFFFFFFFFFFFFFFFFFFFFFFFFFFFFFFFFFFFFFFFFFFFFFFFFFFFFFFFFFFFFFFFFFFFFFFFFFFF::FFFF:FFF,FFF:FFFFFFFFFFFF
@A00234:352:HKFKNDSXX:3:1375:8675:29199 1:N:0:TCGCATCG+GTCAACTG
ATTTCAACTCAGGATACTGATTGCTCTGCTCTGTGTGAAGTAATTGCTCTTCCGTTTCTAGTTTAGCAAGGGGCTTGTAGCTGTGCGCACGTGGAGCCCTGCATTAGCAGACACCGCAGGCTCCGTGGCCTTGGGCAGATTCCTTTAAAA
+
FFFFFFFFFFFFFFFFFFFFFFFFFFFFFFFFFFFFFFFFFFFFFFFFFFFFFFFFFFFFFFFFFFFFFFFFFFFFFFFFFFFFFFFFFFFFFFFFFFFFFFFFFFFFFFFFFFFFFFFFFFFFFFFFFFFFFFFFFFFFFFFFFFF:FF
@A00234:352:HKFKNDSXX:3:1375:27407:30639 1:N:0:TCGCATCG+GTCAACTG
GTTTTATTACGTTTTTGGTACAACCCAGACATCCCTAGGATGATGACAGTGTTTGATCTCATGTTCAGATCAACGGATGTGGCAGCAGCCAGTGCTTTACGACTATTTCCTTAACGATCGGATCCTAAAGACAGAGTCTGAGGCAGAGGG
+
F:FFFFFFFFFFFFFFFFF:FFFFFFFFFFFFFFFFFFFFFFFFFFFFFFFFFFFFFFFFFFFFFFFFFFFFFFFFFFFFFFFFFFFFFFFFFFFFFFFFFFFFFFFFFFFFFFFFFFFFFFFFFFFFFFFFFFFFFFFFFFFFFFFFFF
@A00234:352:HKFKNDSXX:3:1377:21748:13009 1:N:0:TCGCATCG+GTCAACTG
CGGTGCCTGCTAATGCAGGGCTCCACGTGCGCACAGCTACAAGCCCCTTGCTAAACTAGAAACGGAAGAGCAATTACTTCACACAGAGCAGAGCAATCAGTATCCTGAGTTGAAATTTTTGCAGGTGAGCACACAGTTATCCCAAGCATC
+
FFFFFFFFFFFFFFFFFFFFFFFFFFFFFFFFFFFFFFFFFFFFFFFFFFFFFFFFFFFFFFFFFFFFFFFFFFFFFFFFFFFFFFFFFFFFFFFFFFFFFFFFFFFFFFFFFFFFFFFFFFFFFFFFFFFFFFFFFFFFFFFFFFFFFF
@A00234:352:HKFKNDSXX:3:1377:30626:15201 1:N:0:TCGCATCG+GTCAACTG
TTCAGGAAGCTGGCTCAGGGTCAGCACTTGTATGTCATAGAGGGTCTTCTGCACGGAAGGTGAGTATTCACCTCTGTCATAGGGCCCAGCAAATTTCTTCAGGACAATGTCCCGGACAGCGCCCCAGGTAGCCTCGAAGTCCACGTCCCG
+
FFFFFFFFFFFFFFFFFFFFFFFFFFFFFFFFFFFFFFFFFFFFFFFFFFFFFFFFFFFFFFFFFFFFFFFFFFFFFFFFFFFFFFFFFFFFFFFFFFFFFFFFFFFFFFFFFFFFF:FFFFFFFFFFFFFFFFFFFFFFFFFFFFFFFF
@A00234:352:HKFKNDSXX:3:1377:6949:28119 1:N:0:TCGCATCG+GTCAACTG
GGCAGCCAGTGCTTTACGACTATTTCCTTAACGATCGGATCCTAAAGACAGAGTCTGAGGCAGAGGGCACAAGAACAGCAAGGAGAAATATCGCTGTGATTCTCCGATCACAGTTTTAAAGGAATCTGCCCAAGGCCACGGAGCCTGCGG
+
FFFFFFFFFFFFFFFFFFFFFFFFFFFFF::FF:FFFFFFFFFFFFFFFFFFFFFFFFFFFFFFFFFF:FFFFFFFFFFFFFFFFF:FFFFFFFFFFFFFFFFFFFFFFFFFFFFFFFFFFFFFFFFFFFFFFFFFFFFFFFFFFFFFFF
@A00234:352:HKFKNDSXX:3:1377:9977:34835 1:N:0:TCGCATCG+GTCAACTG
CAGCACTTGTATGTCATAGAGGGTCTTCTGCACGGAAGGTGAGTATTCACCTCTGTCATAGGGCCCAGCAAATTTCTTCAGGACAATGTCCCGGACAGCGCCCCAGGTAGCCTCGAAGTCCACGTCCCGATTCTGGTAGCGCCACTTGCA
+
FFFFFFFFFFFFFFFFFFFFFFFFFFFFFFFFFFFFFFFFFFFFFFFFFFFFFFFFFFFFFFFFFFFFFFFFFFFFFFFFFFFFFFFFFFFFFFFFFFFFFFFFFFFFFFFFFFFFFFFFFFFFFFFFFFFFFFFFFFF:FFFFFFFFFF
@A00234:352:HKFKNDSXX:3:1378:15411:15655 1:N:0:TCGCATCG+GTCAACTG
GATTGCTCTGCTCTGTGTGAAGTAATTGCTCTTCCGTTTCTAGTTTAGCAAGGGGCTTGTAGCTGTGCGCACGTGGAGCCCTGCATTAGCAGACACCGCAGGCTCCGTGGCCTTGGGCAGATTCCTTTAAAACTGTGATCGGAGAATCAC
+
FFF:FFFFFFFFFFFFFFFFFFFFFFFFFFFFFFFFFFFFFFFFFFFFFFFF:FFFFFFFFFFFFFFFFFFF:FFFFFFFFFFFFFFFFFFFFFFFFFFFFFFFFFFFFFFF:FFFFFFFFFFFFFFFFFFFFFFFFFFFFFFFFFFFFF
@A00234:352:HKFKNDSXX:3:1378:7482:20995 1:N:0:TCGCATCG+GTCAACTG
TCTGGATTTGAAGGATTCATCAAGGACCAGTTCACTACTCTCCCCGAGGTGAAGGACCGATGCTTTGCCACTCAAGTGTACTGCAAGTGGCGCTACCAGAATCGGGACGTGGACTTCGAGGCTACCTGGGGCGCTGTCCGGGACATTGTC
+
FFFFFFFFFFFFFFFFFFFFFFFFFFFFFFFFFFFFFFFFFFFFFFFFFFFFFFFFFFFFFFFFFFFFFFFFFFFFFFF:FFFFFFFFFFFFFFFFFFFFFFFFFFFFFFFFFFFFFFFFFFFFFFFFFFFFFFFFFFFFFFFFFFFFFF
@A00234:352:HKFKNDSXX:3:1402:28501:14403 1:N:0:TCGCATCG+GTCAACTG
CCCTGAGCCAGCTTCCTGAGATAGAAGACATGGAAATCAGCCTTCCAAACATTCACTACTTTAACATCGACATGTCCAAAATGGGGCTGATCAACAAGGAAGAGGTTTTGCTGCCTCTGGACAACCCCTACGGCAAAATAACCGGGACGG
+
FFFFFFFFFFFFFFFFFFFFFFFFFFFFFFFFFF:FFFFFFFFFFFFFFFFFFFFFFFFFFFFFFFFFFFFFFFFFFFFFF:FFFFFFFFFFFFFFFFFFFFFFFFFFFFFFFFFFFFFFFFFFF:FFFFFFFFFFFFFFFFFFFFFFFF
@A00234:352:HKFKNDSXX:3:1402:1805:27978 1:N:0:TCGCATCG+GTCAACTG
GCCTCTTGGAGCCTCAATCAAATGCAAATCACTCCTCAGCTGGGGTTGGAAGTTCAAGCCCCCCTGCCCTCCTCCATGAGGAGCTTCAGCCAGAGATTTTCAAAACACTAGGATGATTTTTTTTTCACATGGTTTTATTACGTTTTTGGT
+
FFFFFFFFFFFFFFFFFFFFFFFFFFF:FFFFFFFFFFFFFFFFFFFFFFFFFFFFFFFFFFFFFFFFFFFFFFFFFFFFFFFFFFFFFFFFFFFFFFFFFFF,FFFFF,FFFFFFFFFFFFFFFFFFFFFF,FFFFFFFFFFFFFFFFF
@A00234:352:HKFKNDSXX:3:1403:31394:6668 1:N:0:TCGCATCG+GTCAACTG
GCCCAAGGCCACGGAGCCTGCGGTGTCTGCTAATGCAGGGCTCCACGTGCGCACAGCTACAAGCCCCTTGCTAAACTAGAAACGGAAGAGCAATTACTTCACACAGAGCAGAGCAATCAGTATCCTGAGTTGAAATTTTTGCAGGTGAGC
+
FFFFFFFFFFFFFFFFFFFFFFFFFFFFFFFFFFFFFFFFFFFFFFFFFFFFFFFFFFFFFFFFFFFFFFFFFFFF:FFFFFFFFFFFFFFF:FFFFFFFFFFFFFFFFFFFFFFFFFFFFFFFFFFFFFFFFFFF:FFFFFFFFFFFFF
@A00234:352:HKFKNDSXX:3:1404:6822:8578 1:N:0:TCGCATCG+GTCAACTG
GTTCAGGGTCAGCACTTGTATGTCATAGAGGGTCTTCTGCACGGAAGGTGAGTCTTCACCTCTGTCATAGGGCCCAGCAAATTTCTTCAGGACAATGTCCCGGACAGCGCCCCAGGTAGCCTCGAAGTCCACGTCCCGATTCTGGTAGCG
+
FFF,FFFFFFF,:FFFFFFFF:FFF,F:FFFFFFF:FFFFF,F:FF::F,,,:,FF,,FFF:FFFFF:F:F,F,:FFFFFFFFFF:FFF:FF:FF::F:F:F:F:FFFF,F:FFF:F:FFFFF,FF:::FFF::FF::F,F,F:,FF:F:
@A00234:352:HKFKNDSXX:3:1404:6949:8641 1:N:0:TCGCATCG+GTCAACTG
GTTCAGGGTCAGCACTTGTATGTCATAGAGGGTCTTCTGCACGGAAGGTGAGTATTCACCTCTGTCATAGGGCCCAGCAAATTTCTTCAGGACAATGTCCCGGACAGCGCCCCAGGTAGCCTCGAAGTCCACGTCCCGATTCTGGTAGCG
+
FFFFFFF:FFFFFFFF:FFFFFFFFFFFFFFFFFFFFFFFFFFFFFFFFF,FF,FFFFFFFFF:FF,::,,FFFFFFFFFFF,FFF:F:FFFFFFFFFFFF:FFF:FFFFFFFFFFFFFFFFF:FFFFFFFF,FFFFFFFFFFF,::FFF
@A00234:352:HKFKNDSXX:3:1405:8296:28322 1:N:0:TCGCATCG+GTCAACTG
ACCCAGACATCCCTAGGATGATGACAGTGTTTGATCTCATGTTCAGATCAACGGATGTGGCAGCAGCCAGTGCTTTACGACTATTTCCTTAACGATCGGATCCTAAAGACAGAGTCTGAGGCAGAGGGCACAAGAACAGCAAGGAGAAAT
+
FFFFFFFFFFFFFFFFFFFFFFFFFFFFFFFFFFFFFFFFFFFFFFFFFFFFFFFFFFFFFFFFFFFFFFFFFFFFFFFFFFFFFFFFFFFFFFFFFFFFFFFFFFFFFFFFFFFFFFFFFFFFFFFFFFFFFFFFFFFFFFFFFFFFFF
@A00234:352:HKFKNDSXX:3:1405:15176:28808 1:N:0:TCGCATCG+GTCAACTG
CGCAGGCTCCGTGGCCTTGGGCAGATTCCTTTAAAACTGTGATCGGAGAATCACAGCGATATTTCTCCTTGCTGTTCTTGTGCCCTCTGCCTCAGACTCTGTCTTTAGGATCCGATCGTTAAGGAAATAGTCGTAAAGCACTGGCTGCTG
+
FFFFFFFFFFFFFFFFFFFFFFFFFFFFFFFFFFFFFFFFFFFFFFFFFFFFFFFFFFFFFFFFFFFFFFFFFFFFFFFFFFFFFFFFFFFFFFFFFFFFFFFFFFFFFFFFFFFFFFFFFFFFFFFFFFFFFFFFFFFFF:FFFFFFFF
@A00234:352:HKFKNDSXX:3:1405:19868:32518 1:N:0:TCGCATCG+GTCAACTG
CTTCGAGGCTACCTGGGGCGCTGTCCGGGACATTGTCCTGAAGAAATTTGCTGGGCCCTATGACAGAGGTGAATACTCACCTTCCGTGCAGAAGACCCTCTATGACATACAAGTGCTGACCCTGAGCCAGCTTCCTGAGATAGAAGACAT
+
FFFFFFFFFFFFFFFFFFFFFFFFFFFFFFFFFFFFFFFF::F,F:FFFFF:FFFFFFFFFFFFFFFFFFFFFFFFFFFFFFFFFFFFFFFFFFFFFFFFFFFFFFFFFFFFFFFFFFFFFFFFFFFFFFFFFFFFFFFFFFFFFFFF:F
@A00234:352:HKFKNDSXX:3:1406:12500:4601 1:N:0:TCGCATCG+GTCAACTG
AAGACCCTCTATGACATACAAGTGCTGACCCTGAGCCAGCTTCCTGAGATAGAAGACATGGAAATCAGCCTTCCAAACATTCACTACTTTAACATCGACATATCCAAAATGGGGCTGATCAACAAGGAAGAGGTTTTGCTGCCTCTGGAC
+
FF,FFF,:F:FFFFFFFFFFF:,,FF:F:F:FFFF::FFF:FFFFFFFFFFFFFFF:FF:,FFF::F,:FFFF:FFFFFFFFFF:F,:::FFFF::FFFFFFFF:FFFFF:FF:FFFFFFFFFFFF:FFFF,FF,F,FF:FF,FFFF,FF
@A00234:352:HKFKNDSXX:3:1406:28962:21277 1:N:0:TCGCATCG+GTCAACTG
CTAGAAACGGAAGAGCAATTACTTCACACAGAGCAGAGCAATCAGTATCCTGAGTTGAAATTTTTGCAGGTGAGCACACAGTTATCCCAAGCATCACAACTGGCTGGAGCCATAACGTCACAGCCTGGAAGGCAGCTTCCTCCTCACCGT
+
FFFFFFFFFFFFFFFFF:FFFFFFFFFFFFFFFFFFFFFFFFFFFFFFFFFFFFFFFFFFFFFFFFFFFFFFFFFFFFFFFFFFFFFFFFFFFFFFFFFFFFFFFFFFFFFFFFFFFFFFFFFFFFFFFFFFFFFFFFFFFFFFFFFFFF
@A00234:352:HKFKNDSXX:3:1407:9064:5478 1:N:0:TCGCATCG+GTCAACTG
AACAAGGAAGAGGTTTTGCTGCCTCTGGACAACCCCTACGGCAAAATAACCGGGACGGTGAGGAGGAAGCTGCCTTCCAGGCTGTGACGTTATGGCTCCAGCCAGTTGTGATGCTTGGGATAACTGTGTGCTCACCTGCAAAAATTTCAA
+
FFFFFFFF:FFFFFFFFFFFFFFFFFFFFFFFFFFFFFFFFFFFFFFFFFFFFFFFFFFFFFFFFFFFFFFFFFFFFFFFFFFFFFFFFF:FFFFFFFFFFFFFFFFFFFFFFFFFFFFFFFFFFFFFFFFFFFFFFFFFFFFFFFFFFF
@A00234:352:HKFKNDSXX:3:1407:20862:6245 1:N:0:TCGCATCG+GTCAACTG
GAGGGCACAAGAACAGCAAGGTGAAATATCGCTGTGATTCTCCGATCACAGTTTTAAAGGAATCTGCCCAAGGCCACGGAGCCTGCGGTGTCTGCTAATGCAGGGCTCCACGTGCGCACAGCTACAAGCCCCTTGCTAAACTAGAAACGG
+
FFFFFFFFFFFFFFFFFFFFFFFFFFFFFFFFFFFFFFFFFFFFFFFFFFFFFFFFFFFFFFFFFFFFFFFFFFFFFFFFFFFFFFFFFFFFFFFFFFFFFFFFFFFFFFFFFFFFFFFFFFFFFFFFFFFFFFFFF:FFFFFFFFFFFF
@A00234:352:HKFKNDSXX:3:1407:24578:9674 1:N:0:TCGCATCG+GTCAACTG
GCACAGAGCAGAGCAATCAGTATCCTGAGTTGAAATTTTTGCAGGTGAGCACACAGTTATCCCAAGCATCACAACTGGCTGGAGCCATAACGTCACAGCCTGGAAGGCAGCTTCCTCCTCACCGTCCCGGTTATTTTGCCGTAGGGGTTG
+
FFFFFFFFFFFFFFFFFFFFFFFFFFFFFFFFFFFFFFFFFFFFFFFFFFFFFFFFFFFFFFFFFFFFFFFFFFFFFFFFFFFFFFFFFFFFFFFFFFFFFFFFFFFFFFFFFFFFFFFFFFFFFFFFFFFFFFFFFFFFFFFFFFFFFF
@A00234:352:HKFKNDSXX:3:1407:18023:19805 1:N:0:TCGCATCG+GTCAACTG
GGAAAATGGCCCATTACCATGACGACTATGGAAAGGACCTCCCATCATTCACTCTGGAATCAAAGACCTCAAGGTCTTGAAAACAACCCAGTCTGGATTTGAAGGATTCATCAAGGACCAGTTCACTACTCTCCCCGAGGTGAAGGACCG
+
FFFFFFFFFFFFFFFFFFFFFFFFFFFFFFFFFFFFFFFFFFFFFFFFFFFFFFFFFFFFFFFFFFFFFFFFFFFFFFFFFFFFFFFFFFFFFFFFFFFFFFFFFFFFFFFFFFFFFFFFFFFFFFFFFFFFFFFFFFFFFFFFFFFFFF
@A00234:352:HKFKNDSXX:3:1407:2546:21903 1:N:0:TCGCATCG+GTCAACTG
CCCCAGGTAGCCTCGAAGTCCACGTCCCGATTCTGGTAGCGCCACTTGCAGTACACTTGAGTGGCAAAGAATCGGTCCTTCACCTCGGGGAGAGTAGTGAACTGGTCCTTGATGAATCCTTAAAATCCAGACTGGGTTGTTTTCAAGACC
+
F:FFFFFFFFF:FFFFFFFFFFF:F:F:F:FFFF:FFFF,F,FFFFF:FFFFFFFFFFFFF,:FFFFFF,F:F::FFFFF,F:FFF,,,:FFFF,FFF,FFFF,:FFFF,:FF:FF:,FFF,FFFF,FF:FFF,,,FF,F:FF,FF,FF,
@A00234:352:HKFKNDSXX:3:1407:21377:34444 1:N:0:TCGCATCG+GTCAACTG
TACTCACCTTCCGTGCAGAAGACCCTCTATGACATACAAGTGCTGACCCTGAGCCAGCTTCCTGAGATAGAAGACATGGAAATCAGCCTTCCAAACATTCACTACTTTAACATCGACATGTCCAAAATGGGGCTGATCAACAAGGAAGAG
+
F:FFFFFFFFFFFFFFFFFFFFFFFFFFFFFFFFFFFFFFFFFFFFFFFFFFFFFFFFFFFFFFFFFFFFF:FFFFFFFF:FFFFFFFFFFFFFFFFFFFFFFFFFFFFFFFFFFFFFFFFF:FFFFFFFFFFFFFFFFFFFFFFFFFFF
@A00234:352:HKFKNDSXX:3:1408:32877:4914 1:N:0:TCGCATCG+GTCAACTG
ACAGTTTTAAAGGAATCTGCCCAAGGCCACGGAGCCTGCGGTGTCTGCTAATGCAGGGCTCCACGTGCGCACAGCTACAAGCCCCTTGCTAAACTAGAAACGGAAGAGCAATTACTTCACACAGAGCAGAGCAATCAGTATCCTGAGTTG
+
FFFFFFFFFFFFFFFFFFFFFFFFFFFFFFFFFFFFFFFFFFFFFFFFFFFFFFFFFFFFFFFFFFFFFFFFFFFFFFFFFFFFFFFFFFFF:FFFFFFFFFFF,FFFFFFFFFFFFFFFFFFFFF:FFFFFFFFFFF,F:FFFFFFFFF
@A00234:352:HKFKNDSXX:3:1408:13413:7435 1:N:0:TCGCATCG+GTCAACTG
GGGCAGAGCAATCAGTATCCTGAGTTGAAATTTTTGCAGGTGAGCACACAGTTATCCCAAGCATCACAACTGGCTGGAGCCATAACGTCACAGCCTGGAAGGCAGCTTCCTCCTCACCGTCCCGGTTATTTTGCCGTAGGGGTTGTCCAG
+
FFFFFFFFFFFFFFFFFFFFFFFFFFFFFFFFFFFFFFFFFFFFFFFFFFFFFFFFFFFFFFFFFFFFFFFFFFFFFFFFFFFFFFFFFFFFFFFFFFFFFFFFFFFFFFFFFFFFFFFFFFFFFFFFFFFFFFFFFFFFFFFFFFFFFF
@A00234:352:HKFKNDSXX:3:1408:5077:14231 1:N:0:TCGCATCG+GTCAACTG
AAAATAACCGGGACGGTGAGGAGGAAGCTGCCTTCCAGGCTGTGACGTTATGGCTCCAGCCAGTTGTGATGCTTGGGATAACTGTGTGCTCACCTGCAAAAATTTCAACTCAGGATACTGATTGCTCTGCTCTGTGTGAAGTAATTGCTC
+
FFFFFFFFFFFFFFFFFFFFFFFFFFFFFFFFFFFFFFFFFFFFFFFFFFFFFFFFFFFFFFFFFFFFFFFFFFFFFFFFFFFFFFFFFFFFFFFFFFFFFFFFFFFFFFFFFFFFFFFFFFFFFFFFFFFFFFFFFFFFFFFFFFFFFF
@A00234:352:HKFKNDSXX:3:1409:26567:2566 1:N:0:TCGCATCG+GTCAACTG
ATCGGATCCTAAAGACAGAGTCTGAGGCAGAGGGCACAAGAACAGCAAGGAGAAATATCGCTGTGATTCTCCGATCACAGTTTTAAAGGAATCTGCCCAAGGCCACGGAGCCTGCGGTGTCTGCTAATGCAGGGCTCCACGTGCGCACAG
+
FFFFFFFFFFFFFFFFFFFFFFFFFFFFFFFFFFFFFFFFFFFFFFFFFFFFFFFFFFFFFFFFFFFFFFFFFFFFFFFFFFFFFFFFFFFFFFFFFFFFFFFFFFFFFFFFFFFFFFFFFFFFFFFFFFFFFFFFFF:FFFF:F:FFFF
@A00234:352:HKFKNDSXX:3:1409:28311:26819 1:N:0:TCGCATCG+GTCAACTG
CTGCAAGTGGCGCTACCAGAATCGGGACGTGGACTTCGAGGCTACCTGGGGCGCTGTCCGGGACATTGTCCTGAAGAAATTTGCTGGGCCCTATGACAGAGGTGAATACTCACCTTCCGTGCAGAAGACCCTCTATGACATACAAGTGCT
+
FFFFFFFFFFFFFFFFFFFFFFFFFFFFFFFFFFFFFFFFFFFFFFFFFFFFFFFFFFFFFFFFFFFFFFFFFFFFFF:FFFFFFFFFFFFFFFFFFFFFFFFFFFFFFFFFFF:FFFFFFFFFFFFFFFFFFFFFFFFF::FFFFFFFF
@A00234:352:HKFKNDSXX:3:1410:15582:27226 1:N:0:TCGCATCG+GTCAACTG
GTTAAAGTAGTGAATGTTTGGAAGGCTGATTTCCATGTCTTCTATCTCAGGAAGCTGGCTCAGGGTCAGCACTTGTATGTCATAGAGGGTCTTCTGCACGGAAGGTGAGTAGTCACCTCTGTCATCGGGCCCAGCAAATTTCTTCAGGAC
+
FFFFFFFFFFFF,F:FFFFFFFFFFFFFFFFFFFF:FFF:FFFFFFFFFFFFFFFFFFFFFFFFFFFFFFFFFFFFFFFFFFFFFFFFFFFFFFFFFFFFFFFFFFFFF,,,FF,FFFFFFFF:F,FFFFFFFFFFFFFFFFFFFFFFFF
@A00234:352:HKFKNDSXX:3:1411:25364:2613 1:N:0:TCGCATCG+GTCAACTG
GTAGCTGTGCGCACGTGGAGCCCTGCATTAGCAGACACCGCAGGCTCCGTGGCCTTGGGCAGATTCCTTTAAAACTGTGATCGGAGAATCACAGCGATATTTCTCCTTGCTGTTCTTGTGCCCTCTGCCTCAGACTCTGTCTTTAGGATC
+
F:F,FFFFFFFFFFFFFFFFFFFFFFFFFFFFFFFFFFFFFFFFFFFFFFFFFFFFF:FFF:FFFFFFFFFFFFFFFFFFFFFFFFFFFFFFFFFFFFFFFF:FF:FF:FFFFFFFFFF,F:FFFFF:FFFFFF:FFFFFFF:FFFFFFF
@A00234:352:HKFKNDSXX:3:1411:18647:16438 1:N:0:TCGCATCG+GTCAACTG
GTTTGGAAGGCTGATTTCCATGTCTTCTATCTCAGGAAGCTGGCTCAGGGTCAGCACTTGTATGTCATAGAGGGTCTTCTGCACGGAAGGTGAGTATTCACCTCTGTCATAGGGCCCAGCAAATTTCTTCAGGACAATGTCCCGGACAGC
+
FFFFFFFFFFFFFFFFFFFFFFFFFFFFFFFFFFFFFFFFFFFFFFFFFFFFFFFFFFFFFFFFFFFFFFFFFFFFFFFFFFFFFFF:FFFFFFFFFFFFFFFFFFFFFFFFFFFFFFFFFFFFFFFFFFFFFFFFFFFFFFFFFFFFFF
@A00234:352:HKFKNDSXX:3:1411:19452:17832 1:N:0:TCGCATCG+GTCAACTG
GTTTGGAAGGCTGATTTCCATGTCTTCTATCTCAGGAAGCTGGCTCAGGGTCAGCACTTGTATGTCATAGAGGGTCTTCTGCACGGAAGGTGAGTATTCACCTCTGTCATAGGGCCCAGCAAATTTCTTCAGGACAATGTCCCGGACAGC
+
FFFFFFFFFFFFFFFFFFFFFFFFFFFFFFFFFFFFFFFFFFFFFFFFFFFFFFFFFFFFFFFFFFFFFFFFFFFFFFFFFFFFFFFFFFFFFFF:FFFFFFFFFFFFFFFFFFFFFFFFF:FFFFFFFFFFFFFFF:FFFFFFFFFFF:
@A00234:352:HKFKNDSXX:3:1411:30987:21433 1:N:0:TCGCATCG+GTCAACTG
AGTAATTGCTCTTCCGTTTCTAGTTTAGCAAGGGGCTTGTAGCTGTGCGCACGTGGAGCCCTGCATTAGCAGACACCGCAGGCTCCGTGGCCTTGGGCAGATTCCTTTAAAACTGTGATCGGAGAATCACAGCGATATTTCTCCTTGCTG
+
FFFFFFFFFFFFFFFFFFFFFFFFFFFFFFFFFFFFFFFFFFFFFFFFFFFFFFFFFFFFFFFFFFFFFFFFFFFFFFFFFFFFFFFFFFFFFFFFFFFFFFFFF:FFFFFFFFFFFFFFFFFFFFFFFFFFFFFFFFFFFFFFFFFFFF
@A00234:352:HKFKNDSXX:3:1412:4038:1908 1:N:0:TCGCATCG+GTCAACTG
GAAGACATGGAAATCAGCCTTCCAAACATTCACTACTTTAACATCGACATGTCCAAAATGGGGCTGATCAACAAGGAAGAGGTTTTGCTGCCTCTGGACAACCCCTACGGCAAAATAACCGGGACGGTGAGGAGGAAGCTGCCTTCCAGG
+
FFFFFFFFFFFFFFFFFFFFFFFFFFFFFFFFFFFFFFFFFFFFFFFFFFFFFFFFFFFFFFFFFFFFFFFFFFFFFFFFFFFFFFFFFFFFFFFFFFFFFFFFFFFFFFFFFFFFFFFFFFFFFFFFFFFFFFFFFFFFFFFFFFFFFF
@A00234:352:HKFKNDSXX:3:1412:12129:21214 1:N:0:TCGCATCG+GTCAACTG
CGATGCTTTGCCACTCAAGTGTACTGCAAGTGGCGCTACCAGAATCGGGACGTGGACTTCGAGGCTACCTGGGGCGCTGTCCGGGACATTGTCCTGAAGAAATTTGCTGGGCCCTATGACAGAGGTGAATACTCACCTTCCGTGCAGAAG
+
FFFFFFFFFFFFFFFFFFFFFFFFFFF:FFFFFFFFFFFFFFFFFFFFFFFFFFFFFFFFFFFFFF:FFFFFFFFFFFFFFFFFFFFFFFFFFFFFFFFFF::FFFFFFFFFFFFFFFFFFFFFFFFFFFFF:FFFFFFFFFFFFFFFFF
@A00234:352:HKFKNDSXX:3:1412:13648:22968 1:N:0:TCGCATCG+GTCAACTG
AGTGAATGTTTGGAAGGCTGATTTCCATGTCTTCTATCTCAGGAAGCTGGCTCAGGGTCAGCACTTGTATGTCATAGAGGGTCTTCTGCACGGAAGGTGAGTATTCACCTCTGTCATAGGGCCCAGCAAATTTCTTCAGGACAATGTCCC
+
FFFFF:FFFFFFFF:FFFFFFFFFFFFFFFFFFFFFFFFFFFFFFFFFFFFFFFFFFFFFFFFFFFFFFFFFFFFFFFFFFFFFFFFFFFFFFF:FFFFFFF,FFFFFFFFFFFFFFFFFFFFFFF:F,FFFFFFFFFFFFFFFFFFF:F
@A00234:352:HKFKNDSXX:3:1412:13982:24549 1:N:0:TCGCATCG+GTCAACTG
AGTGAATGTTTGGAAGGCTGATTTCCATGTCTTCTATCTCAGGAAGCTGGCTCAGGGTCAGCACTTGTATGTCATAGAGGGTCTTCTGCACGGAAGGTGAGTATTCACCTCTGTCATAGGGCCCAGCAAATTTCTTCAGGACAATGTCCC
+
FFFFFFFFFFFFFFFFFFFFFFFFFFFFFFFFFFFFFFFFFFFFFFFFFFFFFFFFFFFFFFFFFFFFFFFFFFFFFFFFFFFFFFFFFFFFFFFFFFFFFF:FFFFFFFFFFFFFFFFFFFFFFFFFFFFFFFFFFFFFFF:FFFFFFF
@A00234:352:HKFKNDSXX:3:1412:20410:29042 1:N:0:TCGCATCG+GTCAACTG
CTGTCCGGGACATTGTCCTGAAGAAATTTGCTGGGCCCTATGACAGAGGTGAATACTCACCTTCCGTGCAGAAGACCCTCTATGACATACAAGTGCTGACCCTGAGCCAGCTTCCTGAGATAGAAGACATGGAAATCAGCCTTCCAAACA
+
FFFFFFFFFFFFFFFFFFFFFFFFFFFFFFFFFFFFFFFFFFFFFFFFFFFFFFFFFFFFFFFFFFFFFFFFFFFF:FFFFFFFFF:FFFFFFFFFFFFFFFFFFFFFFFFFFFFFFFFFFFFFFFFFFFFFFFFFFFFFFF:FFFFFFF
@A00234:352:HKFKNDSXX:3:1412:28040:31015 1:N:0:TCGCATCG+GTCAACTG
TGCTTTACGACTATTTCCTTAACGATCGGATCCTAAAGACAGAGTCTGAGGCAGAGGGCACAAGAACAGCAAGGAGAAATATCGCTGTGATTCTCCGATCACAGTTTTAAAGGAATCTGCCCAAGGCCACGGAGCCTGCGGTGTCTGCTA
+
FFFFFFFFFFFFFFFFFFFF:FFFFFFFFFFFFFFFFFFFFFFFFFFFFFFFFFFFFFFFFFFFFFFFFF:FFFFFFFFFFFFFFFFFFFFFFFFFFFFFFFFFFFFFFFFFFFFFFFF:FFFFFFFFFFFFFFFFFFFFFFFFFFFFFF
@A00234:352:HKFKNDSXX:3:1412:17029:36933 1:N:0:TCGCATCG+GTCAACTG
CCGGAGCCTGCGGTGTCTGCTAATGCAGGGCTCCACGTGCGCACAGCTACAAGCCCCTTGCTAAACTAGAAACGGAAGAGCAATTACTTCACACAGAGCAGAGCAATCAGTATCCTGAGTTGAAATTTTTGCAGGTGAGCACACAGTTAT
+
FFFFFFFFFFFFFFFFFFFFFFFFFFFFFFFFFFFFFFFFFFFFFFFFFFFFFFFFFFFF:FFFFFFFFFFFFFFFFFFFFF:FF:FFFFFFFFFFFFFFFFFFFFFFFFFFFFFFFFFFFFFFFFFFFFFFFFFFFFFFFF:F:FF:FF
@A00234:352:HKFKNDSXX:3:1413:31819:3490 1:N:0:TCGCATCG+GTCAACTG
GCAAATTTCTTCAGGACAATGTCCCGGACAGCGCCCCAGGTAGCCTCGAAGTCCACGTCCCGATTCTGGTAGCGCCACTTGCAGTACACTTGAGTGGCAAAGCATCGGTCCTTCACCTCGGGGAGAGTAGTGAACTGGTCCTTGATGAAT
+
FFFFFFFFFFFFFFFFFFFFFFFFFFFFFFFFFFFFF:FFFFFFFFFFFFFFFFFFFFFFFFFFFFFFFFFFFFFFFFFFFFFFFFFFFFFFFFFFFFFFFFFFFFFFFFFFFFFFFFFFFFFFFFFFFFFFFFFFFFFFFFFFFFFF:F
@A00234:352:HKFKNDSXX:3:1413:31919:23578 1:N:0:TCGCATCG+GTCAACTG
GTGAATGTTTGGAAGGCTGATTTCCATGTCTTCTATCTCAGGAAGCTGGCTCAGGGTCAGCACTTGTATGTCATAGAGGGTCTTCTGCACGGAAGGTGAGTATTCACCTCTGTCATAGGGCCCAGCAAATTTCTTCAGGACAATGTCCCG
+
FFFF,FFFFFFFFFFFFFFFFFFFFFFFFFFFFFFFFFFFFFFFFFFFFFFFFFFFFFFFFFFFFFFFFFFFFFFFFFFFFFFFFFFFFFFFFFFFFFFFFFFFFFFFFFFFFFFFFFFFFFFFFFFFFFFFFFFFFFFFFFFFFFFFFF
@A00234:352:HKFKNDSXX:3:1413:1732:26005 1:N:0:TCGCATCG+GTCAACTG
CCCTTGCTAAACTAGAAACGGAAGAGCAATTACTTCACACAGAGCAGAGCAATCAGTATCCTGAGTTGAAATTTTTGCAGGTGAGCACACAGTTATCCCAAGCATCACAACTGGCTGGAGCCATAACGTCACAGCCTGGAAGGCAGCTTC
+
FFFFFFFFFFFFFFFFFFFFFFFFFFFFFFFFFFFFFFFFFFFFFFFFFFFFFFFFFFFFFFFFFFFFFFFFFFFFFFFFFFFFFFFFFFFFFFFFFFFFFFFFFFFFFFFFFFFFFFFFFFFFFFFFFFFFFFFFFFFFFFFFFFFFFF
@A00234:352:HKFKNDSXX:3:1413:31132:31735 1:N:0:TCGCATCG+GTCAACTG
GGCAGAGGGCACAAGAACAGCAAGGAGAAATATCGCTGTGATTCTCCGATCACAGTTTTAAAGGAATCTGCCCAAGGCCACGGAGCCTGCGGTGTCTGCTAATGCAGGGCTCCACGTGCGCACAGCTACAAGCCCCTTGCTAAACTAGAA
+
FFFFFFFFFFFFFFFFFFFFFFFFFFFFF:FFF:FFFFFFFFFFFFFFFFFFFFFFFFFFFFFFFFFFFFFFFFFFFFFFFFFFFFFFFFFFFFFFFFFFFFFFFFFFFFFFFFFFFFFFFFFFFFFFFFFFFFFFFFFFFFFFFFFFFF
@A00234:352:HKFKNDSXX:3:1414:26648:3490 1:N:0:TCGCATCG+GTCAACTG
TGCGGTGTCTGCTAATGCAGGGCTCCACGTGCGCACAGCTACAAGCCCCTTGCTAAACTAGAAACGGAAGAGCAATTACTTCACACAGAGCAGAGCAATCAGTATCCTGAGTTGAAATTTTTGCAGGTGAGCACACAGTTATCCCAAGCA
+
FFFFFFFFFFFFFFFFFFFFFFFFFFFFFFFFFFFFFFFFFFFFFFFFFFFFFFFFFFFFFFFFFFFFFFFFFFFFFFFFFFFFFFFFFFFFFFFFFFFFFFFFFFFFFFFFFFFFFFFFFFFFFFFFFFFFFFFFFFFFFFFFFFFFFF
@A00234:352:HKFKNDSXX:3:1414:26612:3521 1:N:0:TCGCATCG+GTCAACTG
TGCGGTGTCTGCTAATGCAGGGCTCCACGTGCGCACAGCTACAAGCCCCTTGCTAAACTAGAAACGGAAGAGCAATTACTTCACACAGAGCAGAGCAATCAGTATCCTGAGTTGAAATTTTTGCAGGTGAGCACACAGTTATCCCAAGCA
+
FFFFFFFFFFFFFFFFFFFFFFFFFFFFFFFFFFFFFFFFFFFFFFFFFFFFFFFFFFFFFFFFFFF:FFFFFFFFFFFFFFFFFFFFFFFFFFFFFFFFFFFFFFFFFFFFFFFFFFFFFFFFFFFFFFFF:FFFFFFFFFFFFFFFFF
@A00234:352:HKFKNDSXX:3:1414:18873:11506 1:N:0:TCGCATCG+GTCAACTG
CTGCTCTGTGTGAAGTAATTGCTCTTCCGTTTCTAGTTTAGCAAGGGGCTTGTAGCTGTGCGCACGTGGAGCCCTGCATTAGCAGACACCGCAGGCTCCGTGGCCTTGGGCAGATTCCTTTAAAACTGTGATCGGAGAATCACAGCGATA
+
FFFFFFFFFFFFFFFFFFFFFFFFFFFFFFFFFFFFFFFFFFFFFFFFFFFFFFFFFFFFFFFFFFFFFFF:FFFFFFFFFFFFFF:FFFFFFFFFFFFFFFFFFFFFFFFFFFFFFFFFFFFFFFFFFFFFFFFFFFFFFFFFFFFFFF
@A00234:352:HKFKNDSXX:3:1414:5466:17159 1:N:0:TCGCATCG+GTCAACTG
ATTTGCTGGGCCCTATGACAGAGGTGAATACTCACCTTCCGTGCAGAAGACCCTCTATGACATACAAGTGCTGACCCTGAGCCAGCTTCCTGAGATAGAAGACATGGAAATCAGCCTTCCAAACATTCACTACTTTAACATCGACATGTC
+
FFFFFFFFFFFFFFFFFFFFFFFFFFFFFFFFFFFFFFFFFFFFFFFFFFFFFFFFFFFFFFFFFFFFFFFFFFFFFFFFFFFFFFFFFFFFFFFFFFFFFFFFFFFF:FFFFFFFFFFFFFFFFF:FFFFFFFFFFFFFFFFFFFFFFF
@A00234:352:HKFKNDSXX:3:1415:2112:2049 1:N:0:TCGCATCG+GTCAACTG
CAGCCTTCCAAACATTCACTACTTTAACATCGACATGTCCAAAATGGGGCTGATCAACAAGGAAGAGGTTTTGCTGCCTCTGGACAACCCCTACGGCAAAATAACCGGGACGGTGAGGAGGAAGCTGCCTTCCAGGCTGTGACGTTATGG
+
FFFFFFFFFFFFFFFFFFFFFFFFFFFFFFFFFFFFFFFFFFFFFFFFFFFFFFFFFFFFFFFFFFFFFFFFFFFFFFFFFFFFF:FFFFFFFFFFFF:FFFFFFFFFFFFFFFFFFFFFFFFFFFFFFFFFFFFFFFFFFFFFFF:FFF
@A00234:352:HKFKNDSXX:3:1415:20708:14998 1:N:0:TCGCATCG+GTCAACTG
GAAATTTGCTGGGCCCTATGACAGAGGTGAATACTCACCTTCCGTGCAGAAGACCCTCTATGACATACAAGTGCTGACCCTGAGCCAGCTTCCTGAGATAGAAGACATGGAAATCAGCCTTCCAAACATTCACTACTTTAACATCGACAT
+
FFFF:FFFFF:FFFFFFFFFFFFFFFF:FFFFFFFFFF,,FFFFF:F:FFFFF,FF,F:,FFFFF:FFFF:FFFF:FF,FFFF:F,:FFFF:FFFFFFFF:FFFFFF,:,FFFF:FFF,F,FFFFF:FFF:F::FFFFFFFFF::FFFFF
@A00234:352:HKFKNDSXX:3:1415:24162:36886 1:N:0:TCGCATCG+GTCAACTG
TATGGCTCCAGCCAGTTGTGATGCTTGGGATAACTGTGTGCTCACCTGCAAAAATTTCAACTCAGGATACTGATTGCTCTGCTCTGTGTGAAGTAATTGCTCTTCCGTTTCTAGTTTAGCAAGGGGCTTGTAGCTGTGCGCACGTGGAGC
+
FFFFFFFFFFFFFFFFFFFFFFFFFFFFFFFFFFFFFFFFFFFFFFFFF:FFFFFFFFFFFFFFFFFFFFFFFFFFFFFFFFFFFFFFFFFFFFFFFFFFFFFFFFFFFFFFFFFFFFFFFFFFFFFFFFFF:FFFFFFFFFFFFFFFFF
@A00234:352:HKFKNDSXX:3:1416:19705:1892 1:N:0:TCGCATCG+GTCAACTG
GAGAATCACAGCGATATTTCTCCTTGCTGTTCTTGTGCCCTCTGCCTCAGACTCTGTCTTTAGGATCCGATCGTTAAGGAAATAGTCGTAAAGCACTGGCTGCTGCCACATCCGTTGATCTGAACATGAGATCAAACACTGTCATCATCC
+
FFFFFFFFFFFFFFFFFFFFFFFFFFFFFFFFFFFFFFFFFFFFFFFFFFFFFFFFFFF,FFFFFFFFFFFFFFFFFFFFFFFFFFFFFFFFFFFFFFFFFFFFFFFFFFFFFFFFFFFFFFFFFFFFFFFFFFFFFFFFFFFFFFFF:F
@A00234:352:HKFKNDSXX:3:1416:31467:4883 1:N:0:TCGCATCG+GTCAACTG
TAGAAACGGAAGAGCAATTACTTCACACAGAGCAGAGCAATCAGTATCCTGAGTTGAAATTTTTGCAGGTGAGCACACAGTTATCCCAAGCATCACAACTGGCTGGAGCCATAACGTCACAGCCTGGAAGGCAGCTTCCTCCTCACCGTC
+
FFFFFFFFFFFFFFFF::FF,F,FFFFFFFFFFFFFFFFFFFFFFFFFFFFFF:FFFFFF::FF:FFFFFFFFFFF,FFFFFFFFFFFFFFFFFFFFFFFFFFFFFFFFFFFFFFFFFFFFFFFFF,F,FFF:FFFFFFFFFFF,FFF:F
@A00234:352:HKFKNDSXX:3:1416:2230:24330 1:N:0:TCGCATCG+GTCAACTG
CGGATGATTTTTTTTTCACATGGTTTTATTACGTTTTTGGTACAACCCAGACATCCCTAGGATGATGACAGTGTTTGATCTCATGTTCAGATCAACGGATGTGGCAGCAGCCAGTGCTTTACGACTATTTCCTTAACGATCGGATCCTAA
+
FFFFFFFFFFFFFFFFFFFFFFF:FFFFFFFFFFFFFFFFFFFFFFFFFFFFFFFFF:FFFFFFFFFFFFFFFFFFFFFFFFFFFFFFFFFFFFFFFFFFFFFFFFFFFFFFFFFFFFFFFFFFFFFFFF:FFFF:FFFFFFFFFFFFFF
@A00234:352:HKFKNDSXX:3:1416:19280:26772 1:N:0:TCGCATCG+GTCAACTG
GTAGGGGTTGTCCAGAGGCAGCAAAACCTCTTCCTTGTTGATCAGCCCCATTTTGGACATGTCGATGTTAAAGTAGTGAATGTTTGGAAGGCTGATTTCCATGTCTTCTATCTCAGGAAGCTGGCTCAGGGTCAGCACTTGTATGTCATA
+
FFFFFFFFFFFFFFFFFFFFFFFFFFFFFFFFFFFFFFFFFFFFFFFFFFF,FFFFFF:FFFFFFFFFFFFFFFFFFFFFFFFFFFFFFFFFFFFFFFFFFFFFFFFFFFFFFFFFFF:F:FFFFFFFFFFFFFFFFFFFFFFFFFFFFF
@A00234:352:HKFKNDSXX:3:1418:6244:23766 1:N:0:TCGCATCG+GTCAACTG
GTTGAAATTTTTGCAGGTGAGCACACAGTTATCCCAAGCATCACAACTGGCTGGAGCCATAACGTCACAGCCTGGAAGGCAGCTTCCTCCTCACCGTCCCGGTTATTTTGCCGTAGGGGTTGTCCAGAGGCAGCAAAACCTCTTCCTTGT
+
FFFFFFFFFFFFFFFFFFFFFFFFFFFFFFFFFFFFFFFFFFFFFFFFFFFFFFFFFFFFFFFFFFFFFFFFFFFFFFF:FFFFFFFFFFFFFFFFFFFFFFFFFFFFFFFFFFFFFFFFFFFFFFFFFFFFFFFFFFFFFFFFFFFFFF
@A00234:352:HKFKNDSXX:3:1419:32172:13401 1:N:0:TCGCATCG+GTCAACTG
CTGCTCTGTGTGAAGTAATTGCTCTTCCGTTTCTAGTTTAGCAAGGGGCTTGTAGCTGTGCGCACGTGGAGCCCTGCATTAGCAGACACCGCAGGCTCCGTGGCCTTGGGCAGATTCCTTTAAAACTGTGATCGGAGAATCACAGCGATA
+
FFFFFFFFFFFFFFFFFFFFFFFFFFFFFFFFFFFFFFFFFFFFFFFFFFFFFFFFFFFFFFFFFFFFFFFFFFFFFFFFFFFFFFFFFFFFFFFFFFFFFFFFFFFFFFFFFFFFFF:FFFFFFFFFFFFFFFFFFFFFFFFFFFFFF:
@A00234:352:HKFKNDSXX:3:1419:32090:13542 1:N:0:TCGCATCG+GTCAACTG
CTGCTCTGTGTGAAGTAATTGCTCTTCCGTTTCTAGTTTAGCAAGGGGCTTGTAGCTGTGCGCACGTGGAGCCCTGCATTAGCAGACACCGCAGGCTCCGTGGCCTTGGGCAGATTCCTTTAAAACTGTGATCGGAGAATCACAGCGATA
+
FFFFFFFFFFFFFFFFFFFFFFFFFFFFFFFFFFFFFFFFFFFFFFFFFFFFFFFFFFFFFFFFFFFFFFFFFFFFFFFFFFFFFFFFFFFFFFFFFFFFFFFFFF,FFFFFFFFFFFFFFFFFFFFFFFFFFFFFFFFFFFFFFFFFFF
@A00234:352:HKFKNDSXX:3:1419:21847:14121 1:N:0:TCGCATCG+GTCAACTG
ACCTGGGGCGCTGTCCGGGACATTGTCCTGAAGAAATTTGCTGGGCCCTATGACAGAGGTGAATACTCACCTTCCGTGCAGAAGACCCTCTATGACATACAAGTGCTGACCCTGAGCCAGCTTCCTGAGATAGAAGACATGGAAATCAGC
+
FFFFFFFFFFFFFFFFFFFFFFFFFFFFFFFFFF,FFFFFFFFFFFFFFFFFFFFFFFFFFFFFFFFFFFFFFFFFFFFFFFFFFFFFFFFFFFFFFFFFFFF:FFFFFFFFFFFFFFFFFFFFFFFFFFFF:FFFFFFFFFF,FFFFFF
@A00234:352:HKFKNDSXX:3:1419:6027:14873 1:N:0:TCGCATCG+GTCAACTG
TTTCACATGGTTTTATTACGTTTTTGGTACAACCCAGACATCCCTAGGATGATGACAGTGTTTGATCTCATGTTCAGATCAACGGATGTGGCAGCAGCCAGTGCTTTACGACTATTTCCTTAACGATCGGATCCTAAAGACAGAGTCTGA
+
FFFFFFFFFF:FFFFFFFFFFFFFFFFFFFFFFFFFFF:FFFFFFFFFFFFFFFFFFFFFFFFFFFFFFFFFFFFFFFFFFFFFFFFFFFFFFFFFFFFFF:FFF:FFF:FFFFFFFFFFFFFFFFFFFFFFF:FFFFFFFFFFF:FFFF
@A00234:352:HKFKNDSXX:3:1419:1154:15295 1:N:0:TCGCATCG+GTCAACTG
GTCACATTTTGGACATGTCGATGTTAAAGTAGTGAATTTATGGAAGGCTGATTTCCATGTCTTCTAACTCAGGAAGCTCGCTCAGGGTCAGCACTTGTATGTCATAGAGGGTCTACTGCACGGAATTTGAGTATTCAACTCTGTCATAGG
+
:F,,:F,,:F:FF,F:FF:,F,F,FFFFFF,FFFF:F,F,FF:FF:F::FFF:,,FF,:FFFFF,F,FFFF:F:,:FF,F,,FFFF,FFF,::F,:F:FFFFF,,F:FF,,F:F,F:F:,:::FF,,F:,F,,:,FFFF,F:F::,,F,,
@A00234:352:HKFKNDSXX:3:1419:15519:16658 1:N:0:TCGCATCG+GTCAACTG
CGCCATAACGTCACAGCCTGGAAGGCAGCTTCCTCCTCACCGTCCCGGTTATTTTGCCGTAGGGGTTGTCCAGAGGCAGCAAAACCTCTTCCTTGTTGATCAGCCCCATTTTGGACATGTCGATGTTAAAGTAGTGAATGTTTGGAAGGC
+
FFFFFFFFFFFFFFFFFFFFFFFFFFFFFFFFFFFFFFFFFFFFFFFFFFFFFFFFFFFFFFFFFFFFFFFFFFFFFFFFFFF:FFFFFFFFFFFFFFFFFFFFFFFFF,FFFFFFF:FFFFF:F:F:FFFFFFFFFFFFFFFFFFFFFF
@A00234:352:HKFKNDSXX:3:1419:19895:25238 1:N:0:TCGCATCG+GTCAACTG
GAGGAAGCTGCCTTCCAGGCTGTGACGTTATGGCTCCAGCCAGTTGTGATGCTTGGGATAACTGCGTGCTCACCTGCAAAAATTTCAACTCAGGATACTGATTGCTCTGCTCTGTGTGAAGTAATTGCTCTTCCGTTTCTAGTTTAGCAA
+
FFFFFFFFFFFFFFFFFFFFFFFFFFFFFFFFFFFFFFFFFFFFFFFFFFFF:FFFFFFFFFFFFFFFFFF:FFFFFFFFFFFFFFFFFFFFFFFFFFFFFFFFFFFFFFFFFFFFFFFFFFFFFFFFFFFFFFF:FFF,:FFFFFFFFF
@A00234:352:HKFKNDSXX:3:1419:13892:25927 1:N:0:TCGCATCG+GTCAACTG
GAGAATCACAGCGATATTTCTCCTTGCTGTTCTTGTGCCCTCTGCCTCAGACTCTGTCTTTAGGATCCGATCGTTAAGGAAATAGTCGTAAAGCACTGGCTGCTGCCACATCCGTTGATCTGAACATGAGATCAAACACTGTCATCATCC
+
FFFFFFFFFFFFFFFFFFFFFFFFFFFFFFFFFFFFFFFFFFFFFFFFFFFFFF:FFF:FFFFFFFFFFFFFFFFFFFFFF:FFFFFFFFFFFFFFFFFFFFFFFFFFFFFFFFFFFFFFFFFFFFFFFFFFFFFFFFFFFFFFFFFFFF
@A00234:352:HKFKNDSXX:3:1419:25057:27195 1:N:0:TCGCATCG+GTCAACTG
GGAAGAGCAATTACTTCACACAGAGCAGAGCAATCAGTATCCTGAGTTGAAATTTTTGCAGGTGAGCACACAGTTATCCCAAGCATCACAACTGGCTGGAGCCATAACGTCACAGCCTGGAAGGCAGCTTCCTCCTCACCGTCCCGGTTA
+
FFFFFFFFFFFFFFFFFFFFFFFFFFFFFFFFFFFFFFFFFFFFFFFFFFFFFFFFFFFFFFFFFFFFFFFFFFFFFFFFFFFFFFFFFFFFFFFFFFFFFFFFFFFFFFFFFFFFFFFFFFFFFFFFFFFFFFFFFFFFFFFFFFFFFF
@A00234:352:HKFKNDSXX:3:1419:21404:36871 1:N:0:TCGCATCG+GTCAACTG
ACCTCTTGGAGCCTCAATCAAATGCAAATCACTCCTCAGCTGGGGTTGGAAGTTCAAGCCCCCCTGCCCTCCTCCATGAGGAGCTTCAGCCAGAGATTTTCAAAACACTAGGATGATTTTTTTTTCACATGGTTTTATTACGTTTTTGGT
+
FFFFFFFFFFFFFFFFFFFFFFFF:FFFFFFFFFFFFFFFFFFFFFFFFFFFFFFFFFFFFFFFFFFFFFFFFFFFFFFFFFFFFFFFFFFFFFFFFFFFFFFFFFFFFFFFFFFFFFFFFFFFFFF:FFFFFFFFFFFFFFFFFFFFFF
@A00234:352:HKFKNDSXX:3:1420:26964:10207 1:N:0:TCGCATCG+GTCAACTG
CAGAATCGGGACGTGGACTTCGAGGCTACCTGGGGCGCTGTCCGGGACATTGTCCTGAAGAAATTTGCTGGGCCCTATGACAGAGGTGAATACTCACCTTCCGTGCAGAAGACCCTCTATGACATACAAGTGCTGACCCTGAGCCAGCTT
+
FFFFFFFFFFFFFFFFFFFFFFFFFFFFFFFFFFFFFFFFFFFFFFFFFFFFFFFFFF,F:,FFFFFFFFFFFFFFFFFFFFFFFFFFFFFFFFFFFFFFFFFFFFFFFFFFFFFFFFFFFFFFFFF:FFFFFFFFFFFFFFFFFFFFFF
@A00234:352:HKFKNDSXX:3:1420:6840:21261 1:N:0:TCGCATCG+GTCAACTG
CCTCCCATCATTCACTCTGGAATCAAAGACCTCAAGGTCTTGAAAACAACCCAGTCTGGATTTGAAGGATTCATCAAGGACCAGTTCACTACTCTCCCCGAGGTGAAGGACCGATGCTTTGCCACTCAAGTGTACTGCAAGTGGCGCTAC
+
FFFFFFFFFFFFFFFFFFFFFFFFFFFFFFFFFFFFFFFFFFFFFFFFFFFFFFFFFFFFFFFFFFFFFFFFFFFFFFFFFFFFFFFFFFFFFFFFFFFFFFFFFFFFFFFFFFFFFFFFFFFFFFFF:FFFFFFFFF:FFFF:FFFFFF
@A00234:352:HKFKNDSXX:3:1420:26820:23202 1:N:0:TCGCATCG+GTCAACTG
CTGCAAGTGGCGCTACCAGAATCGGGACGTGGACTTCGAGGCTACCTGGGGCGCTGTCCGGGACATTGTCCTGAAGAAATTTGCTGGGCCCTATGACAGAGGTGAATACTCACCTTCCGTGCAGAAGACCCTCTATGACATACAAGTGCT
+
FFFFFFFFFFFFFFFFFFFFFFFFFFFFFFFFFFFFFFFFFFFFFFFFFFFFFFFFFFFFFFFFFFFFFFFFFF:F:FFFFFFFFFFFFFFFFFFFFFFFFFFFFFFFFFFFFFFFFFFFFFFFFFFFFFFFFFFFFFFFFFFFFFFFFF
@A00234:352:HKFKNDSXX:3:1420:18756:24079 1:N:0:TCGCATCG+GTCAACTG
CCCAGTCTGGATTTGAAGGATTCATCAAGGACCAGTTCACTACTCTCCCCGAGGTGAAGGACCGATGCTTTGCCACTCAAGTGTACTGCAAGTGGCGCTACCAGAATCGGGACGTGGACTTCGAGGCTACCTGGGGCGCTGTCCGGGACA
+
FFFFFFFFFFFFFFFFFFFFFFFFFFFFFFFFFFFFFFFFFFFFFFFFFFFFFFFFFFFFFFFFFFFFFFFFFFFFFFFFFFFFFFFFFFFFFFFFFFFFFFFFFFFFFFFFFFFFFFFFFFFFFFFF,FFFFFFFFFFFFFFFFFF:FF
@A00234:352:HKFKNDSXX:3:1420:19786:25238 1:N:0:TCGCATCG+GTCAACTG
ACCAGCTACAAGCCACTTGCTAAACTAGAAACGGAAGAGCAATTACTTCACACAGAGCAGAGCAATCAGTATCCTGAGTTGAAATTTTTGCAGGTGAGCACACAGTTATCCCAAGCATCACAACTGGCTGGAGCCATAACGTCACAGCCT
+
FFFFFFFFFFFFFFFFFFFFFFFFFFFFFFFFFFFFFFFFFFFFFFFFFFFFFFFFFFFFFFFFFFFFFFFFFFFFFFFFFFFFFFFFFFFFFFFFFFFFF:FFFFFFFFFFFFFFFFFFFFFFFFFFFFFFFFFFFFFFFFFFFFFFFF
@A00234:352:HKFKNDSXX:3:1420:17616:36699 1:N:0:TCGCATCG+GTCAACTG
CCGGGTGTGGCAGCAGCCAGTGCTTTACGACTATTTCCTTAACGATCGGATCCTAAAGACAGAGTCTGAGGCAGAGGGCACAAGAACAGCAAGGAGAAATATCGCTGTGATTCTCCGATCACAGTTTTAAAGGAATCTGCCCAAGGCCAC
+
FF:,FF:FFF:FFFFFFFFFFF:FFFFF:FF:FFFFF:FFFF,FFFFFFFFFFFFF:FFFFF,FF:F:F:FFFFFFFFFFFFFFFFFFFFFFF:FFFFFFFFFFFFFFFFFFFFFFFFFFFFF:FFFFFFFFFFF:F:FFF,FFFF:FFF
@A00234:352:HKFKNDSXX:3:1421:17969:9408 1:N:0:TCGCATCG+GTCAACTG
CCCGGTTATTTTGCCGTAGGGGTTGTCCAGAGGCAGCAAAACCTCTTCCTTGTTGATCAGCCCCATTTTGGACATGTCGATGTTAAAGTAGTGAATGTTTGGAAGGCTGATTTCCATGTCTTCTATCTCAGGAAGCTGGCTCAGGGTCAG
+
FFFFFFFFFFFFFFFFFFFFFFFFFFFFFFFFFFFFFFFFFFFFFFFFFFFFFFFFFFFFFFFFFFFFFFFFF:FFFFFFFFFFFFFFFFFFFFFFFFFFFFFFFFFFFFFFFFFFFFFFFFFFFFFFFFFFFFFFFF:FFF:FFFFFFF
@A00234:352:HKFKNDSXX:3:1421:18096:20870 1:N:0:TCGCATCG+GTCAACTG
CCAAAATGGGGCTGATCAACAAGGAAGAGGTTTTGCTGCCTCTGGACAACCCCTACGGCAAAATAACCGGGACGGTGAGGAGGAAGCTGCCTTCCAGGCTGTGACGTTATGGCTCCAGCCAGTTGTGATGCTTGGGATAACTGTGTGCTC
+
:FFFFFFFFFFFFFFFFFFFFFFFFFFFFFFFFFFFFFFFFFFFFFFFFFFFFFFFFFFFFFFFFFFFFFFFFFFFFFFFFFFFFFFFFFFFFFFFFFFFFFFFFFFF:FFFFFF:F:FFFFFFFFFFFFFFFFFFFFFFFFFFFFFFFF
@A00234:352:HKFKNDSXX:3:1421:17309:21637 1:N:0:TCGCATCG+GTCAACTG
CCAAAATGGGGCTGATCAACAAGGAAGAGGTTTTGCTGCCTCTGGACAACCCCTACGGCAAAATAACCGGGACGGTGAGGAGGAAGCTGCCTTCCAGGCTGTGACGTTATGGCTCCAGCCAGTTGTGATGCTTGGGATAACTGTGTGCTC
+
FFFFFFFFFFFFFFFFFFFFFFFFFFFFFFFFFFFFFFFFFFFFFFFFFFFFFFFFFFFFFFFFFFFFFFFFFFFFFFFFFFFFFFFFFFFFFFFFFFFFFFFFFFFFFFFFFFFFFFFFFFFFFFFFFFFFFFFFFFFFFFFFFFFFFF
@A00234:352:HKFKNDSXX:3:1422:29957:24471 1:N:0:TCGCATCG+GTCAACTG
AGTAATTGCTCTTCCGTTTCTAGTTTAGCAAGGGGCTTGTAGCTGTGCGCACGTGGAGCCCTGCATTAGCAGACACCGCAGGCTCCGTGGCCTTGGGCAGATTCCTTTAAAACTGTGATCGGAGAATCACAGCGATATTTCTCCTTGCTG
+
FFFFFFFFFFFFFFFFFFFFFFFFFFFFFFFFFFFFFFFFFFFFFFFFFFFFFFFFFFFFFFFFFFFFFFFFFFFFFFFFFFFFFFFFFFFFFFFFFFFFF:FFFFFFFFFFFFFFFFFFFFFFF:FFFFFFFFFF:FFFFFFFFFFFFF
@A00234:352:HKFKNDSXX:3:1423:24605:9846 1:N:0:TCGCATCG+GTCAACTG
CAGCGATATTTCTCCTTGCTGTTCTTGTGCCCTCTGCCTCAGACTCTGTCTTTAGGATCCGATCGTTAAGGAAATAGTCGTAAAGCACTGGCTGCTGCCACATCCGTTGATCTGAACATGAGATCAAACACTGTCATCATCCTAGGGATG
+
FFFFFFFFFFFFFFFFFFFFFFFFFFFFFFFFFFFFFFFFFFFFFFFFFFF:FFFFFFFFFFFFFFFFFFFFFFFFFFFFFFFFFFFFFFFFFFFFFFF:FFFFFFFFFFFFFFFFFF:FFFFFFFFFFFFFFFFFFFFFFFFFFFFFFF
@A00234:352:HKFKNDSXX:3:1423:2184:34710 1:N:0:TCGCATCG+GTCAACTG
ATGTCATAGAGGGTCTTCTGCACGGAAGGTGAGTATTCACCTCTGTCATAGGGCCCAGCAAATTTCTTCAGGACAATGTCCCGGACAGCGCCCCAGGTAGCCTCGAAGTCCACGTCCCGATTCTGGTAGCGCCACTTGCAGTACACTTGA
+
FFFFFFFFFFFFFFFFFFFFFFFFFFFFFFFFFF:FFFFFFFFFFFFFF:FFFFFFFFFFFFFFFFFFFFFFFFFFFFFFFFFFFFFFFFFFFFFFFFFFFFFFFFFFFFFFFFFFFFFFFFFFFFFFFFFFFF:FFFFFFFFFFFFFFF
@A00234:352:HKFKNDSXX:3:1424:24008:8531 1:N:0:TCGCATCG+GTCAACTG
GTGCGCACAGCTACAAGCCCCTTGCTAAACTAGAAACGGAAGAGCAATTACTTCACACAGAGCAGAGCAATCAGTATCCTGAGTTGAAATTTTTGCAGGTGAGCACACAGTTATCCCAAGCATCACAACTGGCTGGAGCCATAACGTCAC
+
FFFFFFFF:FFFFFFFFFFFFFFFFFFFFFFFFFFFFFFFFFFFFFFFFFFFFFFFFFFFFFFFFFFFFFFFFFFFFFFFFFFFFFFFFF,FFFFFFFFFFFFFFFFFFFFFFFFFFFFFFFFFFFFFFFFFFFFFFFFF:F:FFFFFFF
@A00234:352:HKFKNDSXX:3:1424:19407:22858 1:N:0:TCGCATCG+GTCAACTG
CTTCGAGGCTACCTGGGGCGCTGTCCGGGACATTGTCCTGAAGAAATTTGCTGGGCCCTATGACAGAGGTGAATACTCACCTTCCGTGCAGAAGACCCTCTATGACATACAAGTGCTGACCCTGAGCCAGCTTCCTGAGATAGAAGACAT
+
FFFFFFFFFFFFFFFFFFFFFFFFFFFFFFFFFFFFFFFFFFFF:,FFFFFFFFFFFFFFFFFFFFFFFFFFFFFFFFFFFFFFFFFFFFFFFFFFFFFFFFFFFFFFFFFFFFFFFFFFFFFFFFFFFFFFFFFFFFFFFFFFFFFFFF
@A00234:352:HKFKNDSXX:3:1424:11460:24001 1:N:0:TCGCATCG+GTCAACTG
GAACAGCAAGGAGAAATATCGCTGTGATTCTCCGATCACAGTTTTAAAGGAATCTGCCCAAGGCCACGGAGCCTGCGGTGTCTGCTAATGAAGGGCTCCACGTGCGCACAGCTACAAGCCCCTTGCTAAACTAGAAACGGAAGAGCAATT
+
FFFFFFF,FF:FF,F:,FFF:F:F,:FFF,::FFF:FF,F:F:,F:F:FFFF:FF,,F:FF:,F,FF,,FFFFF,F,:,FFFF:,FFF::,FF:,,FFFF,F,:,FFFFF:F,FFFFFFF:FFF,FFFFFF:FFFFFF,:F,:FF:F::F
@A00234:352:HKFKNDSXX:3:1424:23330:30874 1:N:0:TCGCATCG+GTCAACTG
ATCAAAGACCTCAAGGTCTTGAAAACAACCCAGTCTGGATTTGAAGGATTCATCAAGGACCAGTTCACTACTCTCCCCGAGGTGAAGGACCGATGCTTTGCCACTCAAGTGTACTGCAAGTGGCGCTACCAGAATCGGGACGTGGACTTC
+
FFFFFFFFFFFFFFFFFFFFFFFF:FFFFFFFFF,:FFFFFFFFFFFFFFFFFFFFFFFFFFFFFFFFFFFFFFFFFFFFFFFFFFFFFFFFFFFFFFFFFFFFFF:FFFFFFFFFFFFFFFFFFFFFFFFFFFFFFFFFFFFFFFFFFF
@A00234:352:HKFKNDSXX:3:1424:30400:33755 1:N:0:TCGCATCG+GTCAACTG
CTCAGGAAGCTGGCTCAGGGTCAGCACTTGTATGTCATAGAGGGTCTTCTGCACGGAAGGTGAGTATTCACCTCTGTCATAGGGCCCAGCAAATTTCTTCAGGACAATGTCCCGGACAGCGCCCCAGGTAGCCTCGAAGTCCACGTCCCG
+
FFFFFFFFFFFFFFFFFFFFFFFFFFF:FFFFFFFFFFFFFFFFFFFFFFFF:FFFFFFF:F:FF,FFF:FFFFFFFF::FFFFFFFFFFFFFF:FFFFFFFFFFFFFFFFFFFFFFFFFFFFFFFFFFFFFFFFFFFFFFFFFFFFFFF
@A00234:352:HKFKNDSXX:3:1425:8034:15060 1:N:0:TCGCATCG+GTCAACTG
GTAGGTGAGCACACAGTTATCCCAAGCATCACAACTGGCTGGAGCCATAACGTCACAGCCTGGAAGGCAGCTTCCTCCTCACCGTCCCGGTTATTTTGCCGTAGGGGTTGTCCAGAGGCAGCAAAACCTCTTCCTTGTTGATCAGCCCCA
+
FFF:FFFFFFFFFFFFFFFFFFFFFFFFFFFFFFFF:F:FFFFFFFFFFFFFFFFFFFFFFFFFFFFFFFFFFFFFFFFFFFFFFFFFFFFFFFFFFF:FFFFFFFFFFFFFFFFFFFFFFFFFFFFFFFFFFFFFFFFFFFFFFFFFFF
@A00234:352:HKFKNDSXX:3:1425:19542:27790 1:N:0:TCGCATCG+GTCAACTG
TAAAGACAGAGTCTGAGGCAGAGGGCACAAGAACAGCAAGGAGAAATATCGCTGTGATTCTCCGATCACAGTTTTAAAGGAATCTGCCCAAGGCCACGGAGCCTGCGGTGTCTGCTAATGCAGGGCTCCACGTGCGCACAGCTACAAGCC
+
FFFFFFFFFFFFFFFFFFFFFFFFFFFFFFFFFFFFFFFFFFFFFFFFFFFFFFFFFFFFFFFFFFFFFFFFFFFFFFFFFFFFFFFFFFFFFFFFFFFFFFFFFFFFFFFFFFFFFFFFFFFFFFFFFFFFFFFFFFFFFFFFFFFFFF
@A00234:352:HKFKNDSXX:3:1425:29116:29058 1:N:0:TCGCATCG+GTCAACTG
CTGTCCGGGACATTGTCCTGAAGAAATTTGCTGGGCCCTATGACAGAGGTGAATACTCACCTTCCGTGCAGAAGACCCTCTATGACATACAAGTGCTGACCCTGAGCCAGCTTCCTGAGATAGAAGACATGGAAATCAGCCTTCCAAACA
+
FFFFFFFFFFFFFFFFFFFFFFFF::FFFFFFFFFFFFFFFFFFFFFFFFFF:FFFFFFFFFFFFFFFFFFFFFFFFFFFFFFFFF:FFFFFFFFFFFFFFFFFFFFFFFFFFFFFFFF:FFFFFFFFFFFFF:FFFFFFFFFFFFFFFF
@A00234:352:HKFKNDSXX:3:1426:20175:17080 1:N:0:TCGCATCG+GTCAACTG
AGCCCCTTGCTAAACTAGAAACGGAAGAGCAATTACTTCACACAGAGCAGAGCAATCAGTATCCTGAGTTGAAATTTTTGCAGGTGAGCACACAGTTATCCCAAGCATCACAACTGGCTGGAGCCATAACGTCACAGCCTGGAAGGCAGC
+
FFFFFFFFFFFFFFFFFFFFFFFFFFFFFFFFFFFFFFFFFFFFFFFFFFFFFFFFFFFFFFFFFFFFFFFFFFFFFFFFFFFFFFFFFFFFFFFFFFFFFFFFFFFFFFFFFFFFFFFFFFFFFFFFFFFFFFFFFFFFFFF:FFFFFF
@A00234:352:HKFKNDSXX:3:1426:8323:20760 1:N:0:TCGCATCG+GTCAACTG
CGTGGACTTCGAGGCTACCTGGGGCGCTGTCCGGGACATTGTCCTGAAGAAATTTGCTGGGCCCTATGACAGAGGTGAATACTCACCTTCCGTGCAGAAGACCCTCTATGACATACACGTGCTGACCCTGAGCCAGCTTCCTGAGATAGA
+
F,FF:FFF:F,F:FF,FFFFFFFF::FFFFF:FF:FF,,,FF:F:F,FF,:FFF:F,F:FFF:F:FF:FFFFF,FF:FF,:FFFF:FFF:F:,F:F:FF:FF:F:,FFF:,FFF:FF,F,FFFFF:FF:FF:,FFFFFF:FF,FFFFF:F
@A00234:352:HKFKNDSXX:3:1426:7554:21496 1:N:0:TCGCATCG+GTCAACTG
CGTGGACTTCGAGGCTACCTGGGGCGCTGTCCGGGACATTGTCCTGAAGAAATTTGCTGGGCCCTATGACAGAGGTGAATACTCACCTTCCGTGCAGAAGACCCTCTATGACATACAAGTGCTGACCCTGAGCCAGCTTCCTGAGATAGA
+
FFFFFFFFFFFFFFFFFFFFFFFFFFFFFFFFFFFFFFFFFFFFFFFFFFF,FFFFFFFFFFFFFFFFFFFFFFFFF,FFFFFFFFFFFFFFFFFFFFFFFFFFFFFFFFFFFFFFFFFFFFFFFFFFFFFFFFFFFFFFFFFFFFFFFF
@A00234:352:HKFKNDSXX:3:1426:6578:30170 1:N:0:TCGCATCG+GTCAACTG
CTGGGGCGCTGTCCGGGACATTGTCCTGAAGAAATTTGCTGGGCCCTATGACAGAGGTGAATACTCACCTTCCGTGCAGAAGACCCTCTATGACATACAAGTGCTGACCCTGAGCCAGCTTCCTGAGATAGAAGACATGGAAATCAGCCT
+
FFFFFFFFFFF:FFFFFFF::FFFFFFF:,F,,,FFFFFFFFFFFFFFFFFFFFFFFFFF:FFFFFFFFFFFFFFFFFFFFFFFFFFFFFFFFFFFFFFFFFFFFFFFFFFFFFFFFFFF:FFF:FFFFFFFFFFFF:FFFFFFFF:FFF
@A00234:352:HKFKNDSXX:3:1427:15854:2769 1:N:0:TCGCATCG+GTCAACTG
GTCCCGGTTATTTTGCCGTAGGGGTTGTCCAGAGGCAGCAAAACCTCTTCCTTGTTGATCAGCCCCATTTTGGACATGTCGATGTTAAAGTAGTGAATGTTTGGAAGGCTGATTTCCATGTCTTCTATCTCAGGAAGCTGGCTCAGGGTC
+
FFFFFFFFFFFFFFFFFF:FFFFFFFFFFFFFFFFFFFFFFFFFFFFFFFFFFFFFFFFFFFFFFFFFFFFFFFFFFFFFFF:FFFF,FFFFFFFFFFFFFFFFFFFFFFF:FFFFFFFFFFFFFFFFFFFFFFFFFFFFF:FFFFFFFF
@A00234:352:HKFKNDSXX:3:1427:11288:6104 1:N:0:TCGCATCG+GTCAACTG
AGGACCGATGCTTTGCCACTCAAGTGTACTGCAAGTGGCGCTACCAGAATCGGGACGTGGACTTCGAGGCTACCTGGGGCGCTGTCCGGGACATTGTCCTGAAGAAATTTGCTGGGCCCTATGACAGAGGTGAATACTCACCTTCCGTGC
+
FFFFFFFFFFFFFFFFFFFFFFFFFFFFFFFFFFFFFFFFFFFFF:FFFFFFFFFFFFFFFFFFFFFFFFFFFFFFFFFFFFFFFFFFFFFF:FFFFFFFFFFFFF,:FFFFFFFFFFFFFFFFFFFFFFFFFFFFFFF:FFFFFFFFFF
@A00234:352:HKFKNDSXX:3:1427:31006:12414 1:N:0:TCGCATCG+GTCAACTG
ATTACGTTTTTGGTACAACCCAGACATCCCTAGGATGATGACAGTGTTTGATCTCATGTTCAGATCAACGGATGTGGCAGCAGCCAGTGCTTTACGACTATTTCCTTAACGATCGGATCCTAAAGACAGAGTCTGAGGCAGAGGGCACAA
+
F:FFFFFFFFFFFFFFFFFFFFFFFFFFFFFFFFFFFFFFFFFFFFFFFFFFFFFFFFFFFFFFFFFFFFFFFFFFFFFFFFFFFFFFFFFFFFFFFFFFFFFFFF:,FFFFFFFFFFFFFFFFFFFFFFFFFFFFFFFFFFFFFFFFFF
@A00234:352:HKFKNDSXX:3:1427:25238:26506 1:N:0:TCGCATCG+GTCAACTG
GTGCACAGCTACAAGCCCCTTGCTAAACTAGAAACGGAAGAGCAATTACTTCACACAGAGCAGAGCAATCAGTATCCTGAGTTGAAATTTTTGCAGGTGAGCACACAGTTATCCCAAGCATCACAACTGGCTGGAGCCATAACATCACAG
+
FFFFFFFFFFFFFFFFFFFFFFFFFFFFFFFFFFFFFFFFFFFF:FFF:,FFFF:F,FFFFFFF:FFFFFFF,F:FFFFFF,FFF:F,FFF:,FFFFFF:FF:FFF,,FFF::FFFFFFF,FFFF:F:FFF,FFFFFFFFFFFF,:FFFF
@A00234:352:HKFKNDSXX:3:1427:9516:26710 1:N:0:TCGCATCG+GTCAACTG
GTTTTATTACGTTTTTGGTACAACCCAGACATCCCTAGGATGATGACAGTGTTTGATCTCATGTTCAGATCAACGGATGTGGCAGCAGCCAGTGCTTTACGACTATTTCCTTAACGATCGGATCCTAAAGACAGAGTCTGTGGCAGAGGG
+
FFFFFFFFFFFFFFFFFFFFFFFFFFFFFFFFFFFFFFFFFFFFFFFFFFFFFFFFFFFFFFFFFFFFFFFFFFFFFFFFFFFFFFFFFFFFFFFFFFFFFFFFFFFFFFFFFFFFFFFFFFFFFFFFFFFFFFFFFFFFFFFFFFFFFF
@A00234:352:HKFKNDSXX:3:1428:31964:14512 1:N:0:TCGCATCG+GTCAACTG
TTGCGGTGTCTGCTAATGCAGGGCTCCACGTGCGCACAGCTACAAGCCCCTTGCTAAACTAGAAACGGAAGAGCAATTACTTCACACAGAGCAGAGCAATCAGTATCCTGAGTTGAAATTTTTGCAGGTGAGCACACAGTTATCCCAAGC
+
FFFFFFFFFFFFFFFFFFFFFFFFFFFFFFFFFFFFFFFFFFFFFFFFFFFFFFFFFFFFFFFFFFFFFFFFFFFFFFFFFFFFFFFFFFFFFFFFFFFFFFFFFFFFFFFFFFFF:FFFFFFFFFFFFFFFFFFFFFFFFFFFFFF:FF
@A00234:352:HKFKNDSXX:3:1428:30590:28291 1:N:0:TCGCATCG+GTCAACTG
CGTTATGGCTCCAGCCAGTTGTGATGCTTGGGATAACTGTGTGCTCACCTGCAAAAATTTCAACTCAGGATACTGATTGCTCTGCTCTGTGTGAAGTAATTGCTCTTCCGTTTCTAGTTTAGCAAGGGGCTTGTAGCTGTGCGCACGTGG
+
FFFFFFFFFFFFFFFFFFFFFFFFFFFFFFFFFFFFFFFFFFFFFFFFFFFFFFFFFFFFFFFFFFFFFFFFFFFFFFFFFFFFFFFFFFFFFFFFFFFFFFFFFFFFFFF,FFFFFFFFFFFFFFFFFFFFFFFFFFFFFFFFFFFFFF
@A00234:352:HKFKNDSXX:3:1428:16161:31172 1:N:0:TCGCATCG+GTCAACTG
AGACAGTGTTTGATCTCATGTTCAGATCAACGGATGTGGCAGCAGCCAGTGCTTTACGACTATTTCCTTAACGATCGGATCCTAAAGACAGAGTCTGAGGCAGAGGGCACAAGAACAGCAAGGAGAAATATCGCTGTGATTCTCCGATCA
+
FFFFFFFFFFFFFFFFFFFFFFFFFFFFFFFFFFFFFFFFFFFFFFFFFFFFFFFFFFFFF:FFFF:FFFFFFFFFFFFFFFFFFFFFFFFFFFFFF:FFF:F,FFFFFFFFFFFFFFFFFFFFFFFFFFFFFFFFFFFFFFFFFFFFFF
@A00234:352:HKFKNDSXX:3:1428:24632:33755 1:N:0:TCGCATCG+GTCAACTG
CTCCTCACCGTCCCGGTTATTTTGCCGTAGGGGTTGTCCAGAGGCAGCAAAACCTCTTCCTTGTTGATCAGCCCCATTTTGGACATGTCGATGTTAAAGTAGTGAATGTTTGGAAGGCTGATTTCCATGTCTTCTATCTCAGGAAGCTGG
+
FFFFFFFFFFFFFFFFFFFFFFFFFFFFFFFFFFFFFFFFFFFFFFFFFFF:FFFFFFFFFFFFFFFFFFFFFFF,F,:FFFF:FFFFFFFFFFFF:FFFFFFFFFFFFFFFFFFF:FFFFFFF:FFFFFFFFFFFF:FF:FFFFFFFFF
@A00234:352:HKFKNDSXX:3:1428:11107:36041 1:N:0:TCGCATCG+GTCAACTG
GTAATTGCTCTTCCGTTTCTAGTTTAGCAAGGGGCTTGTAGCTGTGCGCACGTGGAGCCCTGCATTAGCAGACACCGCAGGCTCCGTGGCCTTGGGCAGATTCCTTTAAAACTGTGATCGGAGAATCACAGCGATATTTCTCCTTGCTGT
+
FFFFFFFFFFFFFFFFFFFFFFFFFFFFFFFFFFFFFF:FFFFFFFFFFFFFFFFFFFFFFFFFFFFFFFFFFFFFFFFFFFFFFFFFFFFFFFFFFFFF:FFFFFFFFFF:FFFFFFFFFFFFFFFFFFFFFFFFFFFFFFFFFFFFFF
@A00234:352:HKFKNDSXX:3:1429:22354:13996 1:N:0:TCGCATCG+GTCAACTG
CAGCCTTCCAAACATTCACTACTTTAACATCGACATGTCCAAAATGGGGCTGATCAACAAGGAAGAGGTTTTGCTGCCTCTGGACAACCCCTACGGCAAAATAACCGGGACGGTGAGGAGGAAGCTGCCTTCCAGGCTGTGACGTTATGG
+
FFFFFFFFFFFFF:FFFFFFFFFFFFFFFF:FFFFFFFF,FFFFFF:FFFFFFFFFFFFFFFFFFF:FFFFFFFFF:,FFFFFFFFF:FFFFFFFFFFFFFFFFFFFFFFFFFFFFFFFFFFFF:FFFFFFFFFFFFFFFFFFFFFFFFF
@A00234:352:HKFKNDSXX:3:1429:3323:18803 1:N:0:TCGCATCG+GTCAACTG
CCAGAATCGGGACGTGGACTTCGAGGCTACCTGGGGCGCTGTCCGGGACATTGTCCTGAAGAAATTTGCTGGGCCCTATGACAGAGGTGAATACTCACCTTCCGTGCAGAAGACCCTCTATGACATACAAGTGCTGACCCTGAGCCAGCT
+
FFFFFFFFFFFFFFFFFFFFFFFFFFFFFFFFFFFFFFFFFFFFFFFFFFFFFFFFFFFFFFFFFFFFFFFFFFFFFFFFFFFFFFFFFFF:FFFFFFFFFFFFFFFFFFFFFFFFFFFFFFFFFFFFFFFFFFFFFFFFFFFFFFFFFF
@A00234:352:HKFKNDSXX:3:1429:14018:32127 1:N:0:TCGCATCG+GTCAACTG
TTTACGTTTTTGGTACAACCCAGACATCCCTAGGATGATGACAGTGTTTGATCTCATGTTCAGATCAACGGATGTGGCAGCAGCCAGTGCTTTACGACTATTTCCTTAACGATCGGATCCTAAAGACAGAGTCTGAGGCAGAGGGCACAA
+
FF:FF,:FFFFFFFFFFFFFFF:FFFFFFFFFFFFFFFFFFF:FFFFFFFFFFFFF:FFFFFFFFFFFFFFF:FFFFFFFFFFFFF::FFFFFFFFFFFFFFFF:FFFFFFFF:FFFFFFFFFFFFFFFFFFFF:FFFFFFFF:FFFFFF
@A00234:352:HKFKNDSXX:3:1430:24876:3865 1:N:0:TCGCATCG+GTCAACTG
ATTCACTACTTTAACATCGACATGTCCAAAATGGGGCTGATCAACAAGGAAGAGGTTTTGCTGCCTCTGGACAACCCCTACGGCAAAATAACCGGGACGGTGAGGAGGAAGCTGCCTTCCAGGCTGTGACGTTATGGCTCCAGCCAGTTG
+
FFFFFFFFFFFFFFFFFFFFFFFFFFFFFFFFFFFFFFFFFFFFFFFFFFFFFFFFFFFFFFFFFFFFFFFFFFFFFFFFFFFFFFFFFFFFFFFFFFFFFFFFFFFFFFFFFF:FFFFFFFFFFFFFFFFFFFFFFFFFFFFFFFFFFF
@A00234:352:HKFKNDSXX:3:1430:13928:11334 1:N:0:TCGCATCG+GTCAACTG
GGAAAATGGCCCATTACCATGACGACTATGGAAAGGACCTCCCATCATTCACTCTGGAATCAAAGACCTCAAGGTCTTGAAAACAACCCAGTCTGGATTTGAAGGATTCATCAAGGACCAGTTCACTACTCTCCCCGAGGTGACGGACCG
+
FFFFFFFFFFFFFFFFFFFFFFFFFFFFFFFFFFFFFFFFFFFFFFFFFFFFFFFFFFFFFFFFFFFFFFFFFFFFFFFFFFFFFFFFFFFFFFFFF:FFFFFFFFFFFFFFFFFFFFFFFFFFFFFFFFFFFFFFFFFFFFF,FFFFFF
@A00234:352:HKFKNDSXX:3:1430:11577:30843 1:N:0:TCGCATCG+GTCAACTG
GTGTACTGCAAGTGGCGCTACCAGAATCGGGACGTGGACTTCGAGGCTACCTGGGGCGCTGTCCGGGACATTGTCCTGAAGAACTTTGCTGGGCCCTATGACAGAGGTGACTACTCACCTTCCGTGCAGAAGACCCTCTATGACATACAA
+
FFFFFFFFFF,FFFFFFFFFFFFFFFFFFFF:FFFFFFFFFFFFFFF:FFFFFFFFFFFFFFFFFFFFFFFFFFFF:F,,F,,,FFFFF:FFFFFFFFFFFFFFFFFFFF,:FFFFFFFFFFFFFFFFFFFFFFFFFFFFFFFFFF:F:F
@A00234:352:HKFKNDSXX:3:1430:3332:32315 1:N:0:TCGCATCG+GTCAACTG
AATTGCTCTTCCGTTTCTAGTTTAGCAAGGGGCTTGTAGCTGTGCGCACGTGGAGCCCTGCATTAGCAGACACCGCAGGCTCCGTGGCCTTGGGCAGATTCCTTTAAAACTGTGATCGGAGAATCACAGCGATATTTCTCCTTGCTGTTC
+
FFFFFFFFFFFFFFFFFFFFFFFFFFFFFFFFF:FFFFFFFFFFFFFFFFFFFFFFFFFFFFFFFFFFFFFFFFFFFFFFFFFFFFFFFFFFFFFFFFFFFFF:FFFFFFFFFFFFFFFFFFFFFFFFFFFFFFFFFFFFFFF:FFFFFF
@A00234:352:HKFKNDSXX:3:1431:22299:2065 1:N:0:TCGCATCG+GTCAACTG
TGAGCACACAGTTATCCCAAGCATCACAACTGGCTGGAGCCATAACGTCACAGCCTGGAAGGCAGCTTCCTCCTCACCGTCCCGGTTATTTTGCCGTAGGGGTTGTCCAGAGGCAGCAAAACCTCTTCCTTGTTGATCAGCCCCATTTTG
+
FFFFFFFFFFFFFFFFFFFFFFFFFFFFFFFFFFFFFFFFFFFFFFFFFFFFFFFFFFFFFFFFFFFFFFFFFFFFFFFFFFFFFFFFFFFFFFFFFFFFFFFFFFFFFFFFFFFFFFFFFFFFF:FFFFFFFFFFFFFFFFFFFFFFFF
@A00234:352:HKFKNDSXX:3:1431:31584:5400 1:N:0:TCGCATCG+GTCAACTG
TATGACAGAGGTGAATACTCACCTTCCGTGCAGAAGACCCTCTATGACATACAAGTGCTGACCCTGAGCCAGCTTCCTGAGATAGAAGACATGGAAATCAGCCTTCCAAACATTCACTACTTTAACATCGACATGTCCAAAATGGGGCTG
+
FFFFFFFFFFFFFF,FFFFFFFFFFFFFFFFFFFFFFFFFFFFFFFFFFFFFFFFFFFFFFFFFFFFFFFFFFFFFFFFFFFFFFFFFFFFFFFFFFFFFFFFFFFFFFFFFFFFFFF:FFFFFFFFFFFFFFFFFFFFFFFFFFFFFFF
@A00234:352:HKFKNDSXX:3:1431:23656:6825 1:N:0:TCGCATCG+GTCAACTG
CTTCCGTTTCTAGTTTAGCAAGGGGCTTGTAGCTGTGCGCACGTGGAGCCCTGCATTAGCAGACACCGCAGGCTCCGTGGCCTTGGGCAGATTCCTTTAAAACTGTGATCGGAGAATCACAGCGATATTTCTCCTTGCTGTTCTTGTGCC
+
FFFFFFFFFFFFFFFFFFFFFFFFFFFFFFFFFFFFFFFFFFFFFFFFFFFFFFFFFFFFFFFFFFFFFFFFFFFFFFFFFF:FFFFFFFFFFFF:FFFFFFFFFFFFFFFFFFF:FFFFFFFFFFFFFFFFFFFFFFFFFFFFFFFFFF
@A00234:352:HKFKNDSXX:3:1431:19633:18991 1:N:0:TCGCATCG+GTCAACTG
AGTAATTGCTCTTCCGTTTCTAGTTTAGCAAGGGGCTTGTAGCTGTGTGCACGTGGAGCCCTGCATTAGCAGACACCGCAGGCTCCGTGGCCTTGGGCAGATTCCTTTAAAACTGTGATCGGAGAATCACAGCGATATTTCTCCTTGCTG
+
FFFFFFFFFFFFFFFFFFFFFFFFFFFFFFFFFFFF:FFFFFFFFFFF:FFFFFFFFFFFFFFFFFFFFFFFFFFFFFFFFFFFFFFFFFFFFFFFFFFFFFFFFFFFFFFFFFFFFFFFFFFFFFFFFFFFFFFFFFFFFFFFFFFFFF
@A00234:352:HKFKNDSXX:3:1431:31376:31062 1:N:0:TCGCATCG+GTCAACTG
CAGTTGTGATGCTTGGGATAACTGTGTGCTTACCTGCAAAAATTTCAACTCAGGATACTGATTGCTCTGCTCTGTGTGAAGTAATTGCTCTTCCGTTTCTAGTTTAGCAAGGGGCTTGTAGCTGTGCGCACGTGGAGCCCTGCATTAGCA
+
FFFFFFFFFFFFFFFFFFFFFFFFFFFFFFFFFFFF:FFFFFFFFFFFFFFFFFFFFFFFFFFFFFFFFFFFFFFFFFFFFFFFFFFFFFFFFFFFFFFFFFFFFFFFFFFFFF:FFFFFFFFF:F:FFFFFFFFFFFFFFFFFFFFF:F
@A00234:352:HKFKNDSXX:3:1432:16468:3552 1:N:0:TCGCATCG+GTCAACTG
CTGTGGCAGCAGCCAGTGCTTTACGACTATTTCCTTAACGATCGGATCCTAAAGACAGAGTCTGAGGCAGAGGGCACAAGAACAGCAAGGAGAAATATCGCTGTGATTCTCCGATCACAGTTTTAAAGGAATCTGCCCAAGGCCACGGAG
+
FFFFFFFFFFFFFFFFFFFF:FFFFFFFFFFFFFFFFFFFFFFFFFFFFFFFFFFFFFFFFFFFFFFFFFFFFFFFFFFFFFFFFFFFFFFFFFFFFFFFFFFFFFFFFFFFFFFFFFFFFFFFFFFFFFFFFFFFFFFFFFFFFFFFFF
@A00234:352:HKFKNDSXX:3:1432:3034:8281 1:N:0:TCGCATCG+GTCAACTG
CTATGACAGAGGTGAATACTCACCTTCCGTGCAGAAGACCCTCTATGACATACAAGTGCTGACCCTGAGCCAGCTTCCTGAGATAGAAGACATGGAAATCAGCCTTCCAAACATTCACTACTTTAACATCGACATGTCCAAAATGGGGCT
+
FFFFFFFFFFFFFFF:FFFFFFFFFFFFFFFFFFFFFFFFFFFFFFFFFFFFFFF:FFFFFFFFFFFFFFFFFFFFFFFFFFFFFFFFFFFFFFFFFFFFFFFFFFFFFFFFFFFFFFFFFFFFFFFFFFFFFFFFFFFFFFFFFFFFFF
@A00234:352:HKFKNDSXX:3:1432:25400:24627 1:N:0:TCGCATCG+GTCAACTG
AGAAGACCCTCTATGACATACAAGTGCTGACCCTGAGCCAGCTTCCTGAGATAGAAGACATGGAAATCAGCCTTCCAAACATTCACTACTTTAACATCGACATGTCCAAAATGGGGCTGATCAACAAGGAAGAGGTTTTGCTGCCTCTGG
+
FFFFFFFFFFFFFFFFFFFFFFFFFFFFFFFFFFFFFFFFFFFFFFFFFFFFFFFFFFFFFFFFFFFFFFFFFFFFFFFFFFFFFFFFFFFFFFFFFFFFFFFFFFFFFFFFFFFFFFFFFFFFFFFFFFFFFFFFFFFFFFFFFFFFFF
@A00234:352:HKFKNDSXX:3:1432:31340:36135 1:N:0:TCGCATCG+GTCAACTG
CAGTGTTTGATCTCATGTTCAGATCAACGGATGTGGCAGCAGCCAGTGCTTTACGACTATTTCCTTAACGATCGGATCCTAAAGACAGAGTCTGAGGCAGAGGGCACAAGAACAGCAAGGAGAAATATCGCTGTGATTCTCCGATCACAG
+
FFFFFFFFFFFFFFFFFFFFFFFFFFFFFFFFFFFFFFFFFFFFFFFFFFFFFFFFFFFFFFFFFF:FFFFFFFFFFFFFFFFFFFFFFFFFFFFFFFFFFFFFFFFFFFFFFFFFFFFFFFFFFFFFFFFFFFFFFFFFFFFFFFFFFF
@A00234:352:HKFKNDSXX:3:1433:29884:4867 1:N:0:TCGCATCG+GTCAACTG
TCAGACTCTGTCTTTAGGATCCGATCGTTAAGGAAATAGTCGTAAAGCACTGGCTGCTGCCACATCCGTTGATCTGAACATGAGATCAAACACTGTCATCATCCTAGGGATGTCTGGGTTGTACCAAAAACGTAATAAAACCATGTGAAA
+
FFFFFFFFFF:FFFFFFFFFFFFFFFF:FFFFFFFFFFFFFFFF:FFFFFFFFFFFFFFFFFFFFFFFFFFFFFFFFFFFFFFFFFFFFFFFFFFFFFF:FFFFFFF:FFFFFFFFFFFFFFFFFFFFFFFFFFFFFFFFF:FFFFFFFF
@A00234:352:HKFKNDSXX:3:1433:29152:8578 1:N:0:TCGCATCG+GTCAACTG
CAACTCAGGATACTGATTGCTCTGCTCTGTGTGAAGTAATTGCTCTTCCGTTTCTAGTTTAGCAAGGGGCTTGTAGCTGTGCGCACGTGGAGCCCTGCATTAGCAGACACCGCAGGCTCCGTGGCCTTGGGCAGATTCCTTTAAAACTGT
+
FFFFFFFFFFFFFFFFFFFFFFFFFFFFFFFFFFFFFFFFFFFFFFFFFFFFFFFFFFFFFFFFFFFFFFFFFFFFFFFFFFFFFFFFFFFFFFFFFFFFFFFFFFFFFFFFFFFFFFFFFFFFFFFFFFFFFFFFFFFFFFFFFFFFFF
@A00234:352:HKFKNDSXX:3:1433:26802:18756 1:N:0:TCGCATCG+GTCAACTG
CCGATGCTTTGCCACTCAAGTGTACTGCAAGTGGCGCTACCAGAATCGGGACGTGGACTTCGAGGCTACCTGGGGCGCTGTCCGGGACATTGTCCTGAAGAAATTTGCTGGGCCCTATGACAGAGGTGAATACTCACCTTCCGTGCAGAA
+
FFFFFFFFFFFFFFFFFFFFFFFFFFFFFFFFFFFFFFFFFFFFFFFFFFFFFFFFFFFFFFFFFFFFFFFFFFFFFFFFFFFFFFFFFFFFFFFFFF,F:,:FFFFFFFFFFFFFFFFFFFFFFFFFF:FFFFFFFFFFF:FFFFFFFF
@A00234:352:HKFKNDSXX:3:1433:7003:24361 1:N:0:TCGCATCG+GTCAACTG
GCAGAGTCTGAGGCAGAGGGCACAAGAACAGCAAGGAGAAATATCGCTGTGATTCTCCGATCACAGTTTTAAAGGAATCTGCCCAAGGCCACGGAGCCTGCGGTGTCTGCTAATGCAGGGCTCCACGTGCGCACAGCTACAAGCCCCTTG
+
FFFFFFFFFFFFFFFFFFFFFFFFFFFFFFFFFFFFFFFFFFFFFFFFFFFFFFFFFFFFFFFFFFFFFFFFFFFFFFFFFFFFFFFFFFFFFFFFFFFFFFFFFFFFFFFFFFFFFFFFFFFFFFFFFFFFFFFFFFFFFFFFFFFFFF
@A00234:352:HKFKNDSXX:3:1433:25880:26616 1:N:0:TCGCATCG+GTCAACTG
CTACTCTCCCCGAGGTGAAGGACCGATGCTTTGCCACTCAAGTGTACTGCAAGTGGCGCTACCAGAATCGGGACGTGGACTTCGAGGCTACCTGGGGCGCTGTCCGGGACATTGTCCTGAAGAAATTTGCTGGGCCCTATGACAGAGGTG
+
FFFFFFFFFFFFFFFFFFFFFFFFFFFFFFFF:FFFFFFFFFF:FFFFFFFFFFFFFFFFFFFFFFFFFFFFFFFFFFFFFFFFFFFFFFFFFFFFFFFFFFFFFFFFFFFFFFFF:FFFFFFFFFFFFFFFF,FFFFFFFFFFFFFFFF
@A00234:352:HKFKNDSXX:3:1433:5954:27273 1:N:0:TCGCATCG+GTCAACTG
AAGACATGGAAATCAGCCTTCCAAACATTCACTACTTTAACATCGACATGTCCAAAATGGGGCTGATCAACAAGGAAGAGGTTTTGCTGCCTCTGGACAACCCCTACGGCAAAATAACCGGGACGGTGAGGAGGAAGCTGCCTTCCAGGC
+
FFFFFFFFFFFFFFFFFFFFFFFFFFFFFFFFFFFFFFFFFFFFFFFFFFFFFFFFFFFFFFFFFFFFFFFF:FFFFFFFFFFFFFFFFFFFFFFFFFFFFFFFF:FFFFFFFFFFFFFFFFFFFF,FFFFFFFFFFFFFFFFFFFFFFF
@A00234:352:HKFKNDSXX:3:1433:8540:29277 1:N:0:TCGCATCG+GTCAACTG
CGTGGCAGCAGCCAGTGCTTTACGACTATTTCCTTAACGATCGGATCCTAAAGACAGAGTCTGAGGCAGAGGGCACAAGAACAGCAAGGAGAAATATCGCTGTGATTCTCCGACCACAGTTTTAAAGGAATCTGCCCAAGGCCACGGAGC
+
FFFFFFFFFFFFFFFFFFFFFFFFFFFFFFFFFFF:,FFFFFFFFFFFFFFFFFFFFFFFFFFFFFFFFFFFFFFFFFFFFFFFFFFFFFFFFFFFFFFFFFFFFFFFFFFFFFFFFFFFFFFFFFFFF,FFFFFFFFFFFFFFFFFFFF
@A00234:352:HKFKNDSXX:3:1434:32615:20494 1:N:0:TCGCATCG+GTCAACTG
ATTTGAAGGATTCATCAAGGACCAGTTCACTACTCTCCCCGAGGTGAAGGACCGATGCTTTGCCACTCAAGTGTACTGCAAGTGGCGCTACCAGAATCGGGACGTGGACTTCGAGGCTACCTGGGGCGCTGTCCGGGACATTGTCCTGAA
+
:FFFFFFFFFFFFFFFFFFFFFFFFFFFFFFFFFFFFFFFFFFFFFFFFFFFFFFFFFFFFFFFFFFFFFFFFFFFFFFFFFFFFFFFFFFFFFFFFFFFFFFFFFFFFFFFFFFFFFFFFFFFFFFFFFFFFFFFFFFF,FFFFFFFFF
@A00234:352:HKFKNDSXX:3:1434:28339:28338 1:N:0:TCGCATCG+GTCAACTG
CTCTGCTCTGTGTGAAGTAATTGCTCTTCCGTTTCTAGTTTAGCAAGGGGCTTGTAGCTGTGCGCACGTGGAGCCCTGCATTAGCAGACACCGCAGGCTCCGTGGCCTTGGGCAGATTCCTTTAAAACTGTGATCGGAGAATCACAGCGA
+
FFFFFFFFFFFFFFFFFFFFFFFFFFFFFFFFFFFFFFFFFFFFFFFFFFF,FFF:FFFFFFFFFFFFFFFFFFFFFFFFFFFFFFFFFFFFFFFFFFFFFF:FFFFFFFFFFFFF:FFFFFFFFFFFFFFFFFFFFFFFFFFFFFFFFF
@A00234:352:HKFKNDSXX:3:1435:32208:4163 1:N:0:TCGCATCG+GTCAACTG
CCGGGTCTTCTGCACGGAAGGTGAGTATTCACCTCTGTCATAGGGCCCAGCAAATTTCTTCAGGACAATGTCCCGGACAGCGCCCCAGGTAGCCTCGAAGTCCACGTCCCGATTCTGGTAGCGCCACTTGCAGTACACTTGAGTGGCAAA
+
FFFFFFFFFFFFFFFFFFFFFFFFFFFFFFFFFFFFFFFFFFFFFFFFFFFFFFFFFFFFFFFFFFFFFFFFFFF:FFFFFFFF:F:FFF:FFFFFFFFFFFFFFFFFFFFFFFFFFFFFFFFFFFFFFFFFFFFF,FFFFFFFFFFFFF
@A00234:352:HKFKNDSXX:3:1435:26042:6981 1:N:0:TCGCATCG+GTCAACTG
AGAAGACCCTCTATGACATACAAGTGCTGACCCTGAGCCAGCTTCCTGAGATAGAAGACATGGAAATCAGCCTTCCAAACATTCACTACTTTAACATCGACATGTCCAAAATGGGGCTGATCAACAAGGAAGAGGTTTTGCTGCCTCTGG
+
FFFFFFFFFFFFFFFFFFFFFFFFFFFFFFF,FFF:FFFFFFFFFF:FFFFFFFFFFFFFFF:F,FFFFFFFFFFFFFFFFF:,FFFFFFFFFFFFFFFFFFFFFF,FFFFFFF:F:FFFFFFFFFF,FFFFFFFF:FFFFFFF:F::FF
@A00234:352:HKFKNDSXX:3:1435:26051:10034 1:N:0:TCGCATCG+GTCAACTG
GTTCACTACTCTCCCCGAGGTGAAGGACCGATGCTTTGCCACTCAAGTGTACTGCAAGTGGCGCTACCAGAATCGGGACGTGGACTTCGAGGCTACCTGGGGCGCTGTCCGGGACATTGTCCTGAAGAAATTTGCTGGGCCCTATGACAG
+
F::FFFFFFFFFF::FFFFFFFFFFFFFFFFFFFF:FFFFFFFFF,:,FFFFFFFFFFF:FFFFFFFFFFF:FFFF:FFFFFFFFFFFFFFFFFFFFFFFFFFFFFF:F,FFFFF,FFFFF:FFF:F:,:FFF:F:F:FFFFFF:FFFFF
@A00234:352:HKFKNDSXX:3:1435:7979:13777 1:N:0:TCGCATCG+GTCAACTG
ACTGGCTGGAGCCATAACGTCACAGCCTGGAAGGCAGCTTCCTCCTCACCGTCCCGGTTATTTTGCCGTAGGGGTTGTCCAGAGGCAGCAAAACCTCTTCCTTGTTGATCAGCCCCATTTTGGACATGTCGATGTTAAAGTAGTGAATGT
+
FFFFFFFFFFFFFFFFFFFFFFFFFFFFFF:FFFFFFFFFFFFFF:FFFFFFF:FFFFFFFFFFFFFFFFFFFFFFFFFF:FFFFFFFFFF:FFFFFFFFFFFFFFFFFFFFFFF:FF:FFFFFFFFFFFFFFFFFFFFFFFFFFFFFFF
@A00234:352:HKFKNDSXX:3:1435:8639:15233 1:N:0:TCGCATCG+GTCAACTG
TTTATTACGTTTTTGGTACAACCCAGACATCCCTAGGATGATGACAGTGTTTGATCTCATGTTCAGATCAACGGATGTGGCAGCAGCCAGTGCTTTACGACTATTTCCTTAACGATCGGATCCTAAAGACAGAGTCTGAGGCAGAGGGCA
+
FFFFFFFFFFFFFFFFFFFFFFFFFFFFFFFFFFFFFFFFFFFFFFFFFFFFFFFFFFFFFFFFFFFFFFFFFFFFFFFFFFFFFFFFFFFFFFFFFFFFFFFFFFFFFFF,FFFFFFFFFFFFFFFFFFFFFFFFFFFFFFFFFFFFFF
@A00234:352:HKFKNDSXX:3:1435:31991:23234 1:N:0:TCGCATCG+GTCAACTG
CCTCTGTCATAGGGCCCAGCAAATTTCTTCAGGACAATGTCCCGGACAGCGCCCCAGGTAGCCTCGAAGTCCACGTCCCGATTCTGGTAGCGCCACTTGCAGTACACTTGAGTGGCAAAGCATCGGTCCTTCACCTCGGGGAGAGTAGTG
+
FFFFFFFFFFFFFFFFFFFFFFFFFFFFFFFFFFFFFFFFFFFFFFFFFFFFFFFFFFFFFFFFFFFFFFFFFFFFFFFFFFFFFFFFFFFFFFFFFFFFFFFFFFFFFFFFFFFFFFFFFFFFFFFFFFFFFFFFFFFFFFFFFFFFFF
@A00234:352:HKFKNDSXX:3:1435:2483:31407 1:N:0:TCGCATCG+GTCAACTG
ATACTCACCTTCCGTGCAGAAGACCCTCTATGACATACAAGTGCTGACCCTGAGCCAGCTTCCTGAGATAGAAGACATGGAAATCAGCCTTCCAAACATTCACTACTTTAACATCGACATGTCCAAAATGGGGCTGATCAACAAGGAAGA
+
FFFFFFFFFFFFFFFFFFFFFFFFFFFFFFFFFFFFFFFFFFFFFFFFFFFFFFFFFFFFFFFFFFFFFFFFFFFFFFFFFFFFFFFFFFFFFFFFFFFFFFFFFFFFFFFFFFFFFFFFFFFFFFFFFFFFFFFFFFFFFFFFFFFFFF
@A00234:352:HKFKNDSXX:3:1436:31521:3505 1:N:0:TCGCATCG+GTCAACTG
AGAGGGCACAAGAACAGCAAGGAGAAATATCGCTGTGATTCTCCGATCACAGTTTTAAAGGAATCTGCCCAAGGCCACGGAGCCTGCGGTGTCTGCTAATGCAGGGCTCCACGTGCGCACAGCTACAAGCCCCTTGCTAAACTAGAAACG
+
FFFFFFFFFFFFFFFFFFFFFFFFFFFFFFFFFFFFFFFFFFFFFFFFFFFFFFFFFFFFFFFFFFFFFFFFFFFFFFFFFFFFFFFFFFFFFFFFFFFFFFFFFFFFFFFFFFFFFFFFFFFFFFFFFFFFFFFFFFFFFFFFFF:FFF
@A00234:352:HKFKNDSXX:3:1436:24288:8202 1:N:0:TCGCATCG+GTCAACTG
GAAGACCCTCTATGACATACAAGTGCTGACCCTGAGCCAGCTTCCTGAGATAGAAGACATGGAAATCAGCCTTCCAAACATTCACTACTTTAACATCGACATGTCCAAAATGGGGCTGATCAACAAGGAAGAGGTTTTGCTGCCTCTGGA
+
FFFFFFFFFFFFFFFFFFFFFFFFFFFFFFFFFFFF:FFFFFFFFFFFFFFFFFFFFFFFFFF:FFFFF:FFFFFFFFFFFFFFFFFFFFFFFFFFFFFFFFFFFFFFFFFFFFFFFFFFFFFFFFFFFFFFFFFFFFF,FFFFFFFFFF
@A00234:352:HKFKNDSXX:3:1436:11143:18255 1:N:0:TCGCATCG+GTCAACTG
CCAGAATCGGGACGTGGACTTCGAGGCTACCTGGGGCGCTGTCCGGGACATTGTCCTGACGAAATTTGCTGGGCCCTATGACAGAGGTGAATACTCACCTTCCGTGCAGAAGACCCTCTATGACATACAAGTGCTGACCCTGAGCCAGCT
+
FFFFFFFFFFFFFFFFF:FFFFFFFFFFFFFFFFFFFFFFFFFFFFFFFFFFFFFFFFF,F:,,,:FFFFFFFFFFFFFFFFFFFFFFFFFFFFFFFFFFFFFFFFFFFFFFFFFFFFFFFFFFFFFFFFFFFFFFFFFFFFFFFFFFFF
@A00234:352:HKFKNDSXX:3:1436:5339:19946 1:N:0:TCGCATCG+GTCAACTG
TCCTGAAGAAATTTGCTGGGCCCTATGACAGAGGTGAATACTCACCTTCCGTGCAGAAGACCCTCTATGACATACAAGTACTGACCCTGAGCCAGCTTCCTGAGATAGAAGACATGGAAATCAGCCTTCCAAACATTCACTACTTTAACA
+
FFFFFF,FFFFFFFFFFFFFFFFFFFFFFFFFFFFFFFFFFFFFFFFFFFFFFFFFFFFFFFFFFFFFFFFFFFFFFFFFF:FFFFFFFFFF:FFFFFFFFFFFFF:FFF:FFFFFFF:FFFFFFFFFFFFF:FFFFFFFFFFFFFFFFF
@A00234:352:HKFKNDSXX:3:1436:7572:20431 1:N:0:TCGCATCG+GTCAACTG
GTGCGCACGTGGAGCCCTGCATTAGCAGACACCGCAGGCTCCGTGGCCTTGGGCAGATTCCTTTAAAACTGTGATCGGAGAATCACAGCGATATTTCTCCTTGCTGTTCTTGTGCCCTCTGCCTCAGACTCTGTCTTTAGGATCCGATCG
+
FFFFFFFFFFFFFFFFFFFFFFFFFFFFFFFFFFFFFFFFFFFFFFFFFFFFFFFFFFFFFFFFFFFFFFFFFFFFFFFFFFFFFF:FFFFFFFFFFFFFFFFFFFFF:FFFFFFFFFFFFFFFFFFFFFFFFFFF,FFFF:FFFFFFFF
@A00234:352:HKFKNDSXX:3:1436:20889:24424 1:N:0:TCGCATCG+GTCAACTG
GTCGATGTTAAAGTAGTGAATGTTTGGAAGGCTGATTTCCATGTCTTCTATCTCAGGAAGCTGGCTCAGGGTCAGCACTTGTATGTCATAGAGGGTCTTCTGCACGGAAGGTGAGTATTCACCTCTGTCATAGGGCCCAGCAAATTTCTT
+
FFFFFFFFFFF::FFFF:FFF:F:::FFF,:F:FFF,FF:F:F::FFF:FFFFFFF,FF:,F,FF:,F:,FFFFFFFFFF:F:F:F,FFF,FF,,FFFFFFFFFF:FFFFFF:FF,:FFFFFF:FF:FFFFFF,F:F:F:FFFF:FF,F,
@A00234:352:HKFKNDSXX:3:1436:25744:29262 1:N:0:TCGCATCG+GTCAACTG
GTTTGATCTCATGTTCAGATCAACGGATGTGGCAGCAGCCAGTGCTTTACGACTATTTCCTTAACGATCGGATCCTAAAGACAGAGTCTGAGGCAGAGGGCACAAGAACAGCAAGGAGAAATATCGCTGTGATTCTCCGATCACAGTTTT
+
FFFFFFFFFFFFFFFFFFFFFFFFFFFFFFFFFFF:FFFFFFFFFFFFFFFFFFFFFFFFF,:,FFFFFFFFFFFFFFFFFFFFFFFFFFFFFFFFFFFFFFFFFFFFFFFFFFFFFFFFFFFFFFFFFFFFFFFFFFFFFFFFFFFFFF
@A00234:352:HKFKNDSXX:3:1436:18656:34397 1:N:0:TCGCATCG+GTCAACTG
TGAGGAGGAAGCTGCCTTCCAGGCTGTGACGTTATGGCTCCAGCCAGTTGTGATGCTTGGGATAACTGTGTGCTCACCTGCAAAAATTTCAACTCAGGATACTGATTGCTCTGCTCTGTGTGAAGTAATTGCTCTTCCGTTTCTAGTTTA
+
FFFFFFFFFFFFFFFFFFFFFFFFFFFFFFFF:FFFFFFFFFFFFFFFFFFFFFFFFFFFFFF:FFFFFFFFFFFFFFFFFFFFFFFFFFFFFFFFFFFF:FFFFFFFFFFFFFFFFFFFFFFFFFFFFFFF,FFFFFF:FFF::FFFFF
@A00234:352:HKFKNDSXX:3:1437:12427:7200 1:N:0:TCGCATCG+GTCAACTG
GTCGATGTTAAAGTAGTGAATGTTTGGAAGGCTGATTTCCATGTCTTCTATCTCAGGAAGCTGGCTCAGGGTCAGCACTTGTATGTCATAGAGGGTCTTCTGCACGGAAGGTGAGTATTCACCTCTGTCATAGGGCCCAGCAAATTTCTT
+
FFFFFFF:FFFFFFFFFFFFFFFFFFFFFFFFFFFFFFFFFFFFFFFFFFFFFFFFFFFF:FFFFFFFFFFFFFFFFFFFFFFFFFFFFF:F:FFFFFFFFFFFFFFFFFFFFF:F,:FFFFFFFFFFFFFF,:FF:FFF:FFFF:FFFF
@A00234:352:HKFKNDSXX:3:1438:11252:2942 1:N:0:TCGCATCG+GTCAACTG
GGGACGGTGAGGAGGAAGCTGCCTTCCAGGCTGTGACGTTATGGCTCCAGCCAGTTGTGATGCTTGGGATAACTGTGTGCTCACCTGCAAAAATTTCAACTCAGGATACTGATTGTTCTGCTCTGTGTGAAGTAATTGCTCTTCCGTTTC
+
FFFFFFFFFFFFFFFFFFFFFFFFFFFFFFFFFFFFFFFFFFFFFFFFFFFFFFFFFFFFFFFFFFFFFFFFFFFFFFFFFFFFFFFFFFFFFFFFFFFFFFFFFFFFFFFFFFFFFFFFFFFFFFFFFFFFFFFFFFFFFFFFFFFFFF
@A00234:352:HKFKNDSXX:3:1438:9516:17315 1:N:0:TCGCATCG+GTCAACTG
GTATGTCATAGAGGGTCTTCTGCACGGAAGGTGAGTATTCACCTCTGTCATAGGGCCCAGCAAATTTCTTCAGGACAATGTCCCGGACAGCGCCCCAGGTAGCCTCGAAGTCCACGTCCCGATTCTGGTAGCGCCACTTGCAGTACACTT
+
FFFFFFFFFFFFFFFFFFFFFFFFFFFFFFFFFFFFFFFFFFFFFFFFFFFFFFFFFFFFFFFFFFFFFFFFFFFFFFFFFFFFFFFFFFFFFFFFFFFFFFFFFFFFFFFFFFFFFF:FFFFFFFFFFFFFFFFFFFFFFFFFFFFFFF
@A00234:352:HKFKNDSXX:3:1438:1063:29763 1:N:0:TCGCATCG+GTCAACTG
GCAGCAGCCAGTGCTTTACGACTATTTCCTTAACGATCGGATCCTAAAGACAGAGTCTGAGGCAGAGGGCACAAGAACAGCAAGGAGAAATATCGCTGTGATTCTCCGATCACAGTTTTAAAGGAATCTGCCCAAGGCCACGGAGCCTGC
+
FFFFFFFFFFFFFFFFFFFF:FFFFFFFFFF:FFFFFFFFFFFFFFF:FFFFFFFFFFFFFF:FFFFFFFFFFFFFFFFFFFFFFFF:F:FFFFFFFFFFFFFFFFFFFFFFF:FFFFFF:,FFFFFFFF:FFFFFFFFFFFFFFFFFFF
@A00234:352:HKFKNDSXX:3:1438:18927:35963 1:N:0:TCGCATCG+GTCAACTG
CACAGCTACAAGCCCCTTGCTAAACTAGAAACGGAAGAGCAATTACTTCACACAGAGCAGAGCAATCAGTATCCTGAGTTGAAATTTTTGCAGGTGAGCACACAGTTATCCCAAGCATCACAACTGGCTGGAGCCATAACGTCACAGCCT
+
FFFFFFFFFFFFFFFFFFFFFFFFFFFFFFFFFFFFFFFFFFFFFFFFFFFFFFFFFFFFFFFF:FFFFFFFFFFFFFFFFFFFFFFFFFFFFFFFFFFFFFFFFFFFFFFFFFFFFFFFFFFFFFFFFFFFFFFFFFFFFFFFFFFFFF
@A00234:352:HKFKNDSXX:3:1439:26169:6104 1:N:0:TCGCATCG+GTCAACTG
TGACGACTATGGAAAGGACCTCCCATCATTCACTCTGGAATCAAAGACCTCAAGGTCTTGAAAACAACCCAGTCTGGATTTGAAGGATTCATCAAGGACCAGTTCACTACTCTCCCCGAGGTGAAGGACCGATGCTTTGCCACTCAAGTG
+
FFFFFFFFFFFFFFFFFFFFFFFFFFFFFFFFFFFFFFFFFFFFFFFFFFFFFFFFFFFFF:FFFFFFFFFFFFFFFFFFFFFFFFFFFFFFFFFFFFFFFFFFFFFFFFFFFFFFFFFFFFFFFFFFFFFFFFFFFFFFFFFFFFFFFF
@A00234:352:HKFKNDSXX:3:1439:32045:7200 1:N:0:TCGCATCG+GTCAACTG
TAGTATGTCATAGAGGGTCTTCTGCACGGAAGGTGAGTATTCACCTCTGTCATAGGGCCCAGCAAATTTCTTCAGGACAATGTCCCGGACAGCGCCCCAGGTAGCCTCGAAGTCCACGTCCCGATTCTGGTAGCGCCACTTGCAGTACAC
+
FFFFFFFFFFFFFFFFFFFFFFFFFFFFFF:FFFF:FF,,FFFFFFFFFFFFFFFFFFFFFFFFFFFFFFFFFFFFFF:FFFFFF:FFFF:FFFFFFFFFFFFFFFFFFFFFFFF:FFFFFFFFFFFFFFFFFFFFFFFFFFFFFFFFFF
@A00234:352:HKFKNDSXX:3:1439:9381:18803 1:N:0:TCGCATCG+GTCAACTG
TTTAAAACTGTGATCGGAGAATCACAGCGATATTTCTCCTTGCTGTTCTTGTGCCCTCTGCCTCAGACTCTGTCTTTAGGATCCGATCGTTAAGGAAATAGTCGTAAAGCACTGGCTGCTGCCACATCCGTTGATCTGAACATGAGATCA
+
FFFFFFFFFFFFFFFFFFFFFFFFF:FFFFFFFFFFFFFFFFFFFFFFFFFFFFFFFFFFFFFFFFFFFFFFFF::FFFFFFFFFFFFFFFFF:FFFFFFFFFFFFFFFFF:FFFFFFFFFFF:FFFFFFFFF:FFFFFFFFFFFFFFFF
@A00234:352:HKFKNDSXX:3:1439:5421:19836 1:N:0:TCGCATCG+GTCAACTG
GAAAGGACCTCCCATCATTCACTCTGGAATCAAAGACCTCAAGGTCTTGAAAACAACCCAGTCTGGATTTGAAGGATTCATCAAGGACCAGTTCACTACTCTCCCCGAGGTGAAGGACCGATGCTTTGCCACTCAAGTGTACTGCAAGTG
+
FFFFFFFFFFFFFFFFFFFFFFFFFFFFFFFFFFFFFFFFFFFFFFFFF:FFFFFFFFFFFFFFFFF:FFFFFFFFFFFFFFFFFFFFFFFFFFFFFFFFFFFFFFFFFFFFFFFFFFFFFFFFFFFFFFFFFFFFFFFFFFFFF:FFFF
@A00234:352:HKFKNDSXX:3:1439:6949:20447 1:N:0:TCGCATCG+GTCAACTG
GAAAGGACCTCCCATCATTCACTCTGGAATCAAAGACCTCAAGGTCTTGAAAACAACCCAGTCTGGATTTGAAGGATTCATCAAGGACCAGTTCACTACTCTCCCCGAGGTGAAGGACCGATGCTTTGCCACTCAAGTGTACTGCAAGTG
+
FFFFFFFFFFFFFFFFFFFFFFFFFFFFFFFFFFFFFFFFFFFFFF,FFFFFFFFFFFFFFFFFFF:F,FFFFFFFFFFFFFFFFFFFFFFFFFFFFFFFFFFFFFFFFFFFF:FFFFFFFFFFFFFFFFFFFFF:FFFFFFFFFF:FFF
@A00234:352:HKFKNDSXX:3:1439:13702:22435 1:N:0:TCGCATCG+GTCAACTG
AAGACCCTCTATGACATACAAGTGCTGACCCTGAGCCAGCTTCCTGAGATAGAAGACATGGAAATCAGCCTTCCAAACATTCACTACTTTAACATCGACATGTCCAAAATGGGGCTGATCAACAAGGAAGAGGTTTTGCTGCCTCTGGAC
+
FFFFFFFFFFFFFFFFFFFFFFFFFFFFFFFFFFFFFFFFFFFFFFFFFFFFFFFFFFFFFFFFFFFFFFFFFFFFFFFFFFFFFFFFFFFFFFFFFFFFFFFFFFFFFFFFFFFFFFFFFFFFFFFF:FFFFFFFFFFFFFFFFFFFFF
@A00234:352:HKFKNDSXX:3:1439:14814:24862 1:N:0:TCGCATCG+GTCAACTG
AAGACCCTCTATGACATACAAGTGCTGACCCTGAGCCAGCTTCCTGAGATAGAAGACATGGAAATCAGCCTTCCAAACATTCACTACTTTAACATCGACATGTCCAAAATGGGGCTGATCAACAAGGAAGAGGTTTTGCTGCCTCTGGAC
+
FFFFFFFFFFFFFFFFFFFFFFFFFFFFFFFFFFF:FFFFFFFFFFFFFFFFFFFFFFFFFFFFFFFFFFFFFFFFFFFFFFFFFFFFFFFFFFFFFFFFFFFFFFFFFFFFFFFFFFFFFFFFFFFFFFFFFFFFFFFFFFFFFFFFFF
@A00234:352:HKFKNDSXX:3:1439:21811:28557 1:N:0:TCGCATCG+GTCAACTG
GTCCAAGGCCACGGAGCCTGCGGTGTCTGCTAATGCAGGGCTCCACGTGCGCACAGCTACAAGCCCCTTGCTAAACTAGAAACGGAAGAGCAATTACTTCACACAGAGCAGAGCAATCAGTATCCTGAGTTGAAATTTTTGCAGGTGAGC
+
FFFFFFFFFF:FFFFFFFFFFFFFFFFFFFFFFFFFFFFFFFFFFFFFFFFFFFFFFFFFFFFFFFFFFFFFF:FFFFFFFFFFFFFFFFFFFFFFFFFFFF:FFFFFFFFFFFFFFFFFFFFFFFFFFFFFFFFFFFFFFFFFFFFF:F
@A00234:352:HKFKNDSXX:3:1439:4571:30044 1:N:0:TCGCATCG+GTCAACTG
GTTTTGCTGCCTCTGGACAACCCCTACGGCAAAATAACCGGGACGGTGAGGAGGAAGCTGCCTTCCAGGCTGTGACGTTATGGCTCCAGCCAGTTGTGATGCTTGGGATAACTGTGTGCTCACCTGCAAAAATTTCAACTCAGGATACTG
+
:FFFFFFFFFFFFFFFFFFFFFFFFFFFFFFFFFFFFFFFFFFFFFFFFFFFFFFFFFFFFFFFFFFFFFFFFFFFFFFFFFFFFFFFFFFFFFFFFFFFFFFFFFFFFFFFFFFFFFFFFFFFFFFFFFFFFFFFFFFFFFFFFFFFFF
@A00234:352:HKFKNDSXX:3:1440:27498:25441 1:N:0:TCGCATCG+GTCAACTG
GACGACTATGGAAAGGACCTCCCATCATTCACTCTGGAATCAAAGACCTCAAGGTCTTGAAAACAACCCAGTCTGGATTTGAAGGATTCATCAAGGACCAGTTCACTACTCTCCCCGAGGTGAAGGACCGATGCTTTGCCACTCAAGTGT
+
FFFFFFF:FFFFFFFFFFFFFFFFFFFFFFFFFFFFFFFFFFFFFFFFFFFFFFFFF:FF,FFFFFFFF,FFF,FF:FFFFFFFFFFFFFFFFFFFFFFFFFFFFFF:FFFFFFFFFFFFFFFFFFFFFFFFFFFFFFFFFFFFFFFFFF
@A00234:352:HKFKNDSXX:3:1440:23547:32722 1:N:0:TCGCATCG+GTCAACTG
GTTCCTAAAGACAGAGTCTGAGGCAGAGGGCACAAGAACAGCAAGGAGAAATATCGCTGTGATTCTCCGATCACAGTTTTAAAGGAATCTGCCCAAGGCCACGGAGCCTGCGGTGTCTGCTAATGCAGGGCTCCACGTGCGCACAGCAAC
+
FFFFFFFFFFFFFFFFFFFFFFFFFFFFFFFFFFFFFFFFFFFFFFFFFFFFFFFFFFFFFFFFFFFFFFFFFFFFFFFFFF:FFFFFFFFFFFFFFFFFFFFFFFFFFFFFFFFFFFFFFFFFFFFFFFFFFFFFFFFFFFFFFFFFFF
@A00234:352:HKFKNDSXX:3:1441:7509:12837 1:N:0:TCGCATCG+GTCAACTG
CCCGGTTATTTTGCCGTAGGGGTTGTCCAGAGGCAGCAAAACCTCTTCCTTGTTGATCAGCCCCATTTTGGACATGTCGATGTTAAAGTAGTGAATGTTTGGAAGGCTGATTTCCATGTCTTCTATCTCAGGAAGCTGGCTCAGGGTCAG
+
FFFFFFFFFFFFFFFFFFFFFFFFFFFFFFFFFFFFFFFFFFFFFFFFFFFFFFFFFFFFFFFFFFF:FFFFFFFFFFFFFFFFFFFFFFFFFFFFFFFFFFFFFFFFFFFFFFFFFFFFFFFFFFFFFFFFFFFFFFFFFFFFFFFFFF
@A00234:352:HKFKNDSXX:3:1441:26747:21073 1:N:0:TCGCATCG+GTCAACTG
AGAATGTTTGGAAGGCTGATTTCCATGTCTTCTATCTCAGGAAGCTGGCTCAGGGTCAGCACTTGTATGTCATAGAGGGTCTTCTGCACGGAAGGTGAGTCTTCACCTCTGTCATAGGGCCCAGCAAATTTCTTCAGGACAATGTCCCGG
+
FFFFFFFFFFFFFFFFFFFFFFFFFFFFFFFFFFFFFFFFFFFFFFFFFFFFFFFFFFFFFFFFFFFFFFFFFFFFFFFFFFFFFFFFFFFFFFFFFFFF,:FFFFFFFFFFFFFFFFFFFFFFFFFFFFFFFFFFFFFFFFFFFFFFFF
@A00234:352:HKFKNDSXX:3:1442:17264:25661 1:N:0:TCGCATCG+GTCAACTG
CTCAGGATACTGATTGCTCTGCTCTGTGTGAAGTAATTGCTCTTCCGTTTCTAGTTTAGCAAGGGGCTTGTAGCTGTGCGCACGTGGAGCCCTGCATCAGCAGACACCGCAGGCTCCGTGGCCTTGGGCAGATTCCTTTAAAACTGTGAT
+
FFFFFFFFFFFFFFFFFFFFFFFF:FFFFFFFFFFFFFFFFF:FFFFF:FFFFFFFFFFFFFFFFFFFFFFFFFFFFFFFFFFFFFFFFFFFFFFFFFFFF:FFFFFFFFFFFFFFFF:FFFF,FFFFF,FF,:FFFFFFFFFFFFFFFF
@A00234:352:HKFKNDSXX:3:1442:20356:30389 1:N:0:TCGCATCG+GTCAACTG
GAGCAATCAGTATCCTGAGTTGAAATTTTTGCAGGTGAGCACACAGTTATCCCAAGCATCACAACTGGCTGGAGCCATAACGTCACAGCCTGGAAGGCAGCTTCCTCCTCACCGTCCCGGTTATTTTGCCGTAGGGGTTGTCCAGAGGCA
+
FFFFFFFFFFFFFFFFFFFFFFFFFFFFFFFFFFFFFFFFFFFFFFFFFFFFFFFFFFFFFFFFFFFFFFFFFFFFFFFFFFFFFFFFFFFFFFFFFFFFFFFFFFFFFFFFFFFFFFFFFFFFFFFFFFFFFFFFF:FFFFFFFFFFFF
@A00234:352:HKFKNDSXX:3:1443:29586:34882 1:N:0:TCGCATCG+GTCAACTG
CTTGAGTGGCAAAGCATCGGTCCTTCACCTCGGGGAGAGTAGTGAACTGGTCCTTGATGAATCCTTCAAATCCAGACTGGGTTGTTTTCAAGACCTTGAGGTCTTTGATTCCAGAGTGAATGATGGGAGGTCCTTTCCATAGTCGTCATG
+
FFFFFFFFFFFFFFFFFFFFFFFFFFFFFFFFFFFFFFFFFFFFFFFFFFFFFFFFFFFFFFFFFFFFFFFFFFFFF:FFFF:FFFFFFFFFFFFFFFFFFFF:FFFFFFFFFFFFFFFFFF:FFFFFFFFFFFFFF:FFFFFFFFFFFF
@A00234:352:HKFKNDSXX:3:1444:25464:10488 1:N:0:TCGCATCG+GTCAACTG
AAGGACCGATGCTTTGCCACTCAAGTGTACTGCAAGTGGCGCTACCAGAATCGGGACGTGGACTTCGAGGCTACCTGGGGCGCTGTCCGGGACATTGTCCTGAAGACATTTGCTGGGCCCTATGACAGAGGTGAATACTCACCTTCCGTG
+
F:FFFFFFFFFFFFFFFFFFFFFFFFFFFFFFFFFFFFFFFFF:FFFFFFFFFFFFFFFFFFFFFFFFFFFFFFFFFFFFFFFFFFFFFFFFF::FFFFFFF:,F:,,:FFFFFFFFFFFFFFFFFFFFFFFFFF::FFFFFFFFFFFFF
@A00234:352:HKFKNDSXX:3:1444:25409:13244 1:N:0:TCGCATCG+GTCAACTG
CAGGAAGCTGGCTCAGGGTCAGCACTTGTATGTCATAGAGGGTCTTCTGCACGGAAGGTGAGTATTCACCTCTGTCATAGGGCCCAGCAAATTTCTTCAGGACAATGTCCCGGACAGCGCCCCAGGTAGCCTCGAAGTCCACGTCCCGAT
+
FFFFFFFFFFFFFF:FFFFFFFFFFFFFFFFFFFFFFFFFFFFFFFFFFFFFFFFFFFFFFFF:FFFFFFFFFFFFFFFFF:FFFFFFFFFFFFFFFFFFFFFFFFFFFFFFFFFFFFFFFFFFFFFFF:FFFFFFFFFFFFFFF:FFFF
@A00234:352:HKFKNDSXX:3:1446:27353:5807 1:N:0:TCGCATCG+GTCAACTG
CTGCCCAAGGCCACGGAGCCTGCGGTGTCTGCTAATGCAGGGCTCCACGTGCGCACAGCTACAAGCCCCTTGCTAAACTAGAAACGGAAGAGCAATTACTTCACACAGAGCAGAGCAATCAGTATCCTGAGTTGAAATTTTTGCAGGTGA
+
FFFFFFFFFFFFFFFFFFFFFFFFFFFFFFFFFFFFFFFFFFFFF:FFFFFFFFFFFFFFFFF,FFFFFFFFFFFFF:FFFFFFFF:FFFFFFFFFFFFFFFFFFFFFFFFFFFFFFFFFFFFFFF:FFFFFFFFF:FFFFFFFFFFFFF
@A00234:352:HKFKNDSXX:3:1446:32316:10113 1:N:0:TCGCATCG+GTCAACTG
GCTTGGGATAACTGTGTGCTCACCTGCAAAAATTTCAACTCAGGATACTGATTGCTCTGCTCTGTGTGAAGTAATTGCTCTTCCGTTTCTAGTTTAGCAAGGGGCTTGTAGCTGTGCGCACGTGGAGCCCTGCATTAGCAGACACCGCAG
+
FFFFFFFFFFFFFFFFFFFFFFFFFFFF:FFFFFFFFFFFFFFF:F:FFFFFFFFFFFFFFFFFFFFFFFFFFF:FFFFFFFFFFFFFFFFFFFFFFFFFFF:FF:FFFFFFFFFFFFFFFFFFFFFFFFFFFFFFFFFFFFFFFFFFFF
@A00234:352:HKFKNDSXX:3:1446:28013:20008 1:N:0:TCGCATCG+GTCAACTG
CTTCCTTAACGATCGGATCCTAAAGACAGAGTCTGAGGCAGAGGGCACAAGAACAGCAAGGAGAAATATCGCTGTGATTCTCCGATCACAGTTTTAAAGGAATCTGCCCAAGGCCACGGAGCCTGCGGTGTCTGCTAATGCAGGGCTCCA
+
FFFFFF:FFFFFFFFFFFFFFFFF:FFFFFF:FFFFFFFFFFFFF:FFFFFFFFFFFFFFFFFFFFFFFFFF:FFFFFFFFFFFFFFFFF:F,FFFFFFFFFFFFFFFFFFFFFFFFFFFFFFFFFFFFFFFFFFF:FF:FFFFFFFFFF
@A00234:352:HKFKNDSXX:3:1446:18629:26678 1:N:0:TCGCATCG+GTCAACTG
AGAAGACATGGAAATCAGCCTTCCAAACATTCACTACTTTAACATCGACATGTCCAAAATGGGGCTGATCAACAAGGAAGAGGTTTTGCTGCCTCTGGACAACCCCTACGGCAAAATAACCGGGACGGTGAGGAGGAAGCTGCCTTCCAG
+
FFFFFFFFFFFF:FFFFFFFFFFFFFFFFFFFFFFFFFFFFFFFFFFFFFFFFFFFFFFFFFFFFFFFFFFFFFFFFFFFFFFFFFFFFFFFFFFFFFFFFFFFFFFFFFFFFF:FFFFFFFFFFFFFFFFFFFFFFFFFFFFFFFFFFF
@A00234:352:HKFKNDSXX:3:1446:19434:36620 1:N:0:TCGCATCG+GTCAACTG
CACGGATGTGGCAGCAGCCAGTGCTTTACGACTATTTCCTTAACGATCGGATCCTAAAGACAGAGTCTGAGGCAGAGGGCACAAGAACAGCAAGGAGAAATATCGCTGTGATTCTCCGATCACAGTTTTAAAGGAATCTGCCCAAGGCCA
+
FFFFFFFFFFFFFFFFFFFFFFFFFFFFFFFFFFFFFFFFFFFFFFFFFFFFF:FFFFFFFFFFFFFFFFFFFFFFFFFFFFFF,FFFFFFFFFFFFFFFFFFFFFFFFFF:FFFFFFFFFFFFFFFFFFFFFFFFFFFFFFFFFFFFFF
@A00234:352:HKFKNDSXX:3:1446:14733:36902 1:N:0:TCGCATCG+GTCAACTG
CTATGGAAAGGACCTCCCATCATTCACTCTGGAATCAAAGACCTCAAGGTCTTGAAAACAACCCAGTCTGGATTTGAAGGATTCATCAAGGACCAGTTCACTACTCTCCCCGAGGTGAAGGACCGATGCTTTGCCACTCAAGTGTACTGC
+
FFFFFFFFFFFFFFFFFFFFFFFFFFFFFFFFFFFFFFFFFFFFFFFFFFFFFFFFF:FFFFFFFFFFFFFFFFFFFFFFFFFFFFFFFFFFFFFFFFFFFFFFFFFFFFFFFFFFFF:FFFFFFFFFFFFFFFFFFFFFFFFFFFFFFF
@A00234:352:HKFKNDSXX:3:1447:14172:30264 1:N:0:TCGCATCG+GTCAACTG
GCAAAATAACCGGGACGGTGAGGAGGAAGCTGCCTTCCAGGCTGTGACGTTATGGCTCCAGCCAGTTGTGATGCTTGGGATAACTGTGTGCTCACCTGCAAAAATTTCAACTCAGGATACTGATTGCTCTGCTCTGTGTGAAGTAATTGC
+
FFFFFFFFFFFFFFFFFFFFFFFFFFFFFFFFFFFFFFFFFFFFFFFFFFFFFFFFFFFFFFFFFFFFFFFFFFFFFFFFFFFFFFFFFFFFFFFFFFFFFFFFFFFF:FFFFFFFFFFFFFFFFFFFFFFFFFFFFFFFFFFFFFFFFF
@A00234:352:HKFKNDSXX:3:1448:1488:3380 1:N:0:TCGCATCG+GTCAACTG
GGTGAGGAGGAAGCTGCCTTCCAGGCTGTGACGTTATGGCTCCAGCCAGTTGTGATGCTTGGGATAACTGTGTGCTCACCTGCAAAAATTTCAACTCAGGATACTGATTGCTCTGCTCTGTGTGAAGTAATTGCTCTTCCGTTTCTAGTT
+
FFFFFFFFFFFFFFFFFFFFFFFFFFFFFFFFFFFFFFFFFFFFFFFFFFFFFFFFFFFFFFFFFFFFFFFFFFFFFFFFFFFFFFFFFFFFFFFFFFFFFF:FFFFFFFFFFFFFFFFFFFFFFFFFFFFFFFFFFFFFFF,FFFFFFF
@A00234:352:HKFKNDSXX:3:1448:16052:10817 1:N:0:TCGCATCG+GTCAACTG
CTTCCTGAGATAGAAGACATGGAAATCAGCCTTCCAAACATTCACTACTTTAACATCGACATGTCCAAAATGGGGCTGATCAACAAGGAAGAGGTTTTGCTGCCTCTGGACAACCCCTACGGCAAAATAACCGGGACGGTGAGGAGGAAG
+
FFFFFFFFFFFFFFFFFFFFFFF:FFFFFFFFFFFFFFFFFFFFFFFFFFFFFFFFFFFFFFFFFFFFFFFFFFFFFFFFFFFFFFFFFFFFFFFFFFFFFFFFFFFFFFFFFFFFFFFFFFFFFFFFFFFFFFFFFFFFFFFFFFFFFF
@A00234:352:HKFKNDSXX:3:1448:18059:13886 1:N:0:TCGCATCG+GTCAACTG
CTATGACATACAAGTGCTGACCCTGAGCCAGCTTCCTGAGATAGAAGACATGGAAATCAGCCTTCCAAACATTCACTACTTTAACATCGACATGTCCAAAATGGGGCTGATCAACAAGGAAGAGGTTTTGCTGCCTCTGGACAACCCCTA
+
,,F:FFFF,FFFF:::F:FFFFFFFFFFFFFFFFFFFFFFFFFFFFFFF:FFFFFFFFFFFFFF::FF,FFFFFF:FFFFFFF::,:FF,FFFFF::F,FFFFFFFFFFFFF,F:,,FF,FF:FFFFFFF,FF:,F:FFFFF::F,F:F:
@A00234:352:HKFKNDSXX:3:1448:17409:16203 1:N:0:TCGCATCG+GTCAACTG
CTATGACATACAAGTGCTGACCCTGAGCCAGCTTCCTGAGATAGAAGACATGGAAATCAGCCTTCCAAACATTCACTACTTTAACATCGACATGTCCAAAATGGGGCTGATCAACAAGGAAGAGGTTTTGCTGCCTCTGGACAACCCCTA
+
FFFFFFFFF:FFFFFFFFFFFFFFFFFFFFFFFFFFFFFFFFFFFFFFFFFFFFFFFFFFFFFFFFFFFFFFFFFFFFFFFFFFFFFFFFFFFFFFFFFFFFF:FFFFFFFFFFFFFFFFFFFFFFFFFFFFF:FFFFFFFFFFFFFFFF
@A00234:352:HKFKNDSXX:3:1448:11858:18020 1:N:0:TCGCATCG+GTCAACTG
CAACAAGGAAGAGGTTTTGCTGCCTCTGGACAACCCCTACGGCAAAATAACCGGGACGGTGAGGAGGAAGCTGCCTTCCAGGCTGTGACGTTATGGCTCCAGCCAGTTGTGATGCTTGGGATAACTGTGTGCTCACCTGCAAAAATTTCA
+
FFFFFFFFFFFFFFFFFFFFFFFFFFFFFFFFFFFFFFFFFFFFFFFFFFFFFFFFFFFFFFFFFFFFFFFFFFFFFFFFFFFFFFFFFFFFFFFFFFFFFFFFFFFFFFFFFFFFFFFFFFFFFFFFFFFFFFFFFFFFFFFF:FFFFF
@A00234:352:HKFKNDSXX:3:1448:18313:21245 1:N:0:TCGCATCG+GTCAACTG
CCTACGGCAAAATAACCGGGACGGTGAGGAGGAAGCTGCCTTCCAGGCTGTGACGTTATGGCTCCAGCCAGTTGTGATGCTTGGGATAACTGTGTGCTCACCTGCAAAAATTTCAACTCAGGATACTGATTGCTCTGCTCTGTGTGAAGT
+
F:FFFFFFFFFFFFFFF:FFFF:FFF:FFF:FFFFFFFF::F:,FFFFFFFFFFFFFFF:FFFF:FFFF,FFF:FFFFFFFFFFFFFFFFFFF::F,FFFFFF:FFFFFF:FFFFFFFFFFFFFF,FFFFFFFFFF,FFFFFFFFFFFFF
@A00234:352:HKFKNDSXX:3:1449:29821:19225 1:N:0:TCGCATCG+GTCAACTG
TTCACACAGAGCAGAGCAATCAGTATCCTGAGTTGAAATTTTTGCAGGTGAGCACACAGTTATCCCAAGCATCACAACTGGCTGGAGCCATAACGTCACAGCCTGGAAGGCAGCTTCCTCCTCACCGTCCCGGTTATTTTGCCGTAGGGG
+
FFFFFFFFFFFFFFFFFFFFFFFFFFFFFFFFFFFFFFFFFFFFFFFFFFFFFFFFFFFFFFFFFFFFFFFFFFFFFFFFFFFFFFFFFFFFFFFFFFFFFFFFFFFFFFF:FFFFFFFFFFFFFFFFFFFFFFFFFFFFFF:FFFFFFF
@A00234:352:HKFKNDSXX:3:1449:14534:31923 1:N:0:TCGCATCG+GTCAACTG
GTCGGATCCTAAAGACAGAGTCTGAGGCAGAGGGCACAAGAACAGCAAGGAGAAATATCGCTGTGATTCTCCGATCACAGTTTTAAAGGAATCTGCCCAAGGCCACGGAGCCTGCGGTGTCTGCTAATGCAGGGCTCCACGTGCGCACAG
+
FFFFFFFFFFFFFFFFFFFFFFFFFFFFFFFFFFFFFFFFFFFFFFFFFFFFFFFFFFFFFFFFFFFFFFFFFFFFFFFFFFFFFFFFFF:FFFFFFFFFFFFFFFFFFFFFFFFFFFFFFFFFFFFFFFFFFFFFFFFFFFFFFFFFFF
@A00234:352:HKFKNDSXX:3:1449:16929:34006 1:N:0:TCGCATCG+GTCAACTG
GCCAGTGCTTTACGACTATTTCCTTAACGATCGGATCCTAAAGACAGAGTCTGAGGCAGAGGGCACAAGAACAGCAAGGAGAAATATCGCTGTGATTCTCCGATCACAGTTTTAAAGGAATCTGCCCAAGGCCACGGAGCCTGCGGTGTC
+
FFFFFFFFFFFFFFFFFFFFFFFFF:FFFFFFFFFFFFFFFFFFFFFFFFFFFFFFFFFFFFFFFFFFFFFFFFFFFFFFFFFFFFFFFFFFFFFFFFFFFFFFFFFFFFFFFFFFFFFFFFFFFFFFFFFFFFFFFFFFFFFFFFFFFF
@A00234:352:HKFKNDSXX:3:1449:14507:35509 1:N:0:TCGCATCG+GTCAACTG
AGGCAGCAGCCAGTGCTTTACGACTATTTCCTTAACGATCGGATCCTAAAGACAGAGTCTGAGGCAGAGGGCACAAGAACAGCAAGGAGAAATATCGCTGTGATTCTCCGATCACAGTTTTAAAGGAATCTGCCCAAGGCCACGGAGCCT
+
FFFFFFFFFFFFFFFFFFFFFFFFF:FFFFFF,,,FFFFFFFFFFFFFFFFFF:FFFFFFFFFFFFFFFFFFFFFFFFFFFFFF:FFFFFFFFFFFFFFFFFFFFFFFFFFFFFFFFFFFFFFFFFFFFFFFFFFFFFFFFFFFFFFFFF
@A00234:352:HKFKNDSXX:3:1450:6994:15984 1:N:0:TCGCATCG+GTCAACTG
TGGCAGCTTCCTCCTCACCGTCCCGGTTATTTTGCCGTAGGGGTTGTCCAGAGGCAGCAAAACCTCTTCCTTGTTGATCAGCCCCATTTTGGACATGTCGATGTTAAAGTAGTGAATGTTTGGAAGGCTGATTTCCATGTCTTCTATCTC
+
FFFFFFFFFFFFFFFFFFFFFFFFFFFFFFFFFFFFFFFFFFFFFFFFFFFFFFFFFFFFFFFFFFFFFFFFFFFFFFFFFFFFFFFFFFFFFF,FFFFFFFFFFFFFFFFFFFFFFFFFFFFFFFFFFFFFFFFFFFFFFFFFF:FFFF
@A00234:352:HKFKNDSXX:3:1450:1226:33739 1:N:0:TCGCATCG+GTCAACTG
CGGGTGTGGCAGCAGCCAGTGCTTTACGACTATTTCCTTAACGATCGGATCCTAAAGACAGAGTCTGAGGCAGAGGGCACAAGAACAGCAAGGAGAAATATCGCTGTGATTCTCCGATCACAGTTTTAAAGGAATCTGCCCAAGGCCACG
+
FFFFFFFFFFFFFFFFFFFFFFFFFFFFFFFFFFFFFFFF:FFFFFFFFFFFFFFFFFFFFFFFFFFFFFFFFFFFFFFFFFFFFFFFFFFFFFF,FFFFFFFFFFFFFFFFFFFFFFFFFFFFFFFFFFFFF:FFFFFFFFFFFFFFFF
@A00234:352:HKFKNDSXX:3:1451:10755:8343 1:N:0:TCGCATCG+GTCAACTG
TATGACAGAGGTGAATACTCACCTTCCGTGCAGAAGACCCTCTATGACATACAAGTGCTGACCCTGAGCCAGCTTCCTGAGATAGAAGACATGGAAATCAGCCTTCCAAACATTCACTACTTTAACATCGACATGTCCAAAATGGGGCTG
+
FFFFFFFFFFFFFF,FFFFFFFFFFFFFFFFFFFFFFFFFFFFFFFFFFFFFFFFFFFFFFFFFFFFFFFFFFFFFFFFFFFFFFFFFFFFFFFFFFFFFFFFFFFFFFFFFFFFFFFFFFFFFFFFFFFFFFFFFFFFFFFFFFFFFFF
@A00234:352:HKFKNDSXX:3:1451:9851:15358 1:N:0:TCGCATCG+GTCAACTG
GGCAGATTCCTTTAAAACTGTGATCGGAGAATCACAGCGATATTTCTCCTTGCTGTTCTTGTGCCCTCTGCCTCAGACTCTGTCTTTAGGATCCGATCGTTAAGGAAATAGTCGTAAAGCACTGGCTGCTGCCACATCCGTTGATCCGAA
+
FFFFFFFFFFFFFFFFFFFFFFFFFFFFFFFFFFFFFFFFFFFFFFFFFFFFFFFFFFFFFFFFFFFFFFFFFFFFFFFFFFFFFFFFFFFFFFFFFFFF,FFFFFFFFFFFFFFFFFFFFFFFFFFFFFFFFFFFFFFFFFFFFFFFFF
@A00234:352:HKFKNDSXX:3:1451:20889:16219 1:N:0:TCGCATCG+GTCAACTG
GTTATGGCTCCAGCCAGTTGTGATGCTTGGGATAACTGTGTGCTCACCTGCAAAAATTTCAACTCAGGATACTGATTGCTCTGCTCTGTGTGAAGTAATTGCTCTTCCGTTTCTAGTTTAGCAAGGGGCTTGTAGCTGTGCGCACGTGGA
+
FFFFFFFFFFFFFFF:FFFFFFFFFFF:FFFFFFFFFFFFFFFFFFFFFFFFFFFFFFFFFFFFFFFFFFFFFFFFFFFFFFFFFFFFFFFFFFFFFF:FFFFF:FFFFF,FFFFFFFFFFFF:FFFFFFFFFFFFFFFFFFFFFFFFFF
@A00234:352:HKFKNDSXX:3:1451:31675:19116 1:N:0:TCGCATCG+GTCAACTG
GTCACAACTGGCTGGAGCCATAACGTCACAGCCTGGAAGGCAGCTTCCTCCTCACCGTCCCGGTTATTTTGCCGTAGGGGTTGTCCAGAGGCAGCAAAACCTCTTCCTTGTTGATCAGCCCCATTTTGGACATGTCGATGTTAAAGTAGT
+
FFFFFFFFFFFFFFFFFFFFFFFFFFFFFFFFFFFFFFFFFFFFFFFFFFFFFFFFFFFFFFFFFFFFFFFFFF:,FFFFFFFFFFFFFFFFFFFF:FFFFFFFFFFFFFFFFFF:FFFFFFF:FFFF:FFF,FFFFFFFFF,FFFFFFF
@A00234:352:HKFKNDSXX:3:1452:18738:5478 1:N:0:TCGCATCG+GTCAACTG
TGTCGATGTTAAAGTAGTGAATGTTTGGAAGGCTGATTTCCATGTCTTCTATCTCAGGAAGCTGGCTCAGGGTCAGCACTTGTATGTCATAGAGGGTCTTCTGCACGGAAGGTGAGTATTCACCTCTGTCATAGGGCCCAGCAAATTTCT
+
FFFFFFFFFFFFFFFFFFFFFFFFFFFFFFFFFFFFFFFFFFFFFFFFFFFFFFFFFFFFFFFFFFFFFFFFFFFFFFFFFFFFFFFFFFFFFFFFFFFFFFFFFFFFFFFFFFFFF::FF,FFFFFFFFFFFFFFFFFFFFFFFFFFFF
@A00234:352:HKFKNDSXX:3:1452:19180:15389 1:N:0:TCGCATCG+GTCAACTG
GTTTGGAAGGCTGATTTCCATGTCTTCTATCTCAGGAAGCTGGCTCAGGGTCAGCACTTGTATGTCATAGAGGGTATTCTGAACGGAAGGTGAGAATTCACCTCTTACATAGGGCCCAGCAAATTTCTTAAGCACAATGTCACGGACAGC
+
,F,F,:FF:F,FFFFFF:,F,FF:,FFFFF,FFF:,,,:FF,,F:,F:F,,,,:,FFF,,FFF:,,,,F:FF,FF,F,FF,,F:,,F,F,F,:F,F:FF,FF:FF,,FFFFF,F,F:FFFFFF,:,FF,,FF,FF:FFFF::F:,FF:,F
@A00234:352:HKFKNDSXX:3:1452:9679:16125 1:N:0:TCGCATCG+GTCAACTG
GTTTTATTACGTTTTTGGTACAACCCAGACATCCCTAGGATGATGACAGTGTTTGATCTCATGTTCAGATCAACGGATGTGGCAGCAGCCAGTGCTTTACGACTATTTCCTTAACGATCGGATCCTAAAGACAGAGTCTGAGGCAGAGGG
+
FFFFFFFFFFFFFFFFFFFFFFFFFFFFFFFFFFFFFFFFFFFFFFFFFFFFFFFFFFFFFFFFFFFFFFFFFFFFFFFFFFFFFFFFFFFFFFFF:FFFFFFFFFFFFFFFFFFFFFFFFFFFFFFFFFFFFFFF:FFFFFFFFFFFFF
@A00234:352:HKFKNDSXX:3:1452:16966:19727 1:N:0:TCGCATCG+GTCAACTG
TCCATGTCTTCTATCTCAGGAAGCTGGCTCAGGGTCAGCACTTGTATGTCATAGAGGGTCTTCTGCACGGAAGGTGAGTATTCACCTCTGTCATAGGGCCCAGCAAATTTCTTCAGGACAATGTCCCGGACAGCGCCCCAGGTAGCCTCG
+
FFFFFFFFFFFFFFFFFFFFF:FFFFFFFFFFFFFFFFFFFFFFFFFFFFFFFFFFFFFFFFFFFFFFFFFFFFFFFFF:FFFFFFFFFFFFFFFFFFFFFFFFFFFFFFFFFFFFFFFFFFFFFFFFFFFFFFFFFFFFFFFFFFFFFF
@A00234:352:HKFKNDSXX:3:1453:15302:6230 1:N:0:TCGCATCG+GTCAACTG
TTGAAAACAACCCAGTCTGGATTTGAAGGATTCATCAAGGACCAGTTCACTACTCTCCCCGAGGTGAAGGACCGATGCTTTGCCACTCAAGTGTACTGCAAGTGGCGCTACCAGAATCGGGACGTGGACTTCGAGGCTACCTGGGGCGCT
+
FFFFFFFFFFFFFFFFFFFFF,FFFFFFFFFFFFFFFFFFFFFFFFFFFFFFFFFFFFFFFFFFFFFFFFFFFFFFFFFFFFFFFFFFFFFFFFFFFFFFFFFFFFFFFFFFFFF:FFFFFFFFFFFFFFFFFFFFFF:FFFFFFFFFFF
@A00234:352:HKFKNDSXX:3:1453:7003:11898 1:N:0:TCGCATCG+GTCAACTG
GTGTACTGCAAGTGGCGCTACCAGAATCGGGACGTGGACTTCGAGGCTACCTGGGGCGCTGTCCGGGACATTGTCCTGAAGAAATTTGCTGGGCCCTATGACAGAGGTGAATACTCACCTTCCGTGCAGAAGACCCTCTATGACATACAA
+
FFFFFFFFFFFFFFFFFFFFFFFFFFFFFFFFFFFFFFFFFFFFFFFFFFFFFFFFFFFFFFFFFFF:FFFFFFFF:FF,F::,FFFFFFFFFFFFFFFFFFFFFFFFFFFFFFFFFFFFFFFFFFFFFFFFFFFFFFFFFFFFFFFFFF
@A00234:352:HKFKNDSXX:3:1453:25880:14434 1:N:0:TCGCATCG+GTCAACTG
CATGGTTTTATTACGTTTTTGGTACAACCCAGACATCCCTAGGATGATGACAGTGTTTGATCTCATGTTCAGATCAACGGATGTGGCAGCAGCCAGTGCTTTACGACTATTTCCTTAACGATCGGATCCTAAAGACAGAGTCTGAGGCAG
+
FFFFF:FFFFFFFFFFFFFFFFF:FFFFFFFFFFFFFFFFFFFFFFFFFFFFFFFFFFFFFFFFFFFFFFFFFFFFFFFFFFFFFFFFFFFFFFFFFFFFFFFFFFFFFFFFFFFFFFFFFFFFFFFFFFFFFFFFFFFFFFFFFFFFFF
@A00234:352:HKFKNDSXX:3:1454:12735:6887 1:N:0:TCGCATCG+GTCAACTG
GTTCAGATCAACGGATGTGGCAGCAGCCAGTGCTTTACGACTATTTCCTTAACGATCGGATCCTAAAGACAGAGTCTGAGGCAGAGGGCACAAGAACAGCAAGGAGAAATATCGCTGTGATTCTCCGATCACAGTTTTAAAGGAATCTGC
+
FFFFFFFFFFFFFFFFFFFFFFFFFFFFFFFFFFFFFFFFFF:FFFFFFF,FFFFFFFFFFFFFFFFFFFFFFFFFFFFFFFFFFFFFFFFF:FFFFFFFF:FFFFF:FFFFFFFFFFFFFFFFFFFFFFFFFFFFFFF:FFFF,FFFFF
@A00234:352:HKFKNDSXX:3:1454:17779:25520 1:N:0:TCGCATCG+GTCAACTG
CATGGTTTTATTACGTTTTTGGTACAACCCAGACATCCCTAGGATGATGACAGTGTTTGATCTCATGTTCAGATCAACGGATGTGGCAGCAGCCAGTGCTTTACGACTATTTCCTTAACGATCGGATCCTAAAGACAGAGTCTGAGGCAG
+
FFFFFFFFFFFFFFFFFFFFFFFFFFFFFFFFFFFFFFFFFFFFFFFFFFFFFFFFFFFFFFFFFFFFFFFFFFFFFFFFFFFFFFFFFFFFFFFFFFFFFFFFFFFFFFFFFFFFFFFFFFFFFFFFFFFFF:FFFF:FFFFFFFFFFF
@A00234:352:HKFKNDSXX:3:1455:1886:7044 1:N:0:TCGCATCG+GTCAACTG
TGGCTCCAGCCAGTTGTGATGCTTGGGATAACTGTGTGCTCACCTGCAAAAATTTCAACTCAGGATACTGATTGCTCTGCTCTGTGTGAAGTAATTGCTCTTCCGTTTCTAGTTTAGCAAGGGGCTTGTAGCTGTGCGCACGTGGAGCCC
+
FFFFFFFFFFFFFFFFFFFFFFFFFFFFFFFFFFFFFFFFF:FFFFFFFFFFFFFFFFFFFFFFFFFFFFFFFFFFFFFFFFFFFFFF:FFFFFFFFFFFFFFFF,FFFFFFFFFFFFFFFFFFF:FFFFFFFFFFFFFFFFFFFFFFFF
@A00234:352:HKFKNDSXX:3:1456:11116:30201 1:N:0:TCGCATCG+GTCAACTG
CCCTGAGCCAGCTTCCTGAGATAGAAGACATGGAAATCAGCCTTCCAAACATTCACTACTTTAACATCGACATGTCCAAAATGGGGCTGATCAACAAGGAAGAGGTTTTGCTGCCTCTGGACAACCCCTACGGCAAAATAACCGGGACGG
+
FFFFFFFFFFFFFFFFFFFFFFFFFFFFFFFFFFFFFFFFFFFFFFFFFFFFFFFFFFFFFFFFFFFFFFFFFFFFFFFFFFFFFFFFFFFFFFFF,FFFFFFFFFFFFFFFFFFFFFFFFFFFFFFFFFFFFFFFFFFFFFFFFFFFFF
@A00234:352:HKFKNDSXX:3:1457:13792:29387 1:N:0:TCGCATCG+GTCAACTG
TTCCTTAACGATCGGATCCTAAAGACAGAGTCTGTGGCAGAGGGCACAAGAACAGCAAGGAGAAATATCGCTGTGATTCTCCGATCACAGTTTTAAAGGAATCTGCCCAAGGCCACGGAGCCTGCGGTGTCTGCTAATGCAGGGCTCCAC
+
F,FFFFFFFFFFFFFFFFFFFFFFFFFFFF:F:FFF:FFFF,FFFF:FFFFFFF:FFF::FFFF:,F::,F,:FFFFFFFFF,FFFF::FFF,FFFF:FF:F:FF:F:FFF,FFFFF:FFFF,:FF:,,FFFFFF,F,F:FF,F::FFFF
@A00234:352:HKFKNDSXX:3:1458:9344:9721 1:N:0:TCGCATCG+GTCAACTG
AGTAATTGCTCTTCCGTTTCTAGTTTAGCAAGGGGCTTGTAGCTGTGCGCACGTGGAGCCCTGCATTAGCAGACACCGCAGGCTCCGTGGCCTTGGGCAGATTCCTTTAAAACTGTGATCGGAGAATCACAGCGATATTTCTCCTTGCTG
+
FFFFFFFFFF:FFF:FFFF:FF,:FFF,:FF:FFF,F,,FF:,FF,F,::F,:FFFF,FF,FF:FFFFF:FFFFF,::FFF,FFFF,FF:FFFF,,,FFFF,FF:FF:FFFFF:FFFFFF:FF:FFFFFFF:FFFFFF,FFFFFF,F,FF
@A00234:352:HKFKNDSXX:3:1458:7048:13228 1:N:0:TCGCATCG+GTCAACTG
CAGTGTTTGATCTCATGTTCAGATCAACGGATGTGGCAGCAGCCAGTGCTTTACGACTATTTCCTTAACGATCGGATCCTAAAGACAGAGTCTGAGGCAGAGGGCACAAGAACAGCAAGGAGAAATATCGCTGTGATTCTCCGATCACAG
+
FFFFFFFFFFFFFFFFF:FFFFFFF:FFFFFFFFFFFFFFFFFFFFFFFF:FFFFFFFFFFFFFFF,:FFFFFFFFFFFFFFFFFFFFFFFFFFFFFFFFFFFFFFFFFFFFFFFFFFFFFFFFFFFFFFFFFFFFFFFFFFFFFFFFFF
@A00234:352:HKFKNDSXX:3:1458:18909:14669 1:N:0:TCGCATCG+GTCAACTG
CTCTGGACAACCCCTACGGTAAAATAACCGGGACGGTGAGGAGGAAGCTGCCTTCCAGGCTGTGACGTTATGGCCCCAGCCAGTTGTGATGCTTGGGATAACTGTGTGCTCACCTGCAAAAATTTCAACTCAGGATACTGATTGCTCTGC
+
FFFF,:FFFF:FFF:,FF:,FFFFFFFFF::FFF:F:FFF,F:,FF,FF,:FFFFFFFFFF,,:FFFF,FFFFFFF,FFFF:F,FFFFFFFFFF,FFFF:FFFF,FFF,FFFFFFFFFF:FFFFF:FFFFFFFFF:FF,FF:FFFFF:FF
@A00234:352:HKFKNDSXX:3:1458:1723:31594 1:N:0:TCGCATCG+GTCAACTG
TGGAAATCAGCCTTCCAAACATTCACTACTTTAACATCGACATGTCCAAAATGGGGCTGATCAACAAGGAAGAGGTTTTGCTGCCTCTGGACAACCCCTACGGCAAAATAACCGGGACGGTGAGGAGGAAGCTGCCTTCCAGGCTGTGAC
+
FFFFFFFFFFFFFFFFFFFFFFFFFFFFFFFFFFF:FFFFFFFFFFFFFFFFFFFFFFFFFFFFFFFFFFFFFFFFFFFFFFFFFFFFFFFFFFFFFFFFFFFFFFFFFFFFFFFFFFFFFFFFFFFFFFFFFFFFFFFFFFFFFFFFFF
@A00234:352:HKFKNDSXX:3:1460:30915:6433 1:N:0:TCGCATCG+GTCAACTG
CTTCTATCTCAGGAAGCTGGCTCAGGGTCAGCACTTGTATGTCATAGAGGGTCTTCTGCACGGAAGGTGAGTATTCACCTCTGTCATAGGGCCCAGCAAATTTCTTCAGGACAATGTCCCGGACAGCGCCCCAGGTAGCCTCGAAGTCCA
+
FFFFFFFFFFFFFFFFFFFFFFFFFFFFFFFFFFFFFFFFFFFFFFFFFFFFFFFFFFFFFFFFFFFFFFFFFFFFFFFFFFFFFFFFFFFFFFFFFFFFFFFFFFFFFFFFFFFFFFFFFFFFFFFFFFFFFFFFFFFFFFFFFFFFFF
@A00234:352:HKFKNDSXX:3:1460:15727:14043 1:N:0:TCGCATCG+GTCAACTG
TGTATGTCATAGAGGGTCTTCTGCACGGAAGGTGAGTATTCACCTCTGTCATAGGGCCCAGCAAATTTCTTCAGGACAATGTCCCGGACAGCGCCCCAGGTAGCCTCGAAGTCCACGTCCCGATTCTGGTAGCGCCACTTGCAGTACACT
+
FFFFFFFFFFFFFFFFFFFFFFFFFFFFF:FFFFFFF:FFFFFFFFFFFFFFFFFFFFFFFFFFFFFFFFFFFFFFFFFFFFFFFFFFF:FFFFFFFFFFFFFFFFFF:FFFFFFFFFFFFFFFFFFFFFFFFFFFFFFFFFFFFFFFFF
@A00234:352:HKFKNDSXX:3:1461:6958:2926 1:N:0:TCGCATCG+GTCAACTG
GGGCACAAGAACAGCAAGGAGAAATATCGCTGTGATTCTCCGATCACAGTTTTAAAGGAATCTGCCCAAGGCCACGGAGCCTGCGGTGTCTGCTAATGCAGGGCTCCACGTGCGCACAGCTACAAGCCCCTTGCTAAACTAGAAACGGAA
+
FFFFFFFFFFFFFFFFFFFFFFFFFFFFFFFFFFFFFFFFFFFFFFFFFFFFFFFFFFF:FFFFFFFFFFFFFFFFFFFFFFFFFFFFFFFFFFFFFFFFFFFFFFFFFFFFFFFFFFFFFFFFFFFFFFFFFFFFFFFF,FFFFFFFFF
@A00234:352:HKFKNDSXX:3:1461:14425:7247 1:N:0:TCGCATCG+GTCAACTG
ATGTCATAGAGGGTCTTCTGCACGGAAGGTGAGTCTTCACCTCTGTCATAGGGCCCAGCAAATTTCTTCAGGACAATGTCCCGGACAGCGCCCCAGGTAGCCTCGAAGTCCACGTCCCGATTCTGGTAGCGCCACTTGCAGTACACTTGA
+
FFFFFFFFFFFFFFFFFFFFFFFFFF,FFFF,FF,:FFFFFFFFFFF:F,FFFFFFFFFF:FFFFFFFFFFFFFFFFFFFFFFFFFFFFFFFFFFFFF:FFFFFFFFFFFFFFFFFFFFFFFFFFFFFFFFFFFFFFFFFFF:FFFFFFF
@A00234:352:HKFKNDSXX:3:1461:5213:16344 1:N:0:TCGCATCG+GTCAACTG
AGAGCAATCAGTATCCTGAGTTGAAATTTTTGCAGGTGAGCACACAGTTATCCCAAGCATCACAACTGGCTGGAGCCATAACGTCACAGCCTGGAAGGCAGCTTCCTCCTCACCGTCCCGGTTATTTTGCCGTAGGGGTTGTCCAGAGGC
+
FFFFFFFFFFFFFFFFFFFFFFFFFFFFFFFFFFFFFFFFFFFFFFFFFFFFFFFFFFFFFFFFFFFFFFFFFFFFFFFFFFFFFF:FFFFFFFFFFFFFFFFFFFFFFFFFFFFFFFFFFFFFFFFFFFFFFFFFFFFFFFFFFFFFFF
@A00234:352:HKFKNDSXX:3:1461:7374:21120 1:N:0:TCGCATCG+GTCAACTG
GTGGCCTTGGGCAGATTCCTTTAAAACTGTGATCGGAGAATCACAGCGATATTTCTCCTTGCTGTTCTTGTGCCCTCTGCCTCAGACTCTGTCTTTAGGATCCGATCGTTAAGGAAATAGTCGTAAAGCACTGGCTGCTGCCACATCCGT
+
FFFFFFFFFFFFFFFFFFFFFFFFFFFFFFFFFFFFFFFFFFFFFFFFFFFFFFFFFFFFFFFFFFFFFFFFFFFFFFFFFFFFFFFFFFFFFFFFFFFFFFFFFFFFFFFFFFFFFFFFFFFFFFFFFFFFFFFFFFFFFFFFFFFFFF
@A00234:352:HKFKNDSXX:3:1462:28528:8124 1:N:0:TCGCATCG+GTCAACTG
GTGTGCTCACCTGCAAAAATTTCAACTCAGGATACTGATTGCTCTGCTCTGTGTGAAGTAATTGCTCTTCCGTTTCTAGTTTAGCAAGGGGCTTGTAGCTGTGCGCACGTGGAGCCCTGCATTAGCAGACACCGCAGGCTCCGTGGCCTT
+
FFFFFFFFFFFFF:FFFFFFFFFFFFFFFFFFFFFFFFFFFFF:FFFFFFFFFFFFFFFF:FFFF:FFF:FFFFFFFFFFFFFFFF::FFFFFFFFFFFFFFFFFFFFFFFFFFFFFFFFFFFFF:FFFFFFFFFF:F:FFFFFFFFFFF
@A00234:352:HKFKNDSXX:3:1462:12952:15875 1:N:0:TCGCATCG+GTCAACTG
ATTACGTTTTTGGTACAACCCAGACATCCCTAGGATGATGACAGTGTTTGATCTCATGTTCAGATCAACGGATGTGGCAGCAGCCAGTGCTTTACGACTATTTCCTTAACGATCGGATCCTAAAGACAGAGTCTGAGGCAGAGGGCACAA
+
FFFFFFFFFFFFFFFFFFFFFFFFFFFFFFFFFFFFFFFFFFFFFFFFFFFFFFFFFFFFFFFFFFFFFFFFFFFFFFFFFFFFFFFFFFFFFFFFFFFFFFFFFFFFFFFFFFFFFFFFFFFFFFFFFFFFFFFFFFFFFFFFFFFFFF
@A00234:352:HKFKNDSXX:3:1462:20528:19852 1:N:0:TCGCATCG+GTCAACTG
TACTCACCTTCCGTGCAGAAGACCCTCTATGACATACAAGTGCTGACCCTGAGCCAGCTTCCTGAGATAGAAGACATGGAAATCAGCCTTCCAAACATTCACTACTTTAACATCGACATGTCCAAAATGGGGCTGATCAACAAGGAAGAG
+
FFFFFFFFFFFFFFFFFFFFFFFFFFFFFFFFFFFFFFFFFFFFFFFFFFFFFFFFFFFFFFFFFFFFFFFFFFFFFFFFFFFFFFFFFFFFFFFFFFFFFFFFFFFFFFFFFFFFFFFFFFFFFFFFFFFFFFFFFFFFFFFFFFFFFF
@A00234:352:HKFKNDSXX:3:1462:30626:23594 1:N:0:TCGCATCG+GTCAACTG
GATGCTTGGGATAACTGTGTGCTCACCTGCAAAAATTTCAACTCAGGATACTGATTGCTCTGCTCTGTGTGAAGTAATTGCTCTTCCGTTTCTAGTTTAGCAAGGGGCTTGTAGCTGTGCGCACGTGGAGCCCTGCATTAGCAGACACCG
+
FFFFFFFFFFFFFFFFFFFFFFFFFFFFFFFFFFFFFFFFFFFFFFFFFFFFFFFFFFFFFFFFFFFFFFFFFFFFFFFFFFFFFFFFF:FFFFFFFFFFFFFFFFFF:FFFFFFFFFFFFFFFFFFFFFFFFFFFFFFFFFFFFFFFFF
@A00234:352:HKFKNDSXX:3:1463:20627:31986 1:N:0:TCGCATCG+GTCAACTG
GGAAGAGGTTTTGCTGCCTCTGGACAACCCCTACGGCAAAATAACCGGGACGGTGAGGAGGAAGCTGCCTTCCAGGCTGTGACGTTATGGCTCCAGCCAGTTGTGATGCTTGGGATAACTGTGTGCTCACCTGCAAAAATTTCAACTCAG
+
FFFFFFFFFFFFFFFFFFFFFFFFFFFFFFFFFFFFFFFFFFFFFFFFFFFFFFFFFFFFFF,FFFFFFFFFFFFFFFFFFFFFFFFFFFFFFFFFFFFFFFFFFFFFFFFFFFFFFFFFFFFFFFFFFFFFFFFFFFFFFFFFFFFFFF
@A00234:352:HKFKNDSXX:3:1464:11668:7106 1:N:0:TCGCATCG+GTCAACTG
GTTTTGCTGCCTCTGGACAACCCCTACGGCAAAATAACCGGGACGGTGAGGAGGAAGCTGCCTTCCAGGCTGTGACGTTATGGCTCCAGCCAGTTGTGATGCTTGGGATAACTGTGTGCTCACCTGCAAAAATTTCAACTCAGGATACTG
+
FFFFFFFFFFFFFFFFFFFFFFFFFFFFFFFF:FFFFFFFFFFFFFFFFFFFFFF:FFFFFFFFFFFFFFFFFFFFFFFFFFFFFFFFFFFFFFFFFFFFFFFFFFFFFF:FFFFFFFFFFFFFFFFFFFFFFFFFFFFFFFFFFF:FFF
@A00234:352:HKFKNDSXX:3:1464:9869:14606 1:N:0:TCGCATCG+GTCAACTG
GTGCTGACCCTGAGCCAGCTTCCTGAGATAGAAGACATGGAAATCAGCCTTCCAAACATTCACTACTTTAACATCGACATGTCCAAAATGGGGCTGATCAACAAGGAAGAGGTTTTGCTGCCTCTGGACAACCCCTACGGCAAAATAACC
+
FFFFFFFFFFFFFFFFFFFFFFFFFFFFFFFFFFFFFFFFF,FFFFFFFFFFFFFFFFFFFFFFFFFFFFFFFFFFFFFFFFFFFFFFFFFFFFFFFFFFFFFFFFFFF:FFFFFFFFFFFFFFFFFFFFFFFFFFFFFFFFF:FFFFFF
@A00234:352:HKFKNDSXX:3:1464:9842:32972 1:N:0:TCGCATCG+GTCAACTG
TGGGTCAGCACTTGTATGTCATAGAGGGTCTTCTGCACGGAAGGTGAGTATTCACCTCTGTCATAGGTCCCAGCAAATTTCTTCAGGACAATGTCCCGGACAGCGCCCCAGGTAGCCTCGAAGTCCACGTCCCGATTCTGGTAGCGCCAC
+
FFFF::FF:FFFFF:F:FFFFFF,FF,:FF,::FF:FFF,FFF::FFFF:FFFFFFFFF,F,FFFF:,FFFFFFFFF:FFF:FFFFFFFFF:,FFFFFFFFFF:FF:FFFF:FFFFFF::F,:FFFFFFFF,:FF,FFF:,FF,F:FFFF
@A00234:352:HKFKNDSXX:3:1465:5746:4711 1:N:0:TCGCATCG+GTCAACTG
CTGGAATCAAAGACCTCAAGGTCTTGAAAACAACCCAGTCTGGATTTGAAGGATTCATCAAGGACCAGTTCACTACTCTCCCCGAGGTGAAGGACCGATGCTTTGCCACTCAAGTGTACTGCAAGTGGCGCTACCAGAATCGGGACGTGG
+
FF:FFFFFFFFFFFFFFFFFFFFFFFFFFFFFFFFFFFFFFFFFFFFFFFFFFFFFFFFFFFFFFFFFFFFFF:FFFFFFFFFFFFFFFFFFFFFFFFFFFFFFFFFFFFFFFF:FFFFFFFFFFFFFFFFFFFF:FFFFFFFFFFFFFF
@A00234:352:HKFKNDSXX:3:1465:21721:11209 1:N:0:TCGCATCG+GTCAACTG
TGTACTGCAAGTGGCGCTACCAGAATCGGGACGTGGACTTCGAGGCTACCTGGGGCGCTGTCCGGGACATTGTCCTGAAGAAATTTGCTGGGCCCTATGACAGAGGTGAATACTCACCTTCCGTGCAGAAGACCCTCTATGACATACAAG
+
FFFFFFFFFFFFFFFFFFFFFFFFFFFFFFFFFFFFFFFFFFFFFFFFFFFFFFFFFFFFFFFFFFFFFFFFFF::FF,FFF:FFFFFFFFFFFFFFFFFFFFFFFFF:FFFFFFFFFFFFFFFFFFFFFFFFFFFFFFFFFFFFFFFFF
@A00234:352:HKFKNDSXX:3:1465:30996:33912 1:N:0:TCGCATCG+GTCAACTG
ACCCTGAGCCAGCTTCCTGAGATAGAAGACATGGAAATCAGCCTTCCAAACATTCACTACTTTAACATCGACATGTCCAAAATGGGGCTGATCAACAAGGAAGAGGTTTTGCTGCCTCTGGACAACCCCTACGGCAAAATAACCGGGACG
+
FFFFFFFFFFFFFFFFFFF:FFFFFFFFFFFFFFFFFFFFFFFFFFFFFFFFFFFFFFFFFFF:FFFFFFFFFFFFFFFFFFFFFFFFFFFFFFFFF:FFFFFFFFFFFFFFFFFFFFFFFFFFFFFFFFFFFFFFF:FFFFFFFFFFFF
@A00234:352:HKFKNDSXX:3:1466:24243:3991 1:N:0:TCGCATCG+GTCAACTG
CAGCTACAAGCCCCTTGCTAAACTAGAAACGGAAGAGCAATTACTTCACACAGAGCAGAGCAATCAGTATCCTGAGTAGAAATTTTTGCAGGTGAGCACACAGTTATCCCAAGCATCACAACTGGCTGGAGCCATAACGTCACAGCCTGG
+
FFFFFFFFFFFF:F:FFFFF:F:FFFFFFFFFFFFFFFF:,FFFFFFFFFFFFFF:F,FFFFF,FF::FFFFF:F:F,FFFFFFFFF:FF::FFFF,FFFFF:FFF,FF:FF,FF:FFFFFFFF:F:F:FF:,F::FF,FFFFF,FFFFF
@A00234:352:HKFKNDSXX:3:1466:15619:17206 1:N:0:TCGCATCG+GTCAACTG
GGAAAATGGCCCATTACCATGACGACTATGGAAAGGACCTCCCATCATTCACTCTGGAATCAAAGACCTCAAGGTCTTGAAAACAACCCAGTCTGGATTTGAAGGATTCATCAAGGACCAGTTCACTACTCTCCCCGAGGTGAAGGACCG
+
::FFF:F:,FFFFFFFFFFF:F::FFF:FFFF:FFFFFFFFFFFFFFFFFF:FFFFFFFFFFFFFFFFFFFF,FF:FF:F:FFFF,F:,F,FFFFFFFF::F,FFFFFFFFFFFF:FFFFF:FFFFFF:F:FFFFFFFFFFF,F,FF:FF
@A00234:352:HKFKNDSXX:3:1466:3269:29825 1:N:0:TCGCATCG+GTCAACTG
CGGGTTGTCCAGAGGCAGCAAAACCTCTTCCTTGTTGATCAGCCCCATTTTGGACATGTCGATGTTAAAGTAGTGAATGTTTGGAAGGCTGATTTCCATGTCTCTATCTCAGGAAGCTGGCTCAGGGTCAGCACTTGTATGTCATAGAGG
+
FFFFFFFFFFFFFFFFFFFFFFFFFFFFFFFFFFFFFFFFFFFFFF:,::FFFFFFFFFFFF,FFFFFFFFFFFFFFFFFFFFFFFFFFFFFFFFFFFFFFFFFFFFFFFFFFFFFFFFFFFFFFFFFFFFFFFFFFF:FFFFFFF:FFF
@A00234:352:HKFKNDSXX:3:1469:3694:4351 1:N:0:TCGCATCG+GTCAACTG
CTAAAGACAGAGTCTGAGGCAGAGGGCACAAGAACAGCAAGGAGAAATATCGCTGTGATTCTCCGATCACAGTTTTAAAGGAATCTGCCCAAGGCCACGGAGCCTGCGGTGTCTGCTAATGCAGGGCTCCACGTGCGCACAGCTACAAGC
+
FFFFFFFFFFFFFFFFFFFFFFFFFFFFFFFFFFFFFFFFFFFFFFFFFFFFFFFFFFFFFFFFFFFFFFFFFFFFFFFFFFFFFFFFFFFFFFFFFFFFFFFFFFFFFFFFFFFFFFFFFFFFFFFFFFFFFFFFFFFFFFFFFFFFFF
@A00234:352:HKFKNDSXX:3:1469:2157:15092 1:N:0:TCGCATCG+GTCAACTG
GCCAGTTGTGATGCTTGGGATAACTGTGTGCTCACCTGCAAAAATTTCAACTCAGGATACTGATTGCTCTGCTCTGTGTGAAGTAATTGCTCTTCCGTTTCTAGTTTAGCAAGGGGCTTGTAGCTGTGCGCACGTGGAGCCCTGCATTAG
+
FFFFFFFFFFFFFFFFFFFFFFFFFFFFFFFFFFFFFFFFFFFFFFFFFFFFFFFFFFFFFFFFFFFFFFFFFFFFFFFFFFFFFFFFFFFFFFFFFFFFFFFFFFFFFFFFFFFFFFFFFFFFFFFFFFFFFFFFFFFFFFFFFFFFFF
@A00234:352:HKFKNDSXX:3:1469:30138:25222 1:N:0:TCGCATCG+GTCAACTG
GTCCGGGACATTGTCCTGAAGAAATTTGCTGGGCCCTATGACAGAGGTGAATACTCACCTTCCGTGCAGAAGACCCTCTATGACATACAAGTGCTGACCCTGAGCCAGCTTCCTGAGATAGAAGACATGGAAATCAGCCTTCCAAACATT
+
FFFFFFFFF:FFFFFF:FFFFF,FFFFFFFFFFFFFFFFFFFFFFFFFFFFFFFFFFFFFFFFFFFFFFF:FFFFFFFFFFFFFFFFFFFFFFFFFFFFFFFFFFFFFFFFF:FFFFFFFFFFFFFFFFFF:FFFFFFFFFFFFFFFFF:
@A00234:352:HKFKNDSXX:3:1469:27552:25379 1:N:0:TCGCATCG+GTCAACTG
CCGGTTATTTTGCCGTAGGGGTTGTCCAGAGGCAGCAAAACCTCTTCCTTGTTGATCAGCCCCATTTTGGACATGTCGATGTTAAAGTAGTGAATGTTTGGAAGGCTGATTTCCATGTCTTCTATCTCAGGAAGCTGGCTCAGGGTCAGC
+
FFFFFFFFFFFFFFFFFFFFFFFFFFFFFFFFFFFFFFFFFFFFFFFFFFFFFFFFFFFFFFFFF:FFFFFF:FFFFFFFFFFFFFFFFFFFFFFFFFFFFFFFFFFFFFFFF:FFFFFFFFFFFFFFFFFFFFFFFFFFFFFFFFFFFF
@A00234:352:HKFKNDSXX:3:1469:32235:32957 1:N:0:TCGCATCG+GTCAACTG
TGCAAGTGGCGCTACCAGAATCGGGACGTGGACTTCGAGGCTACCTGGGGCGCTGTCCGGGACATTGTCCTGAAGAAATTTGCTGGGCCCTATGACAGAGGTGAATACTCACCTTCCGTGCAGAAGACCCTCTATGACATACAAGTGCTG
+
FFFFFFFFFFFFFFFFFFFFFFFFFFFFFFFFFFFFFFFFFFFFFFFFFFFFFFFFFFFFFFF:FFFFFFFF::F,,:FFFFFFFFFFFFFFFFFFFFFFFFFFFFFFFFFFFFFFFFFFFFFFFFFFFFFFFFFFFFFFFFFFFFFFFF
@A00234:352:HKFKNDSXX:3:1469:16667:33959 1:N:0:TCGCATCG+GTCAACTG
GTAGTGAATGTTTGGAAGGCTGATTTCCATGTCTTCTATCTCAGGAAGCTGGCTCAGGGTCAGCACTTGTATGTCATAGAGGGTCTTCTGCACGGAAGGTGAGTATTCACCTCTGTCATAGGGCCCAGCAAATTTCTTCAGGACAATGTC
+
FFFFFFFFFFFFFFFFFFFFFFFFFFFFFFFFFFFFFFFFFFFFFFFFFFFFFFFFFFFFFFFFFFFFFFFFFFFFFFFFFFFFFFFFFFFFFFFFFFFFFFFFFFFFFFFFFFFFFFFFFFFFFFFFFFFFFFFFFFFFFFFFFFFFFF
@A00234:352:HKFKNDSXX:3:1470:8015:34006 1:N:0:TCGCATCG+GTCAACTG
GGAGGAAGCTGCCTTCCAGGCTGTGACGTTATGGCTCCAGCCAGTTGTGATGCTTGGGATAACTGTGTGCTCACCTGCAAAAATTTCAACTCAGGATACTGATTGCTCTGCTCTGTGTGAAGTAATTGCTCTTCCGTTTCTAGTTTAGCA
+
FFFFFFFFFFFFFFFFFFFFFFFFFFFFFFFFFFFFFFFFFFFF:FFFFFFFFFFFFFFFFFFFFFFFFFFFFFFFFFFFFFFFFFFFFFFFFFFFFFFFFFFFFFFFFFFFFFFFFFFFFFFFFFFFFFFFFFFFFFFFFFFFFFFFFF
@A00234:352:HKFKNDSXX:3:1471:22019:21402 1:N:0:TCGCATCG+GTCAACTG
CGGGTGAGCACACAGTTATCCCAAGCATCACAACTGGCTGGAGCCATAACGTCACAGCCTGGAAGGCAGCTTCCTCCTCACCGTCCCGGTTATTTTGCCGTAGGGGTTGTCCAGAGGCAGCAAAACCTCTTCCTTGTTGATCAGCCCCAT
+
FFFFFFFFFFFFFFFFFFFFFFFFFFFFFFFFFFFFFFFFFFFFFFFFFFFFFFFFFFFFFFFFFFFFFFFFFFFFFFFFFFFFFFFFFFFFFFFFFFFFFFFFFFFFFFFFFFFFFFFFFFFFFFFFFFFFFFFFFFFFFFFFFFFFFF
@A00234:352:HKFKNDSXX:3:1471:21242:27038 1:N:0:TCGCATCG+GTCAACTG
GGACAACCCCTACGGCAAAATAACCGGGACGGTGAGGAGGAAGCTGCCTTCCAGGCTGTGACGTTATGGCTCCAGCCAGTTGTGATGCTTGGGATAACTGTGTGCTCACCTGCAAAAATTTCAACTCAGGATACTGATTGCTCTGCTCTG
+
FFFFFFFFFFFFFFFFFFFFFF:FFFFFFFFFFFFFFFFFF:FFFFFFFFFFFFFFFFFFFFFFFFFFFFFFFFFFFFF:FFFFFFFFFFFFFFFFFFFFFFFFF:F,FFFFFFFFFFFFFFFFFFFFFFFFFFFFFFFFFFFFFFFF:F
@A00234:352:HKFKNDSXX:3:1471:1570:32675 1:N:0:TCGCATCG+GTCAACTG
ATGATGACAGTGTTTGATCTCATGTTCAGATCAACGGATGTGGCAGCAGCCAGTGCTTTACGACTATTTCCTTAACGATCGGATCCTAAAGACAGAGTCTGAGGCAGAGGGCACAAGAACAGCAAGGAGAAATATCGCTGTGATTCTCCG
+
FFFFFF:FFF,FFFFFFFFFFF:FFFFFF:FFF:FF:FFF:FFFFFFFFFFFFFFFFF:FFFF:FFF,F,FFFF,::FFFF:FFFFFFFFFF,FFF:F:FFFFFFFFFFFF:FFF:FFFFFFFFF::F:,FFF,,FF,F::FF:FFF:FF
@A00234:352:HKFKNDSXX:3:1471:18087:35540 1:N:0:TCGCATCG+GTCAACTG
CTCAAGTGTACTGCAAGTGGCGCTACCAGAATCGGGACGTGGACTTCGAGGCTACCTGGGGCGCTGTCCGGGACATTGTCCTGAAGAAATTTGCTGGGCCCTATGACAGAGGTGAATACTCACCTTCCGTGCAGAAGACCCTCTATGACA
+
FFFFFFFFFFFFFF:FFFFFFFFFFFFFFFFFFFFFFFFFFFFFFFFFFFFFFFFFFFFFFFFFFFFFFFFFFFFFFFFFFFFFFFF:FFFFFFFFFFFFFFFFFFFFFFFFFFFFFFFFFFFFFFFFFFFFFFFFFFFFFFFFFFFFFF
@A00234:352:HKFKNDSXX:3:1472:19931:10739 1:N:0:TCGCATCG+GTCAACTG
CACAGCTACAAGCCCCTTGCTAAACTAGAAACGGAAGAGCAATTACTTCACACAGAGCAGAGCAATCAGTATCCTGAGTTGAAATTTTTGCAGGTGAGCACACAGTTATCCCAAGCATCACAACTGGCTGGAGCCATAACGTCACAGCCT
+
FFFFFFFFFFFFFFFFFFFFFFFFFFFFFFFFFFFFFFFFFFFFFFFFFFFFFFFFFFFFFFFFFFFFFFFFFFFFFFFFFFFFFFFFFFFFFFFFFFFFFFFFFFFFFFFFFFFFFFFFFFFFFF:FFFFFFFF:FFFFFFFFFFFFFF
@A00234:352:HKFKNDSXX:3:1472:7907:13025 1:N:0:TCGCATCG+GTCAACTG
ACGGAAGGTGAGTATTCACCTCTGTCATAGGGCCCAGCAAATTTCTTCAGGACAATGTCCCGGACAGCGCCCCAGGTAGCCTCGAAGTCCACGTCCCGATTCTGGTAGCGCCACTTGCAGTACACTTGAGTGGCAAAGCATCGGTCCTTC
+
FFFFFFF:FFFFFFFFF:FFFFFFFFFF:F,FFFFFFFFFFF,FFFFFFFFFFFFFF,FFFFFFFFF:FFFFFFFFFFFFFFFFFFFFF:FFFFFFFF:FFFFF:FFFFFFFFFF,FFFFFF:FFFFFFFFFFFFFF:FFFFFFFFFFFF
@A00234:352:HKFKNDSXX:3:1472:8712:14982 1:N:0:TCGCATCG+GTCAACTG
ACAGCTACAAGCCCCTTGCTAAACTAGAAACGGAAGAGCAATTACTTCACACAGAGCAGAGCAATCAGTATCCTGAGTTGAAATTTTTGCAGGTGAGCACACAGTTATCCCAAGCATCACAACTGGCTGGAGCCATAACGTCACAGCCTG
+
FFFFFFFFFFFFFFFFFFFFFFFFFFFFFFFFFFFFFFFFFFFFFFFFFFFFFFFFFFFFFFFFFF:FFFFFFFFFFFFFFFFFFFFFFFFFFFFFFFFFFFFFFFFFFFFFFFFFFFFFFFFFFFFFFFFFFFFFFFFFFFFFFFFFFF
@A00234:352:HKFKNDSXX:3:1472:5014:25363 1:N:0:TCGCATCG+GTCAACTG
GCAGCAGCCAGTGCTTTACGACTATTTCCTTAACGATCGGATCCTAAAGACAGAGTCTGAGGCAGAGGGCACAAGAACAGCAAGGAGAAATATCGCTGTGATTCTCCGATCACAGTTTTAAAGGAATCTGCCCAAGGCCACGGAGCCTGC
+
FFFFFFFFFFFFFFFFFFFFFFFFFFFFFFFF,FFFFFFFFFFFFFFFF:FFF:FFFFFFFFFFFFFFFFFFFFFFFFFFFFFFFFFFFFFFFFFFFFFFFFFFFFFFFFFFFFFFFFFFF:FFFFFFFFFFFFFFFFFFFFFFFFFFFF
@A00234:352:HKFKNDSXX:3:1473:20681:5087 1:N:0:TCGCATCG+GTCAACTG
CAGCAGGTGAGCACACAGTTATCCCAAGCATCACAACTGGCTGGAGCCATAACGTCACAGCCTGGAAGGCAGCTTCCTCCTCACCGTCCCGGTTATTTTGCCGTAGGGGTTGTCCAGAGGCAGCAAAACCTCTTCCTTGTTGATCAGCCC
+
FFFFFFFFFFFFFFFFFFFFFFFFFFFFFFFFFFFFFFFFFFFFFFFFFFFFFFFFFFFFFFFFFFFFFFFFFFFFFFFFFFFFFFFFFFFFFFFFFFFFFFFFFFFFF:FFFFFFFFFFFFFFFFFFFFFFFFFFFFFFFFFFFFFFFF
@A00234:352:HKFKNDSXX:3:1473:31340:35603 1:N:0:TCGCATCG+GTCAACTG
ATTGCTCTGCTCTGTGTGAAGTAATTGCTCTTCCGTTTCTAGTTTAGCAAGGGGCTTGTAGCTGTGCGCACGTGGAGCCCTGCATTAGCAGACACCGCAGGCTCCGTGGCCTTGGGCAGATTCCTTTAAACTGTGATCGGAGAATCACAG
+
FFFFFFFFF:FFFFFFFFFFFFFFFFFFFFFFFFFFFFFFFFFFFFFFFFFFFFFFFFFFFFFFFFFFFFFFFFFFFFFFFFFFFFFFFFFFFFFFFFFFFFFFFFFFFFFFFFFFFFFFFFFFFFFFFFFFFFFFFFFFFFFFFFFFFF
@A00234:352:HKFKNDSXX:3:1474:14271:9831 1:N:0:TCGCATCG+GTCAACTG
CCTGAGTTGAAATTTTTGCAGGTGAGCACACAGTTATCCCAAGCATCACAACTGGCTGGAGCCATAACGTCACAGCCTGGAAGGCAGCTTCCTCCTCACCGTCCCGGTTATTTTGCCGTAGGGGTTGTCCAGAGGCAGCAAAACCTCTTC
+
FFFFFFFFFFFFFFFFFFFFFFFFFFFFFFFFFFFFFFFFFFFFFFFFFFFFFFFFFFFFF:FFFFFFFFFFFFFFFFFFFFFFFFFFFFFFFFFFFFFFFFFFFFFFFFFFFFFFFFFFFFFFFFFFFFFFFFFFFFFFFFFFF:FFFF
@A00234:352:HKFKNDSXX:3:1475:32524:1485 1:N:0:TCGCATCG+GTCAACTG
ATCGACATGTCCAAAATGGGGCTGATCAACAAGGAAGAGGTTTTGCTGCCTCTGGACAACCCCTACGGCAAAATAACCGGGACGGTGAGGAGGAAGCTGCCTTCCAGGCTGTGACGTTATGGCTCCAGCCAGTTGTGATGCTTGGGATAA
+
FFF:FFFFFFFFFFF:FF,FF,FFFFFFFFFFFFFFFFFFFFFFFFFFFFFFFFFFFFFFFFFFFFFFFFF:FFFFFF::FFFFFFFFFFFFFFFFFFFFFF:FFFF:FFFFFFFFFFFFFFFFFFFFFFFFFFFFFFFFFFFFF:FFFF
@A00234:352:HKFKNDSXX:3:1475:3269:2769 1:N:0:TCGCATCG+GTCAACTG
GTGGACTTCGAGGCTACCTGGGGCGCTGTCCGGGACATTGTCCTGAAGAAATTTGCTGGGCCCTATGACAGAGGTGAATACTCACCTTCCGTGCAGAAGACCCTCTATGACATACAAGTGCTGACCCTGAGCCAGCTTCCTGAGATAGAA
+
FFFFFFFFFFFFFFFFFFFFFFFFFFFFFFFFFFFFFFFFFFFFFF,FFFFFFFFFFFFFFFFFFFFFFFFFFFFFFFFFFFFFFFFFFFFFFFFFFFFFFFFFFFFFFFFFFFFFFFFFFFFFFFFFFFFFFFFFFFFFFFFFFFFFFF
@A00234:352:HKFKNDSXX:3:1475:25437:8688 1:N:0:TCGCATCG+GTCAACTG
TTCCTGAGTTGAAATTTTTGCAGGTGAGCACACAGTTATCCCAAGCATCACAACTGGCTGGAGCCATAACGTCACAGCCTAGAAGGCAGCTTCCTCCTCACCGTCCCGGTTATTTTGCCGTAGGGGTTGTCCAGAGGCAGCAAAACCTCT
+
FFFFFFFFFFFFFFFFFFFFFFFFFFFFFFF:FFFFFFFFFFFFFFFFFFFFFFFFFFFFFFFFF:FFFFFFFFFFFFFF:FFFFFFFFFFFFFFFFFFFFFFFFFFFFFFFFFFFFFFFFFFFFFFFFFFFFFFFFFFFFFFFFFFFFF
@A00234:352:HKFKNDSXX:3:1475:30499:8782 1:N:0:TCGCATCG+GTCAACTG
TGTAGCTGTGCGCACGTGGAGCCCTGCATTAGCAGACACCGCAGGCACCGTGGCCTTGGGCAGATTCCTTTAAAACTGTGATCGGAGAATCACAGCGATACTTCTCCTTGCTGTTCTTGTGCCCTCTGCCTCAGACTCTGTCTTTAGGAT
+
FFFFFFFFFFFFFFFFFFFFFFFFFFFFFFFFFFFFFFFFFFFFFFFFFFFFFFFFFFFFFFFFFFFFFFFFFFFFFFFFFFFFFFFFFFFFFFFFFFFFFFFFFFFFFFFFFFFFFFFFFFFFFFFFFFFFFFFFFFFFFFFFFFFFFF
@A00234:352:HKFKNDSXX:3:1475:25545:9627 1:N:0:TCGCATCG+GTCAACTG
TTCCTGAGTTGAAATTTTTGCAGGTGAGCACACAGTTATCCCAAGCATCACAACTGGCTGGAGCCATAACGTCACAGCCTAGAAGGCAGCTTCCTCCTCACCGTCCCGGTTATTTTGCCGTAGGGGTTGTCCAGAGGCAGCAAAACCTCT
+
FFFFFFFFFFFFFFFFFFFFFFFFFFFFFFFFFFFFFFFFFFFFFFFFFFFFFFFFFFFFFFFFFFFFFFFFFFFFFFFFFFFFFFFFFFFFFFFFFFFFFFFFFFFFFFFFFFFFFFFFFFFFFFFFFFFFFFFFFFFFFFFFFFFFFF
@A00234:352:HKFKNDSXX:3:1475:1841:16673 1:N:0:TCGCATCG+GTCAACTG
GTAATTGCTCTTCCGTTTCTAGTTTAGCAAGGGGCTTGTAGCTGTGCGCACGTGGAGCCCTGCATTAGCAGACACCGCAGGCTCCGTGGCCTTGGGCAGATTCCTTTAAAACTGTGATCGGAGAATCACAGCGATATTTCTCCTTGCTGT
+
FFFFFFFFFFFFFFFFFFFFFFFFFFFFFFFFFFFFFFFFFFFFFFFFFFFFFFFFFFFFFFFFFFFFFFFFFFFFFFFFFFFFFFFFFFFFFFFFFFFFFFFFFFFFFFFFFFFFFFFFFFFFFFFFFFFFFFFFFFFFFFFFFFFFFF
@A00234:352:HKFKNDSXX:3:1475:7771:25535 1:N:0:TCGCATCG+GTCAACTG
GTTATGGCTCCAGCCAGTTGTGATGCTTGGGATAACTGTGTGCTCACCTGCAAAAATTTCAACTCAGGATACTGATTGCTCTGCTCTGTGAAGTAATTGCTCTTCCGTTTCTAGTTTAGCAAGGGGCTTGTAGCTGTGCGCACGTGGAGC
+
FFFFFFFFFFFFFFFFFFFFFFFFFFFFFFFFFFFFFFFFFFFFFFFFFFFFFFFFFFFFFFFFFFFFFFFFFFFFFFFFFFFFFFFFFFFFFFFFFFFFFFFFFFFFFFFFFFFFFFFFFFFFFFFFFFFFFFFFFFFFFFFFFFFFFF
@A00234:352:HKFKNDSXX:3:1476:22119:11146 1:N:0:TCGCATCG+GTCAACTG
CTCAAGTGTACTGCAAGTGGCGCTACCAGAATCGGGACGTGGACTTCGAGGCTACCTGGGGCGCTGTCCGGGACATTGTCCTGAAGAAATTTGCTGGGCCCTATGACAGAGGTGAATACTCACCTTCCGTGCAGAAGACCCTCTATGACA
+
FFFFFFFFFFFFFFFFFFFFFFFFFFFFFFFFFFFFFFFFFFFFFFFFFFFFF:FFFFFFFFFFFFFFFFFFFFFFFFFFFFF::FF,::FFFFFFFFFFFFFFFFFFFFF:FFFFFFFFFFFFFFFFFFFFFFFFFFFFFFFFFFFFFF
@A00234:352:HKFKNDSXX:3:1476:31656:34992 1:N:0:TCGCATCG+GTCAACTG
ATCAGCCCCATTTTGGACATGTCGATGTTAAAGTAGTGAATGTTTGGAAGGCTGATTTCCATGTCTTCTATCTCAGGAAGCTGGCTCAGGGTCAGCACTTGTATGTCATAGAGGGTCTTCTGCACGGAAGGTGAGTATTCACCTCTGTCA
+
:FFFFFFFFF:FFFFFFFF,FFFFFFFFFFFFFFFFFFFFFFFFFFFFFFFFFFFFFFFFFFFFFFFFFFFFFFFFFFFFFFFFFFFFFFFFF:FFFFFFFFFF:FFFFFFFFF:FFFFFFF:FFFFF::FFFFFF:FFFFFFFFFFFFF
@A00234:352:HKFKNDSXX:3:1478:2736:1689 1:N:0:TCGCATCG+GTCAACTG
GCACAAGAACAGCAAGGAGAAATATCGCTGTGATTCTCCGATCACAGTTTTAAAGGAATCTGCCCAAGGCCACGGAGCCTGCGGTGTCTGCTAATGCAGGGCTCCACGTGCGCACAGCTACAAGCCCCTTGCTAAACTAGAAACGGAAGA
+
FFFFFFFFFFFFFFFFFFFFFFFFFFFFFFFFFFFFFFFFFFFFFFFFFFFFFFFFFFFFFFFFFFFFFFFFFFFFFFFFFFFFFFFFFFFFFFFFFFFFFFFFF:FFFFFFFFFFFFFFFFFFFFFFFFFFFFFFFFFFFFFFFFFFFF
@A00234:352:HKFKNDSXX:3:1478:16242:11083 1:N:0:TCGCATCG+GTCAACTG
TCTGCCCAAGGCCACGGAGCCTGCGGTGTCTGCTAATGCAGGGCTCCACGTGCGCACAGCTACAAGCCCCTTGCTAAACTAGAAACGGAAGAGCAATTACTTCACACAGAGCAGAGCAATCAGTATCCTGAGTTGAAATTTTTGCAGGTG
+
FFFFFFFFFFFFFFFFFFFFFFFFFFFFFFFFFFFFFFFFFFFFFFFFFFFFFFFFFFFFFFFFFFFFFFFFFFFFFFFFFFFFFFFFFFFFFFFFFFFFFFFFFFFFFFFFFFFFFFFFFFFFFFFFFFFFFFFFFFFFFFFFFFFFFF
@A00234:352:HKFKNDSXX:3:1478:29704:14168 1:N:0:TCGCATCG+GTCAACTG
CCTCAGACTCTGTCTTTAGGATCCGATCGTTAAGGAAATAGTCGTAAAGCACTGGCTGCTGCCACATCCGTTGATCTGAACATGAGATCAAACACTGTCATCATCCTAGGGATGTCTGGGTTGTACCAAAAACGTAATAAAACCATGTGA
+
FFFFFFFFFFFFFFFFFFFFFFFFFFFFFFFFFFFFFFFFFFFFFFFFFFFFFFFFFFFFFFFFF:FFFFFFFFFFFFFFFFFFFFFFFFFFFFFFFFFFFFFFFFFFFFFFFFFFFFFFFFFFFFFFFFF:FFFFFFFFFFFFFFFFFF
@A00234:352:HKFKNDSXX:3:1478:1886:21261 1:N:0:TCGCATCG+GTCAACTG
GCTTGGGATAACTGTGTGCTCACCTGCAAAAATTTCAACTCAGGATACTGATTGCTCTGCTCTGTGTGAAGTAATTGCTCTTCCGTTTCTAGTTTAGCAAGGGGCTTGTAGCTGTGCGCACGTGGAGCCCTGCATTAGCAGACACCGCAG
+
FFFFFFFFFFFFFFFFFFFFFFFFFFFFFFFFFFFFFFFFFFFFFFFFFFFFFFFFFFFFFFFFFFFFFFFFFFFFFFFFFFFFFFFFFFFFFFFFFFFFFFFFFFFFFFFFFFFFFFFFFFFFFFFFFFFFFFFFFFFFFFFFFFFFFF
@A00234:352:HKFKNDSXX:3:1478:12689:21809 1:N:0:TCGCATCG+GTCAACTG
GGGGCTTGTAGCTGTGCGCACGTGGAGCCCTGCATTAGCAGACACCGCAGGCTCCGTGGCCTTGGGCAGATTCCTTTAAAACTGTGATCGGAGAATCACAGCGATATTTCTCCTTGCTGTTCTTGTGCCCTCTGCCTCAGACTCTGTCTT
+
FFFFFFFFFFFFFFFF:FFFFFFFFFFFFFFFFFFFFFFFFFFFFFFFFFFFFFFFFFFFF:FFFFFFFFFFFFFFFFFFFFFFFFFFFFFFFFFFFFFFFFFFFFFFFFFFFFFFFFFFFFFFFFFFFFFFFFFFFF:FFFFFFFFFFF
@A00234:352:HKFKNDSXX:3:1501:19994:30107 1:N:0:TCGCATCG+GTCAACTG
TGAGGAGGAAGCTGCCTTCCAGGCTGTGACGTTATGGCTCCAGCCAGTTGTGATGCTTGGGATAACTGTGTGCTCACCTGCAAAAATTTCAACTCAGGATACTGATTGCTCTGCTCTGTGTGAAGTAATTGCTCTTCCGTTTCTAGTTTA
+
FFFFFFFFFFF:FFFFFFFFFFFFFFFFFFFFFFFFFFFFFFFFF:FFFFFFFFFFFFFFFFFFFFFFFFFFFFFFFFFFFFFFFFFFFFFFFFFFFFFFF:FFFFFFFFFFFFFFFFFFFFFFFFFFFFFFFFFFFFFFFFFFFFFFFF
@A00234:352:HKFKNDSXX:3:1502:27941:19069 1:N:0:TCGCATCG+GTCAACTG
TGGACTTCGAGGCTACCTGGGGCGCTGTCCGGGACATTGTCCTGAAGAAATTTGCTGGGCCCTATGACAGAGGTGAATACTCACCTTCCGTGCAGAAGACCCTCTATGACGTACAAGTGCTGACCCTGAGCCAGCTTCCTGAGATAGAAG
+
FFFFFFFFFFFFFFFFFFFFFFFFFFFFFFFFF:FFFFFFFFFF:,FF::,:FFFFFFFFFF:F:FFFFFFFFFFF:FFFFFFFFFFFFFFFFFFFFFFFFFFFFFFFFFFFFFFFFFFFFFFFFFFFFFFFFFFFFFFFFFFFFFFF:F
@A00234:352:HKFKNDSXX:3:1502:20925:19539 1:N:0:TCGCATCG+GTCAACTG
TGAAAACAACCCAGTCTGGATTTGAAGGATTCATCAAGGACCAGTTCACTACTCTCCCCGAGGTGAAGGACCGATGCTTTGCCACTCAAGTGTACTGCAAGTGGCGCTACCAGAATCGGGACGTGGACTTCGAGGCTACCTGGGGCGCTG
+
FFFFFFFFFFFFFF:FFFFFFFFFFFF:F:FFF,FFFFFFF,:FFFFFFFFFFFFFFFFFFFFFFFFFFFFFFFFFF:FFFFF:FFFFFF,F:FFF:F:FFFFFFFFFFFFFFFFFF:FFFFF,,F:F:FFFFF:FF:,FFF,FF:FFFF
@A00234:352:HKFKNDSXX:3:1502:27624:19680 1:N:0:TCGCATCG+GTCAACTG
TGGACTTCGAGGCTACCTGGGGCGCTGTCCGGGACATTGTCCTGAAGAAATTTGCTGGGCCCTATGACAGAGGTGAATACTCACCTTCCGTGCAGAAGACCCTCTATGACGTACAAGTGCTGACCCTGAGCCAGCTTCCTGAGATAGAAG
+
FFFFFFFFFFFFFFFFFFFFFFFFFFFFFFFFFFFFFFFFFFFFFFFFFFFFFFFFFFFFFFFFFFFFFFFFFFFF:FFFFFFFFFFFFFFFFFFFFFFFFFFFFFFFFFFFFFFFFFFFFFFFFFFFFFFFFFFFFFFFFFFFFFFF:F
@A00234:352:HKFKNDSXX:3:1502:8549:23750 1:N:0:TCGCATCG+GTCAACTG
CTGTCATAGGGCCCAGCAAATTTCTTCAGGACAATGTCCCGGACAGCGCCCCAGGTAGCCTCGAAGTCCACGTCCCGATTCTGGTAGCGCCACTTGCAGTACACTTGAGTGGCAAAGCATCGGTCCTTCACCTCGGGGAGAGTAGTGAAC
+
FFFFFFFFFFFFFFFFFFFFFFFFFFFFFFFFFFFFFFFFFFFFFFFFFFFFFFFFFFFFFFFFFFFFFFFFFFFFFFFFF:FFFFFFFFFFFFFFFFFFFF:FFFFFFFFFFFFFFFFFFFFFFFFFF:FFFFFFFFFFFFF,FFFFF:
@A00234:352:HKFKNDSXX:3:1502:10610:26537 1:N:0:TCGCATCG+GTCAACTG
GCCCCTTGCTAAACTAGAAACGGAAGAGCAATTACTTCACACAGAGCAGAGCAATCAGTATCCTGAGTTGAAATTTTTGCAGGTGAGCACACAGTTATCCCAAGCATCACAACTGGCTGGAGCCATAACGTCACAGCCTGGAAGGCAGCT
+
FFFFFFFFFFFFFFFFFFFFFFFF:FFFFFFFFFFFFFFFFFFFFFFFFFFFFFFFFFFFFFFFFFFFFFFFFFFFFFFFFFFFFFFFFFFFFFFFFFFFFFFFFFFF:FFFFFFFFFFFFFFFFFFFFFFFFFFFFFFFFFFFFFFFFF
@A00234:352:HKFKNDSXX:3:1503:14488:11616 1:N:0:TCGCATCG+GTCAACTG
CTTGTTGATCAGCCCCATTTTGGACATGTCGATGTTAAAGTAGTGAATGTTTGGAAGGCTGATTTCCATGTCTTCTATCTCAGGAAGCTGGCTCAGGGTCAGCACTTGTATGTCATAGAGGGTCTTCTGCACGGAAGGTGAGTATTCACC
+
FFFFFFFFFFFFFFFFFFFFFFFFFFFFFFFFFFFFFFFFFFFFFFFFFFFFFFFFFFFFFFFFFFFFFFFFFFFFFFFFFFFFFF:FFFFFFFFFFFFFFFFFFFFFFFFFFFFFFFFFFFFFFFFFFFFFFFFFFFFFFFFFFFFFF,
@A00234:352:HKFKNDSXX:3:1504:24478:17707 1:N:0:TCGCATCG+GTCAACTG
ATACTGATTGCTCTGCTCTGTGTGAAGTAATTGCTCTTCCGTTTCTAGTTTAGCAAGGGGCTTGTAGCTGTGCGCACGTGGAGCCCTGCATTAGCAGACACCGCAGGCTCCGTGGCCTTGGGCAGATTCCTTTAAAACTGTGATCGGAGA
+
FFFFFFFFFFFFFFFFFFFFFFFFFFFFFFFFFFFFFFFFFFFFFFFFFFFFFFFFFFFFF,FFFFFFFFFFFFFFFFFFFFFFFFFFFFFFFFFFFFFFFFFFFFFFFFFFFFFFFFFFFFFFFFFFFFF:FFFFFFFFFFFF::FFFF
@A00234:352:HKFKNDSXX:3:1504:14199:18349 1:N:0:TCGCATCG+GTCAACTG
[truncated: 793,584 more chars]
