# Supplementary material for: Uricase-deficient rat is generated with CRISPR/Cas9 technique
Source: PeerJ. 2020 Apr 27;8:e8971. doi: 10.7717/peerj.8971 (PMC7192158; doi:10.7717/peerj.8971)
Supplement: Supplemental Information 11 — Raw data of high-throughput sequencing reward (Uox-/-). [file peerj-08-8971-s011.fq]

@A00234:352:HKFKNDSXX:3:1101:2121:4758 2:N:0:TCGCATCG+GTCAACTG
GTTCAGATCAACGGATGTGGCAGCAGCCAGTGCTTTACGACTATTTCCTTAACGATCGGATCCTAAAGACAGAGTCTGAGGCAGAGGGCACAAGAACAGCAAGGAGAAATATCGCTGTGATTCTCCGATCACAGTTTTAAAGGAATCTGC
+
FFFFFFFFF,FFFFFFFFFFFFFFFFFFFF:FFFFFFFFFFFFFFFFFFFFFFFFFFFF:FFFFFFFFFFFFFFFFFFFFFFFFFFFFFFFFFFFFFFFFFFFFFFFFF:FFFFFFFFFFFFFFFFFFFFFFFFFFFFFFFFFF:FFFFF
@A00234:352:HKFKNDSXX:3:1101:28248:8891 2:N:0:TCGCATCG+GTCAACTG
GAATGTTTGGAAGGCTGATTTCCATGTCTTCTATCTCAGGAAGCTGGCTCAGGGTCAGCACTTGTATGTCATAGAGGGTCTTCTGCACGGAAGGTGAGTGGTCACCTCTGTCATAGGGCCCAGCAAATTTCTTCAGGACAATGTCCCGGA
+
FFFFFFFFFFFFFFFFFFFFFFF:FFFFFFFFFFFFFFFFF,FFFFFFFFFFFFFFFFFFFFFFF:FFFF,:FFFFFFFFFFFFFF:FFF,,FF:F,F,,,FFFFFFFFFFF,F:FFFFFFFFF::FF,FFFFFFFF:FFFFFFFFFFFF
@A00234:352:HKFKNDSXX:3:1101:8712:13542 2:N:0:TCGCATCG+GTCAACTG
TGGGCAGATTCCTTTAAAACTGTGATCGGAGAATCACAGCGATATTTCTCCTTGCTGTTCTTGTGCCCTCTGCCTCAGACTCTGTCTTTAGGATCCGATCGTTAAGGAAATAGTCGTAAAGCACTGGCTGCTGCCACATCCGTTGATCTG
+
FFFFFFFFFFFFFFFFFFFFFFFFFFFFFFFFFFFFFFFFFFFFFFFFFFFFFFFFFFFFFFFFFFFFFFFFFFFFFFFFFFFFFFFFFFFFFFFFFFFFFFFFFFFF:FFFFFFFFFFFFFFFFFFFFFFFFFFFFFFFFFFFFFFFFF
@A00234:352:HKFKNDSXX:3:1101:13566:15154 2:N:0:TCGCATCG+GTCAACTG
GTCGATGTTAAAGTAGTGAATGTTTGGAAGGCTGATTTCCATGTCTTCTATCTCAGGAAGCTGGCTCAGGGTCAGCACTTGTATGTCATAGAGGGTCTTCTGCACGGAAGGTGAGTATTCACCTCTGTCATAGGGCCCAGCAAATTTCTT
+
FFFFFFFFFFFFFFFFFFFFFFFFFFFFFFFFFFFFFFFFFFFFFFFFFFFFFFFFFFFFFFFFFFFFFFFFFFFFFFFFFFFFFFFFFFFFFFFFFFFFFFFFFFFF:FFFFFFFFFFFFFFFFFFFFFFFFFFFFFFFFFFFFFFFFF
@A00234:352:HKFKNDSXX:3:1101:28999:34773 2:N:0:TCGCATCG+GTCAACTG
CCTGCATTAGCAGACACCGCAGGCTCCGTGGCCTTGGGCAGATTCCTTTAAAACTGTGATCGGAGAATCACAGCGATATTTCTCCTTGCTGTTCTTGTGCCCTCTGCCTCAGACTCTGTCTTTAGGATCCGATCGTTAAGGAAATAGTCG
+
FFFFFFFFFFFFFFFFFFFFFFFFFFFFFFFFFFFFFFFFFFFFFFFFFFFFFFFFFFFFFFFFFFFFFFFFFFFFFFFFFFFFFFFFFFFFFFFFFFFFFFFFFFFFFFFFFFFFFFFFFFFFFFF:FFFFFFFFFFFFFFFFFFFFFF
@A00234:352:HKFKNDSXX:3:1101:11586:35274 2:N:0:TCGCATCG+GTCAACTG
AGCAGAGCAATCAGTATCCTGAGTTGAAATTTTTGCAGGTGAGCACACAGTTATCCCAAGCATCACAACTGGCTGGAGCCATAACGTCACAGCCTGGAAGGCAGCTTCCTCCTCACCGTCCCGGTTATTTTGCCGTAGGGGTTGTCCAGA
+
FFFFFFFFFFFFFFFFFFFFFFFFFFFFFFFFFFFFFFFFFFFFFFFFFFFFFFFFFFFFFFFFFFFFFFFFFFFFFFFFFFFFFFFFFFFFFFFFFF:FFF:FFFFFFFFFFFFFFFFFFFFFFFFFFFFFFFFFFFFFFFFFFFFFFF
@A00234:352:HKFKNDSXX:3:1102:29993:12446 2:N:0:TCGCATCG+GTCAACTG
GTTTTGCTGCCTCTGGACAACCCCTACGGCAAAATAACCGGGACGGTGAGGAGGAAGCTGCCTTCCAGGCTGTGACGTTATGGCTCCAGCCAGTTGTGATGCTTGGGATAACTGTGTGCTCACCTGCAAAAATTTCAACTCAGGATACTG
+
FFFFFFFFFFFFFFFFFFFFFFFFFFFFFFFFFFFFFFFFFFFFFF:FFFFFFFFFFFFFFFFFFFFFFFFFFFFFFFFFFFFFFFFFFFFFFFFFFFFFFFFFFFFFFFFFFFFFFFFFFFFFFF:FFF:FFFFFFFFFFFFFFFFFFF
@A00234:352:HKFKNDSXX:3:1102:29686:12540 2:N:0:TCGCATCG+GTCAACTG
GTTTTGCTGCCTCTGGACAACCCCTACGGCAAAATAACCGGGACGGTGAGGAGGAAGCTGCCTTCCAGGCTGTGACGTTATGGCTCCAGCCAGTTGTGATGCTTGGGATAACTGTGTGCTCACCTGCAAAAATTTCAACTCAGGATACTG
+
FFFFFFFFFFFFFFFFFF,FFFFFFFFFFFFFFFFFFFFFFFFFFFFFFFFFFFFFFFFFFFFFFFFFFF:FFFFFFFFFFFFFFFFFFFFFFFFFFFFFFFFFFFFFFFFFFFFFFFFFFFFFFFFFFFFFFFFFFFFFFFFFFF:FFF
@A00234:352:HKFKNDSXX:3:1103:21594:20165 2:N:0:TCGCATCG+GTCAACTG
AGGGGCTTGTAGCTGTGCGCACGTGGAGCCCTGCATTAGCAGACACCGCAGGCTCCGTGGCCTTGGGCAGATTCCTTTAAAACTGTGATCGGAGAATCACAGCGATATTTCTCCTTGCTGTTCTTGTGCCCTCTGCCTCAGACTCTGTCT
+
FFF:FFFFFFFFFFFFFFFFFFFFFFFFFFFFFFFFFFFFFFF:FFFFFFFFFFFFFFFF:FFFFFFFFFFFFF:FFFFFFFFFFFFFFFFFFFFFFFFFFFFFFF:F:FFFFFFFFFF:F:FFFFFFF:FFFFFFFFFFFFFFFFFFFF
@A00234:352:HKFKNDSXX:3:1103:32172:33066 2:N:0:TCGCATCG+GTCAACTG
GGGCACAAGAACAGCAAGGAGAAATATCGCTGTGATTCTCCGATCACAGTTTTAAAGGAATCTGCCCAAGGCCACGGAGCCTGCGGTGTCTGCTAATGCAGGGCTCCACGTGCGCACAGCTACAAGCCCCTTGCTAAACTAGAAACGGAA
+
FFFFFFFFFFFFFFF:FFFF,F,:FFF:FFFFFFFFFFFFFFFFF:FFFFFFFF:FFFFFFFFFFFFF:F,FF:FFFFFFFF,FFFFFFFFFFF:,FFF,F:FFFFFFFF,FFFFFF,FFFFFF:FFFFFFFFFFFF:FF:FFF:FF:F,
@A00234:352:HKFKNDSXX:3:1103:30472:34569 2:N:0:TCGCATCG+GTCAACTG
GTTTAGCAAGGGGCTTGTAGCTGTGCGCACGTGGAGCCCTGCATTAGCAGACACCGCAGGCTCCGTGGCCTTGGGCAGATTCCTTTAAAACTGTGATCGGAGAATCACAGCGATATTTCTCCTTGCTGTTCTTGTGCCCTCTGCCTCAGA
+
FFFFFFFFFFFFFFFFFFFFFFFFFFFFFFFFFFFFFFFFFFFFFFFFFFFFFF,FFFFFFFFFFFFFFFFFF:FFFFFFFFFFFFF:FFFFFFFFFFFFFFFFFFFFFFFFFFFFFFFFF:F:FFFFFFF:FFFFF:FFFFFFFFFFFF
@A00234:352:HKFKNDSXX:3:1104:14805:15483 2:N:0:TCGCATCG+GTCAACTG
ATCGCAAGCATCACAACTGGCTGGAGCCATAACGTCACAGCCTGGAAGGCAGCTTCCTCCTCACCGTCCCGGTTATTTTGCCGTAGGGGTTGTCCAGAGGCAGCAAAACCTCTTCCTTGTTGATCAGCCCCATTTTGGACATGTCGATGT
+
FFFFFFFFFFFFFFFFFFFFFFFFFFFFFFFFFFFFFFFFFFFFFFFFFFFFFFFFFFFFFFFFFFFFFFFFFF:FFFFFFFFFFFFFFFFFFFFFFFFFFFFFFFFFFFFFFFFF:FFFFFFFFFFFFFFFFFFFFFFF:,FFFFFFFF
@A00234:352:HKFKNDSXX:3:1104:19361:16266 2:N:0:TCGCATCG+GTCAACTG
TGCCTCTGGACAACCCCTACGGCAAAATAACCGGGACGGTGAGGAGGAAGCTGCCTTCCAGGCTGTGACGTTATGGCTCCAGCCAGTTGTGATGCTTGGGATAACTGTGTGCTCACCTGCAAAAATTTCAACTCAGGATACTGATTGCTC
+
FFFFFFFFFFFFFFFFFFFFFFFF:,:FFFFFFFFFFFFFF:FFFFFF,FFFFFFFFFFFFFFFFFFFFFFFFFFFFFFFFFFFFFFFFFFFFFF:FFFFFFFFFFFFFFFFFFFF:FFFFFFFFFFFFFFFFF:FFFFFFFFFFFFFFF
@A00234:352:HKFKNDSXX:3:1105:17879:6652 2:N:0:TCGCATCG+GTCAACTG
GTTGTGATGCTTGGGATAACTGTGTGCTCACCTGCAAAAATTTCAACTCAGGATACTGATTGCTCTGCTCTGTGTGAAGTAATTGCTCTTCCGTTTCTAGTTTAGCAAGGGGCTTGTAGCTGTGCGCACGTGGAGCCCTGCATTAGCAGA
+
FFFFFFFFFFFFFFFFFFFFFFFFFFFFFFFFFFFFF:FFFFFFFFFFFFFFFFF:FFFFFFFFFFFFFFFFF:FFFFFFFFFFFFFFFFF:FFFF:FFFFFFFF:FFFF,FFFFFFFFFFF:F:FFFF:FFFFFFFF:FFFFFFFFFFF
@A00234:352:HKFKNDSXX:3:1105:22553:9017 2:N:0:TCGCATCG+GTCAACTG
ATCACAGCGATATTTCTCCTTGCTGTTCTTGTGCCCTCTGCCTCAGACTCTGTCTTTAGGATCCGATCGTTAAGGAAATAGTCGTAAAGCACTGGCTGCTGCCACATCCGTTGATCTGAACATGAGATCAAACACTGTCATCATCCTAGG
+
FFFFFFFFFFFFFFFFFFFFFFFFFFFFFFFFFFFFFFFFFFFFFFFFFF:FFFFFFFFFFFFFFFFFF,FFFFFFFFFFFFFFFFF:FFFFFFFFFFFFFFFFFFFFFFFFFFFFFFFFFFFFFFFFFFFFFFFFFFFFFFFFFFFFFF
@A00234:352:HKFKNDSXX:3:1105:4291:10770 2:N:0:TCGCATCG+GTCAACTG
CTCCTCATGGAGGAGGGCAGGGGGGCTTGAACTTCCAACCCCAGCTGAGGAGTGATTTGCATTTGATTGAGGCTCCAAGAGGAAAGACAGTTTTGTTTGAAGGGTGAGTCTCCTGGTCTGTGGATCAGACTGAAGGGCACATCTAGAAGG
+
FFFFFFFFFFFFFFFFFFFFFFFFFFFFFFFFFFFFFFFFFFFFFFFFFFFFFFFFFFFFFFFFFFFFFFFFFFFFFFFFFFFFFFFFFFFFFFFFFFFFFFFFFFFFFFFFFFFFF:FFFFFFFFFFFFFFFFFFFFFFFFFFFFFFFF
@A00234:352:HKFKNDSXX:3:1105:28094:18208 2:N:0:TCGCATCG+GTCAACTG
CCTAGGATGATGACAGTGTTTGATCTCATGTTCAGATCAACGGATGTGGCAGCAGCCAGTGCTTTACGACTATTTCCTTAACGATCGGATCCTAAAGACAGAGTCTGAGGCAGAGGGCACAAGAACAGCAAGGAGAAATATCGCTGTGAT
+
FFFFFFFFFFFFFFFFFFFFFFFFFFFFFFFFFFFFFFFFFFFFFFFFFFFFFFFFFFFFFFFFFFFFFFFFFFFFFFFFFFFFFFFF:FFFFFFFFFFFFFFFFFFFFFFFFFFFFFFFF:FFFFFFF::FFFFFF,FFFFFFFFFFFF
@A00234:352:HKFKNDSXX:3:1105:9516:34663 2:N:0:TCGCATCG+GTCAACTG
AGCATCACAACTGGCTGGAGCCATAACGTCACAGCCTGGAAGGCAGCTTCCTCCTCACCGTCCCGGTTATTTTGCCGTAGGGGTTGTCCAGAGGCAGCAAAACCTCTTCCTTGTTGATCAGCCCCATTTTGGACATGTCGATGTTAAAGT
+
FFFFFFFFFFFFFFFFFFFFFFFFFFFFFFFFFFFFFFFFFFFFFFFFFFFFFFFFFFFFFFFFFFFFFFFFFFFFFFFFFFFFFFFFFFFFFFFFFFFFFFFFFFFFFFFFFFFFFFFFFFFFFFF,FFFFFFFFFFFFFFF:FFFFFF
@A00234:352:HKFKNDSXX:3:1106:32027:4507 2:N:0:TCGCATCG+GTCAACTG
CTGGACATGTCGATGTTAAAGTAGTGAATGTTTGGAAGGCTGATTTCCATGTCTTCTATCTCAGGAAGCTGGCTCAGGGTCAGCACTTGTATGTCATAGAGGGTCTTCTGCACGGAAGGTGAGTATTCACCTCTGTCATAGGGCCCAGCA
+
FFFFFFFFFFFFFFFFFFFFFFFFFFFFFFFFFFFFFFFFFFFFFFFFFFFFFFFFFFFFFFFFFFFFFFFFFFFFFFFFFFFFFFFFFFFFFFFFFFFFFFFFFFFFFFFFFFFFFFFFFFFFFFFFFFFFFFFFFFFFFFFFFFFFFF
@A00234:352:HKFKNDSXX:3:1106:13729:5854 2:N:0:TCGCATCG+GTCAACTG
AAGACCTCAAGGTCTTGAAAACAACCCAGTCTGGATTTGAAGGATTCATCAAGGACCAGTTCACTACTCTCCCCGAGGTGAAGGACCGATGCTTTGCCACTCAAGTGTACTGCAAGTGGCGCTACCAGAATCGGGACGTGGACTTCGAGG
+
FFFFFFFF,FFFFFFFFFFFFFFFFFFFFFFFFFFFFFFFFFFFFFFFFFFFFFFFFFFFFFFFFFFFFFFFFFFFFFFF:,FFFFFFFFFFFFFFFFFFFFFFFFFFFFFFFFFFFFFFFFFFFFFFFFFFFFFFFFFFFFF:FFFFFF
@A00234:352:HKFKNDSXX:3:1106:15194:7294 2:N:0:TCGCATCG+GTCAACTG
AAGACCTCAAGGTCTTGAAAACAACCCAGTCTGGATTTGAAGGATTCATCAAGGACCAGTTCACTACTCTCCCCGAGGTGAAGGACCGATGCTTTGCCACTCAAGTGTACTGCAAGTGGCGCTACCAGAATCGGGACGTGGACTTCGAGG
+
FFFFFFFFFFFFFFFFFFFFFFFFFFFFFFF:FFFFFFFF:FFFFFFFFFFFFFFFFFFFFFFFFFFFFFFFFFFFFFFFFFFFFFFFFFFFFFFFFFFFFFFFFFFFFFFFF:FFFFFFFFFF:FFFFFFFFFFFFFFFFFF,FFFFFF
@A00234:352:HKFKNDSXX:3:1106:29197:27258 2:N:0:TCGCATCG+GTCAACTG
ATTTCTCCTTGCTGTTCTTGTGCCCTCTGCCTCAGACTCTGTCTTTAGGATCCGATCGTTAAGGAAATAGTCGTAAAGCACTGGCTGCTGCCACATCCGTTGATCTGAACATGAGATCAAACACTGTCATCATCCTAGGGATGTCTGGGT
+
FFFFFFFFFFFFFFFFFFFFFFFFFFFFFFFFFFFFFFFFFFFFFFFFFFFFFFF:FFFFFFFFFFFFFFFFFFFFFFFFFFFFFFFFFFFFFFFFFFFFFFFFFFFFFFFFFFFFFFFF:FFFFFFFFFFFFFFFFFFFFFFFFFFFFF
@A00234:352:HKFKNDSXX:3:1106:31882:33160 2:N:0:TCGCATCG+GTCAACTG
GAAGTAATTGCTCTTCCGTTTCTAGTTTAGCAAGGGGCTTGTAGCTGTGCGCACGTGGAGCCCTGCATTAGCAGACACCGCAGGCTCCGTGGCCTTGGGCAGATTCCTTTAAAACTGTGATCGGAGAATCACAGCGATATTTCTCCTTGC
+
F,FFFF:::FF:FFFFFFF:FFFFFFFFFFFF:FFFFFF:FFFFFFFFFFFFFFFFFFFFFFFF,FF:FFFFFFFFFFFFFFFFFF:F:FFFFFFFFFFF:FF:FF:FFFFFFFFFFF:FFF:FFFF:FFFF:FFFFFFFFFFFF:FFF,
@A00234:352:HKFKNDSXX:3:1106:3432:36589 2:N:0:TCGCATCG+GTCAACTG
CTTCGAGGCTACCTGGGGCGCTGTCCGGGACATTGTCCTGAAGAAATTTGCTGGGCCCTATGACAGAGGTGAATACTCACCTTCCGTGCAGAAGACCCTCTATGACATACAAGTGCTGACCCTGAGCCAGCTTCCTGAGATAGAAGACAT
+
FFFFFFFFFFFFFFFFFFFFFFFFFFFFFFFFFFFFFFFFFFFFFFFFFFFFFFFFFFFFFFFFFFFFFFFFFFFFFFFFFFFFFFFFFFFF:FFFFFFFFFFFFF:FFFFFFFFFFFFFFFFFFFFFFFFFFFFFFFFFF:FFFFFFFF
@A00234:352:HKFKNDSXX:3:1107:26684:1767 2:N:0:TCGCATCG+GTCAACTG
TGAGTTGAAATTTTTGCAGGTGAGCACACAGTTATCCCAAACATCACAACTGGCTGGAGCCATAACGTCACAGCCTGGAAGGCAGATTCCTCCTCACCGTCCCGGTTATTTTGCCGTAGGGGTTGTCCAGAGGCAGCAAAACCTCTTCCT
+
FFFFFFFFFFFFFFFFFFFFFFFFFFFFFFFFFFFFFFFFFFFFFFFFFFFFFFFFFFFFFFFFFFFFFFFFFFFFFFFFFFFFFFFFFFFFFFFFFFFFFFFFFFFFFFFFFFFFFFFFFFFFFFFFFFFFFFFFFFFFFFFFFFFFFF
@A00234:352:HKFKNDSXX:3:1107:28682:13964 2:N:0:TCGCATCG+GTCAACTG
GTAATTGCTCTTCCGTTTCTAGTTTAGCAAGGGGCTTGTAGCTGTGCGCACGTGGAGCCCTGCATTAGCAGACACCGCAGGCTCCGTGGCCTTGGGCAGATTCCTTTAAAACTGTGATCGGAGAATCACAGCGATATTTCTCCTTGCTGT
+
FFFFFFFFFFFFFFF:FFFFFFFFFFFFFFFFFFFFFFFFFFFFFFFFFFFFFFFFFFFFFFFFFFFFFFFFFFFFFFFFFFFFFFFFFFFFFFFFFFFFFFFFFFFFFFFFFFFFFFFFFFFFFFFFFFFFFF:FFFFFFFFFFFFFFF
@A00234:352:HKFKNDSXX:3:1107:7708:27492 2:N:0:TCGCATCG+GTCAACTG
TATGGCTCCAGCCAGTTGTGATGCTTGGGATAACTGTGTGCTCACCTGCAAAAATTTCAACTCAGGATACTGATTGCTCTGCTCTGTGTGAAGTAATTGCTCTTCCGTTTCTAGTTTAGCAAGGGGCTTGTCGCTGTGCGCACGTGGAGC
+
FFFFFFFFFFFF,F,FF:FF:FF,FFFF,FFFFFFFFFFFFF,F:FF:FFFF:FF:FFFFF::FF,FFFFFFFFFFFFFFFFFFFF:FFF:FFFFFFFFFFFFFF,FFFFFFFFFFFFFF:FF:F:FFFFF,FFFFFFF,F,FFFFFFFF
@A00234:352:HKFKNDSXX:3:1108:1651:6668 2:N:0:TCGCATCG+GTCAACTG
GCCTCCTCACCGTCCCGGTTATTTTGCCGTAGGGGTTGTCCAGAGGCAGCAAAACCTCTTCCTTGTTGATCAGCCCCATTTTGGACATGTCGATGTTAAAGTAGTGAATGTTTGGAAGGCTGATTTCCATGTCTTCTATCTCAGGAAGCT
+
FFFFFFFFFFFFFFFFFFFFFFFFFFFFFFFFFFFFFFFF:FFFFFFFFFFFFFFFFFFFF:FFFFFFFFFFFFFFF:FFFFFFF:,FFFFFF,FFF:F:FFF:FFF,FFFFFFFFFFFFFFFFFFF:FFFF:FFFF:FFFFFFFFFFFF
@A00234:352:HKFKNDSXX:3:1108:15691:30170 2:N:0:TCGCATCG+GTCAACTG
TCTGCTAATGCAGGGCTCCACGTGCGCACAGCTACAAGCCCCTTGCTAAACTAGAAACGGAAGAGCAATTACTTCACACAGAGCAGAGCAATCAGTATCCTGAGTTGAAATTTTTGCAGGTGAGCACACAGTTATCCCAAGCATCACAAC
+
FFFFFFFFFFFFFFFFFFF:FFFFFFFFF:FFFFFFFFFFFFFFFFFFFFFFFFFFFFFFFFFFFFFFFFFFFFFFFFFFFFFFFFFFFFFFFFFFFFFFFFFFFFFFFFFFFFFFFFFFFFFFFFFFFFFFFFFFFFFFFFFFFFFFFF
@A00234:352:HKFKNDSXX:3:1108:16080:32722 2:N:0:TCGCATCG+GTCAACTG
TCTGCTAATGCAGGGCTCCACGTGCGCACAGCTACAAGCCCCTTGCTAAACTAGAAACGGAAGAGCAATTACTTCACACAGAGCAGAGCAATCAGTATCCTGAGTTGAAATTTTTGCAGGTGAGCACACAGTTATCCCAAGCATCACAAC
+
FFFFFFFFFFFFFFFFFFFFFFFFFFFFFFFFF:F:FFFFFFFFFFFFFFFFFF:FFFFFFFFFFFFFFFFFFFFFFFFFFFFFFFFFFFFFFFFFFFFFFFFFFFFFFFFFFFFFF,FFFFFFFFFFFFFFFFFFFFFFFFFFFFFFFF
@A00234:352:HKFKNDSXX:3:1108:11171:33833 2:N:0:TCGCATCG+GTCAACTG
CCAGTCTGGATTTGAAGGATTCATCAAGGACCAGTTCACTACTCTCCCCGAGGTGAAGGACCGATGCTTTGCCACTCAAGTGTACTGCAAGTGGCGCTACCAGAATCGGGACGTGGACTTCGAGGCTACCTGGGGCGCTGTCCGGGACAT
+
FFFFFFFFFFFFFFFFFFFFFFFFFFFFFFFFFFFFFFFFFFFFFFFFFFFFFFFFFFFFFFFFFFFFFFFFFFFFFFFFFFFFFFFFFFFFFFFFFFFFFFFFFFFFFFFFFFFFFFFFFFFFFFFFFFFFFFFFFFFFFFFFFFFF:F
@A00234:352:HKFKNDSXX:3:1109:31349:9408 2:N:0:TCGCATCG+GTCAACTG
TACGTCACAGCCTGGAAGGCAGCTTCCTCCTCACCGTCCCGGTTATTTTGCCGTAGGGGTTGTCCAGAGGCAGCAAAACCTCTTCCTTGTTGATCAGCCCCATTTTGGACATGTCGATGTTAAAGTAGTGAATGTTTGGAAGGCTGATTT
+
FFFFFFFFFFFFFFFFFFFFFFFFFFFFFFFFFFFFFFFFFFFFFFFFFFF:FFFFFFFFFFFFFFFFFFFFFFFFFFFFFFFFFFFFFFFFFFFFFFFFFF:::FFFFFFFFFFFF,FFF::FFFFFFF:FFFFFFFFF,:FFFFFFFF
@A00234:352:HKFKNDSXX:3:1109:25382:32236 2:N:0:TCGCATCG+GTCAACTG
CTTCACACAGAGCAGAGCAATCAGTATCCTGAGTTGAAATTTTTGCAGGTGAGCACACAGTTATCCCAAGCATCACAACTGGCTGGAGCCATAACGTCACAGCCTGGAAGGCAGCTTCCTCCTCACCGTCCCGGTTATTTTGCCGTAGGG
+
FFFFFFFFFFFFFFFFFFFFFFFFFFFFFFFFFFFFFFFFFFFFFFFFFFFFFFFFFFFFFFFFFFFFFFFFFFFFFFFFFFFFFFFFFFFFFFFFFFFFFFFFFFFFFFFFFFFFFFFFFF:FFF:FFFFFFFFFFFFFFFFFF:FFFF
@A00234:352:HKFKNDSXX:3:1110:4707:6417 2:N:0:TCGCATCG+GTCAACTG
GTGGACTTCGAGGCTACCTGGGGCGCTGTCCGGGACATTGTCCTGAAGAAATTTGCTGGGCCCTATGACAGAGGTGAATACTCACCTTCCGTGCAGAAGACCCTCTATGACATACAAGTGCTGACCCTGAGCCAGCTTCCTGAGATAGAA
+
F:FFFFFFFFFFFFFFFFFFFFFFFFFFFFFFFFFFFFFFFFFFFFF,FFFFFFFFFFFFFFFFFFFFFFFFFFFFFFFFFFFFFFFFF,FFFFFFFFFFFFFFFFFFFFFFFFFFFFFFFFFFFFFFFFFFFFFFFFFFFFFFFFFFFF
@A00234:352:HKFKNDSXX:3:1110:7509:16689 2:N:0:TCGCATCG+GTCAACTG
TGGGTCTTCTGCACGGAAGGTGAGTATTCACCTCTGTCATAGGGCCCAGCAAATTTCTTCAGGACAATGTCCCGGACAGCGCCCCAGGTAGCCTCGAAGTCCACGTCCCGATTCTGGTAGCGCCACTTGCAGTACACTTGAGTGGCAAAG
+
FFFFFFFFFFFFFFFFFFFFFFFFF,FFFFFFFFFFFFFF,FFFFFFFFFFFFFFFFFFFFFFFFFFFFFFFFFFFFFFFFFFFFFFFFFFFFFFFFFFFFFFFFFFFFFFFFFFFFFFFFFFFFFFFFFFFFFFFFFFFFFFFFFFFFF
@A00234:352:HKFKNDSXX:3:1110:30327:17033 2:N:0:TCGCATCG+GTCAACTG
GGGGAGAGCAATTACTTCACACAGAGCAGAGCAATCAGTATCCTGAGTTGAAATTTTTGCAGGTGAGCACACAGTTATCCCAAGCATCACAACTGGCTGGAGCCATAACGTCACAGCCTGGAAGGCAGCTTCCTCCTCACCGTCCCGGTT
+
FFFFFFFFFFFFFFFFFFFFFFFFFFFFFFFFFFFFFFFFFFFFFFFFFFFFFFFFFFFFFFFFFFFFFFFFFFFFFFFFFFFFFFFFFFFFFFFFFFFFFFFFFFFFFFFFFFFFFFFFFFFFFFFFFFFFFFFFFFFFFFFFFFFFFF
@A00234:352:HKFKNDSXX:3:1110:5602:17550 2:N:0:TCGCATCG+GTCAACTG
ATTGCTCTTCCGTTTCTAGTTTAGCAAGGGGCTTGTAGCTGTGCGCACGTGGAGCCCTGCATTAGCAGACACCGCAGGCTCCGTGGCCTTGGGCAGATTCCTTTAAAACTGTGATCGGAGAATCACAGCGATATTTCTCCTTGCTGTTCT
+
FFFFFFFFFFFFFFFFFFFFFFFFFFFFFFFFFFFFFFFFFFFFFFFFFFFFFFFFFFFFFFFFFFFFFFFFFFFFFFFFFFFFFFFFFFFFFFFFFFFFFFFFFFFFFFFFFFFFFFFFFFFFFFFFFFFFFFFFFFFFFFFFFFFFFF
@A00234:352:HKFKNDSXX:3:1110:10773:18020 2:N:0:TCGCATCG+GTCAACTG
GTTCCTTAACGATCGGATCCTAAAGACAGAGTCTGAGGCAGAGGGCACAAGAACAGCAAGGAGAAATATCGCTGTGATTCTCCGATCACAGTTTTAAAGGAATCTGCCCAAGGCCACGGAGCCTGCGGTGTCTGCTAATGCAGGGCTCCA
+
FFFFFFFFFFFFFFFFFFFFFFFFFFFFFFFFFFFFFFFFFFFFFFFFFFFFFFFFFFFFFFFFFFFFFFFFFFFFFFFFFFFFFFFFFFFFFFFFFFFFFFFFFFFFFFFFFFFFFFFFFFFFFFFFFFFFFFFFFFFFFFFFFFFFFF
@A00234:352:HKFKNDSXX:3:1110:32922:20306 2:N:0:TCGCATCG+GTCAACTG
GACATGTCAAAAATGGGGCTGATCAACAAGGAAGAGGTTTTGCTGCCTCTGGACAACCCCTACGGCAAAATAACCGGGACGGTGAGGAGGAAGCTGCCTTCCAGGCTGTGACGTTATGGCTCCAGCCAGTTGTGATGCTTGGGATAACTG
+
FF:,FFFFFF:F,FFFFFFFFFFFFFFFFF:FF:FFFFFFFFF:FFFFFFFFFFFFFFFFFFFFFFFF,FFFFFFFFF,FFFFFFFFFFFFFFFFFFFFFFFFFFFFFFFFFFFFF:FFFFFFFFFFFFFFFFFF:FFFFFF,F:F:,FF
@A00234:352:HKFKNDSXX:3:1110:23023:22858 2:N:0:TCGCATCG+GTCAACTG
CAAGTGCTGACCCTGAGCCAGCTTCCTGAGATAGAAGACATGGAAATCAGCCTTCCAAACATTCACTACTTTAACATCGACATGTCCAAAATGGGGCTGATCAACAAGGAAGAGGTTTTGCTGCCTCTGGACAACCCCTACGGCAAAATA
+
FFFFFFFFFFFFFFFFFFFFFFFFFFFFFFFFFFFFFFFFFFFFFF::FFF,FFFFFF:FFFFFFFFFFF:FFFFFFFFFFFFF:FFFFFFFFFFFFFFFF:FF:FFF,FFFFFFFFFFFFF:FFFFFFFFFFFF::F:F:FFFF:FFFF
@A00234:352:HKFKNDSXX:3:1110:31593:29465 2:N:0:TCGCATCG+GTCAACTG
CCCGGTTATTTTGCCGTAGGGGTTGTCCAGAGGCAGCAAAACCTCTTCCTTGTTGATCAGCCCCATTTTGGACATGTCGATGTTAAAGTAGTGAATGTTTGGAAGGCTGATTTCCATGTCTTCTATCTCAGGAAGCTGGCTCAGGGTCAG
+
FFFFFFFFFFFFFFFFFFFFFFFFFFFFFFFFFFFFFFFFFFFFFFFFFFFFFFFFFFFFFFFFF:FFFFFFFFFFFFFFFFFFFFFFFFFFFFFFFFFFFFFFFFFFFFFFFFFFFFFFFFFFFFFFFFFFFFFFFFFFFFFFFFFFFF
@A00234:352:HKFKNDSXX:3:1110:31421:29637 2:N:0:TCGCATCG+GTCAACTG
CCCGGTTATTTTGCCGTAGGGGTTGTCCAGAGGCAGCAAAACCTCTTCCTTGTTGATCAGCCCCATTTTGGACATGTCGATGTTAAAGTAGTGAATGTTTGGAAGGCTGATTTCCATGTCTTCTATCTCAGGAAGCTGGCTCAGGGTCAG
+
FFFFFFFFFFFFFFFFFFFFFFFFFFFFFFFFFFFFFFFFFFFFFFFFFFFFFFFFFFFFF:FFFFFFFFFFFF:FFFFFFFF:FFFFFFFFFF:FFFFFFFFFFFFFFFFFFFFFFFFFFFFFFFFFFFFF:F:FFFFFFFFFFFFFFF
@A00234:352:HKFKNDSXX:3:1110:23023:33849 2:N:0:TCGCATCG+GTCAACTG
CGGATGTGGCAGCAGCCAGTGCTTTACGACTATTTCCTTAACGATCGGATCCTAAAGACAGAGTCTGAGGCAGAGGGCACAAGAACAGCAAGGAGAAATATCGCTGTGATTCTCCGATCACAGTTTTAAAGGAATCTGCCCAAGGCCACG
+
FFFFFFFFFFFFFFFFFFFFFFFFFFFFFFFFFFFFFFFFFFFFFFFFFFFFFFFFFFFFFFFFFFFFFFFFFFFFFFFFFFFFFFFFFFFFFFFFFFFFFFFFFFFFFFFFFFFFFFFFFFFFFFFFFFFFF:FFFFFFFFFFFFFFFF
@A00234:352:HKFKNDSXX:3:1111:32542:17957 2:N:0:TCGCATCG+GTCAACTG
CATGTCTTCTATCTCAGGAAGCTGGCTCAGGGTCAGCACTTGTATGTCATAGAGGGTCTTCTGCACGGAAGGTGAGTCTTCACCTCTGTCATAGGGCCCAGCAAATTTCTTCAGGACAATGTCCCGGACAGCGCCCCAGGTAGCCTCGAA
+
F,FFFFFFFFFFFFFFFFF:FFFFFFFFFFFFFFFFFFF:FFFFFFFFFFFFFFFFFFFFFFFFFFFF,:FFFFFFF,FFFFFFFFFFFF,:FFFFFFF:FFFFFFFFFFFFFFFFFF:FFFFFFFFFFFFFFFFFFFFFFFFFFFFFFF
@A00234:352:HKFKNDSXX:3:1111:26024:30812 2:N:0:TCGCATCG+GTCAACTG
CTTTAACATCGACATGTCCAAAATGGGGCTGATCAACAAGGAAGAGGTTTTGCTGCCTCTGGACAACCCCTACGGCAAAATAACCGGGACGGTGAGGAGGAAGCTGCCTTCCAGGCTGTGACGTTATGGCTCCAGCCAGTTGTGATGCTT
+
FFFFFFFFFFFFFFFFFFFFFFFFFFFFFFFFFFFFFFFFFF:FFFFFFFFFFFFFFFFFFFFFF:FFFFFFFFFFFFFFFFFFFFFFFFFFFFFFFFFFFFFFFFFFFFF,FFFFFFFFFFFFFFFFFFFFFFFFFFFF:FFFFFFFFF
@A00234:352:HKFKNDSXX:3:1112:8874:2331 2:N:0:TCGCATCG+GTCAACTG
CGGGTGAGCACACAGTTATCCCAAGCATCACAACTGGCTGGAGCCATAACGTCACAGCCTGGAAGGCAGCTTCCTCCTCACCGTCCCGGTTATTTTGCCGTAGGGGTTGTCCAGAGGCAGCAAAACCTCTTCCTTGTTGATCAGCCCCAT
+
FF,FFF::FFFFFFFFFFFFFFFFFFFFFFFFFFFFFFFFFFF,FFFFFFFFFFFFFFFFFFFF:FFFFFFFFFFFFFFFFFFFFFFFFFFFFFFFF:FFF:FFFFFFFFFFFFFFFFFFFFFFFFFFFFFFFF:FFFFFFFFFFF:,F:
@A00234:352:HKFKNDSXX:3:1112:21748:16141 2:N:0:TCGCATCG+GTCAACTG
GGCAGCTTCCTCCTCACCGTCCCGGTTATTTTGCCGTAGGGGTTGTCCAGAGGCAGCAAAACCTCTTCCTTGTTGATCAGCCCCAGTTTGGACATGTCGATGTTAAAGTAGTGAATGTTTGGAAGGCTGATTTCCATGTCTTCTATCTCA
+
FFFFFFFFFFFFFFFFFFFFFFFFFFFFFFFFFFFF:FFFFFFFFF:FFFFFFFFFFFFFFFFFFFFFF:FFFFFFFFFFFFFFF,FFFFFFF::FFFFFFFF,FFFFF:FFFF:FF:FFFFFFFFFFF:F:FF:,FFF:F,FFFFFFFF
@A00234:352:HKFKNDSXX:3:1112:14895:29763 2:N:0:TCGCATCG+GTCAACTG
TGTAGCTGTGCGCACGTGGAGCCCTGCATTAGCAGACACCGCAGGCTCCGTGGCCTTGGGCAGATTCCTTTAAAACTGTGATCGGAGAATCACAGCGATATTTCTCCTTGCTGTTCTTGTGCCCTCTGCCTCAGACTCTGTCTTTAGGAT
+
FFF:FFFFFFFFFFFFFFFFFFFFFFFFFFFFFFFFFFFFFFFFFFFFFFFFFFFFFFFFF:FF:FFFFFFFFFFFFFFFFFFFFFFFFFFFFFFFFFFFF:FFFF:FFFFFFFFFFFFFFFFFFFFFFFFFFFFFFFFFFFFFFFFFFF
@A00234:352:HKFKNDSXX:3:1113:24912:23156 2:N:0:TCGCATCG+GTCAACTG
CCATGTCTTCTATCTCAGGAAGCTGGCTCAGGGTCAGCACTTGTATGTCATAGAGGGTCTTCTGCACGGAAGGTGAGTATTCACCTCTGTCATAGGGCCCAGCAAATTTCTTCAGGACAATGTCCCGGACAGCGCCCCAGGTAGCCTCGA
+
:FFFFFFFFFFFFFFFFFFF:FFFFFFFFFFFFFF:FFFF:FFFFFFFFFFFFFFFFFFFFFFFFFFFFF,FFFFFFF,FFFFFFFFFFFF:FFFFFFFFFFFFFFFFFFFFFFFF:F::FFFFF:FFFF:F:F:FFFFFFFFFFFFFFF
@A00234:352:HKFKNDSXX:3:1113:31910:28416 2:N:0:TCGCATCG+GTCAACTG
GGCAGATTCCTTTAAAACTGTGATCGGAGAATCACAGCGATATTTCTCCTTGCTGTTCTTGTGCCCTCTGCCTCAGACTCTGTCTTTAGGATCCGATCGTTAAGGAAATAGTCGTAAAGCACTGGCTGCTGCCACATCCGTTGATCTGAA
+
FFFFFFFFFFFFF:FFFFFFFFFFFFFFFFFFFFFFFFFFFFFFFFFFFFFFFFFFFFFFFFFFFFFFFFFFFFFFFFFFFFFFFFFFFFFFFFFFFFF::FFFFFF:FFFFFFFFFFFFFFFFFFFFFFF:FFFFFFFFFFFFFFFFFF
@A00234:352:HKFKNDSXX:3:1113:32081:31657 2:N:0:TCGCATCG+GTCAACTG
GGCAGATTCCTTTAAAACTGTGATCGGAGAATCACAGCGATATTTCTCCTTGCTGTTCTTGTGCCCTCTGCCTCAGACTCTGTCTTTAGGATCCGATCGTTAAGGAAATAGTCGTAAAGCACTGGCTGCTGCCACATCCGTTGATCTGAA
+
FFFFFFFFFFFFFFFFFFFFFFFFFFFFFFFFFFFFFFFFFFFFFF:FFFFFFFFFFFFFFFFFFFFFFFFFFFFFFFFFFFFFFFFFFFFFFFFFFFFF:FFFFFFFFFFFFFFFFFFFFFFFFFFFFFFFFFFFFFFFFFFFFFFFFF
@A00234:352:HKFKNDSXX:3:1113:19497:36072 2:N:0:TCGCATCG+GTCAACTG
AGCCAGCTTCCTGAGATAGAAGACATGGAAATCAGCCTTCCAAACATTCACTACTTTAACATCGACATGTCCAAAATGGGGCTGATCAACAAGGAAGAGGTTTTGCTGCCTCTGGACAACCCCTACGGCAAAATAACCGGGACGGTGAGG
+
FFFFFFFFFFFFFFFFFFFFFFFFFFFFFFFFFFFFFFFFFFFFFFFFFFFFFFFFFFFFFFFFFFFFFFFFFFFFFFFFFFFFFFFFFFFFFFFFFFFFFFFFFFFFFFFFFFFFFFFFFFFF:FFFFFFFFFFFFFFFFFFFFFFFFF
@A00234:352:HKFKNDSXX:3:1114:14507:22576 2:N:0:TCGCATCG+GTCAACTG
CGACTATGGAAAGGACCTCCCATCATTCACTCTGGAATCAAAGACCTCAAGGTCTTGAAAACAACCCAGTCTGGATTTGAAGGATTCATCAAGGACCAGTTCACTACTCTCCCCGAGGTGAAGGACCGATGCTTTGCCACTCAAGTGTAC
+
FFFFFFFFFFFFFFFFFFFFFFFF:FFFFFFFFFFFFFFFFFFFFFFFFFFFFFFFFFFFFFFFFFFFFFFFFFFFFFFFFFFFFF:FFFFFFFFFFFFFFFFFFFFFFFFFFFFFFFFFFFFFFFFFFFFFFFFFFFFFFFFFFFFFFF
@A00234:352:HKFKNDSXX:3:1114:24035:28181 2:N:0:TCGCATCG+GTCAACTG
CTGCAAAAATTTCAACTCAGGATACTGATTGCTCTGCTCTGTGTGAAGTAATTGCTCTTCCGTTTCTAGTTTAGCAAGGGGCTTGTAGCTGTGCGCACGTGGAGCCCTGCATTAGCAGACACCGCAGGCTCCGTGGCCTTGGGCAGATTC
+
FFFFFFFFFFFFFFFFFFFFFFFFFFFFFFFFFFFFFFFFFFFFFF:FFFFFFFFFFFFFFF,FFFFFFFFFFFFFFFFFFFFFFFFFFFFFFF:FFFFFFFFFFFFFFF,FFFFFFFFFFFFFFFFFFFFFFFFFFFFFFFFFFFFFFF
@A00234:352:HKFKNDSXX:3:1114:8693:30201 2:N:0:TCGCATCG+GTCAACTG
GGGAAAATGGCCCATTACCATGACGACTATGGAAAGGACCTCCCATCATTCACTCTGGAATCAAAGACCTCAAGGTCTTGAAAACAACCCAGTCTGGATTTGAAGGATTCATCAAGGACCAGTTCACTACTCTCCCCGAGGTGAAGGACC
+
FFF,,FFFFFFFFFFFFFFFFFFFFFFFFFFFF:FFFFFFFFFFFFFFFFFFFFFFFFFFFFFFF,FF:FFFFFFFFFFFFFFFFFFFFF:FF::FFFFFFFF,FFFFFFFFFFFFFFFFFFFFFFFFFFFFFFFFFFFFFFFFFFFFFF
@A00234:352:HKFKNDSXX:3:1114:9471:30420 2:N:0:TCGCATCG+GTCAACTG
GGGAAAATGGCCCATTACCATGACGACTATGGAAAGGACCTCCCATCATTCACTCTGGAATCAAAGACCTCAAGGTCTTGAAAACAACCCAGTCTGGATTTGAAGGATTCATCAAGGACCAGTTCACTACTCTCCCCGAGGTGAAGGACC
+
FFFFFF:FFFFFFFFFFFF,FFFFFFFFFFFFFFFFFFFFFFFFFFFF:FFFF:FFFFFFFFFFFFFFFFFFFFFFF:FF:FFFFF:FFFFFFFF:FF,F:FFFFFFFFFFFFFFFFFFFFFFFFFFFFFFFFFFFFFFFFFFFFFFFFF
@A00234:352:HKFKNDSXX:3:1114:9317:30436 2:N:0:TCGCATCG+GTCAACTG
GGGAAAATGGCCCATTACCATGACGACTATGGAAAGGACCTCCCATCATTCACTCTGGAATCAAAGACCTCAAGGTCTTGAAAACAACCCAGTCTGGATTTGAAGGATTCATCAAGGACCAGTTCACTACTCTCCCCGAGGTGAAGGACC
+
FFFFFFFFFFFFFFFFFFFFFFFFFFFFFFFFFFFFFFFFFFFFFFFFFFFFFFFFFFFFFFFF:FFFFFFFFFFFFFFFFFFFFFFFFFFFFFFFFFFFFFFFFFFFFFFFFFFFFFFFFFFFFFFFFFFFFF:FFFFFFFFFFFFFFF
@A00234:352:HKFKNDSXX:3:1114:16405:30624 2:N:0:TCGCATCG+GTCAACTG
GGATTTGAAGGATTCATCAAGGACCAGTTCACTACTCTCCCCGAGGTGAAGGACCGATGCTTTGCCACTCAAGTGTACTGCAAGTGGCGCTACCAGAATCGGGACGTGGACTTCGAGGCTACCTGGGGCGCTGTCCGGGACATTGTCCTG
+
,FF:FFFFFFFFFFFFFFFFFFFFF:FFFFFFFFFFFFFFFFFFFFFFFFFFFFFFFFFFFFFFFFFFFFFFFFFF:FFF:FFF:FFFFFFFF,FFFFFFFFFFFFF::F:FFFFFFFF:FFFFFFFFFFFFF:FFFFFFF::,FFFFFF
@A00234:352:HKFKNDSXX:3:1115:25509:4053 2:N:0:TCGCATCG+GTCAACTG
TATCAGTATCCTGAGTTGAAATTTTTGCAGGTGAGCACACAGAAATCCCAAGCATCACAACTGGCTGGAGCCATAACGTCACAGCATGGAAGGCAGCTTCCTCCTCACCGTCCCGGTTATTTTGCCGTAGGGGTTGTCCATAGGCAGCAA
+
:FFFF:FFFF,:,FF,,,FFFF::,F::F,,FFFF,FFFF:F,,FF,,FFFFFF,,FFFFFF,FFFF,FF,FF,FF:::FF:F:F,FF,FF,,FF,F,,FF:FF,FF:F,:FF,F,F:FFFF,FFF:F::F,,F,F:,:F,FFF:FF,FF
@A00234:352:HKFKNDSXX:3:1115:5936:4914 2:N:0:TCGCATCG+GTCAACTG
TGCAAGTGGCGCTACCAGAATCGGGACGTGGACTTCGAGGCTACCTGGGGCGCTGTCCGGGACATTGTCCTGAAGAAATTTGCTGGGCCCTATGACAGAGGTGAATACTCACCTTCCGTGCAGAAGACCCTCTATGACATACAAGTGCTG
+
FFFFFFFFFFFFFFFFFFFFFFFFFFFFFFFFFFFFFFFFFFFFFFFFFFFFFFFFFFFFFFFFFFFFFFFFFFFFFFFFFFFFFFFFFFFFFFFFFFFFFFFFFFFFFFFFFFFFFFFFFFFFFFFFFFFFFFFFFFFFFFFFF:FFFF
@A00234:352:HKFKNDSXX:3:1115:26241:15374 2:N:0:TCGCATCG+GTCAACTG
TGCAATCAGTATCCTGAGTTGAAATTTTTGCAGGTGAGCACACAGTTATCCCAAGCATCACAACTGGCTGGAGCCATAACGTCACAGCCTGGAAGGCAGCTTCCTCCTCACCGTCCCGGTTATTTTGCCGTAGGGGTTGTCCAGAGGCAG
+
FFFFFFFFFFFFFFFF:FFFFF:FFFFFFFFFFFFFFFFFFFFFFFFFFFFFFFFFFFFFFFFFFFFFFFFFFFFFFFFFFFFFFFFF:FFFFFFFFFFFFFFFFFFFFF:FFFFFFFFFFFFFFFFFFFF,FFFFFFFFFFFFFFFFFF
@A00234:352:HKFKNDSXX:3:1115:1886:32221 2:N:0:TCGCATCG+GTCAACTG
GCTTGGGATAACTGTGTGCTCACCTGCAAAAATTTCAACTCAGGATACTGATTGCTCTGCTCTGTGTGAAGTAATTGCTCTTCCGTTTCTAGTTTAGCAAGGGGCTTGTAGCTGTGCGCACGTGGAGCCCTGCATTAGCAGACACCGCAG
+
FFFFFFFFFFFFFFFFFFFFFFFFFFFFFF:FFFFFFFFFFFFFFFFFFFFFFFFFFFFFFFFFFFFFFFFFFFFFFFFFFF:FFFFFFFFFFF:FFFFFFFFFFFFFFFFFFFFFF:FFFFFFFFFFFFFFFFFFFFFFFFFFFFFFFF
@A00234:352:HKFKNDSXX:3:1116:14217:9799 2:N:0:TCGCATCG+GTCAACTG
TTCATCAAGGACCAGTTCACTACTCTCCCCGAGGTGAAGGACCGATGCTTTGCCACTCAAGTGTACTGCAAGTGGCGCTACCAGAATCGGGACGTGGACTTCGAGGCTACCTGGGGCGCTGTCCGGGACATTGTCCTGAAGAAATGTGCT
+
FFFF:FFFFFFFFFFFFFFFFF:FFFFFFFFFFFFFFFFFFFFFFF:FF:FFFFFFFFF:FFFFFFFFFFFFFFFFFFFFF,FFFFFF:F:FFFFF:FFFFFFFFF:FF,FFFFFFFFFFFF:FFFFFFFFFFFFFFFFFFFFFF,FFFF
@A00234:352:HKFKNDSXX:3:1116:6759:12101 2:N:0:TCGCATCG+GTCAACTG
GCTAAACTAGAAACGGAAGAGCAATTACTTCACACAGAGCAGAGCAATCAGTATCCTGAGTTGAAATTTTTGCAGGTGAGCACACAGTTATCCCAAGCATCACAACTGGCTGGAGCCATAACGTCACAGCCTGGAAGGCAGCTTCCTCCT
+
FFFFFFFFFFFFFFFFF:FFFFFFFFFFFFFFF:FFFFFFFFFFFFFFFFFFFFFF:FFFFFFFFFFFFFFFFFFFFFFFFFFFFFFFF:FFFFFFFFFF:FFF:FFFFFFFFFFFFFFFFFFFFFFFFFFFFFF:FFFFFFFFFFFFFF
@A00234:352:HKFKNDSXX:3:1116:17128:12493 2:N:0:TCGCATCG+GTCAACTG
TGTCGATGTTAAAGTAGTGAATGTTTGGAAGGCTGATTTCCATGTCTTCTATCTCAGGAAGCTGGCTCAGGGTCAGCACTTGTATGTCATAGAGGGTCTTCTGCACGGAAGGTGAGTATTCACCTCTGTCATAGGGCCCAGCAAATTTCT
+
FFFFFFFFFFFFFFFFFFFFFFFFFFFFFFFFFFFFFFFFF:FFFFFFFFFFFFFFFFFFFFFFFFFFFFFFFF:FFFFFFFFFFFFFFFFFFFFFFFFFFFFF::FFFFFFFFFFF,:FFFFFFFFFFFFFF:FFFFFFFFFFFFFFFF
@A00234:352:HKFKNDSXX:3:1116:6072:13135 2:N:0:TCGCATCG+GTCAACTG
CTATGACAGAGGTGAATACTCACCTTCCGTGCAGAAGACCCTCTATGACATACAAGTGCTGACCCGGAGCCAGCTTCCTGAGATAGAAGACATGGAAATCAGCCTTCCAAACATTCACTACTTTAACATCGACATGTCCAAAATGGGGCT
+
FFFFFFFFFFFFFFFFFFFFFFFFFFFFFFFFFFFFFFFFFFFFFFFFFFFFFFFFFFFFFFFFFFFFFFFFFFFFFFFFFFFFFFFFFFFFFFFFFFFFFFFFFFFFFFFFFFFFFFFFFFFFFFFFFFFFFFFFFFFFFFFFFFFFFF
@A00234:352:HKFKNDSXX:3:1116:3351:15530 2:N:0:TCGCATCG+GTCAACTG
CGATGCTTTGCCACTCAAGTGTACTGCAAGTGGCGCTACCAGAATCGGGACGTGGACTTCGAGGCTACCTGGGGCGCTGTCCGGGACATTGTCCTGAAGAAATTTGCTGGGCCCTATGACAGAGGTGAATACTCACCTTCCGTGCAGAAG
+
FFFFFFFFFFFFFFFFFFFFFFFFFFFFFFFFFFFFFFFFFFFFFFFFFFFFFFFFFFFFFFFFFFFFFFFFFFFFFFFFFFFFFFFFFFFFF:FFFFFFFFFFFFFFFFFFFFFFFFFFFFFFFFFFFFFFFFFFFFFFFFFFFFFFFF
@A00234:352:HKFKNDSXX:3:1116:26612:16141 2:N:0:TCGCATCG+GTCAACTG
GGCTGATTTCCATGTCTTCTATCTCAGGAAGCTGGCTCAGGGTCAGCACTTGTATGTCATAGAGGGTCTTCTGCACGGAAGGTGAGTCTTCACCTCTGTCATAGGGCCCAGCAAATTTCTTCAGGACAATGTCCCGGACAGCGCCCCAGG
+
FFFFFFFFFFFFFF:FFFFFFFFFFFFFFFFFFFFFFFFFFFFFFFFFFFFFFFFFFFF:FFFFFFFFFFF:FFFFFFFFFFFFFFF,FFFF:FFFFFFFFFFFFFFFFFFFF:FFFFFFF,FFFF:::F:FFFFFFFFFFFFFFFFFFF
@A00234:352:HKFKNDSXX:3:1116:9833:20932 2:N:0:TCGCATCG+GTCAACTG
AGGACCGATGCTTTGCCACTCAAGTGTACTGCAAGTGGCGCTACCAGAATCGGGACGTGGACTTCGAGGCTACCTGGGGCGCTGTCCGGGACATTGTCCTGAAGAAATTTGCTGGGCCCTATGACAGAGGTGAATACTCACCTTCCGTGC
+
FFFFFFFFFFF:FFFFFFFFFF:FFFFFFFFFFFFFFFFFFF:FFFFFFFFFFFFFFFFFFFFFFFFFFFFFFFFFFFFFFFFFFFFFFFFFFFFFFFFFFFFF,FFF,FFFFFFFFFFFFFFFFFFFFFFFFFFFFFFFFFFFFFFFFF
@A00234:352:HKFKNDSXX:3:1116:17671:21668 2:N:0:TCGCATCG+GTCAACTG
CAAATTTCTTCAGGACAATGTCCCGGACAGCGCCCCAGGTAGCCTCGAAGTCCACGTCCCGATTCTGGTAGCGCCACTTGCAGTACACTTGAGTGGCAAAGCATCGGTCCTTCACCTCGGGGAGAGTAGTGAACTGGTCCTTGATGAATC
+
FFFFFFFFFFFFFFFFFFFFFFFF:FFFFFFFFFFFFFF:FFFF:FFFFFFFF:FFFFFFFFFFFFFFFFF:FF:FFFFFFFFFFFFF:FFFFFFFFF,FFFFFFFFFFFFFFFFFFFFFFFFFFFFFFFF:FFFFFFFFF:FFFFFFFF
@A00234:352:HKFKNDSXX:3:1116:11379:32503 2:N:0:TCGCATCG+GTCAACTG
GTTTGGAAGGCTGATTTCCATGTCTTCTATCTCAGGAAGCTGGCTCAGGGTCAGCACTTGTATGTCATAGAGGGTCTTCTGCACGGAAGGTGAGTATTCACCTCTGTCATAGGGCCCAGCAAATTTCTTCAGGACAATGTCCCGGACAGC
+
:F:F:FFFFFF:FFFF:FFFFFF:FFFFFFFFFFFFFFFF:F::FFFF:FF:FFFFFFFF:FFFFFFFFFFFFFFFFF,,FFFF,FFFFF:FFFFFFF:FF,FFFF:F:FFF,FF,FFFFFFFFFFFFFFFF,FFFFFFFFF,FFFFFF,
@A00234:352:HKFKNDSXX:3:1117:21504:5071 2:N:0:TCGCATCG+GTCAACTG
TCCTTAACGATCGGATCCTAAAGACAGAGTCTGAGGCAGAGGGCACAAGAACAGCAAGGAGATATATCGCTGTGATTCTCCGATCACAGTTTTAAAGGAATCTGCCCAAGGCCACGGAGCCTGCGGTGTCTGCTAATGCAGGGCTCCACG
+
FFFFFFFFFFFFFFFFFFFFFFF:FFF:FFFFFFFFFFFFFFFFFFFFFFFFFFFFFFF,FFFFFFFFFFFFFFFFFFFFFFFFFFFFFFFFFFF:FFFFFFFFFFFFFFFFFFF:FFFFFFFFFFFFFFFFFFFFFFFFFFFFFFFFFF
@A00234:352:HKFKNDSXX:3:1117:8395:10958 2:N:0:TCGCATCG+GTCAACTG
ACACAAGAACAGCAAGGAGAAATATCGCTGTGATTCTCCGATCACAGTTTTAAAGGAATCTGCCCAAGGCCACGGAGCCTGCGGTGTCTGCTAATGCAGGGCTCCACGTGCGCACAGCTACAAGCCCCTTGCTAAACTAGAAACGGAAGA
+
FFFFFF:FFFFFFFFFFFFFFFFFFFFFFFFFFFFFFFFFFFFFFFFFFFFFFFFFFFFFFFFFFFFFFFFF:FFFFFFFFFFFF:FFFFFFFFFF:FFFFFFFFFFFFFFFFFFFFFFFFFF:FF:FFFFFFFFFFFFFFFFFFFFFFF
@A00234:352:HKFKNDSXX:3:1117:27190:23688 2:N:0:TCGCATCG+GTCAACTG
GGTTTTGCTGCCTCTGGACAACCCCTACGGCAAAATAACCGGGACGGTGAGGAGGAAGCTGCCTTCCAGGCTGTGACGTTATGGCTCCAGCCAGTTGTGATGCTTGGGATAACTGTGTGCTCACCTGCAAAAATTTCAACTCAGGATACT
+
FFFFFFFFFFFFFFFFFFFFFFFFFFFFFFFFFFFFFFFFFFFFFFFFFFFFFFFF:FFFFFFFFFFFFFFFFFFFFFFFFFFFFFFFFFFFFFFFFFFFFFFFFFFFFFFFFFFFFFFFFFFFFFFFFFFFFFFFFFFFFFFFFFFFFF
@A00234:352:HKFKNDSXX:3:1118:4761:2253 2:N:0:TCGCATCG+GTCAACTG
TGTCTGCTAATGCAGGGCTCCACGTGCGCACAGCTACAAGCCCCTTGCTAAACTAGAAACGGAAGAGCAATTACTTCACACAGAGCAGAGCAATCAGTATCCTGAGTTGAAATTTTTGCAGGTGAGCACACAGTTATCCCAAGCATCACA
+
FFFFFFFFFFFFFFFFFFFFFFFFFFFFFFFFFFFFFFFFFFFFFFFFFFFFFFFFFFFFFFFFFFFFFFFFFFFFFFFFFFFFFFFFFFFFFFFFFFFFFFFFFFFFFFFFFFFFFFFFFFFFFFFFFFFFFFFFFFFFFFFFFFFFFF
@A00234:352:HKFKNDSXX:3:1118:9579:7122 2:N:0:TCGCATCG+GTCAACTG
CTGGGGCGCTGTCCGGGACATTGTCCTGAAGAAATTTGCTGGGCCCTATGACAGAGGTGAATACTCACCTTCCGTGCAGAAGACCCTCTATGACACACAAGTGCTGACCCTGAGCCAGCTTCCTGAGATAGAAGACATGGAAATCAGCCT
+
FFFFFFFFFFFFFFFFF:FFFFFFFFFF::FFFFFFFFFFFFFFFFFFFFFFFFFFFFFFFFFFFFFFFFFFFFFFFFFFFFFFFFFFFFFFFFFFFFFFFFFFFF:FFFFFFFFFFFFFFFFFFFFFFFFFFFFFFFFFFFFFFFFFFF
@A00234:352:HKFKNDSXX:3:1118:4960:13307 2:N:0:TCGCATCG+GTCAACTG
CGGATCCTAAAGACAGAGTCTGAGGCAGAGGGCACAAGAACAGCAAGGAGAAATATCGCCGTGATTCTCCGATCACAGTTTTAAAGGAATCTGCCCAAGGCCACGGAGCCTGCGGTGTCTGCTAATGCAGGGCTCCACGTGCGCACAGCT
+
FFFFFFFFFFFFFFFFFFFFFFFFFFFFFFFFFFFFFFFFFFFFFFFFFFFFFFFFFFFFFFFFFFFFFFFFFFFFFFFFFFFFFFFFFFFFFFFFFFFFFFFFFFFFFFFFFFFFFFFFFFFFFFFFFFFFFFFFFFFFFFFFFFFFFF
@A00234:352:HKFKNDSXX:3:1118:32904:13886 2:N:0:TCGCATCG+GTCAACTG
TGAGGCAGAGGGCACAAGAACAGCAAGGAGAAATATCGCTGTGATTCTCCGATCACAGTTTTAATGGAATCTGCCCAAGGCCACGGAGCCTGCGGTGTCTGCTAATGCAGGGCTCCACGTGCGCACAGCTACAAGCCCCTTGCTAAACTA
+
FF:FFF,F:FFFFFFFFFFFF:FF:FFFFF::F:FFFFFFFFFFFFFFFFFFF:FFFFFF:FFF,FFFFFFFFFFFFFFFFFFFFFFFF:FFFFFFFFFFFFFFFFFFFFFFFFFFF:FFFFFF:FFFFFFFFFFFFFFFFFFFF:::FF
@A00234:352:HKFKNDSXX:3:1118:1479:27727 2:N:0:TCGCATCG+GTCAACTG
AGTAATTGCTCTTCCGTTTCTAGTTTAGCAAGGGGCTTGTAGCTGTGCGCACGTGGAGCCCTGCATTAGCAGACACCGCAGGCTCCGTGGCCTTGGGCAGATTCCTTTAAAACTGTGATCGGAGAATCACAGCGATATTTCTCCTTGCTG
+
FFFFFFFFFFFFFF:FFFF,FFF:FFFFFFFFFFFFFFFFFFFFFFFFFFFFFFFFFFFFFFFFFFFFFFFFFFFFFFFFFFFFFFFFFFFFFFFFFFFFFFFFFFFFFFF:F:FFFFFFFFFFFFFFFFFFFFFFFFFFFFF:FFFFFF
@A00234:352:HKFKNDSXX:3:1118:31114:29418 2:N:0:TCGCATCG+GTCAACTG
AGAAGACCCTCTATGACATACAAGTGCTGACCCTGAGCCAGCTTCCTGAGATAGAAGACATGGAAATCAGCCTTCCAAACATTCACTACTTTAACATCGACATGTCCAAAATGGGGCTGATCAACAAGGAAGAGGTTTTGCTGCCTCTGG
+
FFFFFFFFFFFFFFFFFFFFFFFFFFFFFFFFFFFFFFFFFFFFFFFFFFFFFFFFFFFFFFFFFFFFFFFFFFFFFFFFFFFFFFFFFFFFFFFFFFFFFFFFFFFFFF:FFFFFFFFFFFFFFFFFFFFFFFFFFFFFFFFFFFFFFF
@A00234:352:HKFKNDSXX:3:1118:4670:36479 2:N:0:TCGCATCG+GTCAACTG
GAAGGATTCATCAAGGACCAGTTCACTACTCTCCCCGAGGTGAAGGACCGATGCTTTTCCACTCAAGTGTACTGCAAGTGGAGCTACCAGAATCGGGACGTGGACTTAGAGGCTACCTGGGGCTGTCCGGGACAATGTCCTGAAGAAATG
+
FF:FFFFF,FFFFF::FFFF,F:FF,FFFFF,FFFFFFFF,FFFFF::FFFFF,FF:,FFFF:FFF:F,FF,,F,FFF:F:,::,F,:FFFFFF::,FFFF,,FF:FF:::,F:FF,FFFFFFFF:,FF:FFFF,F,FFF,F,FFFFFF,
@A00234:352:HKFKNDSXX:3:1119:30011:24909 2:N:0:TCGCATCG+GTCAACTG
CCTGAGTTGAAATTTTTGCAGGTGAGCACACAGTTATCCCAAGCATCACAACTGGCTGGAGCCATAACGTCACAGCCTGGAAGGCAGCTTCCTCCTCACCGTCCCGGTTATTTTGCCGTAGGGGTTGTCCAGAGGCAGCAAAACCTCTTC
+
FFFFFFFFFFFFFFFFFFFFFFFFFFFFFFFFFFFFFFFFFFFFFFFFFFFFFFFFFFFFFFFFFFFFFFFFFFFFFFFFFFFFFFFFFFFFFFFFFFFFFFFFFFFFFFFFFFFFFFFFFFFFFFFFFFFFFFFFFFFFFFFFFFFFFF
@A00234:352:HKFKNDSXX:3:1119:1850:35133 2:N:0:TCGCATCG+GTCAACTG
GCGGGGCAATCAGTATCCTGAGTTGAAATTTTTGCAGGTGAGCACACAGTTATCCCAAGCATCACAACTGGCTGGAGCCATAACGTCACAGCCTGGAAGGCAGCTTCCTCCTCACCGTCCCGGTTATTTTGCCGTAGGGGTTGTCCAGAG
+
FFFFFFFFFFFFFFFFFFFFFFFFFFFFFFFFFFFFFFFFFFFFFFFFFFFFFFFFFFFFFFFFFFFFFFFFFFFFFFFFFFFFFFFFFFFFFFFFFFFFFFFFFFFFFFFFFFFFFFFFFFFFFFFFFFFFFFFFFFFFFFFFFFFFFF
@A00234:352:HKFKNDSXX:3:1121:24912:9314 2:N:0:TCGCATCG+GTCAACTG
TGAATGTTTGGAAGGCTGATTTCCATGTCTTCTATCTCAGGAAGCTGGCTCAGGGTCAGCACTTGTATGTCATAGAGGGTCTTCTGCACGGAAGGTGAGTGTTCACCTCTGTCATAGGGCCCAGCAAATTTCTTCAGGACAATGTCCCGG
+
FFFFFFFFFFFFFFFFFFFFFFFF,FFF,FFFFFFFFFFFFFFFFFFFFFFFFFFFFFFFFFFFFFFFFFFFFFFFF:FFFFFFFFFFFFFFFFFFFFFF,FFF::FFFFFFF:FFF:FFFFFFFFFFFFFFFFFFFFFFFFFFFFFFFF
@A00234:352:HKFKNDSXX:3:1122:9805:4695 2:N:0:TCGCATCG+GTCAACTG
TGTAGCTGTGCGCACGTGGAGCCCTGCATTAGCAGACACCGCAGGCTCCGTGGCCTTGGGCAGATTCCTTTAAAACTGTGATCGGAGAATCACAGCGATATTTCTCCTTGCTGTTCTTGTGCCCTCTGCCTCAGACTCTGTCTTTAGGAT
+
FFFFFFFFFFFFFFFFFFFFFFFFFFFFFFFFFFFFFFFFFFFFFFFFFFFFFFFFFFFFFFFFFFFFFFFFFFFFFFFFFFFFFFFFFFFFFFFFFFFFFFFFFFFFFFFFFFFFFFFFFFFFFFFFFFFFFFFFFFFFFFFFFFFFFF
@A00234:352:HKFKNDSXX:3:1122:4155:12727 2:N:0:TCGCATCG+GTCAACTG
ATGGGGCTGATCAACAAGGAAGAGGTTTTGCTGCCTCTGGACAACCCCTACGGCAAAATAACCGGGACGGTGAGGAGGAAGCTGCCTTCCAGGCTGTGACGTTATGGCTCCAGCCAGTTGTGATGCTTGGGATAACTGTGTGCTCACCTG
+
FFFFFFFFFFFFFFFFFFFFFFFFFFFFFFFFFFFFFFFFFFFFFFFFFFFFFFFFFFFFFFFFFFFFFFFFFFFFFFFFFFFFFFFFFFFFFFFFFFFFFFFFFFFFFFFFFFFFFFFFFFFFFFFFFFFFFFFFFFFFFFFFFFFFFF
@A00234:352:HKFKNDSXX:3:1122:7428:23594 2:N:0:TCGCATCG+GTCAACTG
GCCTGCGGTGTCTGCTAATGCAGGGCTCCACGTGCGCACAGCTACAAGCCCCTTGCTAAACTAGAAACGGAAGAGCAATTACTTCACACAGAGCAGAGCAATCAGTATCCTGAGTTGAAATTTTTGCAGGTGAGCACACAGTTATCCCAA
+
FFFFFFFFFFFFFFFFFFFFFFFFFFFFFFFFFFFFFFFFFFFFFFFFFFFFFFFFFFFFFFFFFFFFFFFFFFFFFFFFFFFFFFFFFFFFFFFFFFFFFFFFFFFFFFFFFFFFFFFFFFFFFFFFFFFFFFFFFFFFFFFFFFFFFF
@A00234:352:HKFKNDSXX:3:1123:21838:13041 2:N:0:TCGCATCG+GTCAACTG
TTAAAACTGTGATCGGAGAATCACAGCGATATTTCTCCTTGCTGTTCTTGTGCCCTCTGCCTCAGACTCTGTCTTTAGGATCCGATCGTTAAGGAAATAGTCGTAAAGCACTGGCTGCTGCCACATCCGTTGATCTGAACATGAGATCAA
+
FFFFFFFFFFFFFFFFFFFFFFFFFFFFFFFFFFFFFFFFFFFFFFFFFFFFFFFFFFFFFFFFFFFFFFFFFFFF:FFFFFFFFFFFFFFFFFF::FFFFFFFFFFFFFFFFFFFFFFFFFFFFFFFFFFFFFFFFFFFFFFFFFFFFF
@A00234:352:HKFKNDSXX:3:1123:8811:18693 2:N:0:TCGCATCG+GTCAACTG
GAAGGACCGATGCTTTGCCACTCAAGTGTACTGCAAGTGGCGCTACCAGAATCGGGACGTGGACTTCGAGGCTACCTGGGGCGCTGTCCGGGACATTGTCCTGAAGAAATTTGCTGGGCCCTATGACAGAGGTGAATACTCACCTTCCGT
+
FFFFFFFFFFFFFFFFFFFF:FFFFFFFFFFF:FFF:FFFFFF:F:FFFFF:FFFFFFF,FFFFFFF::FFFFFFFFF,FFFFFFFFFFFFFFFFFFFFFFFFF:FF,:FFFFFFFFFFFFF:FF:FFFFFFFFF:FFFFFFFFFFFFFF
@A00234:352:HKFKNDSXX:3:1123:5665:26678 2:N:0:TCGCATCG+GTCAACTG
TTTACGTTTTTGGTACAACCCAGACATCCCTAGGATGATGACAGTGTTTGATCTCATGTTCAGATCAACGGATGTGGCAGCAGCCAGTGCTTTACGACTATTTCCTTAACGATCGGATCCTAAAGACAGAGTCTGAGGCAGAGGGCACAA
+
FFFFFFFFFFFFFFFFFFFFFFFFFFFFFFFFFFFFFFFFFFFFFFFFFFFFFFFFFFFFFFFFFFFFFFFFFFFFFFFFFFFFFFFFFFFFFFFFFFFFFFFFFFFFFFFFFFFFFFFFFFFFFFFFFFFFFFFFFFFFFFFFFFFFFF
@A00234:352:HKFKNDSXX:3:1124:26639:3161 2:N:0:TCGCATCG+GTCAACTG
TTCTAGTTTAGCAAGGGGCTTGTAGCTGTGCGCACGTGGAGCCCTGCATTAGCAGACACCGCAGGCTCCGTGGCCTTGGGCAGATTCCTTTAAAACTGTGATCGGAGAATCACAGCGATATTTCTCCTTGCTGTTCTTGTGCCCTCTGCC
+
F:FFFFFFFFFFFFFFFFFFFFFFFFFFFFFFFFFFFFFFFFFFFFFFFFFFFFFFFFFFFFFFFFFFFFFFFFFFFFFFFFFFFFFFFFFFFFFFFFFFFFFFFF:FFFFFFFFFFFFFFFFFFFFFFFFFFFFFFFFFFFFFFFFFFF
@A00234:352:HKFKNDSXX:3:1124:27416:3443 2:N:0:TCGCATCG+GTCAACTG
TTCTAGTTTAGCAAGGGGCTTGTAGCTGTGCGCACGTGGAGCCCTGCATTAGCAGACACCGCAGGCTCCGTGGCCTTGGGCAGATTCCTTTAAAACTGTGATCGGAGAATCACAGCGATATTTCTCCTTGCTGTTCTTGTGCCCTCTGCC
+
FFFFFFFFFFFFFFFFFFFFFFFFFFFFFFFFFFFFFFFFFFFFFFFFFFFFFFFFFFFFFFFFFFFFFFFFFFFFFFFFFFFFFFFFFFFFFFFFFFFFFFFFFFFFFFFFFFFFFFFFFFFFFFFFFFFFFFFFFFFFFFFFFFFFFF
@A00234:352:HKFKNDSXX:3:1124:29758:20462 2:N:0:TCGCATCG+GTCAACTG
GTTGAAATTTTTGCAGGTGAGCACACAGTTATCCCAAGCATCACAACTGGCTGGAGCCATAACGTCACAGCCTGGAAGGCAGCTTCCTCCTCACCGTCCCGGTTATTTTGCCGTAGGGGTTGTCCAGAGGCAGCAAAACCTCTTCCTTGT
+
FFFFFFFFFFFFFFFFFFFFFFFFFFFFFFFFFFFFFFFFFFFFFFFFFFFFFFFFFFFFFFFFFFF:FFFFFFFFFFFFFFFFFFFFFFFFFF:FFFFFFFFFFF,FFFFFFFFFFFFFFFFFFFFFFFF:FFFFFFFFFFFFFFFFFF
@A00234:352:HKFKNDSXX:3:1125:20085:17394 2:N:0:TCGCATCG+GTCAACTG
CTGCCTTCCAGGCTGTGACGTTATGGCTCCAGCCAGTTGTGATGCTTGGGATAACTGTGTGCTCACCTGCAAAAATTTCAACTCAGGATACTGATTGCTCTGCTCTGTGTGAATTAATTGCTCTTCCGTTTCTAGTTTAGCAAGGGGCTT
+
FFFFFFFFFFFFFFFFFFFFFFFFFFFFFFFFFFFFFFFFFFFFFFFFFFFFFFFFFFFFFFFFFFFFFFFFFFFFFFFFFFFFFFFFFFFFFFFFFFFFFFFFFFFFFFFFFFF:FFFFFFFFFFFFFFFFFFFFFFFFFFFFFFF::F
@A00234:352:HKFKNDSXX:3:1125:20066:17425 2:N:0:TCGCATCG+GTCAACTG
CTGCCTTCCAGGCTGTGACGTTATGGCTCCAGCCAGTTGTGATGCTTGGGATAACTGTGTGCTCACCTGCAAAAATTTCAACTCAGGATACTGATTGCTCTGCTCTGTGTGAATTAATTGCTCTTCCGTTTCTAGTTTAGCAAGGGGCTT
+
FFFFFFFFFFFFFFFFFFFFFFFFFFFFFFFFFFFFFFFFFFFFFFFFFFFFFFFFFFFFFFFFFFFFFFFFFFFFFFFFFFFFFFFFFFFFFFFFFFFFFFFFFFFFFFFF:FFFFFFFFFFFFFFFF:FFFFFFFFFFFFFFFFFF:F
@A00234:352:HKFKNDSXX:3:1126:13774:1924 2:N:0:TCGCATCG+GTCAACTG
CAGAGGTGAATACTCACCTTCCGTGCAGAAGACCCTCTATGACATACAAGTGCTGACCCTGAGCCAGCTTCCTGAGATAGAAGACATGGAAATCAGCCTTCCAAACATTCACTACTTTAACATCGACATGTCCAAAATGGGGCTGATCAA
+
FFFFFFFFFFFFFFFFFFFFFFFFFFFFFFFFFFFFFFFFFFFFFFFFFFFFFFFFFFFFFFFFFFFFFFFFFFFFFFFFFFFFFFFFFFFFFFFFFFFFFFFFFFFFFFFFFFFFFFFFFFFFFFFFFFFFFFFFFFFFFFFFFFFFFF
@A00234:352:HKFKNDSXX:3:1126:5891:5588 2:N:0:TCGCATCG+GTCAACTG
AAAATTTCAACTCAGGATACTGATTGCTCTGCTCTGTGTGAAGTAATTGCTCTTCCGTTTCTAGTTTAGCAAGGGGCTTGTAGCTGTGCGCACGTGGAGCCCTGCATTAGCAGACACCGCAGGCTCCGTGGCCTTGGGCAGATTCCTTTA
+
FFFFFFFFFFFFFFFFFFFFFFFFFFFFFFFFFFFFFFFFFFFFFFFFFFFFFFFFFFFFFFFFFFFFFF::FFFFFFFFFFFFFFFFFFFFFFFFFFFFFFFFFFFFFFFFFFFFFFFFFFFFFFFFFFFFFFFFFFFFFFFFFFFFFF
@A00234:352:HKFKNDSXX:3:1126:6768:13432 2:N:0:TCGCATCG+GTCAACTG
TTGCAGGTGAGCACACAGTTATCCCAAGCATCACAACTGGCTGGAGCCATAACGTCACAGCCTGGAAGGCAGCTTCCTCCTCACCGTCCCGGTTATTTTGCCGTAGGGGTTGTCCAGAGGCAGCAAAACCTCTTCCTTGTTGATCAGCCC
+
FFFFFFFFFFFFFFFFFFFFFFFFFFFFFFFFFFFFFFFFFFFFFFF:FFFFFFFFFFFF:FFFFFFFFFFFFFFFFFFFFFFFFFFFFFFFFFFFFF:FFFFFFFFFFFFFFF,FFFFFFFFFFFFFF:FFFFFFFFFFFFFFFFFFFF
@A00234:352:HKFKNDSXX:3:1126:15085:20823 2:N:0:TCGCATCG+GTCAACTG
AGCTGTGCGCACGTGAAGCCCTGCATTAGCAGACACCGCAGGCTCCGTGGCCTTGGGCAGATTCCTTTAAAACTGTGATCGGAGAATCACAGCGATATTTCTCCTTGCTGTTCTTGTGCCCTCTGCCTCAGACTCTGTCTTTAGGATCCG
+
FFFFFFFFFFFFFFFFFFFFFFFFFFFFFFFFFFFFFFFFFFFFFFFFFFFFFFFFFFFFFFFFFFFFFFFFFFFFFFFFFFFFFFFFFFFFFFFFFFFFFFFFFFFFFFFFFFFFFFFFFFFFFFFFFFFFFFFFFFFFFFFFFFFFFF
@A00234:352:HKFKNDSXX:3:1126:1732:25034 2:N:0:TCGCATCG+GTCAACTG
GTCAGCACTTGTATGTCATAGAGGGTCTTCTGCACGGAAGGTGAGTGTTCACCTCTGTCATAGGGCCCAGCAAATTTCTTCAGGACAATGTCCCGGACAGCGCCCCAGGTAGCCTCGAAGTCCACGTCCCGATTCTGGTAGCGCCACTTG
+
FFFFFFFFFFFFFFFFFFFFFFFFFFFFFFFFFFFFFFFFFFF:FF,:FF,,FFFFFFF:::FFFFFFFFFFFFFFFFFFFFFFFFFFFFFFFFFFFFFFFFFFFFFFFFFFFFFFFFFFFFFFFFFFFFFFFFFFFFFFFFFFFFFFFF
@A00234:352:HKFKNDSXX:3:1126:27434:28745 2:N:0:TCGCATCG+GTCAACTG
CCCATTTTGGACATGTCGATGTTAAAGTAGTGAATGTTTGGAAGGCTGGTTTCCATGTCTTCTATCTCAGGAAGCTGGCTCAGGGTCAGCACTTGTATGTCATAGAGGGTCTTCTGCACGGAAGGTGAGTATTCACCTCTGTCATAGGGC
+
FFFFFFFFFFFF:FFFFFFFFFFFFFFFFFFFFFFFFFFFFFFFFFFFFFFFFFFFFFFFF:FFFFF:F:FFFFFFFFFFFFFFFF:FFFFFFFFFFFFFFFFFFFFFFFFFFFFFFFF:FFFF::FFFF,FFFFFFFFFFFFFFF,FF:
@A00234:352:HKFKNDSXX:3:1127:18864:9267 2:N:0:TCGCATCG+GTCAACTG
GCTTCCTGAGATAGAAGACATGGAAATCAGCCTTCCAAACATTCACTACTTTAACATCGACATGTCCAAAATGGGGCTGATCAACAAGGAAGAGGTTTTGCTGCCTCTGGACAACCCCTACGGCAAAATAACCGGGACGGTGAGGAGGAA
+
FF:FFFFFF:FFFFFFFFFFFFFFFFFFFFFFFFFFFFFFFFFFFFFF:FFFFFFFFFFFFFFFFFFFFFFFFFFFFFFFFFFF::FFFFFF:FFFFFFFFF:FFFFFFFFFFFFFFFFFFFFFFFFFFFFFFFFFFFFFFFFFFFFFFF
@A00234:352:HKFKNDSXX:3:1127:21658:24314 2:N:0:TCGCATCG+GTCAACTG
TGGGGCGCAGTCCGGGACATTGTCCTGAAGAAATTTGCTGGGCCCTATGACAGAGGTGAATACTCACCTTCCGTGCAGAAGACCCTCTATGACATACAAGTGCTGACCCTGAGCCAGCTTCCTGAGATAGAAGACATGGAAATCAGCCTT
+
FFFFFFFFFFFFFFFFFFFFFFF:FFFFFFFFFFFFFFFFFFFFFFFFFFFFFFFFFFFFFFFFFFFFFFFFFFFFFFFFFFFFFFFFFFFFFFFFFFFFFFFFFFFFFFFFFFFFFFFFFFFFFFFFFFFFFFFFFFFF,FFFFFFFFF
@A00234:352:HKFKNDSXX:3:1127:24243:30389 2:N:0:TCGCATCG+GTCAACTG
GTGGACTTCGAGGCTACCTGGGGCGCTGTCCGGGACATTGTCCTGAAGAAATTTGCTGGGCCCTATGACAGAGGTGAATACTCACCTTCCGTGCAGAAGACCCTCTATGACATACAAGTGCTGACCCTGAGCCAGCTTCCTGAGATAGAA
+
FFFF:FFFFFFFFFFFFFFFFFFFFFFFFFFFFFFF:FFFFFFFFFFFFFFFFFFFFFFFFFFFFFFFFFFFFFFFFFFFFFFFFFFFFFFFFFFFFFFFFFFFFFFFFFFFFFFFFFFFFFFFFF:FFFFFFFFFFFFFFFFFFFFFFF
@A00234:352:HKFKNDSXX:3:1127:31693:36652 2:N:0:TCGCATCG+GTCAACTG
CTCCCGGTTATTTTGCCGTAGGGGTTGTCCAGAGGCAGCAAAACCTCTTCCTTGTTGATCAGCCCCATTTTGGACATGTCGATGTTAAAGTAGTGAATGTTTGGAAGGCTGATTTCCATGTCTTCTATCTCAGGAAGCTGGCTCAGGGTC
+
FFFFFFFFFFFFFFFFFFFFFFFFFFFFFFFFFFFFFFFF:FFFFFFFFFFFFFFFFFFFFFFFFFFFFFFFFFFFFFFFFF:FFFFFFFFFFFFFFFFFFFFFFFFFFFFFFFFFFFFFFFFFFFFFFFFFFFFFFFFFFFFFFFFFFF
@A00234:352:HKFKNDSXX:3:1128:14271:22263 2:N:0:TCGCATCG+GTCAACTG
CATTCACTCTGGAATCAAAGACCTCAAGGTCTTGAAAACAACCCAGTCTGGATTTGAAGGATTCATCAAGGACCAGTTCACTACTCTCCCCGAGGTGAAGGACCGATGCTTTGCCACTCAAGTGTACTGCAAGTGGCGCTACCAGAATCG
+
FFFFFFFFFFFFFFFFFFFFFFFFFFFFFFFFFFFFFFFFFFFFFFFFFFFFFFFFFFFFFFFFFFFFFFFFFFFFFFFFFFFFFFFFFFFFFFFFFFFFFFFFFF:FFFFFFFFFFFFFFFFFFFFFFFF:FFFFFFFFFFFFFFFFFF
@A00234:352:HKFKNDSXX:3:1129:15311:17018 2:N:0:TCGCATCG+GTCAACTG
CTGGTTATTTTGCCGTAGGGGTTGTCCAGAGGCAGCAAAACCTCTTCCTTGTTGATCAGCCCCATTTTGGACATGTCGATGTTAAAGTAGTGAATGTTTGGAAGGCTGATTTCCATGTCTTCTATCTCAGGAAGCTGGCTCAGGGTCAGC
+
FFFFFFFFFFFFFFFFFFFFFFFFFFFFFFFFFFFFFFFFFFFFFFFFFFFFFFFFFFFFFFFFFF:FFFFFFFFFFFFFFFFFFFFFFFFFFFFF:FFFFFFFFFFFFFFFFFFFFFFFFFFFFFFFFFFF:FFFFFFFFFFFFFFFFF
@A00234:352:HKFKNDSXX:3:1129:26720:28291 2:N:0:TCGCATCG+GTCAACTG
ACTCAAGTGTACTGCAAGTGGCGCTACCAGAATCGGGACGTGGACTTCGAGGCTACCTGGGGCGCTGTCCGGGACATTGTCCTGAAGAAATTTGCTGGGCCCTATGACAGAGGTGAATACTCACCTTCCGTGCAGAAGACCCTCTATGAC
+
FFFFFFFFFFFFFFFFFFFFFFFFFFFFFFFFFFFFFFFFFFFFFFFFFFFFFFFFFFFFFFFFFFFFFFFFFFF:FFFFFF:FFFFFFFFFFFFFFFFFFFFFFFFFFFFFFFFFFFFFFFFFFFFFFFFFFFFFF:FFFFFFFFFFFF
@A00234:352:HKFKNDSXX:3:1129:4824:32424 2:N:0:TCGCATCG+GTCAACTG
GTTAAAGTAGTGAATGTTTGGAAGGCTGATTTCCATGTCTTCTATCTCAGGAAGCTGGCTCAGGGTCAGCACTTGTATGTCATAGAGGGTCTTCTGCACGGAAGGTGAGTATTCACCTCTGTCATAGGGCCCAGCAAATTTCTTCAGGAC
+
FFFFFFFFFFFFFFFFFFFFFFFFFFFFFFFFFFFFFFFFFFFFFFFFFFFFFFFFFFFFFFFFFFFFFFFFFFFFFFFFFFFFFFFFFFFFFFFFFFFFFFFFFFFFFFFFFFFFFFFFFFFFFFFFFFFFFFFFFFFFFFFFFFFFFF
@A00234:352:HKFKNDSXX:3:1130:25581:10441 2:N:0:TCGCATCG+GTCAACTG
CTTTAACATCGACATGTCCAAAATGGGGCTGATCAACAAGGAAGAGGTTTTGCTGCCTCTGGACAACCCCTACGGCAAAATAACCGGGACGGTGAGGAGGAAGCTGCCTTCCAGGCTGTGACGTTATGGCTCCAGCCAGTTGTGATGCTT
+
FFFFFFF:FFFFFFFFFFFFFFFFFFFFFFFFFFFFFFFFFFFFFFFFFFFFFFFFFFFFFFFFFFFFFFFFFFFFFFFFFFFFFFFFFFFFFFFFFFFFFFFFFFFFFFFFFFFFFFFFFFFFFFFFFFFFFFFFFFFFFFFFFFFF,F
@A00234:352:HKFKNDSXX:3:1130:18982:12070 2:N:0:TCGCATCG+GTCAACTG
TTGGAAGGCTGATTTCCATGTCTTCTATCTCAGGAAGCTGGCTCAGGGTCAGCACTTGTATGTCATAGAGGGTCTTCTGCACGGAAGGTGAGTATTCACCTCTGTCATAGGGCCCAGCAAATTTCTTCAGGACAATGTCCCGGACAGCGC
+
FFFFFFFFFFFFFFFFFFFFFFFFFFFFFFFFFFFFFFFFFFFFFFFFFFFFFFFFFFFFFFFFFFFFFFFFFFFFFFFFFFFFFFFFFFFFF,FFFFFFFFFFFF:FFFFFFFFFF:FFFFFFFFFFFFFFFF:FFFFFFFFFFFFFFF
@A00234:352:HKFKNDSXX:3:1130:21829:17628 2:N:0:TCGCATCG+GTCAACTG
GGTTTTGCTGCCTCTGGACAACACCTACGGCAAAATAACCGGGACGGTGAGGAGGAAGCAGCCTTCCAGGCTGTGACGTTATGGCTCCAGCCAGGTGTGATGCTTGGGATAACTGTGTGCTCACCTGCAAAAATATCAACTCAGGATACT
+
,F,FF::FFFFF:FFFF,FFF:,,,F:F:FFF,,FFFFF:FF::FFF,,F,::F,FFFF,,FF:FFFF,,FF,FFFFF:FFFFFFF:FFF:FF:,:::FFF,:FF:::FFFFFF,,FFFFFFFFF::F:FFFFF,,FFFFF,F:FFFFFF
@A00234:352:HKFKNDSXX:3:1130:10574:19429 2:N:0:TCGCATCG+GTCAACTG
GCAGCAGCCAGTGCTTTACGACTATTTCCTTAACGATCGGATCCTAAAGACAGAGTCTGAGGCAGAGGGCACAAGAACAGCAAGGAGAAATATCGCTGTGATTCTCCGATCACAGTTTTAAAGGAATCTGCCCAAGGCCACGGAGCCTGC
+
FFFFFFFFFFFFFFFFFFFFFFFFFFFFFFFFFFFFFFFFFFFFFFFFFFFFFFFFFFFFFFFFFFFFFFFFFFFFFFFFFFFFFFFF:FFFFFFFFFFFFFFFFFFFFFFFFFFFFFF:FFF:FFFFFFFFFFFFFFFFFFFFFFFFFF
@A00234:352:HKFKNDSXX:3:1130:8883:26897 2:N:0:TCGCATCG+GTCAACTG
AATAACCGGGACGGGGAGGAGGAAGCTGCCTTCCAGGCTGTGACGTTATGGCTCCAGCCAGTTGTGATGCTTGGGATAACTGTGTGCTCACCTGCAAAAATTTCAACTCAGGATACTGATTGCTCTGCTCTGTGTGAAGTAATTGCTCTT
+
FFFFFFFFFFFFFF,F:FFFFFFFFFFFFFFFFFFFFFFFFFFFFFFFFFFFFFFFFFF,F:FFFFFFF:FFFFFFFFFFFFFFFFFFFFFFFFFFFFFFFFFFFFFFFFFFFFFFFF:FFFFFFFFFFF,FFFFFFFFFFFFFFFFFFF
@A00234:352:HKFKNDSXX:3:1131:12409:6856 2:N:0:TCGCATCG+GTCAACTG
GTTCAGATCAACGGATGTGGCAGCAGCCAGTGCTTTACGACTATTTCCTTAACGATCGGATCCTAAAGACAGAGTCTGAGGCAGAGGGCACAAGAACAGCAAGGAGAAATATCGCTGTGATTCTCCGATCACAGTTTTAAAGGAATCTGC
+
FFFFFFFFF:FFFFFFFFFFFFFFFFFF,FFFFFFFFFFFFFFFFFFFFFFFFF:FFFFFFFF:FFFFFFFFFFFFFFFFFFFFFFFFFFFFFFFFFFFFF,FFFFFFFFFFFFFFFFFFFFFFFFFFFFFFFFFFFFFFFFFFFFFFFF
@A00234:352:HKFKNDSXX:3:1131:9100:8672 2:N:0:TCGCATCG+GTCAACTG
TTTCTATCTCAGGAAGCTGGCTCAGGGTCAGCACTTGTATGTCATAGAGGGTCTTCTGCACGGAAGGTGAGTATTCACCTCTGTCATAGGGCCCAGCAAATTTCTTCAGGACAATGTCCCGGACAGCGCCCCAGGTAGCCTCGAAGTCCA
+
FFFFFFFFFFFFFFFFFFFFFFFFFFFFF:FFFFFFFFFFFFFFFFFFFFFFFFFFFFFFFFFFFFFFFFFFFFFFFFFFFFFFFFFF:FF:FFFFFFFFFFFFFFFFFFFFFFFFFFFFFFFFFFFFFFFF,FFFFFF:FFFFFFFFFF
@A00234:352:HKFKNDSXX:3:1131:30897:15608 2:N:0:TCGCATCG+GTCAACTG
TGGAAATCAGCCTTCCAAACATTCACTACTTTAACATCGACATGTCCAAAATGGGGCTGATCAACAAGGAAGAGGTTTTGCTGCCTCTGGACAACCCCTACGGCAAAATAACCGGGACGGTGAGGAGGAAGCTGCCTTCCAGGCTGTGAC
+
FFFFFFFFFFFFFFFFFFFFFFFFFFFFFFFFFFF,FFFFFFFFFFFFFFFFFFFFFFFFFFFFFFFFFFFFFFFFFFFFFFFFFFFFFFFFFFFFFFFFFFFFF:FFFFFFFFFFFFFFFF,FFFFFFFFFFFFFFFFFFFFFFFFFFF
@A00234:352:HKFKNDSXX:3:1131:3341:28823 2:N:0:TCGCATCG+GTCAACTG
GTTTGGAAGGCTGATTTCCATGTCTTCTATCTCAGGAAGCTGGCTCAGGGTCAGCACTTGTATGTCATAGAGGGTCTTCTGCACGGAAGGTGAGTATTCACCTCTGTCATAGGGCCCAGCAAATTTCTTCAGGACAATGTCCCGGACAGC
+
FFFFFFFFFFFFFFFFFFFFFFFFFFFFFFFFFFFFF:FFFFFFFFFFFFFFFFFFFFFFFFFFFFFFFFFFFFFFFFFFFFFFFFFFFFFFFFF,FFFFFFFFFFFFFFFFFFFFFFFFFFFFFFFFFFFFFFFFFFFFFFFFFFFFFF
@A00234:352:HKFKNDSXX:3:1132:5249:1344 2:N:0:TCGCATCG+GTCAACTG
GACCAGTTCACTACTCTCCCCGAGGTGAAGGACCGATGCTTTGCCACTCAAGTGTACTGCAAGTGGCGCTACCAGAATCGGGACGTGGACTTCGAGGCTACCTGGGGCGCTGTCCGGGACATTGTCCTGAAGAAATTTGCTGGGCCCTAT
+
FFFFFFFFFFFFFFFFFFFFFFFFFFFFFFFFFFFFFFFFFFFFFFFFFFFFFFFFFFFFFFFFFFFFFFFFFFFFFFFFFFFFF:FFFFFFFFFFFFFFFFFFFFFFFFFFFFFFFFFF::FFFFF,FFFFFFFFFFFFFFFFFFFFFF
@A00234:352:HKFKNDSXX:3:1132:11541:3474 2:N:0:TCGCATCG+GTCAACTG
AAGACCTCAAGGTCTTGAAAACAACCCAGTCTGGATTTGAAGGATTCATCAAGGACCAGTTCACTACTCTCCCCGAGGTGAAGGACCGATGCTTTGCCACTCAAGTGTACTGCAAGTGGCGCTACCAGAATCGGGACGTGGACTTCGAGG
+
FFFFFFFFFFFFFFFFFFFFFFFFFFFFFFFFFFFFFFFFFFFFFFFFFFFFFFFFFFFFFFFFFFFFFFFFFFFFFFFFFFFFFFFFFFFFFFFFFFFFFFFFFFFFFFFFFF:FFFFFFFFFFFFFF,FFFFFFFFFFFFFFFFFFFF
@A00234:352:HKFKNDSXX:3:1132:20989:11005 2:N:0:TCGCATCG+GTCAACTG
CTCTGGACAACCCCTACGGCAAAATAACCGGGACGGTGAGGAGGAAGCTGCCTTCCAGGCTGTGACGTTATGGCTCCAGCCAGTTGTGATGCTTGGGATAACTGTGTGCTCACCTGCAAAAATTTCAACTCAGGATACTGATTGCTCTGC
+
FFFFFFFFFFFFFFFFFFFFFF:FFFFFFFFFFFFFFFFFFFFFFFFFFFFFFFFFFFFFFFFFFFFFFFFFFFFF:FFFFFFFFFFFFFFFFFFFFFFFFFFFFFFFFFFFFFFFFFFFFFFFFFFFFFFFFFFFFFFFFFFFFFFFFF
@A00234:352:HKFKNDSXX:3:1132:17915:14168 2:N:0:TCGCATCG+GTCAACTG
CTGCGGTGTCTGCTAATGCAGGGCTCCACGTGCGCACAGCTACAAGCCCCTTGCTAAACTAGAAACGGAAGAGCAATTACTTCACACAGAGCAGAGCAATCAGTATCCTGAGTTGAAATTTTTGCAGGTGAGCACACAGTTATCCCAAGC
+
FFFFFFFFFFFFFFFFFFFFFFFFFFFFFFFFFFFFFFFFFFFFFFFFFFFFFFFFFFFFFFFFFFFFFFFFFFFFFFFFFFFFFFFFFFFFFFFFFFFFFFFFFFFFFFFFFFFFFFFFFFFFF:FFFFFFFFFFFFFFFFFFFFFFFF
@A00234:352:HKFKNDSXX:3:1132:30761:29246 2:N:0:TCGCATCG+GTCAACTG
AGTTGTGATGCTTGGGATAACTGTGTGCTCACCTGCAAAAATTTCAACTCAGGATACTGATTGCTCTGCTCTGTGTGAAGTAATTGCTCTTCCGTTTCTAGTTTAGCAAGGGGCTTGTAGCTGTGCGCACGTGGAGCCCTGCATTAGCAG
+
FF,FFFFFFFFFF:FFFFFFFFFFFFFFFFFFFFFFFFFFFFFFFFFFFFF:FFFFFFFFFFFFFFFFFFFFFFF:FF,FFFFF::FF:FFF:FFFFFFFFFFFFFFFFFFF:FF:FFFF,FFFF:FF:FF::FFFFFFFFFFFFF:FFF
@A00234:352:HKFKNDSXX:3:1133:17354:6183 2:N:0:TCGCATCG+GTCAACTG
GCCCGGACAGCGCCCCAGGTAGCCTCGAAGTCCACGTCCCGATTCTGGTAGCGCCACTTGCAGTACACTTGAGTGGCAAAGCATCGGTCCTTCACCTCGGGGAGAGTAGTGAACTGGTCCTTGATGAATCCTTCAAATCCAGACTGGGTT
+
FFFFFFFFFFFFFFFFFFFFFFFFFFFFFFFF:FFFFFFFFFFFF:FFF:FFFFFFFFFFFFFFFFFFFFFFFFFFFFFFFFFFFFFFFFFFFFFFFFFFFFFFFFF:FFFFFFFFFFFFFFFFFFFFFFFFFFFFFFFFFFFFFFFF:F
@A00234:352:HKFKNDSXX:3:1133:32117:13683 2:N:0:TCGCATCG+GTCAACTG
CTTTGCCACTCAAGTGTACTGCAAGTGGCGCTACCAGAATCGGGACGTGGACTTCGAGGCTACCTGGGGCGCTGTCCGGGACATTGTCCTGAAGAAATTTGCTGGGCCCTATGACAGAGGTGAATACTCACCTTCCGTGCAGAAGACCCT
+
FFFFFFFFFFFFFFFFFFFFFFFFFFFFFFFFFFFFFFFFFFFFFFFFFFFF:FFFFFFFFFFFFFFFFFFFFFFFFFFFFFFFFFFFFFFFFFFFFFFFFFFFFFFFFFFFFFFFFFFFFFFFFFFFFFFFFFFFFFFFFFFFFFFFFF
@A00234:352:HKFKNDSXX:3:1133:25021:17644 2:N:0:TCGCATCG+GTCAACTG
CCGGGACGGTGAGGAGGAAGCTGCCTTCCAGGCTGTGACGTTATGGCTCCAGCCAGTTGTGATGCTTGGGATAACTGTGTGCTCACCTGCAAAAATTTCAACTCAGGATACTGATTGCTCTGCTCTGTGTGAAGTAATTGCTCTTCCGTT
+
FFFFFFFFFFFFFFFFFFFFFFFFFFFFFFFFFFFFFFFFFFFFFFFFFFFFFF:FFFFFFFFFFFFFFFFFFFFFFFFFFFFFFF:FFFFFFFFFFFFFFFFFFFFFFFFFFFFFFFFFFFFFFFFFFFFFFFFFFFFFFFFFFFFFFF
@A00234:352:HKFKNDSXX:3:1133:3549:24893 2:N:0:TCGCATCG+GTCAACTG
CAGCCTTCCAAACATTCACTACTTTAACATCGACATGTCCAAAATGGGGCTGATCAACAAGGAAGAGGTTTTGCTGCCTCTGGACAACCCCTACGGCAAAATAACCGGGACGGTGAGGAGGAAGCTGCCTTCCAGGCTGTGACGTTATGG
+
FFFFFFFFFFF:FFFFFFFFFFFFFFFFFFFFFFFFFFFFFFFFFFFFFFFFFFFFFFFFFFF:FFFFFFFFFFFFFFFFFFFFFFFFFFFFFFFFFFFFFFFFFFFFFFFFFFFFFFFFFFFFFFFFFFFFFFFFFFFFFFFFFFFFFF
@A00234:352:HKFKNDSXX:3:1133:12879:35978 2:N:0:TCGCATCG+GTCAACTG
CGGCAGAGGGCACAAGAACAGCAAGGAGAAATATCGCTGTGATTCTCCGATCACAGTTTTAAAGGAATCTGCCCAAGGCCACGGAGCCTGCGGTGTCTGCTAATGCAGGGCTCCACGTGCGCACAGCTACAAGCCCCTTGCTAAACTAGA
+
FFFFFFFFFFFFFFFFFFFFFFFFFFFFFF:FFFFFFFFFFFFFFFFFFFFFFFFFFFFFFFFFFFFFFFFFFFFFFFFF:FFFFFFFFFFFFFFFFFFFFFFFFFFFFFFFFFFFFFFFFFFFFFFFFFFFFFFFFFFFFFFFFFFFFF
@A00234:352:HKFKNDSXX:3:1134:29686:9909 2:N:0:TCGCATCG+GTCAACTG
CTTCTATCTCAGGAAGCTGGCTCAGGGTCAGCACTTGTATGTCATAGAGGGTCTTCTGCACGGAAGGTGAGTATTCACCTCTGTCATAGGGCCCAGCAAATTTCTTCAGGACAATGTCCCGGACAGCGCCCCAGGTAGCCTCGAAGTCCA
+
FFFFFFFFFFFFFF:FFFFFFFFFFFFFFFFFFFFFFF,FFFFFFFFFFFFFFFFFFFFFFFFFFFFFF,FF,FFFFFFFFFFFF,FFFFFFFFFFFFFFFFFFFFFFFFFFFFFFFFFFFFFFFFFFFFFFFFFFFFFFFFFFFFFFFF
@A00234:352:HKFKNDSXX:3:1134:2998:9972 2:N:0:TCGCATCG+GTCAACTG
AGGGCACAAGAACAGCAAGGAGAAATATCGCTGTGATTCTCCGATCACAGTTTTAAAGGAATCTGCCCAAGGCCACGGAGCCTGCGGTGTCTGCTAATGCAGGGCTCCACGTGCGCACAGCTACAAGCCCCTTGCTAAACTAGAAACGGA
+
FFFFFFFFFFFFFFFFFFFFFFFFFFFFFFFFFFFFFFFFFFFFFFFFFFFFFFFFFFFFFFFFFFFFFFFFFFFFFFFFFFFFFFFFFFFFFFFFFFFFFFFFFFFFFFFFFFFFFFFFFFFFFFFFFFFFFFFFFFFFFFFFFFFFFF
@A00234:352:HKFKNDSXX:3:1134:6894:20353 2:N:0:TCGCATCG+GTCAACTG
CTCTTCCTTGTTGATCAGCCCCATTTTGGACATGTCGATGTTAAAGTAGTGAATGTTTGGAAGGCTGATTTCCATGTCTTCTATCTCAGGAAGCTGGCTCAGGGTCAGCACTTGTATGTCATAGAGGGTCTTCTGCACGGAAGGTGAGTA
+
FFFFFFFFFFFFFFFFFFFFFFFF,FFFFFF:FFFFFFFFFF:FFFFFFFFFFFFFFFFFFFFFFFFFFFFFFFFFFFFFFFFFFFFFFFF:FFFFFFFFFFFFFFFFFFFFFFFFFFFFFFFFFFFFFFFFFFFFFF:FFFFFFFFFFF
@A00234:352:HKFKNDSXX:3:1134:18295:22060 2:N:0:TCGCATCG+GTCAACTG
TTTCCTCTTGGAGCCTCAATCAAATGCAAATCACTCCTCAGCTGGGGTTGGAAGTTCAAGCCCCCCTGCCCTCCTCCATGAGGAGCTTCAGCCAGAGATTTTCAAAACACTAGGATGATTTTTTTTTCACATGGTTTTATTACGTTTTTG
+
FFFFFFFFF:FFFFFFFFFFFFFFFFFFFFFFFFFFFFFFFFFFFFFFFFFFFFFFFFFFFFF:FFFFFFFFFFFFFFFFFFFFFFFFFFFFFFFFFFFFFFFFFFFFFFFFFFFFFFFFFFFFFFFFF:FF:FFFFFFFFFFFFFFFF:
@A00234:352:HKFKNDSXX:3:1134:11351:26819 2:N:0:TCGCATCG+GTCAACTG
CGATGTTAAAGTAGTGAATGTTTGGAAGGCTGATTTCCATGTCTTCTATCTCAGGAAGCTGGCTCAGGGTCAGCACTTGTATGTCATAGAGGGTCTTCTGCACGGAAGGTGAGTATTCACCTCTGTCATAGGGCCCAGCAAATTTCTTCA
+
FFFF::FFFFFFFFFFF:FFFFF,FFFF:FFFFFF:,F,F:::FF:FFFFFFFFFFFFF:FFFFFFF:FFFF,FFFFFFFFFFFFFFFFF:F:FFFFFF:FFFFF:FFFFFFFF,,FF,,FFFFFFF::FFFFFFFFFFF:FFFF,F:,F
@A00234:352:HKFKNDSXX:3:1135:13901:1924 2:N:0:TCGCATCG+GTCAACTG
AAGAAATTTGCTGGGCCCTATGACAGAGGTGAATACTCACCTTCCGTGCAGAAGACCCTCTATGACATACAAGTGCTGACCCTGAGCCAGCTTCCTGAGATAGAAGACATGGAAATCAGCCTTCCAAACATTCACTACTTTAACATCGAC
+
FFFFFFFFFFFFFFFFFFFFFFFFFFFFFFFFFFFFFFFFFFFFFFFFFFFFFFFFFFFFFFFFFFFFFFFFFFFFFFFFFFFFFFFFFFFFFFFFFFFFFFFFFFFFFFFFF:FFFFFFFFFFFFFFFFFFFFFFFFFFFFFFFFFFFF
@A00234:352:HKFKNDSXX:3:1135:31467:12399 2:N:0:TCGCATCG+GTCAACTG
TGGGTCAGCACTTGTATGTCATAGAGGGTCTTCTGCACGGAAGGTGAGTATTCACCTCTGTCATAGGGCCCAGCAAATTTCTTCAGGACAATGTCCCGGACAGCGCCCCAGGTAGCCTCGAAGTCCACGTCCCGATTCTGGTAGCGCCAC
+
FFFFFFFFFFFFFFFFFFFFFFFFFFFFFFFFFFFFFFFFFFFFFFFFFFFFFFFFFF:FFFFFFFFFFFFFFFFFFFFFFFFFFFFFF,FFFFFFFFFFF:FFFFFFFFFFFFFFFFFFFFFFFFFFFFFFFFFFFFFFFF:FFFFF:F
@A00234:352:HKFKNDSXX:3:1135:26323:15702 2:N:0:TCGCATCG+GTCAACTG
ATCCTTGTTGATCAGCCCCATTTTGGACATGTCGATGTTAAAGTAGTGAATGTTTGGAAGGCTGATTTCCATGTCTTCTATCTCAGGAAGCTGGCTCAGGGTCAGCACTTGTATGTCATAGAGGGTCTTCTGCACGGAAGGTGAGTATTC
+
FFFFFFFFFFFFFFFFFFFF:FFFFFFFF:FFFFF:FFFFFFFFFFFFFFFFFFFFFFFFFFFFFFFFFFFFFFFFFFFFFFFFFFFFFFFFFFFFFFFFFFFFFFFF:FFFFFFFFFFFFFF:FFFFFFFFFFFFFFFFFFFFFF,FFF
@A00234:352:HKFKNDSXX:3:1135:25111:34867 2:N:0:TCGCATCG+GTCAACTG
ATCACAGCGATATTTCTCCTTGCTGTTCTTGTGCCCTCTGCCTCAGACTCTGTCTTTAGGATCCGATCGTTAAGGAAATAGTCGTAAAGCACTGGCTGCTGCCACATCCGTTGATCTGAACATGAGATCAAACACTGTCATCATCCTAGG
+
FFFFF,FFFFFFFFFF:FFFFFFFFFFFFFFFFFFFFFFFFFFFFFFFFFFFFFFFFFFFFFFFFFFFFFFFFFFFFFFFFFFFFFFFFFFFFFFFFFFFFFFFFFFFFFFFFFFFFFFF:FFFFFFFFFFFFFFFFFFFFFFFFFFFFF
@A00234:352:HKFKNDSXX:3:1136:1714:17769 2:N:0:TCGCATCG+GTCAACTG
CGTGGACTTCGAGGCTACCTGGGGCGCTGTCCGGGACATTGTCCTGAAGAAATTTGCTGGGCCCTATGACAGAGGTGAATACTCACCTTCCGTGCAGAAGACCCTCTATGACATACAAGTGCTGACCCTGAGCCAGCTTCCTGAGATAGA
+
FFFFFFFFFFFFFFFFFFFFFFFFFFFFFFFFFFFFFFFFFFFFFFFFFFFFFFFFFFFFFFFFFFFFFFFFFFFFFFFFFFFFFFFFFFFFFFFFFFFFFFFFFFFFFFFFFFFFFFFFFFFFFFFFFFFFFFFFFFFFFFFFFFFFFF
@A00234:352:HKFKNDSXX:3:1136:20274:18568 2:N:0:TCGCATCG+GTCAACTG
TAGCCCCATTTTGGACATGTCGATGTTAAAGTAGTGAATGTTTGGAAGGCTGATTTCCATGTCTTCTATCTCAGGAAGCTGGCTCAGGGTCAGCACTTGTATGTCATAGAGGGTCTTCTGCACGGAAGGTGAGTATTCACCTCTGTCATA
+
FFFFFFFFFFFFFFFFFFFFFFFFFFFFFFFFFFFFFFFFFFFFFFFFFFFF:FFFFFFFF:FFFFFFFFFFFFFF:FFFFFFFFFFFFFFFFFFFFFFFFFFFFFFFFFFFFFFFFFFFFFFFFF:FFFF:F:,,FFFFFFFFFFF,FF
@A00234:352:HKFKNDSXX:3:1137:10004:3129 2:N:0:TCGCATCG+GTCAACTG
TCCAGGCTGTGACGTTATGGCTCCAGCCAGTTGTGATGCTTGGGATAACTGTGTGCTCACCTGCAAAAATTTCAACTCAGGATACTGATTGCTCTGCTCTGTGTGAAGTACTTGCTCTTCCGTTTCTAGTTTAGCAAGGGGCTTGTAGCT
+
FFFFFFFFFFFFFFFFFFFFFFFFFFFFFFFFFFFFFFFFFFFFFFF,FFFFF,FFFFFFFFFFFFFFFFFFFFFFFFFFFFFFFFFFFFFFFFFFFF:FF,FFFFFFFF,FFFFFFFFFFFFFFFFFFFFFFFFFFFFFFFFFFFFFFF
@A00234:352:HKFKNDSXX:3:1137:23683:10755 2:N:0:TCGCATCG+GTCAACTG
GGCCCGGCAAATTTCTTCAGGACAATGTCCCGGACAGCGCCCCAGGTAGCCTCGAAGTCCACGTCCCGATTCTGGTAGCGCCACTTGCAGTACACTTGAGTGGCAAAGCATCGGTCCTTCACCTCGGGGAGAGTAGTGAACTGGTCCTTG
+
FFFFFFFFF:FFFFFFFFFFFFFFFFFFFFFFFFFFFFFFFFFFFFFFFFFFFFFFFFFFFFFFFFFF:FFFFFFFFFFFFFFFFFFFFFFFFFFFFFFFFFFFFFFFFFFFFFFFFFFFFFFFFFFFFFFFFFFFFFFFFFF:FFFFFF
@A00234:352:HKFKNDSXX:3:1137:30789:10848 2:N:0:TCGCATCG+GTCAACTG
GGTTTTGCTGCCTCTGGACAACCCCTACGGCAAAATAACCGGGACGGTGAGGAGGAAGCTGCCTTCCAGGCTGTGACGTTATGGCTCCAGCCAGTTGTGATGCTTGGGATAACTGTGTGCTCACCTGCAAAAATTTCAACTCAGGATACT
+
FFFFFFFFFFFFFFFFFFFFFFFFFFFFFFFFFFFFFFFFFFFFFFFFFFFFFFFFFFFFFFFFFFFFFFFFFFFFFFFFFFFFFFFFFFFFFFFFFFFFFFFFFFFFFFFFFFFFFFFFFFFFFFFFFFFFFFFFFFFFFFFFFFFFFF
@A00234:352:HKFKNDSXX:3:1137:4878:22279 2:N:0:TCGCATCG+GTCAACTG
AAGGACCGATGCTTTGCCACTCAAGTGTACTGCAAGTGGCGCTACCAGAATCGGGACGTGGACTTCGAGGCTACCTGGGGCGCTGTCCGGGACATTGTCCTGAAGAAATTTGCTGGGCCCTATGACAGAGGTGAATACTCACCTTCCGTG
+
FFFFFFFFFFFFFFFFFFFFFFFFFFFFFFFFFF:FFFFFFFF:FFFFFFFFFFFFFFFFFFFFFFFFFFFFFFFFFFFFFFFFFFFFFFFFFFFFFFFFFFFFFFFFFFFFFFFFFFFFFFFFFFFFFFFFFFFFFFFFFFFFFFFFFF
@A00234:352:HKFKNDSXX:3:1137:32859:25050 2:N:0:TCGCATCG+GTCAACTG
GTGAATGTTTGGAAGGCTGATTTCCATGTCTTCTATCTCAGGAAGCTGGCTCAGGGTCAGCACTTGTATGTCATAGAGGGTCTTCTGCACGGAAGGTGAGTATTCACCTCTGTCATAGGGCCCAGCAAATTTCTTCAGGACAATGTCCCG
+
FFFFFFFFFFFFFFFFFFFFFFFFFFFFFF,FFFFFFFFFFFFFFFFFFFFFFFFFFFFFFFFFFFFFFFFFFFFFFFFFFFFFFFFFFFFFFFFFFFFFF,FFFFFFFFFFFF:F:FFFFFFFFFF:FFFFFFFFFFFFFFFFFFFFFF
@A00234:352:HKFKNDSXX:3:1137:10963:32503 2:N:0:TCGCATCG+GTCAACTG
CAGTGTTTGATCTCATGTTCAGATCAACGGATGTGGCAGCAGCCAGTGCTTTACGACTATTTCCTTAACGATCGGATCCTAAAGACAGAGTCTGAGGCAGAGGGCACAAGAACAGCAAGGAGAAATATCGCTGTGATTCTCCGATCACAG
+
FFFFFFFFFFFFFFFFFFFFFFFFFFFFFFFFFFFFFFFFFFFFFFFFFFFFFFFFFFFFFFFFFFFFFF:FFFFFFFFFFFFFFFFFFFFFFFFFFFFFFFFFFFF,FFFFFFFFFFFFFFFFFFFFFFFFFFFFFFFFFFFFFFFFFF
@A00234:352:HKFKNDSXX:3:1138:19931:29121 2:N:0:TCGCATCG+GTCAACTG
TTGCGGTGTCTGCTAATGCAGGGCTCCACGTGCGCACAGCTACAAGCCCCTTGCTAAACTAGAAACGGAAGAGCAATTACTTCACACAGAGCAGAGCAATCAGTATCCTGAGTTGAAATTTTTGCAGGTGAGCACACAGTTATCCCAAGC
+
FFFFFFFFFFFFFFFFFFFFFFFFFFFFFFFFFFFFFFFFFFFFFFFFFFFFFFFFFFFFFFFFFFFFFFFFFFFF:FFFFFFFF:FFFFFFFFFFFFFFFFFFF:FF:FFFFFFF:FFFFFFFFFFFFFFFFFFFFFFFFFFFFFFFFF
@A00234:352:HKFKNDSXX:3:1138:26232:33865 2:N:0:TCGCATCG+GTCAACTG
GCCTGCGGTGTCTGCTAATGCAGGGCTCCACGTGCGCACAGCTACAAGCCCCTTGCTAAACTAGAAACGGAAGAGCAATTACTTCACACAGAGCAGAGCAATCAGTATCCTGAGTTGAAATTTTTGCAGGTGAGCACACAGTTATCCCAA
+
FFFFFFFFFFFFFFFF:FFFFFFFFFFFFFFFFFFFFFFFFFF:FFFFFFFFFFFFFFFFFFFFFFFFFFF,FFFFFF:FFFFFFFFFFFFFFFFFFFFF,FFFFFFFFFFFFFFFFFFFFF:FFF:FFFFFFFFFFFFF:FFFFFFFFF
@A00234:352:HKFKNDSXX:3:1138:8377:34569 2:N:0:TCGCATCG+GTCAACTG
TGGCTCAGGGTCAGCACTTGTATGTCATAGAGGGTCTTCTGCACGGAAGGTGAGTATTCACCTCTGTCATAGGGCCCAGCAAATTTCTTCAGGACAATGTCCCGGACAGCGCCCCAGGTAGCCTCGAAGTCCACGTCCCGATTCTGGTAG
+
FFFFFFFFFFFFFFF:FFFFFFFFFFFFFFFF,FFFFFFFFFFFFFFFFFFFFFFFFFF:FFFFFFFFFFFFFFFFFFFFFFFFFFFFFFFFFFFFFFFFFFFFFFFFFFFFFFF:FFFFFFFFFFFFFFFFFFFFFFFFFFFFFFFFFF
@A00234:352:HKFKNDSXX:3:1139:19777:17957 2:N:0:TCGCATCG+GTCAACTG
CAGAGTCTGAGGCAGAGGGCACAAGAACAGCAAGGAGAAATATCGCTGTGATTCTCCGATCACAGTTTTAAAGGAATCTGCCCAAGGCCACGGAGCCTGCGGTGTCTGCTCATGCAGGGCTCCACGTGCGCACAGCTACAAGCCCCTTGC
+
FFFFFFFFFFFFFFFFFFFFFFFFFFFFFFFFFFF,FFFFFFFFFFFFFFFFFFFFFFFFFFFFFFFFFFFFFFFFFFFFFFFFFFFFFFFFFFFFFFFFFFFFFFFFFF,FFFFFFFFFFFFFFFFFFFFFFFFFFFFFFFFFFFFFFF
@A00234:352:HKFKNDSXX:3:1139:2998:22373 2:N:0:TCGCATCG+GTCAACTG
GCCCTCCAGTCTGATCCACAGACCAGGAGACTCACCCTTCAAACAAAACTGTCTTTCCTCTTGGAGCCTCAATCAAATGCAAATCACTCCTCAGCTGGGGTTGGAAGTTCAAGCCCCCCTGCCCTCCTCCATGAGGAGCTTCAGCCAGAG
+
FFFFFFFFFFFFFFFFFFFFFFFFFFFFFFFFFFFFFFFFFFFFFFFFFFFFFFFFFFFFFFFFFFFFFFFFFFFFFFFFFFFFFFFFFFFFFFFFFFFFFFFFFFFFFFFFFFFFFFFFFFFFFFFFFFFFFFFFFFFFFFFFFFFFFF
@A00234:352:HKFKNDSXX:3:1140:1524:6825 2:N:0:TCGCATCG+GTCAACTG
GGACCTCCCATCATTCACTCTGGAATCAAAGACCTCAAGGTCTTGAAAACAACCCAGTCTGGATTTGAAGGATTCATCAAGGACCAGTTCACTACTCTCCCCGAGGTGAAGGACCGATGCTTTGCCACTCAAGTGTACTGCAAGTGGCGC
+
:F:FFFFFFFFFFFFFF:FFFFFFFFFFFFFFFFFFFFFFFFFFFFFFFFFFFFFFFFFFFFFFFFFFFFFFFFFFFFFFFFFFFFFFF:FFFFFFFFFF:FFFFFFFFFFFFFFFFFFFF:FF:FFFFFFF:FFFF:FFF:FF:F:FFF
@A00234:352:HKFKNDSXX:3:1140:8974:27774 2:N:0:TCGCATCG+GTCAACTG
CCTGCATTAGCAGACACCGCAGGCTCCGTGGCCTTGGGCAGATTCCTTTAAAACTGTGATCGGAGAATCACAGCGATATTTCTCCTTGCTGTTCTTGTGCCCTCTGCCTCAGACTCTGTCTTTAGGATCCGATCGTTAAGGAAATAGTCG
+
FFFFFFFFFFFFFFFFFFFFFFFFFFFFFFFFFFFFFFFFFFFFFFFFFFFFFFFFFFFFFFFFFFFFFFFFFFFFFFFFFFFFF,FFFFFFFFFFFFFFFFFFFFFFFFFFFFFFFFFFFFFFFFFFFFFFFFFF:F,FFFFFFFFFFF
@A00234:352:HKFKNDSXX:3:1140:8901:28025 2:N:0:TCGCATCG+GTCAACTG
CCTGCATTAGCAGACACCGCAGGCTCCGTGGCCTTGGGCAGATTCCTTTAAAACTGTGATCGGAGAATCACAGCGATATTTCTCCTTGCTGTTCTTGTGCCCTCTGCCTCAGACTCTGTCTTTAGGATCCGATCGTTAAGGAAATAGTCG
+
FFFFFFFFFFFFFFFFFFFFFFFFFFFFFFFFFFFFFFFFFFFFFFF:FFFFFFFFFFFFFFFFFFFFFFFFFFFFFFFFFFFFFFFFFFFFFFFFFFFFFFFFFFFFFFFFFFFFFF:F,FFFFFFFFFFFFFFFF:FFFFFFFFFFFF
@A00234:352:HKFKNDSXX:3:1140:3323:30107 2:N:0:TCGCATCG+GTCAACTG
GGTTATTTTGCCGTAGGGGTTGTCCAGAGGCAGCAAAACCTCTTCCTTGTTGATCAGCCCCATTTTGGACATGTCGATGTTAAAGTAGTGAATGTTTGGAAGGCTGATTTCCATGTCTTCTATCTCAGGAAGCTGGCTCAGGGTCAGCAC
+
FFFFFFFFFFF,FFFFFFFFFFFFFFFFFFFFFFFF::FFFFFFFFFFFFFFFFFFFFFFFFFFFFFFFFFFFFFFFFFFFF:FFFFFFF:FFFFFF,FFFFFFFFFFFFFFFFFFFF:FFFFFFFFFFFFFFFF:FFFF:FFFFFFFF:
@A00234:352:HKFKNDSXX:3:1141:3929:6449 2:N:0:TCGCATCG+GTCAACTG
GGCGCTGTCCGGGACATTGTCCTGAAGAAATTTGCTGGGCCCTATGACAGAGGTGAATACTCACCTTCCGTGCAGAAGACCCTCTATGACATACAAGTGCTGACCCTGAGCCAGCTTCCTGAGATAGAAGACATGGAAATCAGCCTTCCA
+
FF:FFFFFFFFFFFFFFFFFFFFFFFFFF:FFFFFFFFFFFFFFFFFFFFFFFFFFFFFFFFFFFFFFFFFFFFFFFFFFFFFFFFFFFFFFFFFFFFFFFFFFFFFFFFFFFFFFFFFFFFFFFFFFFFFFFFFFFFFFFFFFFFFFFF
@A00234:352:HKFKNDSXX:3:1142:8070:2566 2:N:0:TCGCATCG+GTCAACTG
CGGTTGTGGCAGCAGCCAGTGCTTTACGACTATTTCCTTAACGATCGGATCCTAAAGACAGAGTCTGAGGCAGAGGGCACAAGAACAGCAAGGAGAAATATCGCTGTGATTCTCCGATCACAGTTTTAAAGGAATCTGCCCAAGGCCACG
+
FFFFFFFFFFFFFFFFFFFFFFFFFFFFFFFFFFFFFFFFFFFFFFFFFFFFFFFFFFFFFFFFFFFFFFF:F,FFFFFFFFFFFFFFFFFFFFFF:FF,FFFFFFFFFFFFFFFFFFFFFFFFFFFF:FFFF:FFFFFFFFFF:FFFFF
@A00234:352:HKFKNDSXX:3:1142:19723:20964 2:N:0:TCGCATCG+GTCAACTG
CCTAAAGACAGAGTCTGAGGCAGAGGGCACAAGAACAGCAAGGAGAAATATCGCTGTGATTCTCCGATCACAGTTTTAAAGGAATCTGCCCAAGGCCACGGAGCCTGCGGTGTCTGCTAATGCAGGGCTCCACGTGCGCACAGCTACAAG
+
FFFFFFFFFFFFFFFFFFFFFFFFFFFFFFFFFFFFFFFFFFFFFFFFFFFFFFFFFFFFFFFFFFFFFFFFFFFFFFFFFFFFFFFFFFFFFFFFFFFFFFFFFFFFFFFFFFFFFFFFFFFFFFFFFFFFFFFFFF:FFFFFFFFFFF
@A00234:352:HKFKNDSXX:3:1142:25183:21652 2:N:0:TCGCATCG+GTCAACTG
GTCCGATCACAGTTTTAAAGGAATCTGCCCAAGGCCACGGAGCCTGCGGTGTCTGCTAATGCAGGGCTCCACGTGCGCACAGCTACAAGCCCCTTGCTAAACTAGAAACGGAAGAGCAATTACTTCACACAGAGCAGAGCAATCAGTATC
+
FFFFFFFFFFFFFFFFFFFFFFFFFFFFFFFFFFFFFFFFFFFFFFFFFFFFFFFFFFFFFFFFFFFFFFFFFFFFFFFFFFFFFFFFFFFFFFFFFFFFFFFFFFFFFFFFFFFFFF:FFFFFFFFFFFFFFFFFFFFFFFFFFFFFFF
@A00234:352:HKFKNDSXX:3:1142:26214:23469 2:N:0:TCGCATCG+GTCAACTG
GTCCGATCACAGTTTTAAAGGAATCTGCCCAAGGCCACGGAGCCTGCGGTGTCTGCTAATGCAGGGCTCCACGTGCGCACAGCTACAAGCCCCTTGCTAAACTAGAAACGGAAGAGCAATTACTTCACACAGAGCAGAGCAATCAGTATC
+
FFFFFFFFFFFFFFFFFFFFFFFFFFFFFFFFFFFFFFFFFFFFFFFFFFFFFFFFFFFFFFFFFFFFFFFFFFFFFFFFFFFFFFFFFFFFFFFFFFFFFFFFFFFFFFFFFFFFFFFFFFFFFFFFFFFFFFFFFFFFFFFFFFFFFF
@A00234:352:HKFKNDSXX:3:1143:25211:25645 2:N:0:TCGCATCG+GTCAACTG
TCAAGGACCAGTTCACTACTCTCCCCGAGGTGAAGGACCGATGCTTTGCCACTCAAGTGTACTGCAAGTGGCGCTACCAGAATCGGGACGTGGACTTCGAGGCTACCTGGGGCGCTGTCCGGGACATTGTCCTGAAGAAATTTGCTGGGC
+
FFFFFFFFFFFFFFFFFFFFFFFFFFFFFFFFFFFFFFFFFFFFFFFFFFFFFFFFFFFFFFFFFF,FFFFFFFFFFFFFFFFFFFFFFFFFFFFFFFFFFFFFFFFFF:FFFFFFFFFFFFFFFFFFFFFFFFFFFFF,FFFFFFFFFF
@A00234:352:HKFKNDSXX:3:1143:3134:25958 2:N:0:TCGCATCG+GTCAACTG
AAATGGCCCATTACCATGACGACTATGGAAAGGACCTCCCATCATTCACTCTGGAATCAAAGACCTCAAGGTCTTGAAAACAACCCAGTCTGGATTTGAAGGATTCATCAAGGACCAGTTCACTACTCTCCCCGAGGTGAAGGACCGATG
+
FFFFFFFFFFFFFFFFFFFFFFFFFFFFFFFFFFFFFFFFFFF:FFFFFFFFFFFFFFFFFFFFFFFFFFFFFFFFFFF,FFFFFFFFFFFFFFFF:FFFFFFFFFFFFFFFFFFFFFFFF:FF,FFFFF:FFFFFFFFFFFFFFFFFFF
@A00234:352:HKFKNDSXX:3:1144:32868:14105 2:N:0:TCGCATCG+GTCAACTG
TAACTGTGTGCTCACCTGCAAAAATTTCAACTCAGGATACTGATTGCTCTGCTCTGTGTGAAGTAATTGCTCTTCCGTTTCTAGTTTAGCAAGGGGCTTGTAGCTGTGCGCACGTGGAGCCCTGCATTAGCAGACACCGCAGGCTCCGTG
+
FFFFFFFFFFFFFFFFFFFFFFFFFFFFFFFFFFFFFFFFFFFFFFFFFFFFFFFFFFFFFFFFFFFFFFFFFFFFFFFFFFFFFFFFFFFFFFFFFFFFFFFFFFFFFFFFFFFFFFFFFFFFFFFFFFFFF:FFFFFFFFFFFFFFFF
@A00234:352:HKFKNDSXX:3:1144:5385:15515 2:N:0:TCGCATCG+GTCAACTG
CCTAAAGACAGAGTCTGAGGCAGAGGGCACAAGAACAGCAAGGAGAAATATCGCTGTGATTCTCCGATCACAGTTTTAAAGGAATCTGCCCAAGGCCACGGAGCCTGCGGTGTCTGCTAATGCAGGGCTCCACGTGCGCACAGCTACAAG
+
FFFFFFFFFFFFFFFFFFFFFFFFFFFFFFFFFFFFFFFFFFFFFFFFFFFFFFFFFFFFFFFFFFFFFFFFFFFFFFFFFFF:FFFFFFFFFFFFFFFFFFFFFFFFFFFFFFFFFFFFFFFFFFFFFFFFFFFFFFFFFFFFF:FFFF
@A00234:352:HKFKNDSXX:3:1145:15176:9862 2:N:0:TCGCATCG+GTCAACTG
CCCCGGTTATTTTGGCGTAGGGGTTGTCCAGAGGCAGCAAAACCTCTTCCTTGTTGATCAGCCCCATTTTGGACATGTCGATGTTAAAGTAGTGAATGTTTGGAAGGCTGATTTCCATGTCTTCTATCTCAGGAAGCTGGCTCAGGGTCA
+
FFFFFFFFFFFFFFFFFFFFFFFFFFFFFFFFFFFF:FFFFFFFFFFFFFFFFFFFFFFF:FFFFFFFFFFFFFFFFFFFFFFFF::FFFF:F:FFFFFFFFFFFFFFFFFFFFFFFF,FFFF,FFFFFFFFFFF:FFFFFFFFFFFFFF
@A00234:352:HKFKNDSXX:3:1145:27353:21840 2:N:0:TCGCATCG+GTCAACTG
CAGGGCACAAGAACAGCAAGGAGAAATATCGCTGTGATTCTCCGATCACAGTTTTAAAGGAATCTGCCCAAGGCCACGGAGCCTGCGGTGTCTGCTAATGCAGGGCTCCACGTGCGCACAGCTACAAGCCCCTTGCTAAACTAGAAACGG
+
FFFFFFFFFFFFFFFFFFFFFFFFFFFFFFFFFFFFFFFFFFFFFFFFFFFFFFFFFFFFFFFFFFFFFFFFFFFFFFFFFFFFFFFFFFFFFFFFFFFFFFFFFFFFFFFFFFFFFFFFFFFFFFFFFFFFFFFFFFFFFFFFFFFFFF
@A00234:352:HKFKNDSXX:3:1147:18385:12821 2:N:0:TCGCATCG+GTCAACTG
GGACAACCCCTACGGCAAAATAACCGGGACGGTGAGGAGGAAGCTGCCTTCCAGGCTGTGACGTTATGGCTCCAGCCAGTTGTGATGCTTGGGATAACTGTGTGCTCACCTGCAAAAATTTCAACTCAGGATACTGATTGCTCTGCTCTG
+
FFFFFFFFFFFFFFFFFF,FFFFFFFFFFFFFFFFFFFFFFFFFFFFFFFFFFFFFFFFFFFFFFFFFFFFFFFFFFFFFFFFFFFFFFFFFFFFFFFFFFFFFFFFFFFFFFFFF::FFFFFFFFFFFFFFFFFFFFFFFFFFFFFFFF
@A00234:352:HKFKNDSXX:3:1147:6777:32362 2:N:0:TCGCATCG+GTCAACTG
CTGTCCGGGACATTGTCCTGAAGAAATTTGCTGGGCCCTATGACAGAGGTGAATACTCACCTTCCGTGCAGAAGACCCTCTATGACATACAAGTGCTGACCCTGAGCCAGCTTCCTGAGATAGAAGACATGGAAATCAGCCTTCCAAACA
+
FFFFFFFFFFFFFFFFFFFFF,FFFFFFFFFFFFFFFFFFFFFFFFFFFFFFFFFFFFFFFFFFFFFFF:FFFFFFFFFFFFFFFFFFFFFFFFFFFFFFFFFFFFFFFFFFFFFFFFFFFFFFFFFFFFFFFFFFFFFFFFFFFFFFFF
@A00234:352:HKFKNDSXX:3:1147:4643:34178 2:N:0:TCGCATCG+GTCAACTG
GGATCCTAAAGACAGAGTCTGAGTCAGAGGGCACAAGAACAGCAAGGAGAAATATCGCTGTGATTCTCCGATCACAGTTTTAAATGAATCTGCCCAAGGCCACGGAGCCTGCGGTGACTGCTAATGCAGGGCTCCACGTGCGCACAGCTA
+
,FFFFFFFFFFFFFFFF:FF:FF,FFFF,:FFFFFFFFFFF,FF:F:FFFF:FFF,,FFFF:FFFFFFFFFFFFF:FF,FFFFF,,F:FF:FFFFFF,,FFFF,FFF,F,FF:::F,,F,FF:F::FFFFF,FFF,F::,,:FFFFFFFF
@A00234:352:HKFKNDSXX:3:1147:6307:34929 2:N:0:TCGCATCG+GTCAACTG
TGAGCACACAGTTATCCCAAGCATCACAACTGGCTGGAGCCATAACGTCACAGCCTGGAAGGCAGCTTCCTCCTCACCGTCCCGGTTATTTTGCCGTAGGGGTTGTCCAGAGGCAGCAAAACCTCTTCCTTGTTGATCAGCCCCATTTTG
+
FFFFFFFFFFFFF:FFFFFFFFFFFFFFFFFFFFFFFFFFFFFFFFFFFFFFFFFFFFFFFFFFFFFFFFFFFFFFFFFFFFFFFFFFFFFFFFFFFFFFFFFFFFFFFFFFFFFFFF:FFFFFFFFFFFFFFFFFFFFFFFFFF:F,FF
@A00234:352:HKFKNDSXX:3:1148:26585:28401 2:N:0:TCGCATCG+GTCAACTG
TGGTTGGAGCCATAACGTCACAGCCTGGAAGGCAGCTTCCTCCTCACCGTCCCGGTTATTTTGCCGTAGGGGTTGTCCAGAGGCAGCAAAACCTCTTCCTTGTTGATCAGCCCCATTTTGGACATGTCGATGTTAAAGTAGTGAATGTTT
+
FF:FFFFFFFFFFFFFFFFFFFFFFFFFFFFFFFFFFFFFFFFFFFFFFFFFFFFFF:FFFFFFFFFFFFFFFFFFFFFFFFFFFFFFFFFFFFFFFFFFFFFFFFFFFFFFFFFF:FFFFFF:FFFFFFFFFFFFFFFFFFFF,FFFFF
@A00234:352:HKFKNDSXX:3:1149:11614:33254 2:N:0:TCGCATCG+GTCAACTG
GACGACTATGGAAAGGACCTCCCATCATTCACTCTGGAATCAAAGACCTCAAGGTCTTGAAAACAACCCAGTCTGGATTTGAAGGATTCATCAAGGACCAGTTCACTACTCTCCCCGAGGTGAAGGACCGATGCTTTGCCACTCAAGTGT
+
FFFFFFFFFFFFFFFFFFFFFFFFFFFFFFFFFFFFFFFFFFFFFFFFFFFFFFFFFFFFFFFFFFFFFFFFFFFFFFFFFF,FFFFFFFFFFFFFFFFFFFFFFFFFFFFFFFFFFFFFFFFFFFFFFFFFFFFFFFFFFFFFFFFFFF
@A00234:352:HKFKNDSXX:3:1149:3676:36104 2:N:0:TCGCATCG+GTCAACTG
CACAGTTATCCCAAGCATCACAACTGGCTGGAGCCATAACGTCACAGCCTGGAAGGCAGCTTCCTCCTCACCGTCCCGGTTATTTTGCCGTAGGGGTTGTCCAGAGGCAGCAAAACCTCTTCCTTGTTGATCAGCCCCATTTTGGACATG
+
FFFFFFFFFFFFFFFFFFFFFFFFFFFFFFFFFFFFFFFFFFFFFFFFFFFFFFFFFFFFFFFFFFFFFFFFFFFFFFFFFFFFFFFFFFFFFFFF:FFFFF:FFFFFFFFFFFFFFFFFFFFFFFFFFFFFFFFFFF:,::,FFFFFFF
@A00234:352:HKFKNDSXX:3:1150:7952:3020 2:N:0:TCGCATCG+GTCAACTG
GATTGCTCTGCTCTGTGTGAAGTAATTGCTCTTCCGTTTCTAGTTTAGCAAGGGGCTTGTAGCTGTGCGCACGTGGAGCCCTGCATTAGCAGACACCGCAGGCTCCGTGGCCTTGGGCAGATTCCTTTAAAACTGTGATCGGAGAATCAC
+
FF:FFF:F,FFF,F:FF:FFFFFFFFFFFFF:FFF:F,FF:F:FFFF::F:F,,FFF,F,F,FFFF:,F:FFF,FFFF,,,:FFFFFFF,FFF,FF,FFF,F:,F:F::FFFF:FFFFFFF:::FF:FFFF:FFF:FF:,FFFFFFFFF,
@A00234:352:HKFKNDSXX:3:1150:2428:14340 2:N:0:TCGCATCG+GTCAACTG
TTCCTGAGTTGAAATTTTTGCAGGTGAGCACACAGTTATCCCAAGCATCACAACTGGCTGGAGCCATAACGTCACAGCCTGGAAGGCAGCTTCCTCCTCACCGTCCCGGTTATTTTGCCGTAGGGGTTGTCCAGAGGCAGCAAAACCTCT
+
FFFFFFFFFFFFFFFFFFFFFFFFFFFFFFFFFFFFFFFFFFFFFFFFFFFFFFFFFFFFFFFFFFFFFFFFFFFFFFFFFFFFFFFFFFFFFFFFFFFFFFFFFFFFFFFFFFFFFFFFFFFFFFFFFFFFFFFFFFFFFFFFFFFFFF
@A00234:352:HKFKNDSXX:3:1150:21160:19257 2:N:0:TCGCATCG+GTCAACTG
CAGAATCGGGACGTGGACTTCGAGGCTACCTGGGGCGCTGTCCGGGACATTGTCCTGAAGAAATTTGCTGGGCCCTATGACAGAGGTGAATACTCACCTTCCGTGCAGAAGACCCTCTATGACATACAAGTGCTGACCCTGAGCCAGCTT
+
FFFFFFFFFFFFFFFFFFFFFFFFFFFFFFF:FFFFFFFFFFFFFFFFFFFFFFFFFFFFFFFFFFFFFFFFFFFFFFFFFFFFFFFFFFFFFFFFFFFFFFFFFFFFFFFFFFFFFF,FFFFFFFFF::FFFFFFFFFFFFFFFFFFFF
@A00234:352:HKFKNDSXX:3:1150:23321:25191 2:N:0:TCGCATCG+GTCAACTG
AAGGATTCATCAAGGACCAGTTCACTACTCTCCCCGAGGTGAAGGACCGATGCTTTGCCACTCAAGTGTACTGCAAGTGGCGCTACCAGAATCGGGACGTGGACTTCGAGGCTACCTGGGGCGCTGTCCGGGACATTGTCCTGAAGAAAT
+
FFFFFFFFFFFFFFFFFFFFFFFFFFFFFFFFFFFFFFFFFFFFFFFFFFFFFFFFFFFFFFFFFFFFFFFFFFFFFFFFFFFFFFFFFFFFFFFFFFFFFFFFFFFFFFFFF:FFFFFFFFFFFFFFFFFFFF,FFFFFFFFFFFFFFF
@A00234:352:HKFKNDSXX:3:1150:22426:29403 2:N:0:TCGCATCG+GTCAACTG
GGACTTCGAGGCTACCTGGGGCGCTGTCCGGGACATTGTCCTGAAGAAATTTGCTGGGCCCTATGACAGAGGTGAATACTCACCTTCCGTGCAGAAGACCCTCTATGACATACAAGTGCTGACCCTGAGCCAGCTTCCTGAGATAGAAGA
+
FFFF:FFFFFFFFFFFFFFFFFFFFFFFFFFFFFFFFFFFFFFFFFFFFFFFFFFFFFFFFFFFFFFFFFFFFFFFFFFFFFFFFFFFFFFFFFFFFFF:FFFFFFFFFFFFFFFFFFFFFFFFFFFFFFFFFFFFFFFFFFFFFFFFFF
@A00234:352:HKFKNDSXX:3:1150:26973:32299 2:N:0:TCGCATCG+GTCAACTG
AGATCAAACACTGTCATCATCCTAGGGATGTCTGGGTTGTACCAAAAACGTAATAAAACCATGTGAAAAAAAAATCATCCTAGTGTTTTGAAAATCTCTGGCTGAAGCTCCTCATGGAGGAGGGCAGAGGGGCTTGAACTTCCAACCCCA
+
FFFFFFFFFFF:FFFFFFFFFFF:FFFFFFFFFFFFFFFFFFFFFFFFFFFFFFFFFFFFF:FFF:FF:FFFFFFFFFFFFFFFFFF:FFFFFFF:FFFFFFFFFFFFFFFFFF:FFFFFFFFFFFFFFFFFFFFFFFFFFFFFFFFFFF
@A00234:352:HKFKNDSXX:3:1151:17490:12837 2:N:0:TCGCATCG+GTCAACTG
GACCGATGCTTTGCCACTCAAGTGTACTGCAAGTGGCGCTACCAGAATCGGGACGTGGACTTCGAGGCTACCTGGGGCGCTGTCCGGGACATTGTCCTGACGAAATTTGCTGGGCCCTATGACAGAGGTGAATACTCACCTTCCGTGCAG
+
FFFFFFFFFFFFFFFFFFF:FFFFFFFFFFFFFFFFFFFFFFFFFFFFFFFFFFFFFFFFFFFFFFFFFFFFFFFFFFFFFFFFFFFFFFF:FFFFFFFF,FF,FFFFFFFFFFFFFFF:FFFFFFFFFFFFFFFFFFFFFFFFFFFFFF
@A00234:352:HKFKNDSXX:3:1151:18457:13260 2:N:0:TCGCATCG+GTCAACTG
ATTTCAACTCAGGATACTGATTGCTCTGCTCTGTGGGAAGTAATTGCTCTTCCGTTTCTAGTTTAGCAAGGGGCTTGTAGCTGTGCGCACGTGGAGCCCTGCATTAGCAGACACCGCAGGCTCCGTGGCCTTGGGCAGATTCCTTTAAAA
+
FFFFFFFF:FFF,FFFFFFFFFFF:FFF,FFFFFF,FFFF:FFFFFFFFFFFFFFFFFFFFFFFFFFFFFF:FFFFFFFFFF:FFFFFFFFFFFF:FFFF,FFF,FFFFFFFF:FFF,F,FFFFFFFFF::FFFFFFFFFFF:FFF::F,
@A00234:352:HKFKNDSXX:3:1151:18159:14215 2:N:0:TCGCATCG+GTCAACTG
GTTATGGCTCCAGCCAGTTGTGATGCTTGGGATAACTGTGTGCTCACCTGCAAAAATTTCAACTCAGGATACTGATTGCTCTGCTCTGTGTGAAGTAATTGCTCTTCCGTTTCTAGTTTAGCAAGGGGCTTGTAGCTGTGCGCACGTGGA
+
FFFFFFFFFFF,FFFFFFFFFFFFF:FFF:F,FFF:FFFFFFFFFFFFFFFFFFFFFFFFFFFFFFFFFFF,FFFFFFFFFFF:FFFFFFF::FFFF,FFFFFFFFFFFFFFFFFFFFFFFF:FFFFF::FFFFFFFFFFFFFFFFFFFF
@A00234:352:HKFKNDSXX:3:1152:28483:15718 2:N:0:TCGCATCG+GTCAACTG
CTGCGCAAGGCCACGGAGCCTGCGGTGTCTGCTAATGCAGGGCTCCACGTGCGCACAGCTACAAGCCCCTTGCTAAACTAGAAACGGAAGAGCAATTACTTCACACAGAGCAGAGCAATCAGTATCCTGAGTTGAAATTTTTGCAGGTGA
+
FFFFFFFFFFFF:FFFFFFFFFFFFFFFFFFFFFFFFFFFFFFFFFFFFFFFFFFFFFF:FFFFFFFFFFFFFFFFFFFFFFFFFFFF:FFFFF::F:FFFF:FFFFFFFF,FFFFFFFFFFF:FFF,FFFF:FFFFFFFFFFF:FFFFF
@A00234:352:HKFKNDSXX:3:1152:8558:21543 2:N:0:TCGCATCG+GTCAACTG
GTGAATGTTTGGAAGGCTGATTTCCATGTCTTCTATCTCAGGAAGCTGGCTCAGGGTCAGCACTTGTATGTCATAGAGGGTCTTCTGCACGGAAGGTGAGTATTCACCTCTGTCATAGGGCCCAGCAAATTTCTTCAGGACCATGTCCCG
+
::FFFFFFFFF:FFFFFFF,,F,FFF::FFFFFFF:FFF:F:F:FF:F:,,:FFFFF:F:FFFFF:,F:FFFFFFFFFFFFF:FFFFF,FFFFFF:FFFFFF:,FFFFFF:FFFFFFF,:FFF,:FF:FF,,FFF:FFFF:,:FFFFFFF
@A00234:352:HKFKNDSXX:3:1152:20094:25488 2:N:0:TCGCATCG+GTCAACTG
GGGTGAGCACACAGTTATCCCAAGCATCACAACTGGCTGGAGCCATAACGTCACAGCCTGGAAGGCAGCTTCCTCCTCACCGTCCCGGTTATTTTGCCGTAGGGGTTGTCCAGAGGCAGCAAAACCTCTTCCTTGTTGATCAGCCCCATT
+
FFFFFFFFFFFFFFFFFFFFFFFFFFFFFFFFFFFFFFFFFFFFFFFFFFFFFFFFFFFFFFFFFFFFFFFFFFFFFFFFFFFFFFFFFFFFFFFFFFF:F:FFFFFFFFFFFFFFFFFFFFFFFFFFFFFFFFFFFFFFFFFFFFFFF,
@A00234:352:HKFKNDSXX:3:1152:12726:26349 2:N:0:TCGCATCG+GTCAACTG
ATGACATACAAGTGCTGACCCTGAGCCAGCTTCCTGAGATAGAAGACATGGAAATCAGCCTACCAAACATTCACTACTTTAACATCGACATGTCCAAAATGGGGCTGATCAACAAGGAAGAGGTTTTGCTGCCTCTGGACAACCCCTACG
+
FFFFFFFFFFFFFFFFFFFFFFFFFFFFFFFFFFFFFFFFFFF:FFFFFFFFFFFFFFFFFFFFFFFFFFFFFFFFFFFFFFFFFFFFFFFFFFFFFFFFFFFFFFFFFFFFFFFFFFFFFFFF:FFFFFFFFFFFFFFF:FFFFFFFFF
@A00234:352:HKFKNDSXX:3:1152:5593:29434 2:N:0:TCGCATCG+GTCAACTG
TAGCAAGGGGCTTGTAGCTGTGCGCACGTGGAGCCCTGCATTAGCAGACACCGCAGGCTCCGTGGCCTTGGGCAGATTCCTTTAAAACTGTGATCGGAGAATCACAGCGATATTTCTCCTTGCTGTTCTTGTGCCCTCTGCCTCAGACTC
+
FFFFFF:FFFFFFFFFFFFFFFFFFFFFFFFFFFFFFFFFFFFFFFFFFFFFFFFFFFFFFFFFF:FFFFFFFFFFFFFFFFFFFFFFFFFFFFFFFFFFFFFFFFFFFFFFFFFFFFFFFFFFFFFFFFFFFFFFFF:FFFFFFFFFFF
@A00234:352:HKFKNDSXX:3:1153:21377:4726 2:N:0:TCGCATCG+GTCAACTG
GAGGGGTTGTCCAGAGGCAGCAAAACCTCTTCCTTGTTGATCAGCCCCATTTTGGACATGTCGATGTTAAAGTAGTGAATGTTTGGAAGGCTGATTTCCATGTCTTCTATCTCAGGAAGCTGGCTCAGGGTCAGCACTTGTATGTCATAG
+
FFFFFF:FFFFFFFFFFFFFFFFFFFFFFFFFFFFFFFFFFFFFFFFFFFFFFFFFFFFFFFFFFFFFFFFFFFFFFFFFFFFFFFFFFFFFFFFFFFFFFF:FFFFFFFFFFFFFFFFFFFFFFFFFFFFFFFFFFFFFFFFFFFFFFF
@A00234:352:HKFKNDSXX:3:1153:11107:18787 2:N:0:TCGCATCG+GTCAACTG
GTTATGGCTCCAGCCAGTTGTGATGCTTGGGATAACTGTGTGCTCACCTGCAAAAATTTCAACTCAGGATACTGATTGCTCTGCTCTGTGTGAAGTAATTGCTCTTCCGTTTCTAGTTTAGCAAGGGGCTTGTAGCTGTGCGCACGTGGA
+
FFFFFFFFFFFFFFFFF:FFFFFFFFFFFFFFFFFFFFFFFFFFFFFFFFFFFFFFFFFFFFFFFFFFFFFFFFFFFFFFF:FFFFFFFFFFFFFFFFFFFFFFFFFFFFFF:FFFFFFFFFFFFFFFFFFFFFFFFFFFF:FFFFFFFF
@A00234:352:HKFKNDSXX:3:1154:5529:4053 2:N:0:TCGCATCG+GTCAACTG
TATGGCTCCAGCCAGTTGTGATGCTTGGGATAACTGTGTGCTCACCTGCAAAAATTTCAACTCAGGATACTGATTGCTCTGCTCTGTGTGAAGTAATTGCTCTTCCGTTTCTAGTTTAGCAAGGGGCTTGTAGCTGTGCGCACGTGGAGC
+
FFFFFFFFFFFFFFFFFFFFFFFFFFFFFFFFFFFFFFFFFFFFFFFFFFFFFFFFFFFFFFFFFFFFFFFFFFFFFFFFFFFFFFFFFFFFFFFFFFFFFFFFFFFFFFFFFFFFFFFFFFFFFFFFFFFFFFFFFFFFFFFFFFFFFF
@A00234:352:HKFKNDSXX:3:1154:26106:6934 2:N:0:TCGCATCG+GTCAACTG
TGTGTGCTCACCTGCAAAAATTTCAACTCAGGATACTGATTGCTCTGCTCTGTGTGAAGTAATTGCTCTTCCGTTTCTAGTTTAGCAAGGGGCTTGTAGCTGTGCGCACGTGGAGCCCTGCATTAGCAGACACCGCAGGCTCCGTGGCCT
+
FFFFFFFFFFFFFFFFFFFFFFFFFFFFFFFFFFFFFFFFFFFFFFFFFF:FFFFFFFFFF,FFFFFFFFFFFFFFFFFF,FFFFFFFFFFFF:FFFFFFFFFFFFFFFFFFFFFFFFFFFFFFFFFFFFFFFFFFFFFFFFFFFFFFF:
@A00234:352:HKFKNDSXX:3:1154:11080:13291 2:N:0:TCGCATCG+GTCAACTG
CCTGGGTTGAAATTTTTGCAGGTGAGCACACAGTTATCCCAAGCATCACAACTGGCTGGAGCCATAACGTCACAGCCTGGAAGGCAGCTTCCTCCTCACCGTCCCGGTTATTTTGCCGTAGGGGTTGTCCAGAGGCAGCAAAACCTCTTC
+
FFFFFFFFFFFFFFFFFFFFFFFFFFFFFFFFFFFFFFFFFFFFFFFFFFFFFFFFFFFFFFFFFFFFFFFFFFFFFFFFFFFFFFFFFFFFFFFFFFFFFFFFFFFFFFFFFFFFFF,FFFFFFFFFFF,FFFFFFFFFFF:FFFFFFF
@A00234:352:HKFKNDSXX:3:1154:15157:27555 2:N:0:TCGCATCG+GTCAACTG
GTTCACTACTCTCCCCGAGGTGAAGGACCGATGCTTTGCCACTCAAGTGTACTGCAAGTGGCGCTACCAGAATCGGGACGTGGACTTCGAGGCTACCTGGGGCGCTGTCCGGGACATTGTCCTGAAGAAATTTGCTGGGCCCTATGACAG
+
FFFFFFFFFFFFFFFFFFFF:FFFFFFFFFFFFFFFFFFFFFFFFFFFFF:FFFF,FFFFFFFFFFFFFFFFFFFFF,FFFFFFFFFFFFFFFF:FFFFFFFFFFFFFFFFFFFF:FFFFFFFFFFFFF:FF:FFFFFFFFFFFFFFFFF
@A00234:352:HKFKNDSXX:3:1154:28302:34632 2:N:0:TCGCATCG+GTCAACTG
GGCCGTAGGGGTTGTCCAGAGGCAGCAAAACCTCTTCCTTGTTGATCAGCCCCATTTTGGACATGTCGATGTTAAAGTAGTGAATGTTTGGAAGGCTGATTTCCATGTCTTCTATCTCAGGAAGCTGGCTCAGGGTCAGCACTTGTATGT
+
FFFFFFFFFFFFFFFFF:FFFFFFFFFFFFFFFFFFFFFFFFFFFFFFFFFFFFFFFFFFFF,FFFFFF:FFFFFFFFFFFFFF:FFFFFFFFFFFFFFFFFFFF:FF:FFFFFFFFFFFFFFFFFFFFFFFFFFFFFFFFFFFFF:FFF
@A00234:352:HKFKNDSXX:3:1155:29197:8437 2:N:0:TCGCATCG+GTCAACTG
GTGGAGCCCTGCATTAGCAGACACCGCAGGCTCCGTGGCCTTGGGCAGATTCCTTTAAAACTGTGATCGGAGAATCACAGCGATATTTCTCCTTGCTGTTCTTGTGCCCTCTGCCTCAGACTCTGTCTTTAGGATCCGATCGTTAAGGAA
+
FFFFFFFFFFFFFFFFFFFFFFFFFFFFFFFFFFFFFFFFFFFFFFFFFFFFFFFFFFFFFFFFFFFFFFFFFFFFFFFFFFFFFFFFFFFFFFFFFFFFFFFFFFFFFFFFFFFFFFFFFFFFFFFFFFFFFFFFFFFFFFFFFFFFF,
@A00234:352:HKFKNDSXX:3:1155:29559:12508 2:N:0:TCGCATCG+GTCAACTG
GACATTGTCCTGAAGAAATTTGCTGGGCCCTATGACAGAGGTGAATACTCACCTTCCGTGCAGAAGACCCTCTATGACATACAAGTGCTGACCCTGAGCCAGCTTCCTGAGATAGAAGACATGGAAATCAGCCTTCCAAACATTCACTAC
+
FFF:FFFFFF:F:,FF:FFFFFFFFFFFFFFFFFFFFFFFFFFFFFFFFFFFFFFFFFFFFFFFFFFFFFFFFFFFFF:FFFFF:FFFFFFFFFFFFFFFFFFFFFFFFFFFFFFFFFFF:FFFF:FFFFFFFFFF:FFFFFFFFFFF:F
@A00234:352:HKFKNDSXX:3:1155:12581:32393 2:N:0:TCGCATCG+GTCAACTG
GTTGAAATTTTTGCAGGTGAGCACACAGTTATCCCAAGCATCACAACTGGCTGGAGCCATAACGTCACAGCCTGGAAGGCAGCTTCCTCCTCACCGTCCCGGTTATTTTGCCGTAGGGGTTGTCCAGAGGCAGCAAAACCTCTTCCTTGT
+
FFFFFFFFFFFFFFFFFFFFFFFFFFFFFFFFFFFFFFFFFFFFFFFFFFFFFFFFFFFFFFFFFFF:FFFFFFFF:FFFFFFFFFFFFFFFFFFFFFFFFFFFFFFFFFFFFFFFFFFFFFFFFFFFFFFFF:FFFFFFFFF:FFFFFF
@A00234:352:HKFKNDSXX:3:1155:26793:32550 2:N:0:TCGCATCG+GTCAACTG
AAAGACCTCAAGGTCTTGAAAACAACCCAGTCTGGATTTGAAGGATTCATCAAGGACCAGTTCACTACTCTCCCCGAGGTGAAGGACCGATGCTTTGCCACTCAAGTGTACTGCAAGTGGCGCTACCAGAATCGGGACGTGGACTTCGAG
+
FFFFFFFFFFFFFFFFFFFFF:FFFFFFFFFFFFFFF,FFFFFFFFFFFFFFFFFFFFFFFFFFFFFFFFFFFFFFFFFFFFFFFFFFFFFFFFFFF:FFFFFFFFFFFFFFFF:FFFFFFFFFFFFFFF:FFFFFFFFFFFFFFFFFFF
@A00234:352:HKFKNDSXX:3:1155:24487:36886 2:N:0:TCGCATCG+GTCAACTG
GGTGAGCACACAGTTATCCCAAGCATCACAACTGGCTGGAGCCATAACGTCACAGCCTGGAAGGCAGCTTCCTCCTCACCGTCCCGGTTATTTTGCCGTAGGGGTTGTCCAGAGGCAGCACAACCTCTTCCTTGTTGATCAGCCCCATTT
+
FFFFFFFFFFFFFFFFFFFFFFFFFFFFFFFFFFFFFFFFFFF::FFFFFFFFFFFFFFFFFFFFFFFFFFFFFFFFFFFFFFFFFFFF:FFFFFFFF,FFFFFFFFFFFFFFFFFFFFF,FFFFFFFFFFFFFF:FFFFFFFFFF::F,
@A00234:352:HKFKNDSXX:3:1156:18439:3396 2:N:0:TCGCATCG+GTCAACTG
CCTAAAGACAGAGTCTGAGGCAGAGGGCACAAGAACAGCAAGGAGAAATATCGCTGTGATTCTCCGATCACAGTTTTAAAGGAATCTGCCCAAGGCCACGGAGCCTGCGGTGTCTGCTAATGCAGGGCTCCACGTGCGCACAGCTACAAG
+
FFFFFFFFFFFFFFFFFFFFFFFFFFFFFFFFFFFFFFFFFFFFFFFFFFFFFFFFFFFFFFFFFFFFFFFFFFFFFFFFFFFFFFFFFFFFFFFFFFFFFFFFFFFFFFFFFFFFFF:FFFFFFFFFFFF:FFFFFFFFFFFFF,FFFF
@A00234:352:HKFKNDSXX:3:1156:32904:15421 2:N:0:TCGCATCG+GTCAACTG
CACGGAGCCTGCGGTGTCTGCTAATGCAGGGCTCCACGTGCGCACAGCTACAAGCCCCTTGCTAAACTAGAAACGGAAGAGCAATTACTTCACACAGAGCAGAGCAATCAGTATCCTGAGTTGAAATTTTTGCAGGTGAGCACACAGTTA
+
FFFFFFFFFFFFFFFFFFFFFFFFFFFFFFFFFFFFFFFFFFF:FFFFFFFFFFFFFFFFFFF:FFFFFFFFFFFFFFFFFFFFFFFFFFFFFFFFFFFFFFFFFFFFFFFFFFFFFFFFFFFFFFFFFFFFFFFFFFFFFFFFFFFFFF
@A00234:352:HKFKNDSXX:3:1156:15076:21120 2:N:0:TCGCATCG+GTCAACTG
CCCAAGGCCACGGAGCCTGCGGTGTCTGCTAATGCAGGGCTCCACGTGCGCACAGCTACAAGCCCCTTGCTAAACTAGAAACGGAAGAGCAATTACTTCACACAGAGCAGAGCAATCAGTATCCTGAGTTGAAATTTTTGCAGGTGAGCA
+
FFFFFFFFFFFFFFFFFFFFFFFFFFFFFFFFFFFFFFFFFFFFFFFFFFFFFFFFFFFFFFFFFFFFFFFFF:F,FFFFFFFFFFF:FFFFFFFFFFFFFFFFFFFFFFFFFFFFFFFF,FFFFFFFFFFFFFFF:FFF,FFFFFFFFF
@A00234:352:HKFKNDSXX:3:1156:12554:21981 2:N:0:TCGCATCG+GTCAACTG
AGCTGCCTTCCAGGCTGTGACGTTATGGCTCCAGCCAGTTGTGATGCTTGGGATAACTGTGTGCTCACCTGCAAAAATTTCAACTCAGGATACTGATTGCTCTGCTCTGTGTGAAGTAATTGCTCTTCCGTTTCTAGTTTAGCAAGGGGC
+
FFFFFFFFFFFFFFFFFFFFFFFFFFFFFFFFFFFFFFFFFFFFFFF:FFFFFFFFFFFFFFFFFFFFFFFFFFFFFFFFFFFFFFFFFFFFFFFFFFFFFFFFFF:FFFFFFFFFFF:FFFFFFFFFFF,FFF:FFFFFFFFFFFFFFF
@A00234:352:HKFKNDSXX:3:1156:32696:22858 2:N:0:TCGCATCG+GTCAACTG
CCCGGTTATTTTGCCGTAGGGGTTGTCCAGAGGCAGCAAAACCTCTTCCTTGTTGATCAGCCCCATTTTGGACATGTCGATGTTAAAGTAGTGAATGTTTGGAAGGCTGATTTCCATGTCTTCTATCTCAGGAAGCTGGCTCAGGGTCAG
+
FFFFFFFFFFFFFFFFF:FFFFFFFFFFFFFFFFFFFFFFFFFFFFFFFFFFF:FFFFFFFFFFF:FFFFFFFFFFF:F,FFFFFFFFFFFFFFFFFFFFFFFFFFFFFFFFFFFFFFFFFFFFFFFFFFFFFFFFFFFFFFFFFFFFFF
@A00234:352:HKFKNDSXX:3:1156:31340:30154 2:N:0:TCGCATCG+GTCAACTG
GGACAACCCCTACGGCAAAATAACCGGGACGGTGAGGAGGAAGCTGCCTTCCAGGCTGTGACGTTATGGCTCCAGCCAGTTGTGATGCTTGGGATAACTGTGTGCTCACCTGCAAAAATTTCAACTCAGGATACTGATTGCTCTGCTCTG
+
FFFFFFFFFFFFFFFFF:FFFFFFFFFFFFFF:FFFFFFFFFFFFFFFFFFFFFFFFFFFFFFFFFFFFFFFFFFFFFF,FFFFFFFF:FFFFFF:FFFFFFFFFFFFFFFFFFFFFFFFFF:FFFFFFF:FFFFFFFFFFFFFFFFF,F
@A00234:352:HKFKNDSXX:3:1156:1705:31657 2:N:0:TCGCATCG+GTCAACTG
CTCGGTTATTTTGCCGTAGGGGTTGTCCAGAGGCAGCAAAACCTCTTCCTTGTTGATCAGCCCCATTTTGGACATGTCGATGTTAAAGTAGTGAATGTTTGGAAGGCTGATTTCCATGTCTTCTATCTCAGGAAGCTGGCTCAGGGTCAG
+
FFFFFFFFFFFFFFFFFFFFFFFFFFFFFFFFFFFFFFFFFFFFFFFF:FFFFFFFFFFFFFFFFFFFFFFFFFFFFFFFFFFFFFFFFFFFFFFFFFFFFFFFFFFFFFFFF,:FFFF:FFFFFFFFFFFFFFFFFFFFFFFF:FFFFF
@A00234:352:HKFKNDSXX:3:1157:16423:18850 2:N:0:TCGCATCG+GTCAACTG
AGGACCGATGCTTTGCCACTCAAGTGTACTGCAAGTGGCGCTACCAGAATCGGGACGTGGACTTCGAGGCTACCTGGGGCGCTGTCCGGGACATTGTCCTGAAGAAATTTGCTGGGCCCTATGACAGAGGTGAATACTCACCTTCCGAGC
+
FFFFFFFFFFFFFFFFFFFFFFFFFFFFFFFFFFFFFFFFFFFFFFFFFFFFFFFFFFFFFFFFFFFFFFFFFFFFFFFFFFFFFFFFFFFFFFFFFFFFFF:FF:,:FFFFFFFFFFFFFFFFFFFFFFFFFFFFFFFFFFFFFFFFFF
@A00234:352:HKFKNDSXX:3:1158:22553:4225 2:N:0:TCGCATCG+GTCAACTG
GGCTCCGTGGCCTTGGGCAGATTCCTTTAAAACTGTGATCGGAGAATCACAGCGATATTTCTCCTTGCTGTTCTTGTGCCCTCTGCCTCAGACTCTGTCTTTAGGATCCGATCGTTAAGGAAATAGTCGTAAAGCACTGGCTGCTGCCAC
+
FFFFFFFFFFFFFFFFFFFFFFFFF:FFFFFFFFFFFFFFFFFFFFFFFFFFFFFFFFFFFFFFFFFFFFFFFFFFFFFFFFFFFFFFFFFFFFFFFFFFFFFFFFFF::FFFFF,FFFF,FFFFFFFFFFF:FFFFFFFFFF:FFFFFF
@A00234:352:HKFKNDSXX:3:1158:5195:12085 2:N:0:TCGCATCG+GTCAACTG
AGGAAGAGCAATTACTTCACACAGAGCAGAGCAATCAGTATCCTGAGTTGAAATTTTTGCAGGTGAGCACACAGTTATCCCAAGCATCACAACTGGCTGGAGCCATAACGTCACAGCCTGGAAGGCAGCTTCCTCCTCACCGTCCCGGTT
+
FF:FFFFF:FFFFFFFF:F:FFF:FFFFFFFFFFFFFFFFF::FFFFFF:FFFFFFFFFF::FFFFFFFFFFFFF,FFFFFFFF,FFFFFFFFF:F:F:FFFFFFFFFFFF:FFFFFFF:FFFFFFFFFFFFFFFFFFFF:F:FFFFFFF
@A00234:352:HKFKNDSXX:3:1158:25581:21966 2:N:0:TCGCATCG+GTCAACTG
ACTGTGTGCTCACCTGCAAAAATTTCAACTCAGGATACTGATTGCTCTGCTCTGTGTGAAGTAATTGCTCTTCCGTTTCTAGTTTAGCAAGGGGCTTGTAGCTGTGCGCACGTGGAGCCCTGCCTTAGCAGACACCGCAGGCTCCGTGGC
+
FFFFFFFFFFFF,FFFFFFFFFFFFFFFF:FFFFFF:FFFFFFFFFFF:FFF:F,FFFF:FFFFFFF:FFFFF,FF:F,F,FFFFFFFFFFFFFF:FFF,F,FFFFFFFF:FFFFFFF,FFFF,FFF:FFFFFFF:FFFFFFFFFFFFFF
@A00234:352:HKFKNDSXX:3:1158:25672:36902 2:N:0:TCGCATCG+GTCAACTG
AGGCAGAGGGCACAAGAACAGCAAGGAGAAATATCGCTGTGATTCTCCGATCACAGTTTTAAAGGAATCTGCCCAAGGCCACGGAGCCTGCGGTGTCTGCTAATGCAGGGCTCCACGTGCGCACAGCTACAAGCCCCTTGCTAAACTAGA
+
FFFF:FFFFFFFFFFFFFFFFFFFFFFF:,FFFFFFFFFFFFFFFFFFFFFFFF:FFFFFFFFFFFFFFFFFFFFFFFFFFFFFFFFFFFFFFFFFFFFFFFFFFFFFFFFFFFFFFFFFFFFFFFFFFFFFFFFFFFFFFFFFFFFFFF
@A00234:352:HKFKNDSXX:3:1159:28456:6433 2:N:0:TCGCATCG+GTCAACTG
ATTCACTACTTTAACATCGACATGTCCAAAATGGGGCTGATCAACAAGGAAGAGGTTTTGCTGCCTCTGGACAACCCCTACGGCAAAATAACCGGGACGGTGAGGAGGAAGCTGCCTTCCAGGCTGTGACGTTATGGCTCCAGCCAGTTG
+
FFFFFFFFFFFFFFFFFFFFFFFFFFFFFFFFFFFFFFFFFFFFFFFFFF:FFFFFFFFFFFFFFFFFFFFFF:FFFFFFFFFFFFFFFFFFFFFFFFFFFFFFFFFFF:FFFFFFFFFFFFFFFFFFFFFFFFFFFFFFFFFFFFFFFF
@A00234:352:HKFKNDSXX:3:1159:13277:18255 2:N:0:TCGCATCG+GTCAACTG
GTTCAGATCAACGGATGTGGCAGCAGCCAGTGCTTTACGACTATTTCCTTAACGATCGGATCCTAAAGACAGAGTCTGAGGCAGAGGGCACAAGAACAGCAAGGAGAAATATCGCTGTGATTCTCCGATCACAGTTTTAAAGGAATCTGC
+
FFFFFFFFFFFFFFFFFFFFFFFFFFFFFFFFFFFFFFFFFFFFFFFFFFFFFFFFFFFFFFFFFFFFFFFFFFFFFFFFFFFFFFFFF:FFFFFFFFFFF:FFFFFFFFFFFFFFFFF:FFFFFFFFFFFFFFFFFFFFFFFF:FFFFF
@A00234:352:HKFKNDSXX:3:1159:12418:22529 2:N:0:TCGCATCG+GTCAACTG
CCCTCCTGCCCTCCTCCATGAGGAGCTTCAGCCAGAGATTTTCAAAACACTAGGATGATTTTTTTTTCACATGGTTTTATTACGTTTTTGGTACAACCCAGACATCCCTAGGATGATGACAGTGTTTGATCTCATGTTCAGATCAACGGA
+
FFFFFFFFFFFFFFFFFF,FFFFFFFFFFFFFFFFFFFFFFFFFFFFFFFFFFFFFFFFFFFFFFFFFFF:FFFF:FFFFFFFFFF:FFFFFFFFFFFFFFFFFFFFFFFFFFFFFFFFFFFFFF:FFFF:FFFFFFFFF:FFFFFFFFF
@A00234:352:HKFKNDSXX:3:1159:7374:28980 2:N:0:TCGCATCG+GTCAACTG
GGGGCTTGTAGCTGTGCGCACGTGGAGCCCTGCATTAGCAGACACCGCAGGCTCCGTGGCCTTGGGCAGATTCCTTTAAAACTGTGATCGGAGAATCACAGCGATATTTCTCCTTGCTGTTCTTGTGCCCTCTGCCTCAGACTCTGTCTT
+
FFFFFFFFFFFFFFFFFFFFFFFFFFFFFFFFFFFFFFFFFFFFFFFFFFFFFFFFFFFFFFFFFFFFFFFFFFFFFFFFFFFFFFFFFFFFFFFFFFFFFFFFFFFF:FFFFFFFFFFFFFFFFFFFFFFFFFFFFFFFFFFFFFFFFF
@A00234:352:HKFKNDSXX:3:1159:25681:30906 2:N:0:TCGCATCG+GTCAACTG
AAGCAATCAGTATCCTGAGTTGAAATTTTTGCAGGTGAGCACACAGTTATCCCAAGCATCACAACTGGCTGGAGCCATAACGTCACAGCCTGGAAGGCAGCTTCCTCCTCACCGTCCCGGTTATTTTGCCGTAGGGGTTGTCCAGAGGCA
+
F:FFFFFFFFFFFFFFFFFFFFFFFFFFFFFFFFFFFFFFFFFFFFFFFFFFFFFFFFFFFFFFFFFFFFFFFFFFFFFFFFFFFFFFFFFFFFFFFFFFFFFFFFFFFFFFFFFFFFFFFFFFFFFFFFFFFFFFFFFFFFFFFFFFFF
@A00234:352:HKFKNDSXX:3:1160:17770:5462 2:N:0:TCGCATCG+GTCAACTG
AACGGATCCTAAAGACAGAGTCTGAGGCAGAGGGCACAAGTACAGCAAGGAGAAATATCGCTGTGATTCTCCGATCACAGTTTTAAAGGAATCTGCCCAAGGCCACGGAGCCTGCGGTGTCTGCTAATGCAGGGCTCCACGTGCGCACAG
+
FFFFFFFFFFFFFFFFFFFFFFFFFFFFFFFFFFFFFFFF,FFFFFFFFFFFFFFFFFFFFFFFFFFFFFFFFFFFFFFFFFFFFF:FFFFFFFFFFFFFFFFFFFFFFFFFFFFFFFFFFFFFFFFFFFFFFFFFFFFFF:FFFFFFFF
@A00234:352:HKFKNDSXX:3:1160:20907:13213 2:N:0:TCGCATCG+GTCAACTG
AATCAAAGACCTCAAGGTCTTGAAAACAACCCAGTCTGGATTTGAAGGATTCATCAAGGACCAGTTCACTACTCTCCCCGAGGTGAAGGACCGATGCTTTGCCACTCAAGTGTACTGCAAGTGGCGCTACCAGAATCGGGACGTGGACTT
+
FFFFFFFFFFFFFFFFFFFFFFFFFFFFFFFFFFFFFFFFFFFFFFFFFFFFFFFFFFFFFFFFFFFFFFFFFFFFFFFFFFFFFFFFFFFFFFFFFFFFFFFFFFFFFFFFF:FFFFFFFFFFFFFFFFFFFFFFFFFFFFFFFFFFFF
@A00234:352:HKFKNDSXX:3:1160:17490:21167 2:N:0:TCGCATCG+GTCAACTG
AAAATAACCGGGACGGTGAGGAGGAAGCTGCCTTCCAGGCTGTGACGTTATGGCTCCAGCCAGTTGTGATGCTTGGGATAACTGTGTGCTCACCTGCAAAAATTTCAACTCAGGATACTGATTGCTCTGCTCTGTGTGAAGTAATTGCTC
+
FFFFFFFFFFFFFFFFFFFFFFFFFFFFFFFFFFFFFFFFFFFFFFFFFFFFFFFFFFFFFFFFFFFFFFFFFFFFFFFFFFFFFFFFFFFFFFFFFFFFFFFFFFFFFFFFFFFFFFFFF::FFFFFFFFF:FFFFFFFFFFFFFFFFF
@A00234:352:HKFKNDSXX:3:1160:32145:22654 2:N:0:TCGCATCG+GTCAACTG
AATCTGCCCAAGGCCACGGAGCCTGCGGTGTCTGCTAATGCAGGGCTCCACGTGCGCACAGCTACAAGCCCCTTGCTAAACTAGAAACGGAAGAGCAATTACTTCACACAGAGCAGAGCAATCAGTATCCTGAGTTGAAATTTTTGCAGG
+
FFFFFFFFFFFFFFF,FFFFFFFFFFFFFFFFFFFFFFFFFFFFFFFFFFFFFFFFFFFFFFFFFF:FFFFFFFFFFFF:FFFFFF,FFFF:FFFFFFFFFFFFFFFFFFFFFFFFFFFFFFFFF:FFFFFFFFFFFFFFF:FFFFFFFF
@A00234:352:HKFKNDSXX:3:1160:19162:35243 2:N:0:TCGCATCG+GTCAACTG
ATCGTTAAGGAAATAGTCGTAAAGCACTGGCTGCTGCCACATCCGTTGATCTGAACATGAGATCAAACACTGTCATCATCCTAGGGATGTCTGGGTTGTACCAAAAACGTAATAAAACCATGTGAAAAAAAAATCATCCTAGTGTTTTGA
+
FFFFFFFFFFFFFFFFFFFFFFFFFFFFFFFFFFFFFFFFFFFFFFFFFFFFFFFFFFFFFFFFFF:FFFFF:FFFFFFFFFFFFFFFFFFFFFFFFFFFFFFFFFFFF:FFFFFFFFFFFFFFFFFF:FFFFF:F::FFFFFFFFFFFF
@A00234:352:HKFKNDSXX:3:1161:22968:17722 2:N:0:TCGCATCG+GTCAACTG
GTGAATGTTTGGAAGGCTGATTTCCATGTCTTCTATCTCAGGAAGCTGGCTCAGGGTCAGCACTTGTATGTCATAGAGGGTCTTCTGCACGGAAGGTGAGTTTTCACCTCTGTCATCGGGCCCAGCAAATTTCTTCAGGACAATGTCCCG
+
FFFFFFFFFFFFFFFFFFFFFFFFFFFFFFFFFFFFFFFFFFFFFFFFFFFFFFFFFFFFFFF,,FFFFFFFFFFFFFFFFFFF:FFFFFFFFFF:FF:F:,FFFFF::FFFFFFF,FFFFFFFFFFFFF:FFFFFFFFFF:FFFFFFFF
@A00234:352:HKFKNDSXX:3:1161:19895:19977 2:N:0:TCGCATCG+GTCAACTG
CGGGCACAAGAACAGCAAGGAGAAATATCGCTGTGATTCTCCGATCACAGTTTTAAAGGAATCTGCCAAAGGCCACGGAGCCTGCGGTGTCTGCTAATGCAGGGCTCCACGTGCGCACAGCTACAAGCCCCTTGCTAAACTAGAAACGGA
+
FFFFFFFFFFFFFFFFFFFFFFFFFFFFFFFFFFFFFFFFFFFFFFFFFFFFFFFFFFFFFFFFFFFFFFFFFFFFFFFFFFFFFFFFFFFFFFFFFFFFFFFFFFFFFFFFFFFFFFFFFFFFFFFFFFFFFFFFFFFFFFFFFFFFFF
@A00234:352:HKFKNDSXX:3:1161:25536:30499 2:N:0:TCGCATCG+GTCAACTG
TAGGGCACAAGAACAGCAAGGAGAAATATCGCTGTGATTCTCCGATCACAGTTTTAAAGGAATCTGCCCAAGGCCACGGAGCCTGCGGTGTCTGCTAATGCAGGGCTCCACGTGCGCACAGCTACAAGCCCCTTGCTAAACTAGAAACGG
+
FFFFFFFFFFFFFFFFFFFFFFFFF:FFFFFFFFFFFFFFFFFFFFFFFFFFFFFFFFFFFFFFFFFFFFFFFFFFFFFFFFFFFFFFFFFFFFFFFFFFFFFFFFFFFFFFFFFFF:FFFFFFFFFFFFFFFFFFF:FFFFFFFFFFFF
@A00234:352:HKFKNDSXX:3:1161:25663:34100 2:N:0:TCGCATCG+GTCAACTG
GGACAACCCCTACGGCAAAATAACCGGGACGGTGAGGAGGAAGCTGCCTTCCAGGCTGTGACGTTATGGCTCCAGCCAGTTGTGATGCTTGGGATAACTGTGTGCTCACCTGCAAAAATTTCAACTCAGGATACTGATTGCTCTGCTCTG
+
FFFFFFFFFFFFFFFFFFFFFFFFFFFFFFFFFFFFFFFFF:F:FFFFFFFFFFFFFFFFFFFFFFFFFFFFFFFFF,FFFFFFFFFFFFFFFFFFFFFFFFFFFFFFFFFFFFFFFFFFFFFFFFFFFFFFFFFFFF,FFFFFFFFFFF
@A00234:352:HKFKNDSXX:3:1162:27163:14434 2:N:0:TCGCATCG+GTCAACTG
AGAGCAATCAGTATCCTGAGTTGAAATTTTTGCAGGTGAGCACACAGTTATCCCAAGCATCACAACTGGCTGGAGCCATAACGTCACAGCCTGGAAGGCAGCTTCCTCCTCACCGTCCCGGTTATTTTGCCGTAGGGGTTGTCCAGAGGC
+
FFFFFFFFFFFFFFFFFFFFFFFFFFFFFFFFFFFFFFFFFFFFFFFFFFFFFFFFFFFFFFFFFFFFFFFFFFFFF:FFFFFFFFFFFFFFFFFFFFFFFFFFFFFFFFFFFFFFFFFFFFFFFFFFFFFFFFFFFFFFFFFFFFFFFF
@A00234:352:HKFKNDSXX:3:1162:29668:28385 2:N:0:TCGCATCG+GTCAACTG
CTTCCTGAGATAGAAGACATGGAAATCAGCCTTCCAAACATTCACTACTTTAACATCGACATGTCCAAAATGGGGCTGATCAACAAGGAAGAGGTTTTGCTGCCTCTGGACAACCCCTACGGCAAAATAACCGGGACGGTGAGGAGGAAG
+
FF:FFFFFFFFFFFFFFF:FFFFFFFFFFFFFFFFFFFF,FFFFFF:FFFFFFFFFFFFFFFFFFFFFFFFFFFFFFFFFFFFFFFF,FFFFFFFFFFFFFFFFFFFFFFFF:FFFFF:FFFFFFFFFFFFFFFFFFF:FFFFFFFFF:F
@A00234:352:HKFKNDSXX:3:1163:9046:6167 2:N:0:TCGCATCG+GTCAACTG
AACAGTGTTTGATCTCATGTTCAGATCAACGGATGTGGCAGCAGCCAGTGCTTTACGACTATTTCCTTAACGATCGGATCCTAAAGACAGAGTCTGAGGCAGAGGGCACAAGAAAAGCAAGGAGAAATATCGCTGTGATTCTCAGATCAC
+
FFFFFFFFF::FFFFFFFFF:F:FF,,FF:F:FF:F:FFF::F:F,FFFF,FF:FFFFFFFFFFFFFFFFFFFFFF:FFFF,FFFFFFF:F:FFF:FFFFF:FFF:FF:FFFFF,FF,FFF,FFFFFFFFF:,:FFFFF:FFF,FF:,FF
@A00234:352:HKFKNDSXX:3:1163:15239:33332 2:N:0:TCGCATCG+GTCAACTG
CTTTAACATCGACATGTCCAAAATGGGGCTGATCAACAAGGAAGAGGTTTTGCTGCCTCTGGACAACCCCTACGGCAAAATAACCGGGACGGTGAGGAGGAAGCTGCCTTCCAGGCTGTGACGTTATGGCTCCAGCCAGTTGTGATGCTT
+
FFFFFFFFFFFFFFFFFFFFFFFFFFFFFFFFFFFFFFFFFFFFFFFFFFFFFFFFFFFFFFFFFFFFFFFFFFFFFFFFFFFFFFFFFFFFFFFFFFFFFFFFFFFFFFFFFFFFFFFFFFFFFFFFFFFFFFFFF:FFFFFFFFFFFF
@A00234:352:HKFKNDSXX:3:1164:9516:10864 2:N:0:TCGCATCG+GTCAACTG
CCGGGACATTGTCCTGAAGAAATTTGCTGGGCCCTATGACAGAGGTGAATACTCACCTTCCGTGCAGAAGACCCTCTATGACATACAAGTGCTGACCCTGAGCCAGCTTCCTGAGATAGAAGACATGGAAATCAGCCTTCCAAACATTCA
+
FFFFFFFFFFFFFFFFF:FFFFFFFFFFFFFFFFFFFFFFFFFFFFFFFFFFFFFFFFFFFFFFFFFFFFFFFFFFFFFFFFFFFFFFFFFFFFFFFFFFFFFFFFFFFFFFFFFFFFFFFFFFFFFFFFFFFFFFFFFFFFFFF:FFFF
@A00234:352:HKFKNDSXX:3:1164:7853:16908 2:N:0:TCGCATCG+GTCAACTG
CCCAGCAAATTTCTTCAGGACAATGTCCCGGACAGCGCCCCAGGTAGCCTCGAAGTCCACGTCCCGATTCTGGTAGCGCCACTTGCAGTACACTTGAGTGGCAAAGCATCGGTCCTTCACCTCGGGGAGAGTAGTGAACTGGTCCTTGAT
+
FFFFFFF:FFFFFFFFFFFFFFFFF:FFFFFFFFFFFFFFFFFFFFFFFFFFFFFFFFFFFFFFFFFFFFFFFF,FFFFFFFFFFF:FF:FFFFFFFFFFFFFFFFFFFFFFFFFFFFFFFFFFFFFFFFFFFFFFFFFFFFFFFFFFFF
@A00234:352:HKFKNDSXX:3:1164:24605:30733 2:N:0:TCGCATCG+GTCAACTG
GGGACGTGGACTTCGAGGCTACCTGGGGCGCTGTCCGGGACATTGTCCTGAAGAAATTTGCTGGGCCCTATGACAGAGGTGAATACTCACCTTCCGTGCAGAAGACCCTCTATGACATACAAGTGCTGACCCTGAGCCAGCTTCCTGAGA
+
F:FFFFFFFFFFFFF:,FFFF:FF:FF:FFFFF,FFF:FFF:F:FFFFF,FFFF:FF,FFFFFFF:F,FFFFFFFFFF:FFFFFFFFFFFFFFFFF:F::FFF,FF,FFFFFFFFFFFFFFF::FF:FFFFFFFFFFFFFFFF,FFFFFF
@A00234:352:HKFKNDSXX:3:1164:29143:31203 2:N:0:TCGCATCG+GTCAACTG
CAGCCGAGCAATCAGTATCCTGAGTTGAAATTTTTGCAGGTGAGCACACAGTTATCCCAAGCATCACAACTGGCTGGAGCCATAACGTCACAGCCTGGAAGGCAGCTTCCTCCTCACCGTCCCGATTATTTTGCCGTAGGGGTTGTCCAG
+
FFFFFFFFFFFFFFFFFFFFFFFFFFFFFFFFFFFFFFFFFFFFFFFFFFFFFFFFFFFFFFFFFFFFFFFFFFFFFFFFFFFFFFFFFFFFFFFFFFFFFFFFFFFF:FFFFFFFFFFFFFFFFFFFFFFFF:FF:FFFFFFFFFFF:F
@A00234:352:HKFKNDSXX:3:1164:27389:35775 2:N:0:TCGCATCG+GTCAACTG
CTCGAAGTCCACGTCCCGATTCTGGTAGCGCCACTTGCAGTACACTTGAGTGGCAAAGCATCGGTCCTTCACCTCGGGGAGAGTAGTGAACTGGTCCTTGATGAATCCTTCAAATCCAGACTGGGTTGTTTTCAAGACCTTGAGGTCTTT
+
FFFFFFFFFFFFFFFFFFF,FF,FFFFFFFFFFFFFFFFFFFFFFFFFFFFFFFFFFFFFFFFFFFFFFFFFF,FFFFFFFFFFFFFFF:FFFFFFFFFF:FFFFFFF:FFFFFFF:FFFF:FFFFFFFFFFFFFFFFFFFFFFFFFFFF
@A00234:352:HKFKNDSXX:3:1165:27344:4820 2:N:0:TCGCATCG+GTCAACTG
GCCAGCTTCCTGAGATAGAAGACATGGAAATCAGCCTTCCAAACATTCACTACTTTAACATCGACATGTCCAAAATGGGGCTGATCAACAAGGAAGAGGTTTTGCTGCCTCTGGACAACCCCTACGGCAAAATAACCGGGACGGTGAGGA
+
,FFFFFF::FF,FFFFFFFF,FFFFF:F,FFFFF,F,F,FFFFFFF,FFFFFFF,FFFFF:F,FFF,FF:,FFFF,F:F:FFFFFFFFFFF:,FFFF:FFFFF:,F::FFFFFFFFFF:,FFFFFF,F:FFFFFFFFFFF:FF,FFFFFF
@A00234:352:HKFKNDSXX:3:1165:16550:6355 2:N:0:TCGCATCG+GTCAACTG
CTGTCCGGGACATTGTCCTGAAGAAATTTGCTGGGCCCTATGACAGAGGTGAATACTCACCTTCCGTGCAGAAGACCCTCTATGACATACAAGTGCTGACCCTGAGCCAGCTTCCTGAGATAGAAGACATGGAAATCAGCCTTCCAAACA
+
FFFFFFFFFFFFFFFFFFFFFFFFFFFFFFFFFFFFFFFFFFFFFFFFFFFFFFFFFFFFFFFFFFFFFFFFFFFFFFFFFFFFFFFFFFFFFFFFFFFFFFFFFFFFFFFFFFFFFFFFFFFFFFFFFFFFFFFFFFFFFFFFFFFFFF
@A00234:352:HKFKNDSXX:3:1165:13160:25316 2:N:0:TCGCATCG+GTCAACTG
GTAATTGCTCTTCCGTTTCTAGTTTAGCAAGGGGCTTGTAGCTGTGCGCACGTGGAGCCCTGCATTAGCAGACACCGCAGGCTCCGTGGCCTTGGGCAGATTCCTTTAAAACTGTGATCGGAGAATCACAGCGATATTTCTCCTTGCTGT
+
FFFFFFFFFFFFFFFF:FFFFFFFF:FFFFFFFFFFFFFFFFFFFFFFFFFFFFFFFFFFFFFFFFFFFFFFFFFFFFFFFFFFFFFFFFFFFFFFFFFFFFFFFFFFFFFFFFFFFFF:FFFFFFF,FFFFFFFFFFFFFFFFFFFFFF
@A00234:352:HKFKNDSXX:3:1165:10981:29058 2:N:0:TCGCATCG+GTCAACTG
CTCTTCCGTTTCTAGTTTAGCAAGGGGCTTGTAGCTGTGCGCACGTGGAGCCCTGCATTAGCAGACACCGCAGGCTCCGTGGCCTTGGGCAGATTCCTTTAAAACTGTGATCGGAGAATCACAGCGATATTTCTCCTTGCTGTTCTTGTG
+
FFFFFFFFFFFFF:FFFFFFFFFFFFFFFFFFFFFFFFFFFFFFFFFFFFFFFFFFFFFFFFF:FFFFFFFFFFFFFFFFFFFFFFFFFFFFFFFFFFFFF:FFFFFFFFFFFFFFFFFFFFFFFFFFFFFFFFFFFFFFFFFFFFFFFF
@A00234:352:HKFKNDSXX:3:1165:15022:29230 2:N:0:TCGCATCG+GTCAACTG
AAAATTTCAACTCAGGATACTGATTGCTCTGCTCTGTGTGAAGTAATTGCTCTTCCGTTTCTAGTTTAGCAAGGGGCTTGTAGCTGTGCGCACGTGGAGCCCTGCATTAGCAGACACCGCAGGCTCCGTGGCCTTGGGCAGATTCCTTTA
+
FFFFFFFFFFFFF,FFFFFFFFFFFFFFFFFFFF,F,FFF:FF:FFFFFFFFFFFFFF:FFFFFFFFFFF,,FFFFFFFFFFFFFFFFFFFFFFFFFFFFFFFFFFFF,FFFFFFFFFFFFFFFFFFFFFFFF:FFFFFFFFFFFF:FFF
@A00234:352:HKFKNDSXX:3:1165:15745:36996 2:N:0:TCGCATCG+GTCAACTG
GTGTGCTCACCTGCAAAAATTTCAACTCAGGATACTGATTGCTCTGCTCTGTGTGAAGTAATTGCTCTTCCGTTTCTAGTTTAGCAAGGGGCTTGTAGCTGTGCGCACGTGGAGCCCTGCATTAGCAGACACCGCAGGCTCCGTGGCCTT
+
:FFFFFFFFFFFFFFFFFFFFFFFFFFFFFFFFFFFFFFFFFFFFFFFFFFFFFFFFFFFFFFFFFFFFFFFFFFFFFFFFFFFFF,FFFFF:FFFFFFFFFFFFFFFFFFFFFFFFFFFFFFFFFFFFFFFFFFFFFFFFFFFFFFFFF
@A00234:352:HKFKNDSXX:3:1167:5168:7341 2:N:0:TCGCATCG+GTCAACTG
ATACAAGTGCTGACCCTGAGCCAGCTTCCTGAGATAGAAGACATGGAAATCAGCCTTCCAAACATTCACTACTTTAACATCGACATGTCCAAAATGGGGCTGATCAACAAGGAAGAGGTTTTGCTGCCTCTGGACAACCCCTACGGCAAA
+
FFFFFFFFFFFFFFFFFFFFFFFFFFF:FFFFFFFFFFFFFFFFFFFFFFFFFFFFFFFFFFFFFFFFFFFFFFFFFFFFFFFFFFFFFFFFFFFFFFFFFFFFFFFFFFFFFFFFFFFFFFFFFFFFFFFFFFFFFFFFFFFFFFFFFF
@A00234:352:HKFKNDSXX:3:1167:22742:29731 2:N:0:TCGCATCG+GTCAACTG
CCTCTATGACATACAAGTGCTGACCCTGAGCCAGCTTCCTGAGATAGAAGACATGGAAATCAGCCTTCCAAACATTCACTACTTTAACATCGACATGTCCAAAATGGGGCTGATCAACAAGGAAGAGGTTTTGCTGCCTCTGGACAACCC
+
FFFFFFFFFFFFFFFFFFFFFFFFFFFFFFFFFFFFFFFFFFFFFFFFFFFFFFFFFFFFFFFFFFFFFFFFFFFFFFFFFFFFFFFFFFFFFFFFFFFFFFF:FFFFFFFFFFFFFFFFFFFFFFFFFFFFFFFFFFFFFFFFFFFFFF
@A00234:352:HKFKNDSXX:3:1167:14642:36965 2:N:0:TCGCATCG+GTCAACTG
ACGATGTTAAAGTAGTGAATGTTTGGAAGGCTGATTTCCATGTCTTCTATCTCAGGAAGCTGGCTCAGGGTCAGCACTTGTATGTCATAGAGGGTCTTCTGCACGGAAGGTGAGTATTCACCTCTGTCATAGGGCCCAGCAAATTTCTTC
+
FFFFFFFFFFFFFFFFFFFFFFFFFFFFFFFFFFFFFFFFFFF:FFFFFFFFFFFFFFFFFFFFFFFFFFFFFFFFFFFFFFF:FFFFFFFFFFFFFFFFFFFFFFF,FFFFFFF,FFFFFFFFFFFFFF:FFFFFFFFFFFFFFFFFFF
@A00234:352:HKFKNDSXX:3:1169:29894:22889 2:N:0:TCGCATCG+GTCAACTG
CCTGGTTGATCAGCCCCATTTTGGACATGTCGATGTTAAAGTAGTGAATGTTTGGAAGGCTGATTTCCATGTCTTCTATCTCAGGAAGCTGGCCCAGGGTCAGCACTTGTATGTCATAGAGGGTCTTCTGCACGGAAGGTGAGTATTCAC
+
FFFFFFFFFFFFFFFFF,FFFFFFFF:FFFFFFFFFFFFFFFFFFFFFFFFFFFFFFFFFFFFFFFFFFFFFFFFFFFFFFFFFFFFFFFFFFFFFFFFFFFFFFFFFFF:FFFFFFFFFFFFFFFF:FFFFFFFFFFFFFFFFFFFFFF
@A00234:352:HKFKNDSXX:3:1170:3965:16752 2:N:0:TCGCATCG+GTCAACTG
GTCGGATCCTAAAGACAGAGTCTGAGGCAGAGGGCACAAGAACAGCAAGGAGAAATATCGCTGTGATTCTCCGATCACAGTTTTAAAGGAATCTGCCCAAGGCCACGGAGCCTGCGGTGTCTGCTAATGCAGGGCTCCACGTGCGCACAG
+
FFFFFFFFFFFFFFFF:FFFFFFFFFFFFFFFFFFFFF:FFFFFFFFFFFFFFFFFFFFFFFFFFFFFFFFFFFFFFFFFFFFFFFFFFF:FFFFFFFFFFFFFFFFFFFFFFFFFFFFFFFFFF:FFFFFFFFFFFF:FFFFFFFFF,F
@A00234:352:HKFKNDSXX:3:1170:4716:17425 2:N:0:TCGCATCG+GTCAACTG
TGCATTAGCAGACACCGCAGGCTCCGTGGCCTTGGGCAGATTCCTTTAAAACTGTGATCGGAGAATCACAGCGATATTTCTCCTTGCTGTTCTTGTGCCCTCTGCCTCAGACTCTGTCTTTAGGATCCGATCGTTAAGGAAATAGTCGTA
+
FFF:FFFFFFFFFFFFFFFFFFFFFFFFFFFFFFFFFFFFFFFFFFFFFFFFFFFFFFFFFFFFFFFFFFFFFFFFFFFFFFFFFFFFFFFFFFFFFFFFFFFFFFFFFFFFFFFFFFFFFFFFFFFFFFFFFFF,FFFF:FFFFFFFFF
@A00234:352:HKFKNDSXX:3:1171:31792:14779 2:N:0:TCGCATCG+GTCAACTG
CAGCTTCCTGAGATAGAAGACATGGAAATCAGCCTTCCAAACATTCACTACTTTAACATCGACATGTCCAAAATGGGGCTGATCAACAAGGAAGAGGTTTTGCTGCCTCTGGACAACCCCTACGGCAAAATAACCGGGACGGTGAGGAGG
+
FFFFFFFFFFFFFFFFFFFFF:FFFF:FFFFFFFFFFFFFFFFFFFFFFFFFFFFFFFFFFFFFFFFFFFFFFFFFFFFFFFFFFFFFFFFFFFFFFFFFFFFFFFFFFFFFFFFFFFFFFFFFFFFFFFFFFFFFFFFFFF:FFFFFFF
@A00234:352:HKFKNDSXX:3:1171:27073:29058 2:N:0:TCGCATCG+GTCAACTG
GCAGTGTTTGATCTCATGTTCAGATCAACGGATGTGGCAGCAGCCAGTGCTTTACGACTATTTCCTTAACGATCGGATCCTAAAGACAGAGTCTGAGGCAGAGGGCACAAGAACAGCAAGGAGAAATATCGCTGTGATTCTCCGATCACA
+
FFFFFFFFFFFFFFFFFFFFFFFFFFFFFFFFFFFFFFFFFFFFFFFFFFFFFFFFFFFFFFFFFFFFFFFFFFFFFFFFFFFFFFFFFFFFFFFFFFF,FFFFFF,FF:FFFFFFFFFFFFFFFF:F:FFFFFFFFFFFFFFFFFFFFF
@A00234:352:HKFKNDSXX:3:1171:29966:30499 2:N:0:TCGCATCG+GTCAACTG
ATTGGTACAACCCAGACATCCCTAGGATGATGACAGTGTTTGATCTCATGTTCAGATCAACGGATGTGGCAGCAGCCAGTGCTTTACGACTATATCCTTAACGATCGGATCCTAAAGACAGAGTCTGAGGCAGAGGGCACAAGAACAGCA
+
FFFFFFFFFFFFFFFFFFFFFFFFFFFFFFFFFFFFFFFFFFFFFFF:FFFFFFFFFFFFFFFFFFFFFFFFFFFFFFFFFFFFFFFFFFFFF,FFFFFFFFFFFFFFFFFFFFFFFFFFFFFFFFFFFFFFFFFFFFFFFFFFFFFFFF
@A00234:352:HKFKNDSXX:3:1171:29731:30655 2:N:0:TCGCATCG+GTCAACTG
ATTGGTACAACCCAGACATCCCTAGGATGATGACAGTGTTTGATCTCATGTTCAGATCAACGGATGTGGCAGCAGCCAGTGCTTTACGACTATTTCCTTAACGATCGGATCCTAAAGACAGAGTCTGAGGCAGAGGGCCCAAGAACAGCA
+
FFFFFFFFFFFFFFFFFFFFFFF:FF:FF:FFFF:FFF:FFFFFF,FFFFF:FFFF:FFFFFFFFFFFFFFFFFFFFFFFFFFFFFFFFFFFFFFFFF,FFFF,FFFFFF:FFFFFFFFFFFFFFFFFFFF,FFFFFF:F:FFFFFFFF:
@A00234:352:HKFKNDSXX:3:1171:32108:34303 2:N:0:TCGCATCG+GTCAACTG
GTCCGGGACATTGTCCTGAAGAAATTTGCTGGGCCCTATGACAGAGGTGAATACTCACCTTCCGTGCAGAAGACCCTCTATGACATACAAGTGCTGACCCTGAGCCAGCTTCCTGAGATAGAAGACATGGAAATCAGCCTTCCAAACATT
+
FFFFFFFFFFFFFFFF,F:FFF:FFFFFFFFFFFFFFFFFFFFFFFFFFFFFFFFFFFFFFFFF:FFFFFFFFFFFFFFFFFFFFFFFFFFFFFFFFFFFFFFFFFFFFFFFFFFFFFF:FFFFFFFFFFF:FFFFFFFFFFFFFFFFFF
@A00234:352:HKFKNDSXX:3:1172:10068:20682 2:N:0:TCGCATCG+GTCAACTG
CGTTATGGCTCCAGCCAGTTGTGATGCTTGGGATAACTGTGTGCTCACCTGCAAAAATTTCAACTCAGGATACTGATTGCTCTGCTCTGTGTGAAGTAATTGCTCTTCCGTTTCTAGTTTAGCAAGGGGCTTGTAGCTGTGCGCACGTGG
+
FFFFFFFFFFFFFFFFFFFFFFFFFFFFFFFFFFFFFFFFFFFFFFFFFFFFFFFFFFFFFFFFFFFFFFFFFFFFFFFFFFFFFFF:FFFFFFFFFFFFFFFFFFFFFFF:FFFFFFFFFFFFFFFFFF:FFFFF:FFFFFFF:FFFFF
@A00234:352:HKFKNDSXX:3:1172:32407:27712 2:N:0:TCGCATCG+GTCAACTG
GTGAATACTCACCTTCCGTGCAGAAGACCCTCTATGACATACAAGTGCTGACCCTGAGCCAGCTTCCTGAGATAGAAGACATGGAAATCAGCCTTCCAAACATTCACTACTTTAACATCGACATGTCCAAAATGGGGCTGATCAACAAGG
+
FFFFFFFFFFFFFFFFFFFFFFFFFFFFFFFFFFFFFFFFFFFFFFFFFFFFFFFFFFFFFFFFFFFFFFFFFFFFFFFFFFFFF:FFFFFFFFFFFFFFFFFFFFFFFFFFFFFFFFFFFFFFFFFFFFFFFFFFFFFFFFFFFFFFFF
@A00234:352:HKFKNDSXX:3:1173:4463:15389 2:N:0:TCGCATCG+GTCAACTG
CATGGTTTTATTACGTTTTTGGTACAACCCAGACATCCCTAGGATGATGACAGTGTTTGATCTCATGTTCAGATCAACGGATGTGGCAGCAGCCAGTGCTTTACGACTATTTCCTTAACGATCGGATCCTAAAGACAGAGTCTGAGGCAG
+
FFFFFFFFFFFFFFFFFFFFFFFFFFFFFFFFFFFFFFFFFFFFFFFFFFFFFFFFFFFFFFFFFFFFFFFFFFFFFFFFFFFFFFFFFFFFFFFFFFFFFFFFFFFFFFFFFFFFFFFFFFFFFFFFFFFFFFFFFFFFFFFFFFFFFF
@A00234:352:HKFKNDSXX:3:1173:28167:18490 2:N:0:TCGCATCG+GTCAACTG
CCGACTATTTCCTTAACGATCGGATCCTAAAGACAGAGTCTGAGGCAGAGGGCACAAGAACAGCAAGGAGAAATATCGCTGTGATTCTCCGATCACAGTTTTAAAGGAATCTGCCCAAGGCCACGGAGCCTGCGGTGTCTGCTAATGCAG
+
FFFFFFFFFFFFFFFFFFFFFFFFFFFFFFFFFFFFFFFFFFFFFFFFFFFFFFFFFFFFFFFFFFFFFFFFFFFFFFFFFFFFFFFFFFFFFFFFFFFFFFFFFFFFFFFFFFFFFFFFFFFFFFFFFFFFFFFFFFFFFFFFFFFFFF
@A00234:352:HKFKNDSXX:3:1174:16676:4038 2:N:0:TCGCATCG+GTCAACTG
GGCTGATCAACAAGGAAGAGGTTTTGCTGCCTCTGGGCAACCCCTACGGCAAAATAACCGGGACGGTGAGGAGGAAGCTGCCTTCCAGGCTGTGACGTTATGGCTCCAGCCAGTTGTGATGCTTGGGATAACTGTGTGCTCACCTGCAAA
+
:FFFFFFFFFFFFFFFFFFF:FFFFFFFFFFFF,F:FFFFFFFFFFFFFFFFFFFFFFFFFFFFFFFFFFFFFFFFFFFFFFFFFFFFFFFFFFFFFFFFFFFFFFFFFFFFFFFFFFFFFFFFFFFFFFFF:FFFFFFFFFFFFF:FFF
@A00234:352:HKFKNDSXX:3:1174:19461:9737 2:N:0:TCGCATCG+GTCAACTG
TGGCAGAGGGCACAAGAACAGCAAGGAGAAATATCGCTGTGATTCTCCGATCACAGTTTTAAAGGAATCTGCCCAAGGCCACGGAGCCTGCGGTGTCTGCTAATGCAGGGCTCCACGTGCGCACAGCTACAAGCCCCTTGCTAAACTAGA
+
FFFF:F:FFFF:FFFFFFFFFFFFFFFFFFFFFFFFFFFFFFFFFFFFFFFFFFFFFFFFF:FFFFFFFFFFFFFFFFFFFFFFFFFFFFFFFFFF:FFFFFFFFFFFFFFFFFFFFFFFF:FFFFFFFFFFFFFFFFFFFFFFFFFFFF
@A00234:352:HKFKNDSXX:3:1175:27073:1157 2:N:0:TCGCATCG+GTCAACTG
CTGCTAATGCAGGGCTCCACGTGCGCACAGCTACAAGCCCCTTGCTAAACTAGAAACGGAAGAGCAATTACTTCACACAGAGCAGAGCAATCAGTATCCTGAGTTGAAATTTTTGCAGGTGAGCACACAGTTATCCCAAGCATCACAACT
+
FFFFFFFFFFFFFFFFFFFFFFFFFFFFFFFFFFFFFFFFFFFFFFFFFFFFFFFFFFFFFFFFFFFFFFFFFFFFFFFFFFFFFFFFFFFFFFFFFFFFFFFFFFFFFFFFFFFFFFFFFFFFFFFFFFFFFFFFFFFFFFFFFFFFFF
@A00234:352:HKFKNDSXX:3:1175:29107:3521 2:N:0:TCGCATCG+GTCAACTG
CTCCTTGTTGATCAGCCCCATTTTGGACATGTCGATGTTAAAGTAGTGAATGTTTGGAAGGCTGATTTCCATGTCTTCTATCTCAGGAAGCTGGCTCAGGGTCAGCACTTGTATGTCATAGAGGGTCTTCTGCACGGAAGGTGAGTATTC
+
FFFFFFFFFFFFFFFFFFFF::FFFFFFF,FFFFFFFFFFF:FFFFFFF:FFFFFFFFFFFFFFFFFFFFFFFF:FFFFFFFFFFFFFFFFFFFFFFFFFFFFFFFFFFFFFFFFFFFFFFFFFFFFFFFFFFFFFFF::FF::FF,,FF
@A00234:352:HKFKNDSXX:3:1175:11812:23547 2:N:0:TCGCATCG+GTCAACTG
TATTTCTCCTTGCTGTTCTTGTGCCCTCTGCCTCAGACTCTGTCTTTAGGATCCGATCGTTAAGGAAATAGTCGTAAAGCACTGGCTGCTGCCACATCCGTTGATCTGAACATGAGATCAAACACTGTCATCATCCTAGGGATGTCTGGG
+
FFFFFFFFFFFFFFFFFFFFFFFFFFFFFFFFFFFFFFFFFFFFFFFFFFFFFFFFFFFFFFFFFF::FFFFFFFFFFFFFFFFFFFFFFFFFFFFFFFFFFFFFFFFFFFFFFFFFFFFFFFFFFFFFFFFFFFFFFFFFFFFFFFFFF
@A00234:352:HKFKNDSXX:3:1175:5376:25113 2:N:0:TCGCATCG+GTCAACTG
GATTGCTCTGCTCTGTGTGAAGTAATTGCTCTTCCGTTTCTAGTTTAGCAAGGGGCTTGTTGCTGTGCGCACGTGGAGCCCTGCATTAGCAGACACCGCAGGCTCCGTGGCCTTGGGCAGATTCCTTTAAAACTGTGATCGGAGAATCAC
+
FFFFFFFFFFFFFFFFFFFFFFFFFFFFFFFFFFFFFFFFFFFFFFFFFFFFFFFFFFFFFFFFFFFFFFFFF:FFFFFFFFFFFFFFFFFFFFFFFFFFFFFFFFFFFFFFFFFFFFFFFFFFFFFFFFFFFFFFFFFFFFFFFFFFFF
@A00234:352:HKFKNDSXX:3:1175:9616:26193 2:N:0:TCGCATCG+GTCAACTG
TCCTTGACGATCGGATCCTAAAGACAGAGTCTGAGGCAGAGGGCACAAGAACAGCAAGGAGAAATATCGCTGTGATTCTCCGATCACAGTTTTAAAGGAATCTGCCCAAGGCCACGGAGCCTGCGGTGTCTGCTAATGCAGGGCTCCACG
+
FFFFFFFFFFFFFFFFFFFFFFF:FFFFFFFFFFFFFFFFFFFFFFFFFFFFFFFFFFFFFFFFFFFFFFFFFFFFFFFFFFFFFFFFFFFFFFFFFFFFFFFFFFFFFFFFFFFFFFFFFFFFFFFFFFFFFFF:FFFFFFFFFFFFFF
@A00234:352:HKFKNDSXX:3:1175:8856:27101 2:N:0:TCGCATCG+GTCAACTG
GATTGCTCTGCTCTGTGTGAAGTAATTGCTCTTCCGTTTCTAGTTTAGCAAGGGGCTTGTTGCTGTGCGCACGTGGAGCCCTGCATTAGCAGACACCGCAGGCTCCGTGGCCTTGGGCAGATTCCTTTAAAACTGTGATCGGAGAATCAC
+
FFFFFFFFFFFFFFFFFFFFFFFFFFFFFFFFFFFFFFFFFFFFFFFFFFFFFFFFFFFFFFFFFFFFFFFFFFFFFFFFFFFFFFFFFFFFFFFFFFFFFFFFFFFFFFFFFFFFFFFFFFFFFFFFFFFFFFFFFFFFFFFFFFFFFF
@A00234:352:HKFKNDSXX:3:1175:12834:28855 2:N:0:TCGCATCG+GTCAACTG
GTCTTCTGCACGGAAGGTGAGTGTTCACCTCTGTCATAGGGCCCAGCAAATTTCTTCAGGACAATGTCCCGGACAGCGCCCCAGGTAGCCTCGAAGTCCACGTCCCGATTCTGGTAGCGCCACTTGCAGTACACTTGAGTGGCAAAGCAT
+
FFF:FFFFFFFFFF,FFFF:F:,FFF,,FFF,F,F:,,FFFFFFFFFFFFFFFFFFFFFFFFFFFFFFFFFFFF:FFFFFFF:FFFFFFFFFFFFFFFFFFFFFFFFFFFF:FFFFFFFFFFFFFFFFFFFFFFFFFFFFFFFFFFFFFF
@A00234:352:HKFKNDSXX:3:1176:20808:8312 2:N:0:TCGCATCG+GTCAACTG
ACCCAGACATCCCTAGGATGATGACAGTGTTTGATCTCATGTTCAGATCAACGGATGTGGCAGCAGCCAGTGCTTTACGACTATTTCCTTAACGATCGGATCCTAAAGACAGAGTCTGAGGCAGAGGGCACAAGAACAGCAAGGAGAAAT
+
FFFFFFFFFFFFFFFFFFFFF:FFFFFFFFFFFF:FFFFFFFFFFFFFFFFFFFFFFFFFFFFFFFFFFFFFFFFFFFFFFFFFFFFFFFFFFFFFFFFFFFFFFF::FFFFFFFFFFFFFF:FFFFFF:FFFFFFFFFFFFFFFFFFFF
@A00234:352:HKFKNDSXX:3:1176:10592:20462 2:N:0:TCGCATCG+GTCAACTG
CCTAGGGATGTCTGGGTTGTACCAAAAACGTAATAAAACCATGTGAAAAAAAAATCATCCTAGTGTTTTGAAAATCTCTGGCTGAAGCTCCTCATGGAGGAGGGCAGGGGGGCTTGAACTTCCAACCCCAGCTGAGGAGTGATTTGCATT
+
FF:FFFFFFFFFFFFFFFFFFFFFFFFFFFFFFFFFFFFFFFFFFFFFFFFFFFFFFFFFFFFFFFFFFFFFFFFFFFFFFFFFFFFF:FFFFFFFFFFFF:FFFFFFFFFFFFFFFFFFFFFFFFFFFFFFFFFFFFFFFFFFFFFFFF
@A00234:352:HKFKNDSXX:3:1176:8142:29403 2:N:0:TCGCATCG+GTCAACTG
GTTATTTTGCCGTAGGGGTTGTCCAGAGGCAGCAAAACCTCTTCCTTGTTGATCAGCCCCATTTTGGACATGTCGATGTTAAAGTAGTGAATGTTTGGAAGGCTGATTTCCATGTCTTCTATCTCAGGAAGCTGGCTCAGGGTCAGCACT
+
FFFF:FFFFFFFFFFFFFFFFFFFFFFFFFFFF:FF::FFFFFFFFFFFFFFFFFFFFFF:FFFFFFFFFFFFFFF,F:FFFFF:FFFFFFFFFFFFFFFFFFFFFFFFFFFFFFFFFFF:FFFF:FFFFFFFFFFFF,FFFFFFFF,FF
@A00234:352:HKFKNDSXX:3:1177:5828:4914 2:N:0:TCGCATCG+GTCAACTG
CCCGGGCAGCGCCCCAGGTAGCCTCGAAGTCCACGTCCCGATTCTGGTAGCGCCACTTGCAGTACACTTGAGTGGCAAAGCATCGGTCCTTCACCTCGGGGAGAGTAGTGAACTGGTCCTTGATGAATCCTTCAAATCCAGACTGGGTTG
+
FFFFFFF:FFFFFFFFFFFFFFFFFFFFFFFFFFFFFFFFFFFFFFFFFFFF:FFFFFFFFFFFFFFFFFFFFFFFFFFF:FFFFFFFFFFFFFFFFFFFFFFFFFFFFFFFFFFFFFFFFFFFFFFFFFFFFFFFFFFFFFFFFFFFFF
@A00234:352:HKFKNDSXX:3:1177:15600:6965 2:N:0:TCGCATCG+GTCAACTG
GAAGGACCGATGCTTTGCCACTCAAGTGTACTGCAAGTGGCGCTACCAGAATCGGGACGTGGACTTCGAGGCTACCTGGGGCGCTGTCCGGGACATTGTCCTGAAGAAATTTGCTGGGCCCTATGACAGAGGTGAATACTCACCTTCCGT
+
FFFFFFFFFFFFFFFFFFFFFFFFFFFFFFFFFFFFFFFFFFFFFFFFFFFFFFFFFFFFFFFFFFFFFFFFFFFFFFFFFFFFFFFFFFFFFFFFFFFFF:FF,FFFF::FFFFFFFFFFFFFFFFFFFFFFFFFFFFFFFFFFFFFFF
@A00234:352:HKFKNDSXX:3:1177:32479:13056 2:N:0:TCGCATCG+GTCAACTG
CTGCGGTGTCTGCTAATGCAGGGCTCCACGTGCGCACAGCTACAAGCCCCTTGCTAAACTAGAAACGGAAGAGCAATTACTTCACACAGAGCAGAGCAATCAGTATCCTGAGTTGAAATTTTTGCAGGTGAGCACACAGTTATCCCAAGC
+
FFFFFFFFFFFFFFFFFFFFFFFFFFFFFFFFFFFFFFFFFFFFFFFFFFFFFFFFFFFFFFFFFFFFFFFFFFFFFFFFFFFFFFFFFFFFFFFFFFFFFFFF:FFFFFFFFFFFFFFFFFFFFFFFFFFFFFFFFFFFFFFFFFFFFF
@A00234:352:HKFKNDSXX:3:1177:32280:14027 2:N:0:TCGCATCG+GTCAACTG
CTGCGGTGTCTGCTAATGCAGGGCTCCACGTGCGCACAGCTACAAGCCCCTTGCTAAACTAGAAACGGAAGAGCAATTACTTCACACAGAGCAGAGCAATCAGTATCCTGAGTTGAAATTTTTGCAGGTGAGCACACAGTTATCCCAAGC
+
FFFFFFFFFFFFFFFFFFFFFFFFFFFFFF:FFFFFFFFFFFFFFFFFFFFFFFFFFFFFFFFFFFFFFFFFFFFFFFFFFFFFFFFFFFFFFFFFFFFFFFFFFFFFFFFFFFFFFFFFFFFFFFFFFFFFFFFFFFFFFFFFFFFFFF
@A00234:352:HKFKNDSXX:3:1177:8332:15389 2:N:0:TCGCATCG+GTCAACTG
ATCGGATCCTAAAGACAGAGTCTGAGGCAGAGGGCACAAGAACAGCAAGGAGAAATATCGCTGTGATTCTCCGATCACAGTTTTAAAGGAATCTGCCCAAGGCCACGGAGCCTGCGGTGTCTGCTAATGCAGGGCTCCACGTGCGCACAG
+
FFFFFFFFFFFFFFFFFFFFFFFF,FFFFFFFFFFFFFFFFFFFFFFFFFFFFFFFFFFFFFFFFFFFFFFFFFFFFFFFFFFFFFFFFFFFFFFFFFFFFFFFFFFFFFFFFFFFFFFFFFFFFFFFFFFFFFFFFFFFFFFFFFFFFF
@A00234:352:HKFKNDSXX:3:1177:8639:33301 2:N:0:TCGCATCG+GTCAACTG
TGGTTTTATTACGTTTTTGGTACAACCCAGACATCCCTAGGATGATGACAGTGTTTGATCTCATGTTCAGATCAACGGATGTGGCAGCAGCCAGCGCTTTACGACTATTTCCTTAACGATCGGATCCTAAAGACAGAGTCTGAGGCAGAG
+
FFFFFFFFFFFFFFFFFFF:FFFFFFFFF:FFFFFF::FFFFFFFFFFFFFFFFFF:FFFFFFFFFFFF:FFFFFFF:FF:FFF:FFFFFFFFFF:FFFFFFFFFFFF:FFFFF:FFFF,FFFFFFFFFFF:FFFFF::FFFF:FFFFF:
@A00234:352:HKFKNDSXX:3:1177:14597:36761 2:N:0:TCGCATCG+GTCAACTG
ATTCACTACTTTAACATCGACATGTCCAAAATGGGGCTGATCAACAAGGAAGAGGTTTTGCTGCCTCTGGACAACCCCTACGGCAAAATAACCGGGACGGTGAGGAGGAAGCTGCCTTCCAGGCTGTGACGTTATGGCTCCAGCCAGTTG
+
FFFFFFFFF:FFFFFFFFFFFFFFFFFFFFFFFFFFFFFFFFFFFFFFFFFFFFFFFFFFFFFFFFFFFFFFFFFFFFFFFFFFF:::FFFFFFFFFFFFFFFFFFFFFFFFFFFFFFFFFFFFFFFFFFFFFFFFFFFFFFFFFFFFFF
@A00234:352:HKFKNDSXX:3:1178:26368:17033 2:N:0:TCGCATCG+GTCAACTG
CTTGAAAACAACCCAGTCTGGATTTGAAGGATTCATCAAGGACCAGTTCACTACTCTCCCCTAGGTGAAGGACCGATGCTTTGCCACTCAAGTGTACTGCAAGTGGCGCTACCAGAATCGGGACGTGGACTTCGAGGCTACCTGGGGCGC
+
FFFFFFFFFFFFFFFFFFFFFFFFFFFFFFFFFFFFFFFFFFFFFFFFFFFFFFFFFFFFFFFFFFFFFFFFFFFFFFFFFFFFFFFFFFFFFFFFFFFFFFFFFFFFFFFFFFFFFFFFFFFFFFFFFF:FFFFFFFFFFFFFFFFFFF
@A00234:352:HKFKNDSXX:3:1178:25446:35258 2:N:0:TCGCATCG+GTCAACTG
CCAGTTGTGATGCTTGGGATAACTGTGTGCTCACCTGCAAAAATTTCAACTCAGGATACTGATTGCTCTGCTCTGTGTGAAGTAATTGCTCTTCCGTTTCTAGTTTAGCAAGGGGCTTGTAGCTGTGCGCACGTGGAGCCCTGCATTAGC
+
FFFFFFFFFFFFFFFFFFFFFFFFFFFFFFFFFFFFFFFFFFFFFFFFFFFFFFFFFFFFFFFFFFFFFFFFFFFFFFFFFFFFFFFFFFFFFFFFFFFF:FFFFFFFFFFFFFFFFFFFFFFFFFFFFFFFFFFFFFFFFFFFFFFFFF
@A00234:352:HKFKNDSXX:3:1201:24505:2910 2:N:0:TCGCATCG+GTCAACTG
CCCTTGTTGATCAGCCCCATTTTGGACATGTCGATGTTAAAGTAGTGAATGTTTGGAAGGCTGATTTCCATGTCTTCTATCACAGGAAGCTGGCTCAGGGTCAGCACTTGTATGTCATAGAGGGTCTTCTGCACGGAAGGTGAGTCTTCA
+
FFFFFFFFFFFFFFFFFFFFFFFFFFFFFFFFFF:FFFFFFFFFFFFF,FFFFFFFFFFFFFFFFFFF:FFFFFFFFFFFFFFFFFFFFFFFFFFFFFFFFFFFFFFFFFFFFFFFFFF,FFFFFFFFFFFFFFFFFFFFFFFFF:FF::
@A00234:352:HKFKNDSXX:3:1202:18322:30561 2:N:0:TCGCATCG+GTCAACTG
GGAAGCTGCCTTCCAGGCTGTGACGTTATGGCTCCAGCCAGTTGTGATGCTTGGGATAACTGTGTGCTCACCTGCAAAAATTTCAACTCAGGATACTGATTGCTCTGCTCTGTGTGAAGTAATTGCTCTTCCGTTTCTAGTTTAGCAAGG
+
FFFFFFFFFFFFFFFFFFFFFFFFFFFFFFFFFFFFFFFFFFFFFFFFFFFFFFFFFFFFFFFFFFFFFFFFFFFFFFFFFFFFFFFFFFFFFFFFFFFFFFFFFFFFFFFFFFFFFFFFFFFFFFFFFFFFFFFFFFFFFFFFFFFFFF
@A00234:352:HKFKNDSXX:3:1203:12301:11334 2:N:0:TCGCATCG+GTCAACTG
TGCATCCTGAGTTGAAATTTTTGCAGGTGAGCACACAGTTATCCCAAGCATCACAACTGGCTGGAGCCATAACGTCACAGCCTGGAAGGCAGCTTCCTCCTCACCGTCCCGGTTATTTTGCCGTAGGGGTTGTCCAGAGGCAGCAAAACC
+
FFFFFFFFFFFFFFFFFFFFFFFFFFFFFFFFFFFFFFFFFFFFFFFFFFFFFFFFFFFFFFFFFFFFFFFFFFFFFFFFFFFFFFFFFFFFFFFFFFFFFFFFFFFFFFFFFF:FFFFFFFFFFFFFFFFFFFFFFFFFFFFFFFFFFF
@A00234:352:HKFKNDSXX:3:1203:12897:15342 2:N:0:TCGCATCG+GTCAACTG
GAAATGACGATGTTAAAGTAGTGAATGTTTGGAAGGATGATTTACATGTCTTCTATCTCATGAAGCTGGCTCAGGGTCAGCACTTGTATGTAATAGATGGTCTTCTGCAAGCAAGGTGAGTATTCACCTCTGTCATAGGGCCCACAAAAT
+
FF,F,F,,,,F,F,FFF,,F,FFFF,,F,,:,:F,:,F:FFF,,,,,,::F:F,F,FF:F,,FFFF,F::FF:,:,F,FFFF,,F,,F,,F,:FF:F,,,F,FF,F,FF,,,F:,F,F:,F,FF:F,,F:,:FFFFF,,:FF,F,,FF:F
@A00234:352:HKFKNDSXX:3:1203:22742:16266 2:N:0:TCGCATCG+GTCAACTG
TGGAAATCAGCCTTCCAAACATTCACTACTTTAACATCGACATGTCCAAAATGGGGCTGATCAACAAGGAAGAGGTTTTGCTGCCTCTGGACAACCCCTACGGCAAAATAACCGGGACGGTGAGGAGGAAGCTGCCTTCCAGGCTGTGAC
+
FFFF:FFFFFFFFFFFFFFFFFFFFFFFFFFFFFFFFFFFFFFFFFFFFFFFFFFFFFFFFFFFFFFFFFFFFFFFFFFFFFFFFFFFFFFFFFF:FFFFFFFFFFFFFFFFFFFFFFFFFFFFFFFFFFFFFFFFFFFFFFFFFFFFFF
@A00234:352:HKFKNDSXX:3:1203:12020:29136 2:N:0:TCGCATCG+GTCAACTG
TGTGTGCTCACCTGCAAAAATTTCAACTCAGGATACTGATTGCTCTGCTCTGTGTGAAGTAATTGCTCTTCCGTTTCTAGTTTAGCAAGGGGCTTGTAGCTGTGCGCACGTGGAGCCCTGCATTAGCAGACACCGCAGGCTCCGTGGCCT
+
FFFFFFFFFFFFFFFFFFFFFFFFFFFFFFFFFFFFFFFFFFFFFFFFFFFFFFFFFFFFFFFFFFFFFFFFFFFFFFFFFFFFFFFFFFFFFFFFFFFFFFFFFFFFFFFFFFFFFFFFFFFFFFFFFFFFFFFFFFFFFFFFFFFFFF
@A00234:352:HKFKNDSXX:3:1203:4001:36511 2:N:0:TCGCATCG+GTCAACTG
GGGTCTTCTGCACGGAAGGTGAGTATTCACCTCTGTCATAGGGCCCAGCAAATTTCTTCAGGACAATGTCCCGGACAGCGCCCCAGGTAGCCTCGAAGTCCACGTCCCGATTCTGGTAGCGCCACTTGCAGTACACTTGAGTGGCAAAGC
+
FFFFFFFFFFFFFFFFFFFFF,FFFFFFFFFFFFFFF:FFFFFFFFFFFFFFFFFFFFFFFFFFFFFFFFFFFFFFFFFFFFFFFFFF:FFFFFFFFFFFFFFFFFFFFFFFFFFFFFFFFFFFFFFFFFFFFFFFFFFFFFFFFFFFFF
@A00234:352:HKFKNDSXX:3:1203:3332:36949 2:N:0:TCGCATCG+GTCAACTG
GGTTATTCTGCACTGAAGGTGAGTATTAAACTCTGTCATATTGCCCAGAAAATTTCTTCAGGACAATGTCACGGACAGCTCCCCAGGTAGACTCGAATTAAACGTACCGATTCTGTTAGAGCAACTTGCAGTACACTTGAGTGGAAAATC
+
F,,,,F,:F,FFF:,FFF,,,FFFFFF,F,,FFFFF,F:F,,:,,FFF,FFF,F,,,F,:,:F,FF,,:,,F,,:FF,,,:FF,F,FFFF,F:F,:F,,,,F:,,:,,FF:,F,,,FF,,,,,F,:,,FF,F:,FF,,,FFF:,,FFF,,
@A00234:352:HKFKNDSXX:3:1204:25455:3646 2:N:0:TCGCATCG+GTCAACTG
AGGCAGAGGGCACAAGAACAGCAAGGAGAAATATCGCTGTGATTCTCCGATCACAGTTTTAAAGGAATCTGCCCAAGGCCACGGAGCCTGCGGTGTCTGCTAATGCAGGGCTCCACGTGCGCACAGCTACAAGCCCCTTGCTAAACTAGA
+
FFFFFFFFFFF:FFFFFFFFFFFFFFFFFFFFFFFFFFFFFFFFFFFFF:FFFFFFFFFFFF:FFFFFFFFFFFFFFFFFFFFFFFFFFFFFF,FFFFFFF:FFFFFFFFFFFFFFFFFFFFFFFFFF,FFFFFFFFFFFFFFFFFFFFF
@A00234:352:HKFKNDSXX:3:1204:10682:9345 2:N:0:TCGCATCG+GTCAACTG
AGGCAGAGGGCACAAGAACAGCAAGGAGAAATATCGCTGTGATTCTCCGATCACAGTTTTAAAGGAATCTGCCCAAGGCCACGGAGCCTGCGGTGTCTGCTAATGCAGGGCTCCACGTGCGCACAGCTACAAGCCCCTTGCTAAACTAGA
+
FFFFFFFFFFFFFFFFFFFFFFFFFFFFF:FFFFFFFFFFFFFFFFFFFFFFFFFFFFFFFFFFFFFFFFFFFFFFFFFFFFFFFFFFFFFFFFFFFFFFFFFFFFFFFFFFFFFFFFFFFFFFFFFFFFFFFFFFFFFFF,:FFFF:FF
@A00234:352:HKFKNDSXX:3:1204:32660:31031 2:N:0:TCGCATCG+GTCAACTG
GTGAGGAGGAAGCTGCCTTCCAGGCTGTGACGTTATGGCTCCAGCCAGTTGTGATGCTTGGGATAACTGTGTGCTCACCTGCAAAAATTTCAACTCAGGATACTGATTGCTCTGCTCTGTGTGAAGTACTTGCTCTTCCGTTTCTAGTTT
+
FFF:FFFFF:FFFFFFFFFFFFFFFFFFFFFFFFFFFFFFFFFFFFFFFFFFFFFFFFFFFFFFFFFFFFFFFFFFFFFFFFFFFFFFFFFFFFFFFFFFFFFFFFFF:F:F,FF::FFFFFFFFFFF,FFFFFFFFF:FFFFFFFFFFF
@A00234:352:HKFKNDSXX:3:1205:11216:4069 2:N:0:TCGCATCG+GTCAACTG
ATCGGGACGTGGACTTCGAGGCTACCTGGGGCGCTGTCCGGGACATTGTCCTGAAGAAATTTGCTGGGCCCTATGACAGAGGTGAATACTCACCTTCCGTGCAGAAGACCCTCTATGACATACAAGTGCTGACCCTGAGCCAGCTTCCTG
+
FFFFFFFFFFFFFFFFFFFFFFFFFFFFFFFFFFFFFFFFFFFFFFFFFFFFFFFFFFFFFFFFFFFFFFFFFFFFFFFFFFFFFFFFFFFFFFFFFFFFFFFFFFFFFFFFFFFFFFFFFFFFFFFFFFFFFFFFFFFFFFFFFFFFFF
@A00234:352:HKFKNDSXX:3:1205:21079:10379 2:N:0:TCGCATCG+GTCAACTG
AGCTTCCTCCTCACCGTCCCGGTTATTTTGCCGTAGGGGTTGTCCAGAGGCAGCAAAACCTCTTCCTTGTTGATCAGCCCCATTTTGGACATGTCGATGTTAAAGTAGTGAATGTTTGGAAGGCTGATTTCCATGTCTTCTATCTCAGGA
+
FFFFFFFFFFFFFFFFFFFFFFFFFFFFFFFFFFFFFFF:FFFFFFFFFFFFFFFFFFFFFFFFFFFFFFFFFFFFFFFFFFF::FFFFFFFFFFFFFF:FF:FFFFFFFFFFFFFFFFFFFFFFFFFFFFFFFFFFFFFFFFFFFFFFF
@A00234:352:HKFKNDSXX:3:1205:17653:19820 2:N:0:TCGCATCG+GTCAACTG
CCCCTTGCTAAACTAGAAACGGAAGAGCAATTACTTCACACAGAGCAGAGCAATCAGTATCCTGAGTTGAAATTTTTGCAGGTGAGCACACAGTTATCCCAAGCATCACAACTGGCTGGAGCCATAACGTCACAGCCTGGAAGGCAGCTT
+
FFFFFFFFFFF,FFFFFFFFFFFFFFFFFFFFFFFFFFFFFFFFFFFFFFFFFFFFFFFFFFFFFFFFF:FFFFFFFFFFFFFFFFFFFFFFFFFFFF:FFFFFFFFFFFFFFFFFFFF:FFFFFFFFFFFFFFFFFFFFFFFFFFFFFF
@A00234:352:HKFKNDSXX:3:1205:30400:28995 2:N:0:TCGCATCG+GTCAACTG
CTGTCCGGGACATTGTCCTGAAGAAATTTGCTGGGCCCTATGACAGAGGTGAATACTCACCTTCCGTGCAGAAGACCCTCTATGACATACAAGTGCTGACCCTGAGCCAGCTTCCTGAGATAGAAGACATGGAAATCAGCCTTCCAAACA
+
FFFFFFFFFFFFFFFFFFFFFFFFFFFFFFFFFFFFFFFFFFFFFFFFFFFFFFFFFFFFFFFFFFFFFFFFFFFFFFFFFFFFFFFFFFFFFFFFFFFFFFFFFFFFFFFFFFFFFFFFFFFFFFFFFFFFFF:FFFFFFFFFFFFFFF
@A00234:352:HKFKNDSXX:3:1205:1000:34162 2:N:0:TCGCATCG+GTCAACTG
CCGGGACATTGTCCTGAAGAAATTTGCTGGGCCCTATGACAGAGGTGAATACTCACCTTCCGTGCAGAAGACCCTCTATGACATACAAGTGCTGACCCTGAGCCAGCTTCCTGAGATAGAAGACATGGAAATCAGCCTTCCAAACATTCA
+
FFFFFFFFFFFFFFFFFFFFFFFFFFFFFFFFFF:FFFFFFFFFFFFFFFFFFFFFFFFFFFFFFFF:FFFFFFFFFFFF:FF:FFFFFFFFFFFFFFFFFFFFFFFFFFFFFFFFFFFFFFFFFFFFFFFFFFFFFFFFFFF,FFFFF:
@A00234:352:HKFKNDSXX:3:1206:7744:32597 2:N:0:TCGCATCG+GTCAACTG
ATTTCTCCTTGCTGTTCTTGTGCCCTCTGCCTCAGACTCTGTCTTTAGGATCCGATCGTTAAGGAAATAGTCGTAAAGCACTGGCTGCTGCCACATCCGTTGATCTGAACATGAGATCAAACACTGTCATCATCCTAGGGATGTCTGGGT
+
FFFFFFFFFFFFFFFFFFFFFFFFFFFFFFFFFFFFFFFFFFFFFFFFFFFFFFFFFFFFFFFFFFFFFFFFFFFFFFFFFFFFFFFFFFFFFFFFFFFFFFFFFFFFFFFFFFFFF:FFFFFFFFFFFFFFFFFFFFFFFFFFFFFFFF
@A00234:352:HKFKNDSXX:3:1207:26648:17926 2:N:0:TCGCATCG+GTCAACTG
ATCGGATCCTAAAGACAGAGTCTGAGGCAGAGGGCACAAGAACAGCAAGGAGAAATATCGCTGTGATTCTCCGATCACAGTTTTAAAGGAATCTGCCCAAGGCCACGGAGCCTGCGGTGTCTGCTAATGCAGGGCTCCACGTGCGCACAG
+
FFFFFFFFFFFFFFFF,FFFFFFFFFFFFFFFFFFFFF:FFFFFFFFFFFFFFFFFFFFFFFFFFFFFFFFFFFFFFFFFFFFFFFFFFFFFFFFFFFFFFFFFFFFFFFFFFFFFFFFFFFFFF:FFFFFFFFFFFF,FFFFFFFFFFF
@A00234:352:HKFKNDSXX:3:1207:17192:23500 2:N:0:TCGCATCG+GTCAACTG
CTGTCCGGGACATTGTCCTGAAGAAATTTGCTGGGCCCTATGACAGAGGTGAATACTCACCTTCCGTGCAGAAGACCCTCTATGACATACAAGTGCTGACCCTGAGCCAGCTTCCTGAGATAGAAGACATGGAAATCAGCCTTCCAAACA
+
FFFFFFFFFFF:FFFFFFFFFFFFF,FFFFFFFFFFFFFFFFFFFFFFFFFFFFFFFFFFFFFFFFFFFFFFFFFFFFFFFFFFFF:FFFFFFFFFFFFFFFFFFFFFFFFFFFFFFFFFF:FFFFFFFFFFFFFFFFFFFFFFFFFFFF
@A00234:352:HKFKNDSXX:3:1207:28574:26303 2:N:0:TCGCATCG+GTCAACTG
CGAGGGCACAAGAACAGCAAGGAGAAATATCGCTGTGATTCTCCGATCACAGTTTTAAAGGAATCTGCCCAAGGCCACGGAGCCTGCGGTGTCTGCTAATGCAGGGCTCCACGTGCGCACAGCTACAAGCCCCTTGCTAAACTAGAAACG
+
FFFFFFFFFFFFFFFFFFFFFFFFFFFFFFFFFFFFFFFFFFFFFFFFFFFFFFFFFFFFFFFFFFFFFFFFFFFFFFFFFFFFFFFFFFFFFFFFFFFFFFFFFFFFFFFFFFFFFFFFFFFFFFFFFFFFFFFFFFFFFFF:FFFFFF
@A00234:352:HKFKNDSXX:3:1208:26078:10708 2:N:0:TCGCATCG+GTCAACTG
GTTTGATCTCATGTTCAGATCAACGGATGTGGCAGCAGCCAGTGCTTTACGACTATTTCCTTAACGATCGGATCCTAAAGACAGAGTCTGAGGCAGAGGGCACAAGAACAGCAAGGAGAAATATCGCTGTGATTCTCCGATCACAGTTTT
+
FFFFF,FFFFFFFFFFFFFFFFFFFFFFFFFFFFFFFFFFFFFFFFFFFFFFFFFFFFFFFFFFFFFFFFF:FFFFFFFFFFFFFFFFFFFFFFFFFFFFFFFFFFFFFFFFFFFFFFF:FFFFFFFFFFFFFFFFFFFFFFFFFFFFFF
@A00234:352:HKFKNDSXX:3:1208:20808:20212 2:N:0:TCGCATCG+GTCAACTG
GTCCCAGGTAGCCTCGAAGTCCACGTCCCGATTCTGGTAGCGCCACTTGCAGTACACTTGAGTGGCAAAGCATCGGTCCTTCACCTCGGGGAGAGTAGTGAACTGGTCCTTGATGAATCCTTCAAATCCAGACTGGGTTGTTTTCAAGAC
+
FFFFFFFFFFFFFFFFFFFFFFFFFFFFFFF:FFFFFFFFFFFFFFFFFFFFFFFFFFFFFFFFFFFF:FFFFFFFFFFFFFFFFFFFFFFFFFFFFFFFFFFFFFFFFFFFFFFFFFFFFFFFFFFFFFFFF:FFFFFFFFFFFFFFFF
@A00234:352:HKFKNDSXX:3:1208:30002:27524 2:N:0:TCGCATCG+GTCAACTG
GTCGATGTTAAAGTAGTGAATGTTTGGAAGGCTGATTTCCATGTCTTCTATCTCAGGAAGCTGGCTCAGGGTCAGCACTTGTATGTCATAGAGGGTCTTCTGCACGGAAGGTGAGTATTCACCTCTGTCATAGGGCCCAGCAAATTTCTT
+
FFFFFFFFFFFFFFFFFFFFFFFFFFFFFFFFFFFFFFFFFFFFFFFFFFFFFFFFFF:FFFFFFFFFFFFFFFFFFFFFFFFFFFFFFFFFFFFFFFFFFFFFFFFFFFFFFFFF:FFFFFFFFFFFFFFFFFFFFFFFFFFFFFFFFF
@A00234:352:HKFKNDSXX:3:1208:27398:36385 2:N:0:TCGCATCG+GTCAACTG
GTTTTTCTCGCTCTCCCGAGGCCAGCTTGGGTTCATGTGACCCCTTCTAGATGTGCCCTTCAGTCTGATCCACAGACCAGGAGACTCACCCTTCAAACAAAACTGTCTTTCCTCTTGGAGCCTCAATCAAATGCAAATCACTCCTCAGCT
+
FFFFFFFFFFFFFFFFFFFFFFFFFFFFFFFFFFFFFFFFFFFFFFFFFFFFFFFFFFFFFFFFFFFFFFFFFFFFFFFFFFFFFFFFFFFFFFFF:FFFFFFFFFFFFFFFFFFFFFFFFFFFFFFFFFFFFFFFFFFFFFFFFFFFFF
@A00234:352:HKFKNDSXX:3:1209:7337:6934 2:N:0:TCGCATCG+GTCAACTG
ATTCACTACTTTAACATCGACATGTCCAAAATGGGGCTGATCAACAAGGAAGAGGTTTTGCTGCCTCTGGACAACCCCTACGGCAAAATAACCGGGACGGTGAGGAGGAAGCTGCCTTCCAGGCTGTGACGTTATGGCTCCAGCCAGTTG
+
FFFFFF:FFFFFFFF::F:FFFFFFFFFF::FFFFFFF:FFF,FF:FFFFFFFFFFFF:FFFFFFFFFFFFFFFFFFFFFFFFF,FFFFFFFFFFFFFF,:FFF:FF:FFFFFF:FFFFFFFF:FF:FFFFFFFFFFFFFFFFFFFFFFF
@A00234:352:HKFKNDSXX:3:1209:21766:11757 2:N:0:TCGCATCG+GTCAACTG
CTGCCCAAGGCCACGGAGCCTGCGGTGTCTGCTAATGCAGGGCTCCACGTGCGCACAGCTACAAGCCCCTTGCTAAACTAGAAACGGAAGAGCAATTACTTCACACAGAGCAGAGCAATCAGTATCCTGAGTTGAAATTTTTGCAGGTGA
+
FFFFFFFFFFFFFFFFFFFFFFFFF:FFFFFFFFFFFFFFFFFFFFFFFFFFFFFFFFFFFFFFFFFFFFFFFFFFFFF:FFFFFFFFFFFFFFFFFFFFFFFFFFFFFFFFFFFFFFFFFFFFFFFFFFFFFFFFFFFFFFFFFFFFFF
@A00234:352:HKFKNDSXX:3:1209:18683:13589 2:N:0:TCGCATCG+GTCAACTG
AGGCAGAGGGCACAAGAACAGCAAGGAGAAATATCGCTGTGATTCTCCGATCACAGTTTTAAAGGAATCTGCCCAAGGCCACGGAGCCTGCGGTGTCTGCTAATGCAGGGCTCCACGTGCGCACAGCTACAAGCCCCTTGCTAAACTAGA
+
FFFFFFFFFFFFFFFFFFFFFFFFFFFFFFFFFFFFFFFFFFFFFFFFFFFFFFFFFFFFFFFFFFFFFFFFFFFFFFFFFFFFFFFFFFFFFFFFFFFFFFFFFFFFFFFFFFFFFFFFFFFFFFFFFFFFFFFFFFFFFFFFFFF:FF
@A00234:352:HKFKNDSXX:3:1209:31946:23030 2:N:0:TCGCATCG+GTCAACTG
CCCTCCTCACCGTCCCGGTTATTTTGCCGTAGGGGTTGTCCAGAGGCAGCAAAACCTCTTCCTTGTTGATCAGCCCCATTTTGGACATGTCGATGTTAAAGTAGTGAATGTTTGGAAGGCTGATTTCCATGTCTTCTATCTCAGGAAGCT
+
FFFFFFFFFF:FFFFFFFFFFFFFFFFFFF:FFFFFFFFFFFFFFFFFFFFFFFFFFFFFFFFFFFFFFFFFFFFFFF,FFFFFF:FFFFFFFFF:FFFFFF,FFF:FFFFFFFFFFFFFFFFFFFFFFFFFFFFFFFFFFFFFFFFFFF
@A00234:352:HKFKNDSXX:3:1210:23384:3317 2:N:0:TCGCATCG+GTCAACTG
TGGACTTCGAGGCTACCTGGGGCGCTGTCCGGGACATTGTCCTGAAGAAATTTGCTGGGCCCTATGACAGAGGTGAATACTCACCTTCCGTGCAGAAGACCCTCTATGACATACAAGTGCTGACCCTGAGCCAGCTTCCTGAGATAGAAG
+
FFFFFFFFFFFFFFFFFFFFFFFFFFFFFFFFFFFFFFFFFFFFFFFFFFFFFFFFFFFFFFFFFFFFFFFFFFFFFFFFFFFFFFFFFFFFFFFFFFFFFFFFFFFFFFFFFFFFFFFFFFFFFFFFFFFFFFFFFFFFFFFFF:FFFF
@A00234:352:HKFKNDSXX:3:1210:12219:17049 2:N:0:TCGCATCG+GTCAACTG
TTTTGCCGTAGGGGTTGTCCAGAGGCAGCAAAACCTCTTCCTTGTTGATCAGCCCCATTTTGGACATGTCGATGTTAAAGTAGTGAATGTTTGGAAGGCTGATTTCCATGTCTTCTATCTCAGGAAGCTGGCTCAGGGTCAGCACTTGTA
+
FFFFFFFFFFFFFFFFFFFFFFFFFFFFFFFFFFFFFFFFFFFFFFFFFFFFFFFFFFFFFFFFFFFFFFFFFFFFFFFFFFFFFFFFFFFFFFFFFFFFFFFFFFFFFFFFFFFFFFFFFFFFF:FFFFFFFFFFFFFFFFFFFFFFF:
@A00234:352:HKFKNDSXX:3:1210:12635:20243 2:N:0:TCGCATCG+GTCAACTG
CGGTGAGGAGGAAGCTGCCTTCCAGGCTGTGACGTTATGGCTCCAGCCAGTTGTGATGCTTGGGATAACTGTGTGCTCACCTGCAAAAATTTCAACTCAGGATACTGATTGCTCTGCTCTGTGTGAAGTAATTGCTCTTCCGTTTCTAGT
+
FFF:FFFFFFFFFFFFFFFFFFFFFFFFFFFFFFFFFFFFFFFFFFFFFFFFFFFFFFF,FFFFFFF,FFFFFFFFFFFFFFFFFFFFFFFFFFFFFFFFFFFFFFF:FFFFFF:FFFF:F,F:FF,F:FFFFFFFFF:FFFFFFFFFFF
@A00234:352:HKFKNDSXX:3:1210:17246:20462 2:N:0:TCGCATCG+GTCAACTG
CCACGTCCCGATTCTGGTAGCGCCACTTGCAGTACACTTGAGTGGCAAAGCATCGGTCCTTCACCTCGGGGAGAGTAGTGAACTGGTCCTTGATGAATCCTTCAAATCCAGACTGGGTTGTTTTCAAGACCTTGAGGTCTTTGATTCCAG
+
FFFFFFFFFFFFFFFFFFFFFFFFFFFFFFFFFFFFFFFFFFFFFFFFFFF:FFFFFFFFFFFFFFFFFFFFFFFFFFFFFFFFFFFFFFFFFFFFFFFFFFFFFFFFFFFFFFFFFFFF,F:FFFFFFFFFFFFFFFFFFFFFFF:FFF
@A00234:352:HKFKNDSXX:3:1211:10710:8954 2:N:0:TCGCATCG+GTCAACTG
ATTTGGTACAACCCAGACATCCCTAGGATGATGACAGTGTTTGATCTCATGTTCAGATCAACGGATGTGGCAGCAGCCAGTGCTTTACGACTATTTCCTTAACGATCGGATCCTAAAGACAGAGTCTGAGGCAGAGGGCACAAGAACAGC
+
FFFFFFFFFFFFFFFFFFFFFFFFFFFFFFFFFFFFFFFFFFFFFFFFFFFFFFFFFFFFFFFFFFFFFFFFFFFFFFFFFFFFFFFFFFFFFFFFFFFFFFFFFFFFFFFFFFFFFFFFFFFFFFFFFFFFFFFFFFFFFFFFFFFFFF
@A00234:352:HKFKNDSXX:3:1211:9751:9236 2:N:0:TCGCATCG+GTCAACTG
CGCTACCAGAATCGGGACGTGGACTTCGAGGCTACCTGGGGCGCTGTCCGGGACATTGTCCTGAAGAAATTTGCTGGGCCCTATGACAGAGGTGAATACTCACCTTCCGTGCAGAAGACCCTCTATGACATACAAGTGCTGACCCTGAGC
+
FFFFFFFFFFFFFFFFFFFFFFFFFFFFFFFFFFFFFFFFFFFFFFFFFFFFFFFFFFFFFFFFFFFFF:FFFFFFFFFFFFFFFFFFFFFFFFFFFFFFFFFFFFFFFFFFFFFFFFFFFFFFFFFFFFFFFFFFFFFFFFFFFFFFFF
@A00234:352:HKFKNDSXX:3:1212:30572:5400 2:N:0:TCGCATCG+GTCAACTG
TGCACGGAAGGTGAGTATTCACCTCTGTCATAGGGCCCAGCAAATTTCTTCAGGACAATGTCCCGGACAGCGCCCCAGGTAGCCTCGAAGTCCACGTCCCGATTCTGGTAGCGCCACTTGCAGTACACTTGAGTGGCAAAGCATCGGTCC
+
FFFFFFFFFFFFFFFFFFFFFFFFFFFFFFFFFFFFFFFFFFFFFFFFFFFFFFFFFFFFFFFFFFFFFFFFFFFFFFFFFFFFFFFFFFFFFFFFFF:FFFFFFFFFFFFFFFFFFFFFFFFFFFFFFFFFFFFFFFFFFFFFFFFFFF
@A00234:352:HKFKNDSXX:3:1212:5828:5822 2:N:0:TCGCATCG+GTCAACTG
TCGACATGTCCAAAATGGGGCTGATCAACAAGGAAGAGGTTTTGCTGCCTCTGGACAACCCCTACGGCAAAATAACCGGGACGGTGAGGAGGAAGCTGCCTTCCAGGCTGTGACGTTATGGCTCCAGCCAGTTGTGATGCTTGGGATAAC
+
FFFFFFFFFFFFFFFFFFFFFFFFFFFFFFFFFFFFFFFFFFFFFFFFFFFFFFFFFFFFFFFFFFFFFFFFFFFFFFFFFFFFFFFFFFFFF:FFFFFFFFFFFFFFFFFFFFFFFFFFFFFFFFFFFFFFFFFFFFFFF,FFFFFFFF
@A00234:352:HKFKNDSXX:3:1212:26196:21903 2:N:0:TCGCATCG+GTCAACTG
GTGCGCACGTGGAGCCCTGCATTAGCAGACACCGCAGGCTCCGTGGCCTTGGGCAGATTCCTTTAAAACTGTGATCGGAGAATCACAGCGATATTTCTCCTTGCTGTTCTTGTGCCCTCTGCCTCAGACTCTGTCTTTAGGATCCGATCG
+
FFFFFFFFFFFFFFFFFFFFFFFFFFFFFFFFFFFFFFFFFFFFFFFFFFFFFFFFFFFFFF,:FFFFFFFFF,FFFFFFF:FFFFFFFF:FFFFFFFFF:FFF:FFFFFF:FFFF:FFFFFFFFFFFFF,FFFFFFFFFFFFF,FFFFF
@A00234:352:HKFKNDSXX:3:1212:26259:25770 2:N:0:TCGCATCG+GTCAACTG
GTGCGCACGTGGAGCCCTGCATTAGCAGACACCGCAGGCTCCGTGGCCTTGGGCAGATTCCTTTAAAACTGTGATCGGAGAATCACAGCGATATTTCTCCTTGCTGTTCTTGTGCCCTCTGCCTCAGACTCTGTCTTTAGGATCCGATCG
+
FFFFFFFFFFFFFFFFFFFFFFFFFFFFFFFFFFFFFFFFFFFFFFFFFFFFFFFFFFFFFFFFFFFFFFFFFFFFFFFFFFFFFFFFFFFFFFFFFFFFFFFFFFFFFFFFFFFFFFFFFFFFFFFFFFFFFFF::FFFFFFFFFFFFF
@A00234:352:HKFKNDSXX:3:1212:10212:28510 2:N:0:TCGCATCG+GTCAACTG
GCTTCCTCCTCACCGTCCCGGTTATTTTGCCGTAGGGGTTGTCCAGAGGCAGCAAAACCTCTTCCTTGTTGATCAGCCCCATTTTGGACATGTCGATGTTAAAGTAGTGAATGTTTGGAAGGCTGATTTCCATGTCTTCTATCTCAGGAA
+
FFFFFFFFFFFFFFFFFFFFFFFFFFFFFFFFFFFFFF:FFFFFFFFFFFFFFF:FFFFFFFFFF:FFFFFFFFFFFFFFFFFFFFFFF::FFFFF:FFF,,:FF:FFFFF:F:FFFFFFFFFFFFFFFFFFFFF,F:F:,FFFFFFFFF
@A00234:352:HKFKNDSXX:3:1212:26865:29136 2:N:0:TCGCATCG+GTCAACTG
CGATCGTTAAGGAAATAGTCGTAAAGCACTGGCTGCTGCCACATCCGTTGATCTGAACATGAGATCAAACACTGTCATCATCCTAGGGATGTCTGGGTTGTACCAAAAACGTAATAAAACCATGTGAAAAAAAAATCATCCTAGTGTTTT
+
FFFFFFF,FFFFF,FFFFFFFFFFFFFFFFFF:FFFFFFFFFFFFFFFFFFFFFFFFFFFFFFFFFFFFFFFFFF:FF:FFFFFFFFFFFFFFFFFFF:FFFFFFFFFFFFFFFFFF:FFFFFFFFFFFFFFFFF:FFFFFF:FFFFFFF
@A00234:352:HKFKNDSXX:3:1212:25572:34695 2:N:0:TCGCATCG+GTCAACTG
CACGCGCGCACAGCTACAAGCCCCTTGCTAAACTAGAAACGGAAGAGCAATTACTTCACACAGAGCAGAGCAATCAGTATCCTGAGTTGAAATTTTTGCAGGTGAGCACACAGTTATCCCAAGCATCACAACTGGCTGGAGCCATAACGT
+
FFFFFFFFFFFFFFFFFFFFFFFFFFFFFFFFFFFFFFFFFFFFFFFFFFFFFFFFFFFFFFFFFFFFFFFFFFFFFFFFFFFFFFFFFFFFFFFFFFFFFFFFFFFFFFFFFFFFFFFFFFFFFFFFFFFFFFFFFFFFFFFFFFFFFF
@A00234:352:HKFKNDSXX:3:1213:17101:7310 2:N:0:TCGCATCG+GTCAACTG
GGCAAAATAACCGGGACGGTGAGGAGGAAGCTGCCTTCCAGGCTGTGACGTTATGGCTCCAGCCAGTTGTGATGCTTGGGATAACTGTGTGCTCACCTGCAAAAATTTCAACTCAGGATACTGATTGCTCTGCTCTGTGTGAAGTAATTG
+
FFFFF:FFFFFFFFFFFFFFFFFFFFFFFFFFFFFFFFFFFFFFFFFFFFFFFFFFFFFFFFFFFFFFFFFFFFFFFFFFFFFFFFFFFFFFFFFFF:FFFFFFFFFFFFFFFF:FFFF:FFFFFFFFFFFFFFFFFFF:FF:FFF,FFF
@A00234:352:HKFKNDSXX:3:1213:25238:9471 2:N:0:TCGCATCG+GTCAACTG
CTGTCCGGGACATTGTCCTGAAGAAATTTGCTGGGCCCTATGACAGAGGTGAATACTCACCTTCCGTGCAGAAGACCCTCTATGACATACAAGTGCTGACCCTGAGCCAGCTTCCTGAGATAGAAGACATGGAAATCAGCCTTCCAAACA
+
FFFFFFFFFFFFFFFFFFFFF:FF::FFFFFFFFFFFFFFFFFFFFFFFFFFFFFF,FFFFFFFFFFFFFFFFFFFFFFFFFFFFFFFFFFFFFFFFFFFFFFFFFFFFFFFFFFFFFFFF:FFFFFFFFFFFFFFFFFFF:FFFFFFFF
@A00234:352:HKFKNDSXX:3:1213:19524:17049 2:N:0:TCGCATCG+GTCAACTG
GTCGATGTTAAAGTAGTGAATGTTTGGAAGGCTGATTTCCATGTCTTCTATCTCAGGAAGCTGGCTCAGGGTCAGCACTTGTATGTCATAGAGGGTCTTCTGCACGGAAGGTGAGTCTTCACCTCTGTCATAGGGCCCAGCAAATTTCTT
+
FFFFFFF:FFFFFFFFFFFFFFFFFFFFFFFFFFFFFFFFFFFFFFFFFFFFFFFFFF:FFFFFFFFFFFFFFFFFFF:FFFFFFFFFFFFFFFFFFFFFFFFFFFFF:FFFFFFF,FFFFFFFFFFFFFFFFFFFFFFFFFFFFFFFFF
@A00234:352:HKFKNDSXX:3:1213:25400:25880 2:N:0:TCGCATCG+GTCAACTG
AAAAATTTCAACTCAGGATACTGATTGCTCTGCTCTGTGTGAAGTAATTGCTCTTCCGTTTCTAGTTTAGCAAGGGGCTTGTAGCTGTGCGCACGTGGAGCCCTGCATTAGCAGACACCGCAGGCTCCGTGGCCTTGGGCAGATTCCTTT
+
FFFFFFFFFFFFFFFFFFFFFFFFFFFFFF:FFFF,FFFFFFFFFFFFFFFFFFFF:F:FFFFFFFFFFFFFFFFFFFFFFFFFFFFFFFFFFFFFFFFFFFFFFFFFFFFFFF:FFFFFFFFFFFFFFFFFFFFFFFFFFFFFFFFFFF
@A00234:352:HKFKNDSXX:3:1213:18249:34100 2:N:0:TCGCATCG+GTCAACTG
CATGACGACTATGGAAAGGACCTCCCATCATTCACTCTGGAATCAAAGACCTCAAGGTCTTGAAAACAACCCAGTCTGGATTTGAAGGATTCATCAAGGACCAGTTCACTACTCTCCCCGAGGTGAAGGACCGATGCTTTGCCACTCAAG
+
FFFFFFFFFF:FFFFFFFFFFFFFFFFFF:FFFFFFFFFFFFFFFF:FFFFFFFFFFFFF,FFFFFFFFFFFFFFFFFFFFFFFFFFFFFFFFFFFFFFFFFFFFFFFFFFFFFFFFFFFFFFFFFFFFFFFFFFFFFFFFFFFFFFFFF
@A00234:352:HKFKNDSXX:3:1214:31295:14074 2:N:0:TCGCATCG+GTCAACTG
CCTCAATCAAATGCAAATCACTCCTCAGCTGGGGTTGGAAGTTCAAGCCCCCCTGCCCTCCTCCATGAGGAGCTTCAGCCAGAGATTTTCAAAACACTAGGATGATTTTTTTTTCACATGGTTTTATTACGTTTTTGGTACAACCCAGAC
+
FFFFFFFFFFFFFFFFFFFFFFFFFFFFFFFFFF:FFFFFFFFFFFFFFFFFFFFFFFFFFFFFFFFFFFFFFFFFFFFFFFFFFFFFFFFF:FFFFFFFFFFFFFFFFFFFFFFF:,F:FFF:FFFFFFFFFFFF:FFFFFFFFFFFFF
@A00234:352:HKFKNDSXX:3:1214:9760:18677 2:N:0:TCGCATCG+GTCAACTG
TGATGCTTGGGATAACTGTGTGCTCACCTGCAAAAATTTCAACTCAGGATACTGATTGCTCTGCTCTGTGTGAAGTAATTGCTCTTCCGTTTCTAGTTTAGCAAGGGGCTTGTAGCTGTGCGCACGTGGAGCCCTGCATTAGCAGACACC
+
FFFFFFFFFFFFFFFFFFFFFFFFFFFFFFFFFFFFFFFFFFFFFFFFFFFFFFFFFFFFFFFFFFFFFFFFF:FFFFFFFFFFFFFFFFFFFFFFFFFFFFF:FFFFFFFFFFFFFFFFFFFFFFFFFFFFFFFFFFFFFFFFFFFFFF
@A00234:352:HKFKNDSXX:3:1214:11451:24768 2:N:0:TCGCATCG+GTCAACTG
ATCTGCCCAAGGCCACGGAGCCTGCGGTGTCTGCTAATGCAGGGCTCCACGTGCGCACAGCTACAAGCCCCTTGCTAAACTAGAAACGGAAGAGCAATTACTTCACACAGAGCAGAGCAATCAGTATCCTGAGTTGAAATTTTTGCAGGT
+
FFFFFFFFFFFFFFFFFFFFFFFFFFFFFFFFFFFFFFFFFFFFFFFFFFFFFFFFFFFFFFFFFFFFFFFF:FFFFFFFFFFFFFFFFFFFFFFFFFFFFFFFFFFFFFFFF,FFFFF:FFFFF:FFF:FFFFFFFFFFFFFFFFFF:F
@A00234:352:HKFKNDSXX:3:1215:10610:10817 2:N:0:TCGCATCG+GTCAACTG
CGGGACGTGGACTTCGAGGCTACCTGGGGCGCTGTCCGGGACATTGTCCTGAAGAAATTTGCTGGGCCCTATGACAGAGGTGAATACTCACCTTCCGTGCAGAAGACCCTCTATGACATACAAGTGCTGACCCTGAGCCAGCTTCCTGAG
+
FFFFFFFFFFFFFFFFFFFFFFFFF:FFFFFF:FFFFFFFFFFFFFFFFF::FFF:FFFFFFFFFFFFFFFFFFFFFFFFFFFFFFFFFFFFFFFFFFFFFFFFFFFFFFFF:FFFFFFFFF:FFFFFFFFFFFFFFFFFFFFF:FFFFF
@A00234:352:HKFKNDSXX:3:1215:13657:11459 2:N:0:TCGCATCG+GTCAACTG
AAATTTTTGCAGGTGAGCACACAGTTATCCCAAGCATCACAACTGGCTGGAGCCATAACGTCACAGCCTGGAAGGCAGCTTCCTCCTCACCGTCCCGGTTATTTTGCCGTAGGGGTTGTCCAGAGGCAGCAAAACCTCTTCCTTGTTGAT
+
FFFFFFFFFFFFFFFFFFFFFFF:FFFFFFFFFFFFFFFFFFFFFFFFFFFFFFFFFFFFFFFFFFFFFFFFFFFFFFFFFFFFFFFFFFFFFFFFFFF:FFFFFF:FFFFFFFFFFFFFFFFFFFF,FFF:F:FFFFFFFFFFFFFFFF
@A00234:352:HKFKNDSXX:3:1215:8965:23469 2:N:0:TCGCATCG+GTCAACTG
CTCAAGTGTACTGCAAGTGGCGCTACCAGAATCGGGACGTGGACTTCGAGGCTACCTGGGGCGCTGTCCGGGACATTGTCCTGAAGAAATTTGCTGGGCCCTATGACAGAGGTGAATACTCACCTTCCGTGCAGAAGACCCTCTATGACG
+
FFFFFFFFFFFFFFFFFFFFFFFFFFFFFFFFFFFFFFFFFFFFFFFFFFFFFFFFFFFFFFFFFFFFFFFFFFFFFFFFFFFFFFFFFFFFFFFFFFFFFFFFFFFFFFFFFFFFFFFFFFFFFFFFFFFFFFFFFFFFFFFFFFFFFF
@A00234:352:HKFKNDSXX:3:1215:25626:32659 2:N:0:TCGCATCG+GTCAACTG
TACTCACCTTCCGTGCAGAAGACCCTCTATGACATACAAGTGCTGACCCTGAGCCAGCTTCCTGAGATAGAAGACCTGGAAATCAGCCTTCCAAACATTCACTACTTTAACATCGACATGTCCAAAATGGGGCTGATCAACAAGGAAGAG
+
FFFFFFFFFFFFFFFFFFFFFFFFFFFFFFFFFFFFFFFFFFFFFFFFFFFFFFFFFFFFFFFFFFFFFFFFFFF,FFFFFFFFFFFFFFFFFF,FFFFFFFFFFFFFFFF:FFFFFFFFFFFFFFFFFF:FFFFFFFFFFFFFFFFFFF
@A00234:352:HKFKNDSXX:3:1216:12680:23860 2:N:0:TCGCATCG+GTCAACTG
CCTGCATTAGCAGACACCGCAGGCTCCGTGGCCTTGGGCAGATTCCTTTAAAACTGTGATCGGAGAATCACAGCGATATTTCTCCTTGCTGTTCTTGTGCCCTCTGCCTCAGACTCTGTCTTTAGGATCCGATCGTTAAGGAAATAGTCG
+
FFFFFFFFFFFFFFFFFFFFFFFFFFFFFFFFFFFFFFFFFFFFFFFFFFFFFFFFFFFFFFFFFFFFFFFFFFFFFFF:FFFFFFFF:FFFFFFFFFFFFFFFFFFFFFFFFFFFFFFFF:FFFFFFF:FFFFF,,FFFFFFFFFFFFF
@A00234:352:HKFKNDSXX:3:1217:21025:14356 2:N:0:TCGCATCG+GTCAACTG
AATTTCTTCAGGACAATGTCCCGGACAGCGCCCCAGGTAGCCTCGAAGTCCACGTCCCGATTCTGGTAGCGCCACTTGCAGTACACTTGAGTGGCAAAGCATCGGTCCTTCACCTCGGGGAGAGTAGTGAACTGGTCCTTGATGAATCCT
+
FF:FFFFFFFFFFFFFFFFFFFFFFFFFFFFFFFFFFFFFFFFFFFFFFFFFFFFFFFFFFFFFFFFFFFFFF:FFFFFFFFFFFFFFFFFFFFFFFFFFFFFFFFFFFFFFFFFFFFFFFFFFF:FFFFFFFFFFFFFFFFFFFFFFFF
@A00234:352:HKFKNDSXX:3:1217:29568:15749 2:N:0:TCGCATCG+GTCAACTG
GCAGAGTCTGAGGCAGAGGGCACAAGAACAGCAAGGAGAAATATCGCTGTGATTCTCCGATCACAGTTTTAAAGGAATCTGCCCAAGGCCACGGAGCCTGCGGTGTCTGCTAATGCAGGGCTCCACGTGCGCACAGCTACAAGCCCCTTG
+
F:FFFFFFFFFFFFFFFFFFFFFFFFFFFFFFFFFFFFFFFFFFFFFFFFFFFFFFFFFFFFFFFFFFFFFFFFFFFFFFFFFFFFFFFF:FFFFFFFFFFFFFFFFFFFFFFFFFFFFFFFFFFFFFFFFFFFFFFF,FF:FFFFFFFF
@A00234:352:HKFKNDSXX:3:1217:5150:22999 2:N:0:TCGCATCG+GTCAACTG
CCTGAGTTGAAATTTTTGCAGGTGAGCACACAGTTATCCCAAGCATCACAACTGGCTGGAGCCATAACGTCACAGCCTGGAAGGCAGCTTCCTCCTCACCGTCCCGGTTATTTTGCCGTAGGGGTTGTCCAGAGGCAGCAAAACCTCTTC
+
FFFFFFFFFFFFFFFFFFFFFFFFFFFFFFF:FFFFFFFFFFFFFFFFFFFFFFFFFFFFFFFFFFFFFFFFFFFFFFFFFFFFFFFFFFFFFFFFFFFFFFFFFFFFFFFFFFFF:FFFFFFFFFFFFF:FFFFFFFFFFFFFFFFFFF
@A00234:352:HKFKNDSXX:3:1218:4634:6950 2:N:0:TCGCATCG+GTCAACTG
CAACGGATGTGGCAGCAGCCAGTGCTTTACGACTATTTCCTTAACGATCGGATCCTAAAGACAGAGTCTGAGGCAGAGGGCACAAGAACAGCAAGGAGAAATATCGCTGTGATTCTCCGATCACAGTTTTAAAGGAATCTGCCCAAGGCC
+
FFFFFFFFFFFFFFFFFFFFFFFFFFFFFFFFFFFFFFFFFFFFFFFFFFFFFFFFFFFFFF:FFFFFFFFFFFFFFFFFFFF,FFFFFFFFF:FFFFFFFFFFFFFFFFFFFFFFFFFFFFFFFFFFFFFFFFFFFFFFFF:FFFFFFF
@A00234:352:HKFKNDSXX:3:1218:9851:26631 2:N:0:TCGCATCG+GTCAACTG
CAGCCCAAGGCCACGGAGCCTGCGGTGTCTGCTAATGCAGGGCTCCACGTGCGCACAGCTCCAAGCCCCTTGCTAAACTAGAAACGGAAGAGCAATTACTTCACACAGAGCAGAGCAATCAGTATCCTGAGTTGAAATTTTTGCAGGTGA
+
FFFFFFFFFFFFFFFFFFFFFFFFFFFFFFFFFFFFFFFFFFFFFFFFFFFFFFFF:FFF,FFFFFFFFFFFF:FFFFFFFFF:FFFFFFFFFFFFFFFFFFFFFFFFFFFFFFFFF,FFFFFFFFFFF:FFFFFF:FFFFFFFF:FFFF
@A00234:352:HKFKNDSXX:3:1218:25672:33395 2:N:0:TCGCATCG+GTCAACTG
ACCTCTTCCTTGTTGATCAGCCCCATTTTGGACATGTCGATGTTAAAGTAGTGAATGTTTGGAAGGCTGATTTCCATGTCTTCTATCTCAGGAAGCTGGCTCAGGGTCAGCACTTGTATGTCATAGAGGGTCTTCTGCACGGAAGGTGAG
+
FFFFFFFFFFFFFFFFFFFFFFFFFFFFFFFFFFFFFFFFFF,FFFFFFFFFFFFFFFFFFFFFFFFFFFFFFFFFFFFFFFFFFFFFFFFFFFFFFFFFFFFFFFFFFFFFFFFFFFFFFFFFFFFFFFFFFFFFFFFFFFF,FFFFFF
@A00234:352:HKFKNDSXX:3:1218:11243:34021 2:N:0:TCGCATCG+GTCAACTG
TGTGGTAGCAGCCAGTGCTTTACGACTATTTCCTTAACGATCGGATCCTAAAGACAGAGTCTGAGGCAGAGGGCACAAGAACAGCAAGGAGAAATATCGCTGTGATTCTCCGATCACAGTTTTAAAGGAATCTGCCCAAGGCCACGGAGC
+
FFFFFFFFFFFFFFFFFFFFFFFFFFFFFFFFFFFFFFFFFFFFFFFFFFFFFFFFFFFFFFFFFFFFFFFFFFFFFFFFFFFFFFFFFFFF:,FF:FFFFFFFFFFFFFFFFFFFFFFFFFFFF:FFFFFFFFFFFFFFFFFFFFFFFF
@A00234:352:HKFKNDSXX:3:1219:26720:14356 2:N:0:TCGCATCG+GTCAACTG
CCGGGACATTGTCCTGAAGAAATTTGCTGGGCCCTATGACAGAGGTGAATACTCACCTTCCGTGCAGAAGACCCTCTATGACATACAAGTGCTGACCCTGAGCCAGCTTCCTGAGATAGAAGACATGGAAATCAGCCTTCCAAACATTCA
+
FFFFFFFFFFFFFFFFFFFFF:FFFFFFFFFFFFFFFFFFFFFFFFFFFFFFFFFFFFFFFFFF:FFFFFFFFFFFFFFFFFFFFFFFFFFFFFFFFFFFFFFFFF:FFFFFFFFFFFFFF:FFFFFFFFFF:FFFFF:F:FF:FFFF:F
@A00234:352:HKFKNDSXX:3:1220:25608:3098 2:N:0:TCGCATCG+GTCAACTG
CAGGTGAGCACACAGTTATCCCAAGCATCACAACTGGCTGGAGCCATAACGTCACAGCCTGGAAGGCAGCTTCCTCCTCACCGTCCCGGTTATTTTGCCGTAGGGGTTGTCCAGAGGCAGCAAAACCTCTTCCTTGTTGATCAGCCCCAT
+
FFFFFFFFFFFFFFFFFFFFFFFFFFFFFFFFFFFFFFFFFFFFFFFFFFFFFFFFFFFFFFFFFFFFFFFFFFFFFFFFFFFFFFFFFFFFFFFFFFFFFFFFFFFFFFFFFFFFFFFFFFFFFFFFFFFFFFFFFFFFFFFFFFFFFF
@A00234:352:HKFKNDSXX:3:1220:22851:12978 2:N:0:TCGCATCG+GTCAACTG
ATCGGATCCTAAAGACAGAGTCTGAGGCAGAGGGCACAAGAACAGCAAGGAGAAATATCGCTGTGATTCTCCGATCACAGTTTTAAAGGAATCTGCCCAAGGCCACGGAGCCTGCGGTGTCTGCTAATGCAGGGCTCCACGTGCGCACAG
+
:FFFFFFFFFFFFFFFFFFFFFFFFFFFFFFFFFFFFFFFFFFFFF:FFFFFFFFFFFFFFFFFFFFFFFFFFFFFFFFF:FFFFFFFFFFF:FFFFFFFFFFFFFFFFFFFFFFFFFFFFFFFF,FFFFFFFFFFFFFF:FFFFFFFFF
@A00234:352:HKFKNDSXX:3:1221:25798:5055 2:N:0:TCGCATCG+GTCAACTG
TCCTGAGATAGAAGACATGGAAATCAGCCTTCCAAACATTCACTACTTTAACATCGACATGTCCAAAATGGGGCTGATCAACAAGGAAGAGGTTTTGCTGCCTCTGGACAACCCCTACGGCAAAATAACCGGGACGGTGAGGAGGAAGCT
+
FFFFFFFFFFFFFFFFFFFFFFFFFFFFFFFFFFFFFFFFFFFFFFFFFFFFFFFFFFFFFFFFFFFFFFFFFFFFFFFFFFFFFFF:FFFFFFFFFFFFFFFFFFFFFFFFFFFFFFFFFFFFFFFFFFFFFFFFFFFFFFFFFFFFFF
@A00234:352:HKFKNDSXX:3:1221:12563:11381 2:N:0:TCGCATCG+GTCAACTG
GCCCAGACATCCCTAGGATGATGACAGTGTTTGATCTCATGTTCAGATCAACGGATGTGGCAGCAGCCAGTGCTTTACGACTATTTCCTTAACGATCGGATCCTAAAGACAGAGTCTGAGGCAGAGGGCACAAGAACAGCAAGGAGAAAT
+
F:FFFFFFFFFFFFFFFFFFFFFFFFFFFFFFFFFFFFFFFFFFFFFFFFFFFFFFFFFFFFFFFFFFFFFFFFFFFFFFFFFFFFFFFFFFFFFFFFFFFFFFFFFFFFFFFFFFFFFFFFFFFFFFFFFFFFFFFFFFFFFFFFFFFF
@A00234:352:HKFKNDSXX:3:1221:25211:16595 2:N:0:TCGCATCG+GTCAACTG
TGTTGATCAGCCCCATTTTGGACATGTCGATGTTAAAGTAGTGAATGTTTGGAAGGCTGATTTCCATGTCTTCTATCTCAGGAAGCTGGCTCAGGGTCAGCACTTGTATGTCATAGAGGGTCTTCTGCACGGAAGGTGAGTATTCACCTT
+
FFFFFFFFFFFFFFFFFFFFFFFFFFFFFFFFFFFFFFFFFFFFFFFFFFFFFFFFFFFFFFFFFFFFFFFFFFFFFFFFFFF:FFFFFFFFFFFFFFFFFFFFFFFFFFFFFFFFFFFFFFFFFFFFFFFFFFFFFFFFF:FFFFFFFF
@A00234:352:HKFKNDSXX:3:1221:22155:34882 2:N:0:TCGCATCG+GTCAACTG
CGTGGAGCCCTGCATTAGCAGACACCGCAGGCTCCGTGGCCTTGGGCAGATTCCTTTAAAACTGTGATCGGAGAATCACAGCGATATTTCTCCTTGCTGTTCTTGTGCCCTCTGCCTCAGACTCTGTCTTTAGGATCCGATCGTTAAGGA
+
FFFFFFFFFFFFF:FFFFFFFFFFFFFFFFFFFFFFFFFFFFFFFFFFFFFFFFFFFFFFFFFFFFFFFFFFFFFFFFFFFFFFFFFFFFFFFFFFFFFFFF:FFFFFFFFFFFFFFFFFFFFFFFFFFFF,FFFFFFFF:FFFFFFFFF
@A00234:352:HKFKNDSXX:3:1222:10122:5400 2:N:0:TCGCATCG+GTCAACTG
AGTAATTGCTCTTCCGTTTCTAGTTTAGCAAGGGGCTTGTAGCTGTGCGCACGTGGAGCCCTGCATTAGCAGACACCGCAGGCTCCGTGGCCTTGGGCAGATTCCTTTAAAACTGTGATCGGAGAATCACAGCGATATTTCTCCTTGCTG
+
FFFFFFFFFFFFF::FFFFFFFFFFFFFFFFFFFFFFFFFFFFFFFFFFFFFFFFFFFFFFFF:FFFFFFFFFFFFFFFFFFFFFFFFFFFFFFFFFFFFFFFF,FFFFFFFFFFFFFFFFFFFFFFFFFFF,FFFF:FFFFFFFFFFFF
@A00234:352:HKFKNDSXX:3:1222:30517:9533 2:N:0:TCGCATCG+GTCAACTG
CGTTATGGCTCCAGCCAGTTGTGATGCTTGGGATAACTGTGTGCTCACCTGCAAAAATTTCAACTCAGGATACTGATTGCTCTGCTCTGTGTGAAGTAATTGCTCTTCCGTTTCTAGTTTAGCAAGGGGCTTGTAGCTGTGCGCACGTGG
+
FFFFFFFFFFFFFFFFFFFFFFFFFFFFFFFFFFFFFFFFFFFFFFFFFFFFFFFFFFFFFFFFFFFFFFFFFFFFFFFFFFFFFFFFFFFFFFFFFFFFFFFFFFFFFFF:FFFFFFFFFF:FFFFFFFFFFFFFFFFFFFFFFFFFFF
@A00234:352:HKFKNDSXX:3:1222:21992:22169 2:N:0:TCGCATCG+GTCAACTG
AATTGCTCTTCCGTTTCTAGTTTAGCAAGGGGCTTGTAGCTGTGCGCACGTGGAGCCCTGCATTAGCAGACACCGCAGGCTCCGTGGCCTTGGGCAGATTCCTTTAAAACTGTGATCGGAGAATCACAGCGATATTTCTCCTTGCTGTTC
+
FFFFFFFFFFF:FFFFFFFFFFFFFFFFFFFFFFFFFFFFFFFF:FFFFFFFFFFFFFFFFFFFFFFFFFFFFFFFFFFFFFFFFFFFFFFFFFFFFFFFFF:FFFF:FFFF:FFFFFFFFFFFFFFFF:F:F:FFFFFFFFFFFFFFFF
@A00234:352:HKFKNDSXX:3:1222:16315:32565 2:N:0:TCGCATCG+GTCAACTG
TTCTAATGCAGGGCTCCACGTGCGCACAGCTACAAGCCCCTTGCTAAACTAGAAACGGAAGAGCAATTACTTCACACAGAGCAGAGCAATCAGTATCCTGAGTTGAAATTTTTGCAGGTGAGCACACAGTTATCCCAAGCATCACAACTG
+
FFFFFFFFFFFFFFFFFFFFFFFFFFFFFFFFFFFFFFFFFFFFFFFFFFFFFFFFFFFFFFFFFFFFFFFFFFFFFFFFFF:FFFFFFFFFFFFFFFFFFF:FFFFFFFFFFFFFFFFFFFFFFFFFFFFFFFFFFFFFFFFFFFFFFF
@A00234:352:HKFKNDSXX:3:1222:8359:34851 2:N:0:TCGCATCG+GTCAACTG
CTGATGACAGTGTTTGATCTCATGTTCAGATCAACGGATGTGGCAGCAGCCAGTGCTTTACGACTATTTCCTTAACGATCGGATCCTAAAGACAGAGTCTGAGGCAGAGGGCACAAGAACAGCAAGGAGAAATATCGCTGTGATTCTCCG
+
FFFFFFFFFFFF:FFFFFFFFFFFFFFFFFFFFF:FFFFFFF:FFFF:F:FFFFFFFFFFFF:FFFFFFFFFFFFFFF:FFFFFFFFFFFFF:,FFF:FFFFFFFFFFFFFFF:FFF:FFFFFFFFFFFFFFFFFFFFFFFFFFFFFFFF
@A00234:352:HKFKNDSXX:3:1223:4915:4554 2:N:0:TCGCATCG+GTCAACTG
CTCCTGAGTTGAAATTTTTGCAGGTGAGCACACAGTTATCCCAAGCATCACAACTGGCTGGAGCCATAACGTCACAGCCTGGAAGGCAGCTTCCTCCTCACCGTCCCGGTTATTTTGCCGTAGGGGTTGTCCAGAGGCAGCAAAACCTCT
+
FFFF:FFFFFFFFFFFFFFFFFFFFFFFFFFFFFFFFFFFFFFFFFFFFFFFFFFFFFFFFFFFFFFFFFFFFFFFFFFFFFFFF:FFFFFFFFFFFFFFFFF:FFFFFFF:FFFFFFFFFFF:FFFFFFFFFFFFFFFF:FFFFFFFFF
@A00234:352:HKFKNDSXX:3:1223:7337:13354 2:N:0:TCGCATCG+GTCAACTG
GGAAGAGGTTTTGCTGCCTCTGGACAACCCCTACGGCAAAATAACCGGGACGGTGAGGAGGAAGCTGCCTTCCAGGCTGTGACGTTATGGCTCCAGCCAGTTGTGATGCTTGGGATAACTGTGTGCTCACCTGCAAAAATTTCAACTCAG
+
FFFFFFFFFFFFFFFFFFFFFFFFFFFFFFFFFFFFFFF:FFFFFFFFFFFFFFFFFFFFFFFFFFFFFFFFFFFFFFFFFFFFFFFFFFFFFFFF:FFFFFFFFFFFFFFFFFFFFFFFFFFFFFFFFFFFFF:FFFFFFFFFFFFFFF
@A00234:352:HKFKNDSXX:3:1223:10447:29700 2:N:0:TCGCATCG+GTCAACTG
GTGAGGAGGAAGCTGCCTTCCAGGCTGTGACGTTATGGCTCCAGCCAGTTGTGATGCTTGGGATAACTGTGTGCTCACCTGCAAAAATTTCAACTCAGGATACTGATTGCTCTGCTCTGTGTGAAGTAATTGCTCTTCCGTTTCTAGTTT
+
FFFFFFFFFFFFFFFFFFFFFFFFFFFFFFFFFFFFFFFFFFFFFFFF:FF:FFFFFFFFFFFFFFFFFFFFFFFFFFFFFFFFFF:FFFFFFFFFFFFFFFFFFFFFFFFFFFFFFFFFFFFFFFFF:FFFFFFFFFFFFFFFFFFFFF
@A00234:352:HKFKNDSXX:3:1223:25654:30514 2:N:0:TCGCATCG+GTCAACTG
GGTGAATGTTTGGAAGGCTGATTTCCATGTCTTCTATCTCAGGAAGCTGGCTCAGGGTCAGCACTTGTATGTCATAGAGGGTCTTCTGCACGGAAGGTGAGTCTTCACCTCTGTCATCGGGCCCAGCAAATTTCTTCAGGACAATGTCCC
+
FFFFFFFFFFFFFF:FFFFFFFFFFFFFFFFFFFFFFFFFFFFFFFFFFFFFFFFFFFFFFFFFFFFFFFFFFFFFFFFFFFFFFFFFFFF:FFFFFFFFFF,FFFFFFFFFFFFFF,FFFFFFFFFFFFFFFFFFFFFFFFFFFFFFFF
@A00234:352:HKFKNDSXX:3:1224:21332:1016 2:N:0:TCGCATCG+GTCAACTG
CCTGAGATGAAATTTTTGCAGGTGAGCACACAGTTATCCCAAGCATCACAACTGGCTGGAGCCATAACGTCACAGCCTGGAAGGCAGCTTCCTCCTCACCGTCCCGGTTATATTGCCGTAGGTGTTGTCCAGAGGCAGCAAAACCTCTTC
+
FF,FFF,FF:FFF:FF,F,F::F,FFFFFFFF,,FF:F,,:FF:FFFF:FFF,FFF,FFF:FFFFFFFF,FF:FFFFFF:FFF,:F,:,:FFF:F:,FFFFFFFF:FFFFF,:,FFFFFFFF,F:,:FFFF,FF,F::FFFFF::F,F,F
@A00234:352:HKFKNDSXX:3:1224:24795:3067 2:N:0:TCGCATCG+GTCAACTG
GGGTCTTCTGCACGGAAGGTGAGTATTCACCTCTGTCATAGGGCCCAGCAAATTTCTTCAGGACAATGTCCCGGACAGCGCCCCAGGTAGCCTCGAAGTCCACGTCCCGATTCTGGTAGCGCCACTTGCAGTACACTTGAGTGGCAAAGC
+
FFFFFFFFFFFFFFFFFFFFFFFFFFFFFFFFFFFFFFFFFFFFFFFFFFFFFFFFFFFFFFFFFFFFFFFFFFFFFFFFFFFFFFFFFFFFFFFFFFFFFFFFFFFFFFFFFFFFF:FFFFFFFFFFFFFFFFFFFFFFFFFFFF:FFF
@A00234:352:HKFKNDSXX:3:1224:12915:5040 2:N:0:TCGCATCG+GTCAACTG
CACCTGCAAAAATTTCAACTCAGGATACTGATTGCTCTGCTCTGTGTGAAGTAATTGCTCTTCCGTTTCTAGTTTAGCAAGGGGCTTGTAGCTGTGCGCACGTGGAGCCCTGCATTAGCAGACACCGCAGGCTCCGTGGCCTTGGGCAGA
+
FFFFFFFFFFFFFFFFFFFFFFFFFFFFFFFFFFFFFFFFFFFFFFFFFFFFF,FFFFFFFFFFFF:FFFFFFFFFFF,FFFFFFFFFFFFFFFFFFFFFFFFFFFFFFFFFFFFFFFFFFFFFFFFFFFFFFFFFFFFFFFFFFFF:FF
@A00234:352:HKFKNDSXX:3:1224:1524:5854 2:N:0:TCGCATCG+GTCAACTG
CCCTACGGCAAAATAACCGGGACGGTGAGGAGGAAGCTGCCTTCCAGGCTGTGACGTTATGGCTCCAGCCAGTTGTGATGCTTGGGATAACTGTGTGCTCACCTGCAAAAATTTCAACTCAGGATACTGATTGCTCTGCTCTGTGTGAAG
+
FFFFFFFFFFF:FFFFFFFFFFFFFFFFFFFFFFFFFFFFFFFFFFFFFFFFFFFFFFFFFFFFFFFFFFFFFFFFFFF:FFFFFFFFFFFFFFFFFFFFFFFFFF:F,F:FFFFFFFFFFFFFFFFFFFFFFFFFFFFF:FFFFFFF,F
@A00234:352:HKFKNDSXX:3:1224:12066:11365 2:N:0:TCGCATCG+GTCAACTG
GTTTTATTACGTTTTTGGTACAACCCAGACATCCCTAGGATGATGACAGTGTTTGATCTCATGTTCAGATCAACGGATGTGGCAGCAGCCAGTGCTTTACGACTATTTCCTTAACGATCGGATCCTAAAGACAGAGTCTGAGGCAGAGGG
+
F:F:FFFFFFFFFFFFFFFFFFFFFFFFFFFFFFFFFFFFFFFFFFFFFFFFFFFFFFFFFFFFFFFFFFFFFFFFFFFFFFFFFFFFFFFFFFFFFFFFFFFFFFFFFFFFFFFFFFFFF:FFFFFFFFFFFFFFFFFFFFFFFFFFFF
@A00234:352:HKFKNDSXX:3:1224:17725:12493 2:N:0:TCGCATCG+GTCAACTG
GGACAACCCCTACGGCAAAATAACCGGGACGGTGAGGAGGAAGCTGCCTTCCAGGCTGTGACGTTATGGCTCCAGCCAGTTGTGATGCTTGGGATAACTGTGTGCTCACCTGCAAAAATTTCAACTCAGGATACTGATTGCTCTGCTCTG
+
FFFFFFFFFFFFFFFFFFFF:FFFFFFFFFFFFFFFFFFFFF:FFFFFFFFFFFFFFFFFFFFFFF:FFFFFFFFFFFFFFFFFFFF:FFFFFF::FFFFFFFFFFFFFFFF:FFFFFF:FFFFFFFFFFFFFFFFFFFFFFFFFFFFFF
@A00234:352:HKFKNDSXX:3:1224:5177:27179 2:N:0:TCGCATCG+GTCAACTG
TTTTGGTACAACCCAGACATCCCTAGGATGATGACAGTGTTTGATCTCATGTTCAGATCAACGGATGTGGCAGCAGCCAGTGCTTTACGACTATTTCCTTAACGATCGGATCCTAAAGACAGAGTCTGAGGCAGAGGGCACAAGAACAGC
+
FFFFFFFFFFFFFFFFFFFFFFFFFFFFFFFFFFFFFFFFFFFFFFFFFFFFFFFFFFFFFFFFFFFFFFFFFFFFFFFFFFFFFFFFFFFF:FFFFFFFFFFFFFFFFFFFFFFF:FFFFFFFFFFFFFFFFFFFFFFFFFFFFFFFFF
@A00234:352:HKFKNDSXX:3:1224:26196:33458 2:N:0:TCGCATCG+GTCAACTG
CTGGGGTTGTCCAGAGGCAGCAAAACCTCTTCCTTGTTGATCAGCCCCATTTTGGACATGTCGATGTTAAAGTAGTGAATGTTTGGAAGGCTGATTTCCATGTCTTCTATCTCAGGAAGCTGGCTCAGGGTCAGCACTTGTATGTCATAG
+
FFFFFFFFFFFFFFFFFFFFFFFFFFFFFFFFFFFFFFFFFFFFFFFFFFFFFFFFFFFFFFFFFFFFFFFFFFFFFFFFFFFFFFFFFFFFFFFFFFFFFFFFFFFF:FFFFFFFFFFFFFFFFFFFFFFFFFFFFFFFFFFFFFFFFF
@A00234:352:HKFKNDSXX:3:1225:25672:23281 2:N:0:TCGCATCG+GTCAACTG
ATTCACTACTTTAACATCGACATGTCCAAAATGGGGCTGATCAACAAGGAAGAGGTTTTGCTGCCTCTGGACAACCCCTACGGCAAAATAACCGGGACGGTGAGGAGGAAGCTGCCTTCCAGGCTGTGACGTTATGGCTCCAGCCAGTTG
+
FFFFFFFFFFFFFFFFFFFFFFFFFFFFFFFFFFFFFFFFFFFFFFFFFFFFFFFFFFFFFFFFFFFFFFFFFFFFFFFFFFFFFFFFFFFFFFFFFFFFFFFFFFFFF:FFFFFFFFFFFFFFFFFFFFFFFFFFFFFFFFFFFFFFFF
@A00234:352:HKFKNDSXX:3:1225:21305:24518 2:N:0:TCGCATCG+GTCAACTG
CGGCAAAGCATCGGTCCTTCACCTCGGGGAGAGTAGTGAACTGGTCCTTGATGAATCCTTCAAATCCAGACTGGGTTGTTTTCAAGACCTTGAGGTCTTTGATTCCAGAGTGAATGATGGGAGGTCCTTTCCATAGTCGTCATGGTAATG
+
FFFFFFFFFFFFFFFFFFFFFFFFFFFFFFFFFFFFFFFFFFFFFFFFFFFFFFFFFFFFFFFFFFFFFFFFFFFFFFFFFFFFFFFFFFFFFFFFFFFFFFFFF:FFFFFFFFFFFFFFFFFFFFFFFFFFFFFFFFFFFFFFFF:FFF
@A00234:352:HKFKNDSXX:3:1225:15284:28181 2:N:0:TCGCATCG+GTCAACTG
AAGGGCAATCAGTATCCTGAGTTGAAATTTTTGCAGGTGAGCACACAGTTATCCCAAGCATCACAACTGGCTGGAGCCATAACGTCACAGCCTGGAAGGCAGCTTCCTCCTCACCGTCCCGGTTATTTTGCCGTAGGGGTTGTCCAGAGG
+
FFFFFFFFFFFFFFFFFFFFFFFFFFFFFFFFFFFFFFFFFFFFFFFFFFFFFFFFFFFFFFFFFFFFFFFFFFFFFFFFFFFFFFFFFFFFFFFFFFFFFFFFFFFFFFFFFFFFFFFFFFFFFFFFFF:FFFFFFFFFFFFFFFFFFF
@A00234:352:HKFKNDSXX:3:1226:24189:6245 2:N:0:TCGCATCG+GTCAACTG
CCTGAGTTGAAATTTTTGCAGGTGAGCACACAGTTATCCCAAGCATCACAACTGGCTGGAGCCATAACGTCACAGCCTGGAAGGCAGCTTCCTCCTCACCGTCCCGGTTATTTTGCCGTAGGGGTTGTCCAGAGGCAGCAAAACCTCTTC
+
FFFFFFFFFFFFFFFFFFFFFFFFFFFFFFFFFFFFFFFFFFFFFFFFFFFFFFFFFFFFFFFFFFFFFFFFFFFFFFFFFFFFFFFFFFFFFFFFFFFFFFFFFFFFF:FFFFFFFFFFFFFFFFFFFFFFFFFFFFFFFFFFFFFFFF
@A00234:352:HKFKNDSXX:3:1226:27642:24189 2:N:0:TCGCATCG+GTCAACTG
GTCCCAGATCTTCCTCACCCACCCAACTTCATGGTCTTTCTCGCTCTCCCGAGGCCAGCTTGGGTTCATGTGACCCCTTCTAGATGTGCCCTTCAGTCTGATCCACAGACCAGGAGACTCACCCTTCAAACAAAACTGTCTTTCCTCTTG
+
FFFFFFFFFFFFFFFFFFFFFFFFFFFFFFFFFFFFFFFFFFFFFFFFFFFFFFFFFFFFFFFFFFFFFFFFFFFFFFFFFFFFFFFFFFFFFFFFFFFFFFFFFFFFFFFFFFFFFFF:FFFFFFFFFFFFFFFFFFFFFFFFFFFFFF
@A00234:352:HKFKNDSXX:3:1226:28076:27352 2:N:0:TCGCATCG+GTCAACTG
GTGGAGGGTCTTCTGCACGGAAGGTGAGTATTCAACTCTGTCATAGGGCCCAGCAAATTTCTTCAGGACAATGTCCCGGACAGCGCCCCAGGTAGCCTCGAAGTCCACGTCCCGATTCTGGTAGCGCCACTTGCAGTACACTTGAGTGGC
+
FFFFFFFFFFFFFFFFFFFFFFFFFFFFFFFFFFFFFFFFFFFFFFFFFFFFFFFFFFFFFFFFFFFFFFFFFFFFFFFFFFFFFFFFFFFFFFFFFFFFFFFFFFFFFFFFFFFFFFFFFFFFFFFFFFFFFF:FFFFFFFFFFFFFFF
@A00234:352:HKFKNDSXX:3:1226:28140:27899 2:N:0:TCGCATCG+GTCAACTG
GTCCCAGATCTTCCTCACCCACCCAACTTCATGGTCTTTCTCGCTCTCCCGAGGCCAGCTTGGGTTCATGTGACCCCTTCTAGATGTGCCCTTCAGTCTGATCCACAGACCAGGAGACTCACCCTTCAAACAAAACTGTCTTTCCTCTTG
+
FFFFFFFFFFFFFFFFFFFFFFFFFFFFF:FFFFFFFFFFFFFFFFFFFFFFFFFFFFFFFFFFFFFFFFFFFFFFF,FFF:F:FFFFFF:,FFFFFFFFFFFFFFF:FFFFFFFFFFF:FFFFFFFFFF,FFFFF:FFFF,FFFFFFFF
@A00234:352:HKFKNDSXX:3:1226:3441:28432 2:N:0:TCGCATCG+GTCAACTG
CTTCCGTTTCTAGTTTAGCAAGGGGCTTGTAGCTGTGCGCACGTGGAGCCCTGCATTAGCAGACACCGCAGGCTCCGTGGCCTTGGGCAGATTCCTTTAAAACTGTGATCGGAGAATCACAGCGATATTTCTCCTTGCTGTTCTTGTGCC
+
FFFFFFFFFFFFFFFFFFFFFFFFFFFFFFFFFFFFFFFFFFFFFFFFFFFFFFFFFFFFFFFFFFFFFFFFFFFFFFFFFFFFF:FF:FFFFFFFFFFFFFFFFFFFFFFFFFF:FFFFFFFFFFFFFFFFF:FFFFFFFFFFFFFFFF
@A00234:352:HKFKNDSXX:3:1227:5981:7279 2:N:0:TCGCATCG+GTCAACTG
CTATGACAGAGGTGAATACTCACCTTCCGTGCAGAAGACCCTCTATGACATACAAGTGCTGACCCTGAGCCAGCTTCCTGAGATAGAAGACATGGAAATCAGCCTTCCAAACATTCACTACTTTAACATCGACATGTCCAAAATGGGGCT
+
FFFFFFFFFFFFFFFFFFFFFFFFFFFFFFFFFFFFFFFFFFFFFFFFFFFFFFFFFFFFFFFFFFFFFFFFFFFFFFFFFFFFFFFFFFFFFFFF:FFFFFFFFFFFFFFFFFFFFFFFFFFFFFFFFFFFFFFFFFFFFFFFFFFFFF
@A00234:352:HKFKNDSXX:3:1227:16712:9079 2:N:0:TCGCATCG+GTCAACTG
CTTCTATCTCAGGAAGCTGGCACAGGGTCAGCACTTGTATGTCATAGAGGGTCTTCTGCACGGAAGGTGAGTATTCACCTCTGTCATAGGGCCCAGCAAATTTCTTCAGGACAATGTCCCGGACAGCGCCCCAGGTAGCCTCGAAGTCCA
+
FFFFFFFFFFFFFFFFFFFFFFFFFFFFFFFFFFFFFFFFFFFFFFFFFFFFF:FFFFFFFFFFFFFFFFFFFFFF::FFF:FFFFFFFFFFFFFFFFFFFFFFFFFFFFFFFFFFFFFFFFFFFFFFFFFFFFFFFFFFFFFFFFFFFF
@A00234:352:HKFKNDSXX:3:1227:4869:17033 2:N:0:TCGCATCG+GTCAACTG
TTGCTCTGCTCTGTGTGAAGTAATTGCTCTTCCGTTTCTAGTTTAGCAAGGGGCTTGTAGCTGTGCGCACGTGGAGCCCTGCATTAGCAGACACCGCAGGCTCCGTGGCCTTGGGCAGATTCCTTTAAAACTGTGATCGGAGAATCACAG
+
FFFFFFFFFFFFFFFFFFFFFFFF:FFFFFFFFFFFFFFFFFFFFFFFFFFFFFFFFFFFFFFFFFFFFFFFFFFFFFF:FFFFFFFFFFFFFFFFFFFFFFFFFFFFFFFFFFFFFFFFFFFFFFFFFFFFFFFFFFFFFFFFFFFFFF
@A00234:352:HKFKNDSXX:3:1227:25545:30452 2:N:0:TCGCATCG+GTCAACTG
CGCACGGAAGGTGAGTATTCACCTCTGTCATAGGGCCCAGCAAATTTCTTCAGGACAATGTCCCGGACAGCGCCCCAGGTAGCCTCGAAGTCCACGTCCCGATTCTGGTAGCGCCACTTGCAGTACACTTGAGTGGCAAAGCATCGGTCC
+
FFFFFFFFFFFFFFFFFFFFFFFFFFFFFFFFFFFFFFFFFFFFFFFFFFFFFFFFFFFFFFFFFFFFFFFFFFFFFFFFFFFFFFFFFFFFFFFFFFFFFFFFFFFFFFFFFFFFFFFFFFFFFFFFFFFFFFFFFFFFFFFFFFFFFF
@A00234:352:HKFKNDSXX:3:1228:7491:8735 2:N:0:TCGCATCG+GTCAACTG
GGAAAATGGCCCATTACCATGACGACTATGGAAAGGACCTCCCATCATTCACTCTGGAATCAAAGACCTCAAGGTCTTGAAAACAACCCAGTCTGGATTTGAAGGATTCATCAAGGACCAGTTCACTACTCTCCCCGAGGTGAAGGACCG
+
FFFFFFFFFFFFFFFFFFFFFFFFFFFFFFFFFFFFFFFFFFFFFFFFFFFFFFFFFFFFFFFFFFFFFFFFFFFFFFFFFFFF:FFFFFFFFFFFFFFFFFFFFFFFFFFFFFFFFFFFFFFFFFFFFFFFFFFFFFFF,FFFFFFFFF
@A00234:352:HKFKNDSXX:3:1228:1868:13182 2:N:0:TCGCATCG+GTCAACTG
TGGACTTCGAGGCTACCTGGGGCGCTGTCCGGGACATTGTCCTGAAGAAATTTGCTGGGCCCTATGACAGAGGTGAATACTCACCTTCCGTGCAGAAGACCCTCTATGACATACAAGTGCTGACCCTGAGCCAGCTTCCTGAGATAGAAG
+
FFFFFFFFFFFFFFFFFFFFFFFFFFFFFFFFFFFFFFFFFFFFFFFFFFFFFFFFFFFFFFFFFFFFFFFFFFFFFFFFFFFFFF:FFFFFFFFFFFFFF:FFFFFFFFFFFFFFFFFFFF:F::FFFFFFFFFFFFFFFFFFFFF:FF
@A00234:352:HKFKNDSXX:3:1228:29695:15374 2:N:0:TCGCATCG+GTCAACTG
TGCAAGTGGCGCTACCAGAATCGGGACGTGGACTTCGAGGCTACCTGGGGCGCTGTCCGGGACATTGTCCTGAAGAAATTTGCTGGGCCCTATGACAGAGGTGAATACTCACCTTCCGTGCAGAAGACCCTCTATGACATACAAGTGCTG
+
FFFFFFFFFFFFF:FFFFFFFFFFFFFFFFFFFFFFFFFFFFFFFFFFFFFFFFFFFFFFFFFFFFFFFFFF:FFFF:FFFFFFFFFFFFFFFFFFFFFFFFFFFFFFFFFFFFFFFFFFFFFF:FFFFFFFFFFFFFFFFFF,FFFFFF
@A00234:352:HKFKNDSXX:3:1228:6922:22686 2:N:0:TCGCATCG+GTCAACTG
GTCAGCACTTGTATGTCATAGAGGGTCTTCTGCACGGAAGGTGAGTATTCACCTCTGTCATAGGGCCCAGCAAATTTCTTCAGGACAATGTCCCGGACAGCGCCCCAGGTAGCCTCGAAGTCCACGTCCCGATTCTGGTAGCGCCACTTG
+
,,,FFFFFFFFFFF:FFFFFFFF::FFFFFFFFFFFFFFF:F:FFFFF::F:,FFFF:FF:FF:FFF:FF:FFF::FFFF:F::FFFFFFFFFF:FF:FFFF:FFFFF::FFFFFF:FF:F::FFFFF:FFFFFFFF:FF:,:FFFF,FF
@A00234:352:HKFKNDSXX:3:1229:31403:7153 2:N:0:TCGCATCG+GTCAACTG
GTCCAAAATGGGGCTGATCAACAAGGAAGAGGTTTTGCTGCCTCTGGACAACCCCTACGGCAAAATAACCGGGACGGTGAGGAGGAAGCTGCCTTCCAGGCTGTGACGTTATGGCTCCAGCCAGTTGTGATGCTTGGGATAACTGTGTGC
+
FFFFFFFFFFFFFFFFFFFFFFFFFFF:FFFFFFFFFFFFFFFFFFFFFFFFFFFFFFFFF:FFFFFFFFFFFFFFFFFFFFFFFFFFFFFFFFFFFFFFFFF,FFFFF,:FFFFFFFFFFF:FFFFFFFFFFFFFFFFFFFF:FFFFFF
@A00234:352:HKFKNDSXX:3:1229:12653:8061 2:N:0:TCGCATCG+GTCAACTG
CTTTGGTACAACCCAGACATCCCTAGGATGATGACAGTGTTTGATCTCATGTTCAGATCAACGGATGTGGCAGCAGCCAGTGCTTTACGACTATTTCCTTAACGATCGGATCCTAAAGACAGAGTCTGAGGCAGAGGGCACAAGAACAGC
+
FFFFFFFF,FF::FFFFFFFFFFFFFFFF:FFFFFFFFFFFFF:FFF:FFFFFFFFFFFFFFFFFFFFFFFFFFFF:FFFFFFFFFFFFFFFFF:FFFFFFFFFFFF,FFFFFFFFF:FFF:FFFFFFFFFFFFFFFF:FFFFFFFFFF:
@A00234:352:HKFKNDSXX:3:1229:6732:21010 2:N:0:TCGCATCG+GTCAACTG
CCTCATGGAGGAGGGCAGGGGGGCTTGAACTTCCAACCCCAGCTGAGGAGTGATTTGCATTTGATTGAGGCTCCAAGAGGAAAGACAGTTTTGTTTGAAGGGTGAGTCTCCTGGTCTGTGGATCAGACTGAAGGGCACATCTAGAAGGGG
+
FFF::::FF:FF:FFFFF,::FFFFFFFF:FFFFFFFFFFFFFFFFF,FFFFFFFFFFFFFFFFFFFFFFFFFFFFFFF:FFFFFFFFFFFFFFFF:F:FFF:::FFFF:FF,FFFFFFF::FFF:FFFFFFFF,::FFFFFFFFFFFFF
@A00234:352:HKFKNDSXX:3:1229:16776:25755 2:N:0:TCGCATCG+GTCAACTG
GACATGGAAATCAGCCTTCCAAACATTCACTACTTTAACATCGACATGTCCAAAATGGGGCTGATCAACAAGGAAGAGGTTTTGCTGCCTCTGGACAACCCCTACGGCAAAATAACCGGGACGGTGACGAGGAAGCCGCCTTCCAGGCTG
+
FFFFFFFFFFFFFFFFFFFFFFFFFFFFFFF:FFFFFFFFFFFFFFFFFFFFFFFFFFFFFFFFFFFFFFFFFFFFFFFFFFFFFFFFFFFFFFFFFFFFFFFFFFFFFFFFFFFFFFFFFFFFFFFFFFFFFFFFFFFFFFFFFFFFFF
@A00234:352:HKFKNDSXX:3:1230:20555:29356 2:N:0:TCGCATCG+GTCAACTG
GTCGATGTTAAAGTAGTGAATGTTTGGAAGGCTGATTTCCATGTCTTCTATCTCAGGAAGCTGGCTCAGGGTCAGCACTTGTATGTCATAGAGGGTCTTCTGCACGGAAGGTGAGTATTCACCTCTGTCATAGGGCCCAGCAAATTTCTT
+
FFFFFFFFFFFFFFFFFFFFFFFFFFFFFFFFFFFFFFFFFFFFFFFFFFFFFFFFFFFFFFFFFFFFFFFFFFFFFFFFFFFFFFFFFF,F:FFFFFFFFFFFFFFFFFFFFFFFFFFFFFFFFFFFFFFF:FFFFFFFFFFFFFFFFF
@A00234:352:HKFKNDSXX:3:1230:20365:30248 2:N:0:TCGCATCG+GTCAACTG
GTCGATGTTAAAGAAGTGAATGTTTGGAAGGCTGATTTCCATGTCTTCTATCTCAGGAAGCTGGCTCAGGGTCAGCACTTGTATGTCATAGAGGGTCTTCTGCAAGGAAGGTGAGTATTCACCTCTGTCATAGGGCCCAGCAAATTTCTT
+
::FFFFFFFFF,:,F,,FFF,:FF:,,F:F:F,,FF,,F,F:,:F,:,FF,FFF:F:FF:F,,FF:FFF::,FFFFF,F,F:FFF:,,FF:FF::FF,F:,,FF,:FF,FFF:F:FFF:,F,,FF:F,FFF:,::FFFFFFF:FFFFF,:
@A00234:352:HKFKNDSXX:3:1231:4978:16250 2:N:0:TCGCATCG+GTCAACTG
GCCCTTCAAACAAAACTGTCTTTCCTCTTGGAGCCTCAATCAAATGCAAATCACTCCTCAGCTGGGGTTGGAAGTTCAAGCCCCCCTGCCCTCCTCCATGAGGAGCTTCAGCCAGAGATTTTCAAAACACTAGGATGATTTTTTTTTCAC
+
FFFFFFFFFFFFFFFFFFFFFFFFFFFFFFFFFFFFFFFFFFFFFFFFFFFFFFFFFFFFFFFFFFF::FFFFFFFFFFFFFFFFFFFFFFFFFFFFFFFFFFFFFFFF:FFFFFFFFFFFFFFF:FFFFFFFFFFFFFFFFFFFFFF:F
@A00234:352:HKFKNDSXX:3:1231:1777:21167 2:N:0:TCGCATCG+GTCAACTG
CCCGGTTATTTTGCCGTAGGGGTTGTCCAGAGGCAGCAAAACCTCTTCCTTGTTGATCAGCCCCATTTTGGACATGTCGATGTTAAAGTAGTGAATGTTTGGAAGGCTGATTTCCATGTCTTCTATCTCAGGAAGCTGGCTCAGGGTCAG
+
FFFFFFFFFFFFFFFFFFFFFFFFFFFFFFFFFFFFFFFFFFFFFFFFFFFFFFFFFFFFFFF:FFFFFFFFFFFFFFFFFFFFFFFFFFFFFFFFFFFFFFFFFFFFFFFFFFFFFFFFFFFFFFFFFFFFFFFFFFFFFFFFFFFFFF
@A00234:352:HKFKNDSXX:3:1231:27859:27070 2:N:0:TCGCATCG+GTCAACTG
GCGTCTGCTAATGCAGGGCTCCACGTGCGCACAGCTACAAGCCCCTTGCTAAACTAGAAACGGAAGAGCAATTACTTCACACAGAGCAGAGCAATCAGTATCCTGAGTTGAAATTTTTGCAGGTGAGCACACAGTTATCCCAAGCATCAC
+
FFFF,FFFFFFFFFFFFFFFFFFFFFFFFFFF:FFFFFFFFFFFFFFFFFF:FFFFFFFFFFFFFFFFFFFFFFFFFFFFFF:FFFFFFFFFFFFFFFFFFFFFFFFFFFFFFFFFFFFFFFFFFFFF:FFF,FFF:FFF:FFFFFFFFF
@A00234:352:HKFKNDSXX:3:1232:7627:1736 2:N:0:TCGCATCG+GTCAACTG
CACAAGAACAGCAAGGAGAAATATCGCTGTGATTCTCCGATCACAGTTTTAAAGGAATCTGCCCAAGGCCACGGAGCCTGCGGTGTCTGCTAATGCAGGGCTCCACGTGCGCACAGCTACAAGCCCCTTGCTAAACTAGAAACGGAAGAG
+
FFFFFFFFFFFFFFFFFFFFFFFFFFFFFFFFFFFFFFFFFFFFFFF:FFFFFFFFFFFFFFFFFFFFFFFFFFFFFFFFFFFFFFFFFFFFFFFFFFFFFFFFFFFFFFFFFFFFFFFFFFFFFFFFFFFFFFFFFFFFFFFFFFFFFF
@A00234:352:HKFKNDSXX:3:1232:26973:2143 2:N:0:TCGCATCG+GTCAACTG
TGGTTTTATTACGTTTTTGGTACAACCCAGACATCCCTAGGATGATGACAGTGTTTGATCTCATGTTCAGATCAACGGATGTGGCAGCAGCCAGTGCTTTACGACTATTTCCTTACCGATCGGATCCTAAAGACAGAGTCTGAGGCAGAG
+
FFFF:FFFFFFFFFFFFFFFFFFFFFFFFFFFFFFFFFF:FFFFFFFFFFFFFFFFFFFFFFFFFFFFFFFFFFFFFFFFFFFFFFFFFFFFFFFFFFFFFFFFFFFFFFFFFFF,FFFFF:FFFFFFFFFFFFFFFFFFF:FFFFFFFF
@A00234:352:HKFKNDSXX:3:1232:26250:2957 2:N:0:TCGCATCG+GTCAACTG
GGCAGCAGCCAGTGCTTTACGACTATTTCCTTAACGATCGGATCCTAAAGACAGAGTCTGAGGCAGAGGGCACAAGAACAGCAAGGAGAAATATCGCTGTGATTCTCCGATCACAGTTTTAAAGGAATCTGCCCAAGGCCACGGAGCCTG
+
FFF:FFFFFFFFFFFFFFFFFFFFFFFFFFFFFFFFFFFFFFFFFFFFFFFFFFFFFFFFFFFF:FFFFFF,FFFF::FFFFF:FFFFFFFFFFFFFFFFFFFFFFFFFFFFFFFFFFF,F::FFFFFFFFFFFFFFFFF,FFFFFFFFF
@A00234:352:HKFKNDSXX:3:1232:20094:9580 2:N:0:TCGCATCG+GTCAACTG
CCTTGCTGTTCTTGTGCCCTCTGCCTCAGACTCTGTCTTTAGGATCCGATCGTTAAGGAAATAGTCGTAAAGCACTGGCTGCTGCCACATCCGTTGATCTGAACATGAGATCAAACACTGTCATCATCCTAGGGATGTCTGGGTTGTACC
+
FFFFFFFFFFFFFFFF:FFFFFFFFFFFFFFFFFF:FFFFFFFFFFFFFFFFF,FFFFFFFFFFFFFFFFFF:FFFFFFFFFFFFFFFFFFFFFFFFFFFFFFFFFFFFFFFFFFFFF,FFFFFFFFFFFFFFFF:FFFFFFFFFFFFFF
@A00234:352:HKFKNDSXX:3:1232:26169:25582 2:N:0:TCGCATCG+GTCAACTG
CAGCAGCCAGTGCTTTACGACTATTTCCTTAACGATCGGATCCTAAAGACAGAGTCTGAGGCAGAGGGCACAAGAACAGCAAGGAGAAATATCGCTGTGATTCTCCGATCACAGTTTTAAAGGAATCTGCCCAAGGCCACGGAGCCTGCG
+
FFFFFFFFFFFFFFFFFFFFFFFFFFFFFF:FFFFFFFFFFFFFFFFFFFFFFFFFFFFFFFFFFFFFFFFFFFFFFFFFFFFFFFFFFFFFFFFFFFFFFFFFFFFFFFFFFFF:FFFFFFFFFFFFFFFFFFFFFF:FFFFFFFFFFF
@A00234:352:HKFKNDSXX:3:1233:12780:5588 2:N:0:TCGCATCG+GTCAACTG
CGGAGAATCACAGCGATATTTCTCCTTGCTGTTCTTGTGCCCTCTGCCTCAGACTCTGTCTTTAGGATCCGATCGTTAAGGAAATAGTCGTAAAGCACTGGCTGCTGCCACATCCGTTGATCTGAACATGAGATCAAACACTGTCATCAT
+
FFFFFFFFFFFFFFFFFFFFFFFFFFFFFFFFFFFFFFFFFFFFFFFFFFFFFFFFFFFFFFFFFFFFFFFFFFFFFFFFFFFFFFFFFFFFFFFFFFFFFFFFFFFFFFFFFFFFFFFFFFFFFFFFFFFFFFFFFFFFFFFFFFFFFF
@A00234:352:HKFKNDSXX:3:1233:8513:14168 2:N:0:TCGCATCG+GTCAACTG
GGTGTGGCAGCAGCCAGTGCTTTACGACTATTTCCTTAACGATCGGATCCTAAAGACAGAGTCTGAGGCAGAGGGCACAAGAACAGCAAGGAGAAATATCGCTGTGATTCTCCGATCACAGTTTTAAAGGAATCTGCCCAAGGCCACGGA
+
FFFFFFFFFFF:FFFFFFFFFFFFFFFFFFFFFFFFFFFFFFFFFFFFFFFFFFFFFFFFFFFFFFFFFFFFFFFF,FFFFFFFFFF:FFFFFFFF:FFFFFFFFFFFFFFFFFF:FFFFFFFFFFFFFFFFFFFFFFFFFFFFFFFFFF
@A00234:352:HKFKNDSXX:3:1233:3125:19993 2:N:0:TCGCATCG+GTCAACTG
CGAGGGCACAAGAACAGCAAGGAGAAATATCGCTGTGATTCTTCGATCACAGTTTTAAAGGAATCTGCCCAAGGCCACGGAGCCTGCGGTGTCTGCTAATGCAGGGCTCCACGTGCGCACAGCTACAAGCCCCTTGCTAAACTAGAAACG
+
FFFFFFFFFFFFFFFFFFFFFFFFFFFFFFFFFFFFFFFFFFFFFFFF:FFFFFFFFFFFFFFFFFFFFFFFFFFFFFFFFFFFFFFFFFFFFFFFFFFFFFFFFFFFFFFFF:FFFFFFFFFFFFFFFFFFFFFFFFFFFFFFFFFFFF
@A00234:352:HKFKNDSXX:3:1233:2248:27806 2:N:0:TCGCATCG+GTCAACTG
CGTGGACTTCGAGGCTACCTGGGGCGCTGTCCGGGACATTGTCCTGAAGAAATTTGCTGGGCCCTATGACAGAGGTGAATACTCACCTTCCGTGCAGAAGACCCTCTATGACATACAAGTGCTGACCCTGAGCCAGCTTCCTGAGATAGA
+
FF:FFF:FFFFFFF:FFF,FFFF:FFFFFFFF:FFFFFFFFFFFFFFFFFFFFFFFFFFFFFFFFFFFFFFFFF:FFFFFFFFFFF:FFF:F,FFFFFFFFFFFFF:FF:FFF,FFFFFFFFFFFFF:FFFFFFFFFFFFFFFFFFF:FF
@A00234:352:HKFKNDSXX:3:1234:21432:12712 2:N:0:TCGCATCG+GTCAACTG
GACGTTATGGCTCCAGCCAGTTGTGATGCTTGGGATAACTGTGTGCTCACCTGCAAAAATTTCAACTCAGGATACTGATTGCTCTGCTCTGTGTGAAGTAATTGCTCTTCCGTTTCTAGTTTAGCAAGGGGCTTGTAGCTGTGCGCACGT
+
FFFFFFFFFFFFFFFFFFFFFFFFFFFFFFFFFF:FFFFFFFFFFFFFFFFFFFFFFFFFFFFFFFFFFFFFFFFFFFFFFFFFFFFFF:FFFFFFFFFFFFFFFFFFFFFFFFFFFFFFFFFFFFFFFFFFFFFFFFFFFFFFFFFFFF
@A00234:352:HKFKNDSXX:3:1234:10194:26256 2:N:0:TCGCATCG+GTCAACTG
ATGCCCTTCAGTCTGATCCACAGACCAGGAGACTCACCCTTCAAACAAAACTGTCTTTCCTCTTGGAGCCTCAATCAAATGCAAATCACTCCTCAGCTGGGGTTGGAAGTTCAAGCCCCCCTGCCCTCCTCCATGAGGAGCTTCAGCCAG
+
FFFFFFFFFFFFF:FFFFFFFFFFFFFFFFFFFFFFFFFFFFFFFFFFFFFFFFFFFFFFFFFFFFFFFFFFFFFFFFFFFFFFFFFFFFFFFFFFFFFFFFFFF:FFFFFFFFFFFFFFFFFFFFFFFFFFF:FFFFFFFFFFFFFF:F
@A00234:352:HKFKNDSXX:3:1235:12066:15248 2:N:0:TCGCATCG+GTCAACTG
TGAAAACAACCCAGTCTGGATTTGAAGGATTCATCAAGGACCAGTTCACTACTCTCCCCGAGGTGAAGGACCGATGCTTTGCCACTCAAGTGTACTGCAAGTGGCGCTACCAGAATCGGGACGTGGACTTCGAGGCTACCTGGGGCGCTG
+
FFFFFFFFFFFFFFFFFFFFFFFFFFFFFFFFFFFFFFFFFFFFFFFFFFFFFFFFFFFFFFFFFFFFFFFFFFFFFFFFFFFFFFFFF:FFFFFFFFFFFFFFFFFFFFFFFFFFFFFFFFFFFFFFFFFFFFFFFFFFFFFFFFFFFF
@A00234:352:HKFKNDSXX:3:1236:16052:32925 2:N:0:TCGCATCG+GTCAACTG
TTCTGCCCAAGGCCACGGAGCCTGCGGTGTCTGCTAATGCAGGGCTCCACGTGCGCACAGCTACAAGCCCCTTGCTAAACTAGAAACGGAAGAGCAATTACTTCACACAGAGCAGAGCAATCAGTATCCTGAGTTGAAATTTTTGCAGGT
+
FFFFFFFFFFFFFFFFFFFFFFFFFFFFFFFFFFFFFFFFFFFFFFFFFFFFFFFFFFFFFFFFFFFFFFFFFFFFFFFFFFFFFFFFFFFFFFFFFFFFFFFFFFFFFFFFFFFFFFFFFFFFFFFFFFFFFFFFFFFF:FFFFFFFFF
@A00234:352:HKFKNDSXX:3:1236:30364:36511 2:N:0:TCGCATCG+GTCAACTG
CCGGGACGGTGAGGAGGAAGCTGCCTTCCAGGCTGTGACGTTATGGCTCCAGCCAGTTGTGATGCTTGGGATAACTGTGTGCTCACCTGCAAAAATTTCAACTCAGGATACTGATTGCTCTGCTCTGTGTGAAGTAATTGCTCTTCCGTT
+
FFFFFFFFFFFFFFFFFFFFFFFFFFFFFFFFFFFFFFFFFF:FFFFFFFFFFFFFFFFFFFFFFFFFFFFFFFFFFFFFFFFFFFFFFFFFFFFFFFFFFFFFFFFFFFFFFFFFFFFFFFFFFFFFFFFFFFFFFFFFFFFFFFFFFF
@A00234:352:HKFKNDSXX:3:1237:2329:2080 2:N:0:TCGCATCG+GTCAACTG
CCCAAGGCCACGGAGCCTGCGGTGTCTGCTAATGCAGGGCTCCACGTGCGCACAGCTACAAGCCCCTTGCTAAACTAGAAACGGAAGAGCAATTACTTCACACAGAGCAGAGCAATCAGTATCCTGAGTTGAAATTTTTGCAGGTGAGCA
+
FFFFFFFFFFFFFFFFFFFFFFFFFFFFFFFFFFFFFFFFFFFFFFFFFFFFFFFFFFFFFFFFFFFFFFFFFFFF:FFFFFFFFFFFFFF:FFFFFFFFFFFFFFFFFFFFFF:FFFFFFFFFFFFFFFFFFFFFFFFFFFFFFFFFFF
@A00234:352:HKFKNDSXX:3:1237:17879:10128 2:N:0:TCGCATCG+GTCAACTG
AAACATTCACTACTTTAACATCGACATGTCCAAAATGGGGCTGATCAACAAGGAAGAGGTTTTGCTGCCTCTGGACAACCCCTAAGGCAAAATAACCGGGACGGTGAGGAGGAAGCTGCCTTCCAGGCTGTGACGTTATGGCTCCAGCCA
+
FFFFFFFFFFFFFFFFFFFFFFFFFFFFFFFFFFFFFFFFFFFFFFFFFFFFFFFF,FFFFFF:FFFFFFFFFFFFFFF,FFFF,FFFFFFFFFFFFFF:FFFFFFFFFFFFF:::FFFFFFFFFFFFFFFFFFFFFFFFFFFFFFFFFF
@A00234:352:HKFKNDSXX:3:1237:24686:11240 2:N:0:TCGCATCG+GTCAACTG
AAACAACCCAGTCTGGATTTGAAGGATTCATCAAGGACCAGTTCACTACTCTCCCCGAGGTGAAGGACCGATGCTTTGCCACTCAAGTGTACTGCAAGTGGCGCTACCAGAATCGGGACGTGGACTTCGAGGCTACCTGGGGCGCTGTCC
+
FFFFFFFFFFF:FFF::FFFFFFFFFFFFFFFF,FFFFFFFFFFFF::FFFFFFF:FF,F:FFFFFFFFFF:FFFF:FFFFFFFFFFF:FFFF::FF:,FFFFFF:,FFFFFFF,F,FFFF:FFFFFFFFF,FF:FF,:F,FFFFF:FFF
@A00234:352:HKFKNDSXX:3:1237:13268:34084 2:N:0:TCGCATCG+GTCAACTG
TGGGGGCACAAGAACAGCAAGGAGAAATATCGCTGTGATTCTCCGATCACAGTTTTAAAGGAATCTGCCCAAGGCCACGGAGCCTGCGGTGTCTGCTAATGCAGGGCTCCACGTGCGCACAGCTACAAGCCCCTTGCTAAACTAGAAACG
+
FFFFFFFFFFFFFFFFFFFFFFFFFFFFFFFFFFFFFFFFFFFFFFFFFFFFFFFFFFFFFFFFFFFFFFFFFFFFFFFFFFFFFFFFFFFFFFFFFFFFFFFFFFFFFFFFFFFFFFFFFFFFFFFFFFFFFFFFFF:FFFFFFFFFFF
@A00234:352:HKFKNDSXX:3:1238:15835:5337 2:N:0:TCGCATCG+GTCAACTG
CTGTCTTTCCTCTTGGAGCCTCAATCAAATGCAAATCACTCCTCAGCTGGGGTTGGAAGTTCAAGCCCCCCTGCCCTCCTCCATGAGGAGCTTCAGCCAGAGATTTTCAAAACACTAGGATGATTTTTTTTTCACATGGTTTTATTACGT
+
FFFFFFFFFFFFFFFFFFFFFFFFFFFFFFFFFFFFFFFFFFFFFFFFFFFFFFFFFFFFFFFFFFFFFFFFFFFFFFFFFFFFFFFFFFFFFFFFFFFFFFFF,FFFFF,FFFFFFFFFFFFFFFFFFFFFFFFFFFFFF:F:FFFFFF
@A00234:352:HKFKNDSXX:3:1238:12780:13072 2:N:0:TCGCATCG+GTCAACTG
CGTTATGGCTCCAGCCAGTTGTGATGCTTGGGATAACTGTGTGCTCACCTGCAAAAATTTCAACTCAGGATACTGATTGCTCTGCTCTGTGTGAAGTAATTGCTCTTCCGTTTCTAGTTTAGCAAGGGGCTTGTAGCTGTGCGCACGTGG
+
FFFFFFFFFFFFFFFFFFFFFFFFFFFFFFFFFFFFFFFFFFFFFFFFFFFFFFFFFFFFFFFFFFFFFFFFFFFFFFFFFFFFFFFFFFFFFFFFFFFF:FFFFFFF,FFFFFFFFFFFFFFFFFFFFFFFFFFFFFFFFFFFFFF:FF
@A00234:352:HKFKNDSXX:3:1238:14271:28463 2:N:0:TCGCATCG+GTCAACTG
GTTCAGATCAACGGATGTGGCAGCAGCCAGTGCTTTACGACTATTTCCTTAACGATCGGATCCTAAAGACAGAGTCTGAGGCAGAGGGCACAAGAACAGCAAGGAGAAATATCGCTGTGATTCTCCGATCACAGTTTTAAAGGAATCTGC
+
:F,F,FF,FFFFF:FFFF::FFF:FF:FFFFFFFF:F:FFFFFFF,F:FFFF:FFFFFFFFFFFFFF:FFF,FFFFFFFFFFFFF,F:,:FFFFFFFFFFF,FFFFFFFFFFFFFFFF,FFFF:FFFF,FFFFFFFFFFFF,:FF,FF:F
@A00234:352:HKFKNDSXX:3:1238:3857:35133 2:N:0:TCGCATCG+GTCAACTG
GTTGTGATGCTTGGGATAACTGTGTGCTCACCTGCAAAAATTTCAACTCAGGATACTGATTGCTCTGCTCTGTGTGAAGTAATTGCTCTTCCGTTTCTAGTTTAGCAAGGGGCTTGTAGCTGTGCGCACGTGGAGCCCTGCATTAGCAGA
+
FFFFFFFFFFFFFFFFFFFFFFFFFFFFFFFFFFFFFFFFFFFFFFFFFFFFFFFFFFFFFFFFFFFFFFFFFFFFFFFFFFFFFFFFFFFFFFFFFFFFFFFFFFFFFFFFFFFFFFFFFFFFFFFFFFFFFFFFFFFFFFFFFFFFFF
@A00234:352:HKFKNDSXX:3:1238:3568:36198 2:N:0:TCGCATCG+GTCAACTG
AGTCATAGAGGGTCTTCTGCACGGAAGGTGAGTATTCACCTCTGTCATAGGGCCCAGCAAATTTCTTCAGGACAATGTCCCGGACAGCGCCCCAGGTAGCCTCGAAGTCCACGTCCCGATTCTGGTAGCGCCACTTGCAGTACACTTGAG
+
FFFFFFFFFFFFFFFFFFFF:FFFFFFFFFFFFFFFFFFFFFFFFFFFFFFFFFFFFFFFF:FFFFFFFF:FF,FFFFFFFFFFF,FFFFFFFFFFFFFFFFFFFFFF:FFFFFFFFFFFFFFFFFFFFFFFFFFFFFFFFFFFFFFFFF
@A00234:352:HKFKNDSXX:3:1238:8386:36746 2:N:0:TCGCATCG+GTCAACTG
GCCATAACGTCACAGCCTGGAAGGCAGCTTCCTCCTCACCGTCCCGGTTATTTTGCCGTAGGGGTTGTCCAGAGGCAGCAAAACCTCTTCCTTGTTGATCAGCCCCATGTTGGACATGTCGATGTTAAAGTAGTGACTGTTTGGAAGGCT
+
FFFFFFFFFFFFFFFFFFFF:FFFFFFF:FFFFFFFFFFFFFFFFF:F:F::FFFF:F,FFFFF:FFFFFFFFFFF,FFFFFFFFFF,FFFFFFFFFFFFFFFFFFFF,F:FFFFF,FFFFFF,FF,::FF,FFFF,:FFFFFFF:FFFF
@A00234:352:HKFKNDSXX:3:1239:17228:2237 2:N:0:TCGCATCG+GTCAACTG
TTCCTGAGTTGAAATTTTTGCAGGTGAGCACACAGTTATCCCAAGCATCACAACTGGCTGGAGCCATAACGTCACAGCCTGGAAGGCAGCTTCCTCCTCACCGTCCCGGTTATTTTGCCGTAGGGGTTGTCCAGAGGCAGCAAAACCTCT
+
FFFFFF:FFFFFFFFFFFFFFFFFFFFFFFFFFFFFFFFFFFFFFFFFFFFFFFFFFFFFFFFFFFFFFFFFFFFFFFFFFFFFFFFFFFFFFFFFFFFFFFFFFFFFFFF:FFFFFFFFFF:FFFFFFFFFFFFFFFF:FFF:FFFFFF
@A00234:352:HKFKNDSXX:3:1239:1108:12242 2:N:0:TCGCATCG+GTCAACTG
CACATGGTTTTAATACGTTTTTGGTACAACCCAGACATCCCTAGGATGATGACAGTGTTTGATCTCATGTTCAGATCAACGTATGTGGCAGCAGCCAGTGCTTTACGACTATTTAATTAACGATCGTATACTAAAGACAGAGTCTGATTC
+
FFFFFFFFFF,F,FFF,:,,FFF,FFFFFF:F:,FF::F,F,FFFF,FF,FFFF,:,FFFFFFFFFFFFFFFFFFFFFF,:,FF,,,F:F:,FFF:FFFFFF:F,F,:F,:F,F,,F,FF,,FFF::FF,:,FF,FFFF,F:FFF,F,,F
@A00234:352:HKFKNDSXX:3:1239:10140:16110 2:N:0:TCGCATCG+GTCAACTG
ATGACGACTATGGAAAGGACCTCCCATCATTCACTCTGGAATCAAAGACCTCAAGGTCTTGAAAACAACCCAGTCTGGATTTGAAGGATTCATCAAGGACCAGTTCACTACTCTCCCCGAGGTGAAGGACCGATGCTTTGCCACTCAAGT
+
FFF:FFFFFFFFFFFFFFFFFFFFFFFFFFFFFFFFFFFFFFFFFFFFFFFFFFFFFFFFF:FFFFFFFFFFFFFFFFFFFFFFFFFFFFFFFFFFFFFFFFFFFFFFFFFFFFFFFFFFFFFFFFFFFFFFFFFFFFFFFFFFFFFFFF
@A00234:352:HKFKNDSXX:3:1241:13901:7811 2:N:0:TCGCATCG+GTCAACTG
GGAAAATGGCCCATTACCATGACGACTATGGAAAGGACCTCCCATCATTCACTCTGGAATCAAAGACCTCAAGGTCTTGAAAACAACCCAGTCTGGATTTGAAGGATTCATCAAGGACCAGTTCACTACTCTCCCCGAGGTGAAGGACCG
+
FFFFFFFFFFFFFFFFFFFFF:FFFFFFFFFFFFFFFFFFFFFFFFFFFFFFFFFFFFFFFFFFFFFFFFFFFFFFFFFFFFFFFFFFFFFFFFFFFFFFFFFFFFF:FFFFFFFFFFFFFFFFFFFF:FFFFFFFFFFFFFFFFFFFFF
@A00234:352:HKFKNDSXX:3:1241:24144:12305 2:N:0:TCGCATCG+GTCAACTG
GGCCCCGGAGCCTGCGGTGTCTGCTAATGCAGGGCTCCACGTGCGCACAGCTACAAGCCCCTTGCTAAACTAGAAACGGAAGAGCAATTACTTCACACAGAGCAGAGCAATCAGTATCCTGAGTTGAAATTTTTGCAGGTGAGCACACAG
+
FFFFFFFFFFFFFFFFFFFFFFFFFFFFFFFFFFFFFFFFFFFFFFFFFFFFFFFFFFFFFFFFFFFFFFFFFFFFFFFFFFFFFFFFFFFFFFFFFFFFFFFFFFFFFFFFFFFFFFFFFFFFFFFFFFFFFFFFFFFFFF::FFFFFF
@A00234:352:HKFKNDSXX:3:1241:15148:12915 2:N:0:TCGCATCG+GTCAACTG
AACCGGGACGGTGAGGAGGAAGCTGCCTTCCAGGCTGTGACGTTATGGCTCCAGCCAGTTGTGATGCTTGGGATAACTGTGTGCTCACCTGCAAAAATTTCAACTCAGGATACTGATTGCTCTGCTCTGTGTGAAGTAATTGCTCTTCCG
+
FFFFFFFFFFF,FFFFFFFFFFFFFFFFFFFFFFFFFFFFFFF:FFFFFFFFFFFFFFF:FFFFFFF,FFFFFFFFFFFFFFFFFFFFFFFFFFFFFFFFFFFFFFFFFFFFFFFF::FFFFFFFFF:FFFFFFFFFFFFFFFFFFFFFF
@A00234:352:HKFKNDSXX:3:1241:13946:13338 2:N:0:TCGCATCG+GTCAACTG
AACCGGGACGGTGAGGAGGAAGCTGCCTTCCAGGCTGTGACGTTATGGCTCCAGCCAGTTGTGATGCTTGGGATAACTGTGTGCTCACCTGCAAAAATTTCAACTCAGGATACTGATTGCTCTGCTCTGTGTGAAGTAATTGCTCTTCCG
+
FFFFFFFFFFFFFFFF:FFFFFFFFFFFFFFFFFFFFFFFFFFFFFFFFFFFFFFFFFFFFFFFFFFFFFFFFFFFFFFFFFFFFFFFFFFFFFFFFFFFFFFFFFFFFFFFFFFFFFFFFFFFFFFFF,FFFF:FFFFFFFFFFFFFFF
@A00234:352:HKFKNDSXX:3:1241:3640:17816 2:N:0:TCGCATCG+GTCAACTG
AACATTCACTACTTTAACATCGACATGTCCAAAATGGGGCTGATCAACAAGGAAGAGGTTTTGCTGCCTCTGGACAACCCCTACGGCAAAATAACCGGGACGGTGAGGAGGAAGCTGCCTTCCAGGCTGTGACGTTATGGCTCCAGCCAG
+
FFFFFFFFFFFFFFFFFF,FFFFFFFFFFFFFFFFFFFFFFFFFFFFFFFFFFFFFFFFFFFFFFFFFFFFFFFFFFFFFFFFFFFFFFFFFFFFFFFFFFFFFFFFFFFFFFFFFFFFFFFFFFFFFFFFFFFFFFFFFFFFFFFFFFF
@A00234:352:HKFKNDSXX:3:1242:9100:19695 2:N:0:TCGCATCG+GTCAACTG
ATCCTGAGTTGAAATTTTTGCAGGTGAGCACACAGTTATCCCAAGCATCACAACTGGCTGGAGCCATAACGTCACAGCCTGGAAGGCAGCTTCCTCCTCACCGTCCCGGTTATTTTGCCGTAGGGGTTGTCCAGAGGCAGCAAAACCTCT
+
FFFFFFFFFFFFFFFFFFFFFFFFFFFFFF:FFFFFFFFFFFF:FFFFFFFFFFFFFFFFFFFFFFFFFFFFFFFFFFFFFFFFFFFFFFFFFFFFFFF:FFFFFFFFFFFFFFFFFFFFFFFFFFFFFFF:FFFFFFFFFFFFFFFFFF
@A00234:352:HKFKNDSXX:3:1242:30933:22561 2:N:0:TCGCATCG+GTCAACTG
AACCGGGACGGTGAGGAGGAAGCTGCCTTCCAGGCTGTGACGTTATGGCTCCAGCCAGTTGTGATGCTTGGGATAACTGTGTGCTCACCTGCAAAAATTTCAACTCAGGATACTGATTGCTCTGCTCTGTGTGAAGTAATTGCTCTTCCG
+
FFFFFFFFFFFFFFFFFFFFFFFFFFFFFFFFFFFFFFFFFFFFFFFFFFFFFFFFFFFFFFFFFFFFFFFFFFFFFFFFFFFFFFFFFFFFFFFFFFFFFFFFFFFFFFFFFFFFFFFFFFFFFFFFFFFFFFFFFFFFFFFFFFFFFF
@A00234:352:HKFKNDSXX:3:1242:18059:35023 2:N:0:TCGCATCG+GTCAACTG
AGGTGAGCACACAGTTATCCCAAGCATCACAACTGGCTGGAGCCATAACGTCACAGCCTGGAAGGCAGCTTCCTCCTCACCGTCCCGGTTATTTTGCCGTAGGGGTTGTCCAGAGGCAGCAAAACCTCTTCCTTGTTGATCAGCCCCATT
+
FFFFFFFFFFFFFFFFFFFFFFFFFFFFFFFFFFFFFFFFFFFFFFFFFFFFFFFFFFFFFFFFFFFFFFFFFFFFFFFFFFFFFFFFFF,FFFFFF:FFFFFFFFFFFFFFFFFFFFFFFFFFFFFFFFFFFFFFFFFFFFFFFFF::F
@A00234:352:HKFKNDSXX:3:1243:4517:14293 2:N:0:TCGCATCG+GTCAACTG
CTGATTGCTCTGCTCTGTGTGAAGTAATTGCTCTTCCGTTTCTAGTTTAGCAAGGGGCTTGTAGCTGTGCGCACGTGGAGCCCTGCATTAGCAGACACCGCAGGCTCCGTGGCCTTGGGCAGATTCCTTTAAAACTGTGATCGGAGAATC
+
FFFFFFFFFFFFFFF:FFFFFFFFFF,FFFFFFFFFFFFFFFFFFFFFFFFFFFFFFFFFFFFFFFFFFFFFFFFFFFFFFFFFF:FFFFFFFF:FFFFFFFFFFFF:FFFF:FF:FFFFFFFFFF:FFFFFFFFFFFFF:FFF:FFFFF
@A00234:352:HKFKNDSXX:3:1243:27380:14559 2:N:0:TCGCATCG+GTCAACTG
CTGGGGCAGAGGGCACAAGAACAGCAAGGAGAAATATCGCTGTGATTCTCCGATCACAGTTTTAAAGGAATCTGCCCAAGGCCACGGAGCCTGCGGTGTCTGCTAATGCAGGGCTCCACGTGCGCACAGCTACAAGCCCCTTGCTAAACT
+
FFFFFFFFFFFFFFFFFFFFFFFFFFFFFFFFFFFFFFFFFFFFFFFFFFFFFFFFFFFFFFFFFFFFFFFFFFFFFFFFFFFFFFFFFFFFFFFFFFFFFFFFFFFFFFFFFFFFFFFFFFFFFFFFFFFFFFFFFFFFFFFFFFFFFF
@A00234:352:HKFKNDSXX:3:1244:22860:2879 2:N:0:TCGCATCG+GTCAACTG
TGGACTTCGAGGCTACCTGGGGCGCTGTCCGGGACATTGTCCTGAAGAAATTTGCTGGGCCCTATGACAGAGGTGAATACTCACCTTCCGTGCAGAAGACCCTCTATGACATACAAGTGCTGACCCTGAGCCAGCTTCCTGAGATAGAAG
+
FFFFFFFFF:FFFF,FFFFFFFFFF:F,FF:FFFFF:FFFFFFFFFFFFFFFFFFFFFF:FFFFFFFFFFFFFFFFFFFFFFF:FF:FFFFF:FFFF:FFFFFFFFFFFFFFFFFFFFFFFFFFFFFFFF::FF,FFFFFFFFFFFFFFF
@A00234:352:HKFKNDSXX:3:1244:9381:3521 2:N:0:TCGCATCG+GTCAACTG
ATTCACTCTGGAATCAAAGACCTCAAGGTCTTGAAAACAACCCAGTCTGGATTTGAAGGATTCATCAAGGACCAGTTCACTACTCTCCCCGAGGTGAAGGACCGATGCTTTGCCACTCAAGTGTACTGCAAGTGGCGCTACCAGAATCGG
+
FFFFFFFFFFFFFFFFFF:FFFFFFFFFFFFFFFFFFFFFF:FFFFFFFFFFFFFFFFFFFFFFFFF:FF:FFFF:FFFFFFFFFFFFFFFFFFF:FFFFFFF:FFF:FFFFFFFFFFFFFFFFFFFFFFFFFFFFF:F:FFFFFFFFFF
@A00234:352:HKFKNDSXX:3:1244:32235:12759 2:N:0:TCGCATCG+GTCAACTG
TGTTGATCAGCCCCATTTTGGACATGTCGATGTTAAAGTAGTGAATGTTTGGAAGGCTGATTTCCATGTCTTCTATCTCAGGAAGCTGGCTCAGGGTCAGCACTTGTATGTCATAGAGGGTCTTCTGCACGGAAGGTGAGTATTCACCTC
+
FFFFFFFFFFFFFFF:FFFFFFFF:FFFFFFFFFFFFFFFFFFFFFFFFFFFFFFFFFFFFFFFFFFFFFFFFFFFFFFFFFF:FFFFFFFFFFFFFFFFFFFFFFFFFFFFFFFFFFFFFFFFFFFFFFFFF:FFFFFFF:FFFFFFFF
@A00234:352:HKFKNDSXX:3:1244:1832:20729 2:N:0:TCGCATCG+GTCAACTG
CCCATTACCATGACGACTATGGAATGGACCTCCCATCATTCACTCTGGAATCAAAGACCTCAAGGTCTTGAAAACAACCCAGTCTGGATTTGAAGGATTCATCAAGGACCAGTTCACTACTCTCCCCGAGGTGAAGGACCGATGCTTTGC
+
FFFFFFFFFFFFFFFFFFFFFFFFFFFFFFFFFFFFFFFFFFFFFFFFFFFFFFFFFFFFFFFFFFFFFFFFFFFFFFFFFFFFFFFFFFFFFFFFFFFFFFFFFFFFFFFFFFFFFFFFFFFFFFFFFFFFFFFFFFFFFFFFFFFFFF
@A00234:352:HKFKNDSXX:3:1244:30011:23312 2:N:0:TCGCATCG+GTCAACTG
TCACATGGTTTTATTACGTTTTTGGTACAACCCAGACATCCCTAGGATGATGACAGTGTTTGATCTCATGTTCAGATCAACGGATGTGGCAGCAGCCAGTGCTTTACGACTATTTCCTTAACGATCGGATCCTAAAGACAGAGTCTGAGG
+
FFFFFFFFFF:FFFFFFFFFFFFFFFFFFFFFFFFF::FFFFFFFFFFFFFFFF,FFFFFFFFFFFFFFFFFFFFFFFFFFFFF:FFFFFFFFFFFFFFFFFFFFF:FFFFFFFFFF:FFFFFFFFFFFFF:FFFFFFFFFFFFFFFFFF
@A00234:352:HKFKNDSXX:3:1245:12988:6574 2:N:0:TCGCATCG+GTCAACTG
CTTTAACATCGACATGTCCAAAATGGGGCTGATCAACAAGGAAGAGGTTTTGCTGCCTCTGGACAACCCCTACGGCAAAATAACCGGGACGGTGAGGAGGAAGCTGCCTTCCAGGCTGTGACGTTATGGCTCCAGCCAGTTGTGATGCTT
+
FFFFFFFFFFFFFFFFFFFFFFFFFFFFFFFFFFFFFFFFFFFFFFFFFFFFFFFFFFFFFFFFFFFFFFFFFFFFF:FFFFFFFFFFFFFFFFFFFFFFFFFFFFFFFFFFFFFFFFFFFFFFFFFFFFFFFFFFFFFFFFFFFFFFFF
@A00234:352:HKFKNDSXX:3:1245:3884:11631 2:N:0:TCGCATCG+GTCAACTG
TGAGGAGGAAGCTGCCTTCCAGGCTGTGACGTTATGGCTCCAGCCAGTTGTGATGCTTGGGATAACTGTGTGCTCACCTGCAAAAATTTCAACTCAGGATACTGATTGCTCTGCTCTGTGTGAAGTAATTGCTCTTCCGTTTCTAGTTTA
+
FFF,FFFFFF,F::FFF:FFFF:F:FF:FFFFFF,,FFFFFFFFFFFFF:,FF:::::FFFF,FFFF:FFFFFFFF:F,FF,FFF:,:FFFFFFFF:FFFFFFFFFFFFFFFFFFFFFFF,FFFFFF:F,,F:,FF,,FF,FFFFFF:FF
@A00234:352:HKFKNDSXX:3:1245:24614:28714 2:N:0:TCGCATCG+GTCAACTG
CAGAATCGGGACGTGGACTTCGAGGCTACCTGGGGCGCTGTCCGGGACATTGTCCTGAAGAAATTTGCTGGGCCCTATGACAGAGGTGAATACTCACCTTCCGTGCAGAAGACCCTCTATGACATACAAGTGCTGACCCTGAGCCAGCTT
+
FFFFFFFFFFFFFFFFFFFFFFFFFFFFFFFFFFFFFFFFFFFFFFFFFFFFFFFFFFFFFF:FFFFFFFFFFFFFFFFFFFFFFFFFFFFFFFFFFFF:FFFFFFFFFFFFFFFFFFFFFFFFFFFFFFFF:FFFFFFFFFFFFFFFFF
@A00234:352:HKFKNDSXX:3:1245:13919:33833 2:N:0:TCGCATCG+GTCAACTG
GATACTGATTGCTCTGCTCTGTGTGAAGTAATTGCTCTTCCGTTTCTAGTTTAGCAAGGGGCTTGTAGCTGTGCGCACGTGGAGCCCTGCATTAGCAGACACCGCAGGCTCCGTGGCCTTGGGCAGATTCCTTTAAAACTGTGATCGGAG
+
FFFFFFFFFFFFFFFFFFFFFFFFFFFFFFFFFFFFFFFFFFFFFFFFFFFFF:FFFFFFFFFFFFFFFFFFFFFFFFFFFFFFFFFFFFFFFFFFFFF:FF,FFFFFFFFFFFFFFFFFFFFFFFFF:FFFFFFFFFFFFFFFFFFFFF
@A00234:352:HKFKNDSXX:3:1246:6036:13135 2:N:0:TCGCATCG+GTCAACTG
CTTTACGACTATTTCCTTAACGATCGGATCCTAAAGACAGAGTCTGAGGCAGAGGGCACAAGAACAGCAAGGAGAAATATCGCTGTGATTCTCCGATCACAGTTTTAAAGGAATCTGCCCAAGGCCACGGAGCCTGCGGTGTCTGCTAAT
+
FFFFFFFFFFFFFFFFFF:FFFF:FFFFFFFFFFFFFFFFFFFFFFFFFFFFFFFFF,FFFFF:FFFFF:FFFFFF:FFFFFFFFFFFFFF:FFFFFFFFFFFFFFFFFFFFFFFFFFFFFFFFFFFFFFFFFFFFFFFFFFFFFFFFFF
@A00234:352:HKFKNDSXX:3:1246:25907:19429 2:N:0:TCGCATCG+GTCAACTG
CTCTTCCGTTTCTAGTTTAGCAAGGGGCTTGTAGCTGTGCGCACGTGGAGCCCTGCATTAGCAGACACCGCAGGCTCCGTGGCCTTGGGCAGATTCCTTTAAAACTGTGATCGGAGAATCACAGCGATATTTCTCCTTGCTGTTCTTGTG
+
FFFFFFFFFFFFFFF:FFFFFFFFFFFF,FFFFFFFFFFFFFFFFFFFFFFFFFFFFFFFFFFFFFFFFFFFFFFFFFFFFFFFFFFFFFFFFFFFFFFFFFFFFFFFFFFFFFFFFFFFFFFFFFFFFFFFFFFFFFFFFFFFFFFFFF
@A00234:352:HKFKNDSXX:3:1246:7979:34475 2:N:0:TCGCATCG+GTCAACTG
CTTCTATCTCAGGAAGCTGGCTCAGGGTCAGCACTTGTATGTCATAGAGGGTCTTCTGCACGGAAGGTGAGTATTCACCTCTGTCATAGGGCCCAGCAAATTTCTTCAGGACAATGTCCCGGACAGCGCCCCAGGTAGCCTCGAAGTCCA
+
FFFFFFFFFFFFFFFFFFFFFFFFFFFFFFFFFFF:FFFFFFFFFFFFFFFFFFFFFFFFFFFF:FFFFFFFFFFFFFFFFFFFF:FFFFFFFF:FFFFFFFFFFF:FFFFFFFFFFFFFFFFFFFFFFFFFFFFFFFFFFFFFFFFF:F
@A00234:352:HKFKNDSXX:3:1247:16676:5040 2:N:0:TCGCATCG+GTCAACTG
GGTGGCAGCAGCCAGTGCTTTACGACTATTTCCTTAACGATCGGATCCTAAAGACAGAGTCTGAGGCAGAGGGCACAAGAACAGCAAGGAGAAATATCGCTGTGATTCTCCGATCACAGTTTTAAAGGAATCTGCCCAAGGCCACGGAGC
+
FFFFFFFFFFFFFFFFFFFFFFFFFFFFFFFFFFFFFFFFFFFFFFFFFFFFFFFFFFFFFFFFFFFFFFFFFFFFFFFFFFFFFFFFFFFFFFFFFFFFFFFFFFFFFFFFFFFFFFFFFFFFFFFFFFFFFFFFFFFF:FFFFFFFFF
@A00234:352:HKFKNDSXX:3:1247:32108:22341 2:N:0:TCGCATCG+GTCAACTG
CTTTGGTACAACCCAGACATCCCTAGGATGATGACAGTGTTTGATCTCATGTTCAGATCAACGGATGTGGCAGCAGCCAGTGCTTTACGACTATTTCCTTAACGATCGGATCCTAAAGACAGAGTCTGAGGCAGAGGGCACAAGAACAGC
+
FFFFFF:FFFFFFFFFFFFFFFFFFFFFFFFFFFF,FFFFFFF,FFFFFFFFFFFFFFFFFFFFFFFF:FFFFFFFFFFFF:FFFFFF:FFFFF:FFFFFF:FF:FFFFFFFFFFFFFFFFFFFFF,FFFFFF::FFFFFFFFFFFFFFF
@A00234:352:HKFKNDSXX:3:1248:32633:16141 2:N:0:TCGCATCG+GTCAACTG
TCACATGGTTTTATTACGTTTTTGGTACAACCCAGACATCCCTAGGATGATGACAGTGTTTGATCTCATGTTCAGATCAACGGATGTGGCAGCAGCCAGTGCTTTACGACTATTTCCTTAACGATCGGATCCTAAAGACAGAGTCTGAGG
+
FFFFFFFFFFFFFFFFFFFFFFFFFFFFFF:FFFFFFFFFFFFFFFFFFFFFFFFFFFFFFFFFFFFFFFFFFFFFFFFFFFFFFFFFFFFFFFFFFFFFF,FFFFFFFFFFFFFFFFFFFFFFFFFFFFFFFFFF::FFFFFFFFFFFF
@A00234:352:HKFKNDSXX:3:1248:2510:16485 2:N:0:TCGCATCG+GTCAACTG
CCGGTTATTTTGCCGTAGGGGTTGTCCAGAGGCAGCAAAACCTCTTCCTTGTTGATCAGCCCCATTTTGGACATGTCGATGTTAAAGTAGTGAATGTTTGGAAGGCTGATTTCCATGTCTTCTATCTCAGGAAGCTGGCTCAGGGTCAGC
+
FFFFFFFFFFFFFFFFFFFFFFFFFFFFFFFFFFFFFFFFFFFFFFFFFFFFFFFFFFFFFFFFFFFFFFFFFFFFFFFFFFFFFFFFFFFFFFFFFFFFFFFFFFFFFFFFFFFFFFFFFFFFFFFFFFFFFFFFFFFFFFFFFFFFFF
@A00234:352:HKFKNDSXX:3:1249:8052:8140 2:N:0:TCGCATCG+GTCAACTG
AGTGGCGCTACCAGAATCGGGACGTGGACTTCGAGGCTACCTGGGGCGCTGTCCGGGACATTGTCCTGAAGAAATTTGCTGGGCCCTATGACAGAGGTGAATACTCACCTTCCGTGCAGAAGACCCTCTATGACATACAAGTGCTGACCC
+
FFFFFFFFFFFFFFFFFFFFFFFFFFFFFFFFFFFFFFFFFFFFFFFFFFFFFFFFFFFFFFFFFF:F,FFFFFFFFFFFFFFFFFFFFFFFFFFFFFFFFFFFFFFFFFFFFFFFFFFFFFFFFFFFFFFFFF:FFFFFFFFFFFFFFF
@A00234:352:HKFKNDSXX:3:1249:32805:15593 2:N:0:TCGCATCG+GTCAACTG
GTGTCTGCTAATGCAGGGCTCCACGTGCGCACAGCTACAAGCCCCTTGCTAAACTAGAAACGGAAGAGCAATTACTTCACACAGAGCAGAGCAATCAGTATCCTGAGTTGAAATTTTTGCAGGTGAGCACACAGTTATCCCAAGCATCAC
+
FFFFFFFFFFFFFFFFFFFFFFFFFFFFFFFF:FFFFFFFFFFFFFFFFFFFFFFFFFFFFFFFFFFFFFFFFFFFFFFFFFFFFFFFFFFFFFFFFFFFF:FFFFFFFFFFFFFFFFFFFFFFFFFFFFFFFFF:FFFFFFFFFFFFFF
@A00234:352:HKFKNDSXX:3:1249:3016:16517 2:N:0:TCGCATCG+GTCAACTG
CGCGCACAGCTACAAGCCCCTTGCTAAACTAGAAACGGAAGAGCAATTACTTCACACAGAGCAGAGCAATCAGTATCCTGAGTTGAAATTTTTGCAGGTGAGCACACAGTTATCCCAAGCATCACAACTGGCTGGAGCCATAACGTCACA
+
FFFFFFFFFFFFFFFFFFFFFFFFFFFFFFFFFFFFFFFFFFFFFF:FFFFFFFFFFFFFFFFFFFFFFFFFFFFFFFFFFFFFFFFFF:FFFFFFFFFFFFFFFFFFFFFFFFFFFFFFFFFFFFFFFFFFFFFFFFFFFFFFFFFFFF
@A00234:352:HKFKNDSXX:3:1249:9896:17848 2:N:0:TCGCATCG+GTCAACTG
AATTGCTCTTCCGTGTCTAGTTTAGCAAGGGGCTTGTAGCTGTGCGCACGTGGAGCCCTGCATTAGCAGACACCGCAGGCTCCGTGGCCTTGGGCAGATTCCTTTAAAACTGTGATCGGAGAATCACAGCGATATTTCTCCTTGCTGTTC
+
FFFFFFFFFFFFFF,FFF:FFFFFFFFFFFFFFFFFFFFFFFFFF:FFFFFFFFFFFFFFFFFFFFFFFFFFFFFFFFFFFFFFFFF:FFFFFFFFFFFFFFFFFFFF:FFFFFFFFFFF,F:FFFFFF,FFFF::FFFFFFFFFFFFF:
@A00234:352:HKFKNDSXX:3:1249:27651:20572 2:N:0:TCGCATCG+GTCAACTG
CCCTAGGATGATGACAGTGTTTGATCTCATGTTCAGATCAACGGATGTGGCAGCAGCCAGTGCTTTACGACTATTTCCTTAACGATCGGATCCTAAAGACAGAGTCTGAGGCAGAGGGCACAAGAACAGCAAGGAGAAATATCGCTGTGA
+
FFFFFFFFFFFFFFFFFFFFFFFFFFFFFFFFFFFFFFFFFFFFFFFFFFFFFFFFFFFFFFFFFFFFFFFFFFFFFFFFFFFF:FFFFFFFFFFFFFFFF:FFFFFFFFFFFFFFFF:FFFFFFFFFFFFFFFFFFFFFFFFFFFFFFF
@A00234:352:HKFKNDSXX:3:1249:15691:27602 2:N:0:TCGCATCG+GTCAACTG
GTCCGGGACATTGTCCTGAAGAAATTTGCTGGGCCCTATGACAGAGGTGAATACTCACCTTCCGTGCAGAAGACCCTCTATGACATACAAGTGCTGACCCTGAGCCAGCTTCCTGAGATAGAAGACATGGAAATCAGCCTTCCAAACATT
+
FFFFFFFFFFFFFFFFFFFFFFFFFFFFFFFFFFFFFFFFFFFFFFFFFFFFFFFFFFFFFFFFFFFFFFFFFFFFFFFFFFFFFFFFFFFFFFFFFFFFFFFFFFFFFFFFFFFFFFFFFFFFFFFFFFF:FFFFFFFFFFFFFFFFFF
@A00234:352:HKFKNDSXX:3:1249:1452:34788 2:N:0:TCGCATCG+GTCAACTG
AGGAGCCTGCGGTGTCTGCTAATGCAGGGCTCCACGTGCGCACAGCTACAAGCCCCTTGCTAAACTAGAAACGGAAGAGCAATTACTTCACACAGAGCAGAGCAATCAGTATCCTGAGTTGAAATTTTTGCAGGTGAGCACACAGTTATC
+
FFFFFFFFFFFFFFFFFFFFFFFFFFFFFFFFFFFFFFFFFFFFFFFFFFFFFFFFFFFFFFF:FFFFFF:FFFFFFFFFFFFFFFFFFFFFF:FFFFFFFFFFFF:FFFFFF:FFFF:FFFFFFFFFFFF:FFFFFFFFFF:FFFFFFF
@A00234:352:HKFKNDSXX:3:1250:24505:11021 2:N:0:TCGCATCG+GTCAACTG
CTGAAGTTAAAGAAGTGAATGTTTGGAATGCTGATTTCCATGAATTATAAATCAGGAAGCTTGCTCAGGGTAAGCACTTGTATTACATAGACGTTCTTCTGCACGGAAGGTGAGTATTCACCTCTGTCAAATGTCAAATAAAATTACAAC
+
F,:F,,,F:FFF,FFF:FFFFFFF,FFF,,,,:F,F,,,FF,,,,::,F,,FFFF,F:FF,,,,,FF,F,:,F,,FFF,::,,,,:FFF,F,,,:F,FF,FFFF,:F:,,FFF:F,FF,FFF,F,FF:F,:,F,F:,F,,FFF:F,F:,,
@A00234:352:HKFKNDSXX:3:1250:25717:11678 2:N:0:TCGCATCG+GTCAACTG
GTCCTGAAGAAATTTGCTGGGCCCTATGACAGAGGTGAATACTCACCTTCCGTGCAGAAGACCCTCTATGACATACAAGTGCTGACCCTGAGCCAGCTTCCTGAGATAGAAGACATGGAAATCAGCCTTCCAAACATTCACTACTTTAAC
+
FFFFFFFFFFFFFFFFFFFFFFFFFFFFFFFFFFFFFFFFFFFFFFFFFFFFFFFFFFFFFFFFFFFFFFFFFFFFFFFFFFFFFF:FFFFFFFFFFFFFFFFFFFFFFFFFFFFFFF:FFFFFFFFFFFFFFFFFFFFFFFFFFFFFFF
@A00234:352:HKFKNDSXX:3:1251:13132:7952 2:N:0:TCGCATCG+GTCAACTG
CGGATCCTAAAGACAGAGTCTGAGGCAGAGGGCACAAGAACAGCAAGGAGAAATATCGCTGTGATTCTCCGATCACAGTTTTAAAGGAATCTGCCCAAGGCCACGGAGCCTGCGGTGTCTGCTAATGCAGGGCTCCACGTGCGCACAGCT
+
FFFFFFFFFFFFFFFFFFFFFFFFFFFFFFFFFFFFFFFFFFFFFFFFFFFFFFFFFFFFFFFFFFFFFFFFFFFFFFFFFFFFFFFFFFFFFFFFFFFFFFFFFFFFFFFFFFFFFFFFFFFFFFFFFFFFFFFFFFFFFFFFFFFFFF
@A00234:352:HKFKNDSXX:3:1251:23873:18380 2:N:0:TCGCATCG+GTCAACTG
CCGGTGAGCACACAGTTATCCCAAGCATCACAACTGGCTGGAGCCATAACGTCACAGCCTGGAAGGCAGCTTCCTCCTCACCGTCCCGGTTATTTTGCCGTAGGGGTTGTCCAGAGGCAGCCAAACCTCTTCCTTGTTGATCAGCCCCAT
+
F::FF:FFF,F:F::F:F,FFF:FFF:FFFFFF,::F,::FFFFFFF:FFFFFFFFFFFFFFFFFFFFFFF,F,,:FFFFFFFFFFFFFFFF:FF:FF::,FFFF:,F:FFF::FF,FFFF:F,:FFFF,FFF:FFFFFFF:,FFFF,F:
@A00234:352:HKFKNDSXX:3:1252:25798:8249 2:N:0:TCGCATCG+GTCAACTG
GTTCACTACTCTCCCCGAGGTGAAGGACCGATGCTTTGCCACTCAAGTGTACTGCAAGTGGCGCTACCAGAATCGGGACGTGGACTTCGAGGCTACCTGGGGCGCTGTCCGGGACATTGTCCTGAAGAAATTTGCTGGGCCCTATGACAG
+
FFFFFFFFFFFFFFFFF:FFFFFFFFFFFFFFFFFFFFFFFFFFFFFFFFFFFFFFFFFFFFFFFFFFFFFFFFFFFFFFFFFFFFFFFFFFFF:FFFFFFFFFF:FFFFFFF:FF:FFFFF:FFFFF,FFFFFFFFFFFFFFFFFFFFF
@A00234:352:HKFKNDSXX:3:1252:24252:21042 2:N:0:TCGCATCG+GTCAACTG
AAAGACCTCAAGGTCTTGAAAACAACCCAGTCTGGATTTGAAGGATTCATCAAGGACCAGTTCACTACTCTCCCCGAGGTGAAGGACCGATGCTTTGCCACTCAAGTGTACTGCAAGTGGCGCTACCAGAATCGGGACGTGGACTTCGAG
+
FFFFFFFFFFFFFFFFFFFFFFFFFFFFFFFFFFFFFFFFFFFFFFFFFFFFFFFFFFFFFFFFFFFFFFFFFFFFFFFFFFFFF:FFFFFFFFFFFFFFFFFFFFFFFFFFFFFFFFFFFFFFFFFFFF,F:FFFFFFFFFFFFFFFFF
@A00234:352:HKFKNDSXX:3:1253:27995:5948 2:N:0:TCGCATCG+GTCAACTG
CAACAAGGAAGAGGTTTTGCTGCCTCTGGACAACCCCTACGGCAAAATAACCGGGACGGTGAGGAGGAAGCTGCCTTCCAGGCTGTGACGTTATGGCTCCAGCCAGTTGTGATGCTTGGGATAACTGTGTGCTCACCTGCAAAAATTTCA
+
FFFFFFFFFFFFFFFFFFFFFFFFFFFFFFFFFFFFFFFFFFFFFFFFFFFFFFFFFFF:FFFFFFFFFFFFFFFFFFFFFFFFFFFFFFFFFFFFFFFFFFFFFFFFFFFFFFFFFFFFF:FFFFFFFFFFFFFFFFFFFFFFFFFFFF
@A00234:352:HKFKNDSXX:3:1253:27760:6292 2:N:0:TCGCATCG+GTCAACTG
CGTGGACTTCGAGGCTACCTGGGGCGCTGTCCGGGACATTGTCCTGAAGAAATTTGCTGGGCCCTATGACAGAGGTGAATACTCACCTTCCGTGCAGAAGACCCTCTATGACATACAAGTGCTGACCCTGAGCCAGCTTCCTGAGATAGA
+
FFFFFFFFFFFFFFFFFFFFFFFFFFFFFFFFFFFFFFFFFFFFFFFFFFFFFFFFFFFFFFFFFFFFFFFFFFFFF:FFFFFFFFFFFFFFFFFFFFFFFFFFFFF,FFFFFFFFFFFFFFF:FFFFFFFFFFFFFFFFFFFFFFF:FF
@A00234:352:HKFKNDSXX:3:1253:10474:10207 2:N:0:TCGCATCG+GTCAACTG
GCTTTGCCACTCAAGTGTACTGCAAGTGGCGCTACCAGAATCGGGACGTGGACTTCGAGGCTACCTGGGGCGCTGTCCGGGACATTGTCCTGAAGAAATTTGCTGGGCCCTATGACAGAGGTGAATACTCACCTTCCGTGCAGAAGACCC
+
FFFFFFFFFFFFFFFFFFFFFFFFFFFFFFFFFFFFFFFFFFFFFFFFFFFFFFFFFFFFFFFFFFFFFFFFFFFFFFFFFFF:FFFFFFFFFFFFFFFFFFFFFFFFFFFFFFFFFFFFFFFFFFFFFFFFFFFFFFFFFFFFFFFFFF
@A00234:352:HKFKNDSXX:3:1253:12373:18881 2:N:0:TCGCATCG+GTCAACTG
GTGAATGTTTGGAAGGCTGATTTCCATGTCTTCTATCTCAGGAAGCTGGCTCAGGGTCAGCACTTGTATGTCATAGAGGGTCTTCTGCACGGAAGGTGAGTATTCACCTCTGTCATAGGGCCCAGCAAATTTCTTCAGGACAATGTCCCG
+
FFFFFFFFFFFFFFFFFFFFFFF:FFFFF:FFFFFFFFFFFFFFFFFFFFFFFFFFFFFFFFFFFFFFFFFFFFFFFFFFFFFFFFFFFFFFFFFFFFFF:,:FFF:FFFFFFFFFFFFFFFFFFFFFFFFFFFFFFFFFFFFFFFFFFF
@A00234:352:HKFKNDSXX:3:1253:22824:26991 2:N:0:TCGCATCG+GTCAACTG
CACAGTTTTAAAGGAATCTGCCCAAGGCCACGGAGCCTGCGGTGTCTGCTAATGCAGGGCTCCACGTGCGCACAGCTACAAGCCCCTTGCTAAACTAGAAACGGAAGAGCAATTACTTCACACAGAGCAGAGCAATCAGTATCCTGAGTT
+
FFFFFFFFFFFFFFF:FFFFFFFFFFFFFFFFFFFFFFFFFFFFFFFFFF,FFFFFFFFFFFFFFFFFFFFFFFFFFFFFFFFFFFFFFFFFFFFFFFFFFFFFFFFFFFFFFFFFFFFFFFFFFFFFFFFFFFFFFFFFFFFFFFFFF:
@A00234:352:HKFKNDSXX:3:1253:21730:30326 2:N:0:TCGCATCG+GTCAACTG
GTTCACTACTCTCCCCGAGGTGAAGGACCGATGCTTTGCCACTCAAGTGTACTGCAAGTGGCGCTACCAGAATCGGGACGTGGACTTCGAGGCTACCTGGGGCGCTGTCCGGGACATTGTCCTGAAGAAATTTGCTGGGCCCTCTGACAG
+
FFFFFFF:FFFFFFFFFFFFFFFFFFFFFFFFFFFFFFFFFFFFFFFFFFFFFFFFFFFFFFFFFFFFFFFFFFFFFFF:FFFFFF:FFFFFFFFFFFFFFFFFFFFFFFFFF,FFFFF:::FFF,FF:FFFFFFFFFFFFFF,:FFFFF
@A00234:352:HKFKNDSXX:3:1253:32723:35681 2:N:0:TCGCATCG+GTCAACTG
TACTTTAACATCGACATGTCCAAAATGGGGCTGATCAACAAGGAAGAGGTTTTGCTGCCTCTGGACAACCCCTACAGCAAAATAACCGGGACGGTGAGGAGGAAGCTGCCTTCCAGGCTGTGACGTTATGGCTCCAGCCAGTTGTGATGC
+
FFFFFFFFF:FFFFFFFFFFFFFFFFFFFFFFFFFFFFFFFFFFFFFFFFFFFFFFFFFFFFFFFFFFFFFFFFFFFFFFFFFFFFFFFF:FFFFFFFFFFFFFFFFFFFFFFFFFFFFFFFFFFFFFFFFFFFFFFFFFFFFFFFFFFF
@A00234:352:HKFKNDSXX:3:1254:16360:17487 2:N:0:TCGCATCG+GTCAACTG
GGAAAGGACCTCCCATCATTCACTCTGGAATCAAAGACCTCAAGGTCTTGAAAACAACCCAGTCTGGATTTGAAGGATTCATCAAGGACCAGTTCACTACTCTCCCCGAGGTGAAGGACCGATGCTTTGCCACTCAAGTGTACTGCAAGT
+
FFFFFFFFFFFFFFFFFFFFFFFFFFFFFFFFFFFFFFFFFFFFFFFFFFFFFFFFFFFFFFFF,FFFFFFFFFFFFF:FFFFFFF:FFFFFFFFFFFFFFFFFFFFFFFFFFF,FFFFFFFFFFFFFFF:FFFFFFFFFFFFFFFFFFF
@A00234:352:HKFKNDSXX:3:1254:13937:20744 2:N:0:TCGCATCG+GTCAACTG
AAATGGCCCATTACCATGACGACTATGGAAAGGACCTCCCATCATTCACTCTGGAATCAAAGACCTCAAGGTCTTGAAAACAACCCAGTCTGGATTTGAAGGATTCATCAAGGACCAGTTCACTACTCTCCCCGAGGTGAAGGACCGATG
+
FFFFFFFFFFFFFFFFFFFFFFFFFFFFFFFFFFFFFFFFFFFFFFFFFFFFFFF:F:FFFFFFFFFFFFFF:FFFFFFFFFFFF:FFFFFFFFFFFFFFFFFFFFFFFFFFFFF:FFFFFFFFFFFFF:FF:FFFFFF:FF:FFFFFFF
@A00234:352:HKFKNDSXX:3:1255:9932:3818 2:N:0:TCGCATCG+GTCAACTG
CCCTCTATGACATACAAGTGCTGACCCTGAGCCAGCTTCCTGAGATAGAAGACATGGAAATCAGCCTTCCAAACATTCACTACTTTAACATCGACATGTCCAAAATGGGGCTGATCAACAAGGAAGAGGTTTTGCTGCCTCTGGACAACC
+
FFFFFFFFFFFFFFFFFFFFFFFFFFFFFFFFFFFFFFFF:FFFFFFFFFFFFFFFFFFFFFFFFFFFFFFFFFFFFFFFFFFFFFFFFFFFFFFFFFFFFFFFFFFFFFFFFFFFFFFFFFFFFFFFFFFFFFFFFFFFFFFFFFFFFF
@A00234:352:HKFKNDSXX:3:1255:30644:11193 2:N:0:TCGCATCG+GTCAACTG
GCCCAAGGCCACGGAGCCTGCGGTGTCTGCTAATGCAGGGCTCCACGTGCGCACAGCTACAAGCCCCTTGCTAAACTAGAAACGGAAGAGCAATTACTTCACACAGAGCAGAGCAATCAGTATCCTGAGTTGAAATTTTTGCAGGTGAGC
+
FFFFFFFFFFFFFFFFFFFFFFFFFFFFFFFFFFFFFFFFFFFFFFFFFFFFFFFFFFFFFFFFFFFFFFFFFFFFFFFFFFFFFFFFFFFFFFFFFFFFFFFFFFFFFFFFFFFFFFFFFFFFFFFFFFFFFFFFFFFFFFFFFFFFFF
@A00234:352:HKFKNDSXX:3:1255:12662:18975 2:N:0:TCGCATCG+GTCAACTG
TCAGGATACTGATTGCTCTGCTCTGTGTGAAGTAATTGCTCTTCCGTTTCTAGTTTAGCAAGGGGCTTGTAGCTGTGCGCACGTGGAGCCCTGCATTAGCAGACACCGCAGGCTCCGTGGCCTTGGGCAGATTCCTTTAAAACTGTGATC
+
FFFFFFFFFFFFFFFFFFFFFFFFFFFFFFFFFFFFFFFFFFFFFFFFFFFFFFFFFFFFFFFFFFFFFFFFFFFFFFFFFFFFFFFFFFFFFFFFFFFFFFFFFFFFFFFFFFFFFFFFFFFFFFFFFFFFFFFFFFFFFFFFFFFFF:
@A00234:352:HKFKNDSXX:3:1255:4029:25504 2:N:0:TCGCATCG+GTCAACTG
GGGCAGAGGGCACAAGAACAGCAAGGAGAAATATCGCTGTGATTCTCCGATCACAGTTTTAAAGGAATCTGCCCAAGGCCACGGAGCCTGCGGTGTCTGCTAATGCAGGGCTCCACGTGCGCACAGCTACAAGCCCCTTGCTAAACTAGA
+
FFFFFFFFFFFFFFFFFFFFFFFFFFFFFFFFFFFFFFFFFFFFFFFFFFFFFFFFFFFFFFFFFF:FFFFFFFFFFFFFFFFFFFFFFFFFFFFFFFFFFFFFFFFFFFFFFFFFFFFFFFFFFFFFFFFFFFFFFFFFFFFFFFFFFF
@A00234:352:HKFKNDSXX:3:1255:2202:26819 2:N:0:TCGCATCG+GTCAACTG
AAAGACCTCAAGGTCTTGAAAACAACCCAGTCTGGATTTGAAGGATTCATCAAGGACCAGTTCACTACTCTCCCCGAGGTGAAGGACCGATGCTTTGCCACTCAAGTGTACTGCAAGTGGCGCTACCAGAATCGGGACGTGGACTTCGAG
+
FFFFFFFFFFFFFFFFFFFFFFFFFFFFFFFFFFFFFFFFFFFFFFFFFFFFFFFFFFFFFFFFFFFFFFFFFFFFFFFFFFFFFFFFFFFFFFFFFFFFFFFFFFFFFFFFFFFFFFFFFFFFFFFFF:FFFFFFFFFFFFFFFFFFFF
@A00234:352:HKFKNDSXX:3:1255:5538:28494 2:N:0:TCGCATCG+GTCAACTG
AGACAGAGTCTGAGGCAGAGGGCACAAGAACAGCAAGGAGAAATATCGCTGTGATTCTCCGATCACAGTTTTAAAGGAATCTGCCCAAGGCCACGGAGCCTGCGGTGTCTGCTAATGCAGGGCTCCACGTGCGCACAGCTACAAGCCCCT
+
FFFFFFFFFFFFFFFFFFFFFFFFFFFFFFFFFFFFFFFF:FFFFFFFFFFFFFFFFFFFFFFFFFFFFFFFFFFFFFFFFFFFFFFFFFFF,FFFFFFFFFFFFFFFFFFFFFFFFFFFFFFFFFFFFFFFFFFFFFFFFFFFFFFFFF
@A00234:352:HKFKNDSXX:3:1255:23014:30765 2:N:0:TCGCATCG+GTCAACTG
GTTTGATCTCATGTTCAGATCAACGGATGTGGCAGCAGCCAGTGCTTTACGACTATTTCCTTAACGATCGGATCCTAAAGACAGAGTCTGAGGCAGAGGGCACAAGAACAGCAAGGAGAAATATCGCTGTGATTCTCCGATCACAGTTTT
+
FFFFFFFFFFFFFFFFFFFFFFFFFFFFFFFFFFFFFFFFFFFFFFFFFFFFFFFFFFFFFFFFFF:FFFFFFFFFFFFFFFFFFFFFFFFFFFFFFFFFFFFFFFFFFFFFFFFFFFFFFFFFFFFFFFFFFFFFFFFFFFFFFFFFFF
@A00234:352:HKFKNDSXX:3:1256:28311:2018 2:N:0:TCGCATCG+GTCAACTG
GTCCAAAATGGGGCTGATCAACAAGGAAGAGGTTTTGCTGCCTCTGGACAACCCCTACGGCAAAATAACCGGGACGGTGAGGAGGAAGCTGCCTTCCAGGCTGTGACGTTATGGCTCCAGCCAGTTGTGATGCTTGGGATAACTGTGTGC
+
FFFFFFFFFFFFFFFFFFFFFFFFFFFFFFFFFFFFFFFFFFFFFFFFFFFFFFFFFFFFFFFFFFFFFFFFFFFFFFFFFFFFFFFFFFFFFFFFFFFFFFFFFFFFFFFFFFFFFFFFF:FFFFFFFF:FFFFFFFFFFFFFFFFFFF
@A00234:352:HKFKNDSXX:3:1256:32470:23688 2:N:0:TCGCATCG+GTCAACTG
CAAACATTCACTACTTTAACATCGACATGTCCAAAATGGGGCTGATCAACAAGGAAGAGGTTTTGCTGCCTCTGGACAACCCCTACGGCAAAATAACCGGGACGGTGAGGAGGAAGCTGCCTTCCAGGCTGTGACGTTATGGCTCCAGCC
+
FFF:FFFFFFFFFFFFFFFFFFFFFFFFFFFFFFFFFFFFFFFFFFFFFFFFFFFFFFFFFFFFFFFFFFFFFFFFFFFFFFFFFFFFFFFFFFFFFFFFFFFFFFFFFFFFFFFFFFFFFFFFFFFFF:FFFFFFFFFFFFFFFFFFFF
@A00234:352:HKFKNDSXX:3:1256:17291:31657 2:N:0:TCGCATCG+GTCAACTG
CAGTGTTTGATCTCATGTTCAGATCAACGGATGTGGCAGCAGCCAGTGCTTTACGACTATTTCCTTAACGATCGGATCCTAAAGACAGAGTCTGAGGCAGAGGGCACAAGAACAGCAAGGAGAAATATCGCTGTGATTCTCCGATCACAG
+
FFFFFFFFFFFFFFFFFFFFFFFFFFFFFFFFFFFFFFFFFFFFFFFFFFFFFFFFFFFFFFFFFF:FFFFFFFFFFFFFFFFFFFFFFFFFFFFFFF:FFFFFFFFFFFFFF:FF:FFFFFFFFFFFFFFFFFF:FFFFFFF,FFFFFF
@A00234:352:HKFKNDSXX:3:1257:31485:13275 2:N:0:TCGCATCG+GTCAACTG
CCTGAGTTGAAATTTTTGCAGGTGAACACACAGTTATCCCAAGCATCACAACTGGCTGGAGCCATAACGTCACAGCCTGGAAGGCAGCTTCCTCCTCACCGTCCCGGTTATTTTGCCGTAGGGGTTGTCCAGTGGCAGCAAAACCTCTTC
+
FF,FFFFF,FFF,,,,:FFFF:FFFFFFFFFF:FF:FFFFFFF:FFF:FFF:F:F:,FF:FF:F:FF:,FF:FF,FF:F:FFFFF:FFF,F:FF:FFFF,FFF,FF:FFFFFFF,:FF:FFFFF::FF,FFFFFFFFF,FFFFF:F,FFF
@A00234:352:HKFKNDSXX:3:1257:31069:18380 2:N:0:TCGCATCG+GTCAACTG
TTCTGGTAGCGCCACTTGCAGTACACTTGAGTGGCAAAGCATCGGTCCTTCACCTCGGGGAGAGTAGTGAACTGGTCCTTGATGAATCCTTCAAATCCAGACTGGGTTGTTTTCAAGACCTTGAGGTCTTTGATTCCAGAGTGAATGATG
+
FFF:FFFFFFFFFFFFFFFFFFFFFFFFFFFFFFFFFFFFFFFFFFFFFFFFFFFFFFFFFFFFFFFFFFFFFFFFFFFFFFFFFFFFFFFFFFFFFFFFFFFFFFFFFFFFFFFFFFFFFFFFFFFFFFFFFFFFFFFFFFFFFFFFFF
@A00234:352:HKFKNDSXX:3:1257:29894:18724 2:N:0:TCGCATCG+GTCAACTG
TTCTGGTAGCGCCACTTGCAGTACACTTGAGTGGCAAAGCATCGGTCCTTCACCTCGGGGAGAGTAGTGAACTGGTCCTTGATGAATCCTTCAAATCCAGACTGGGTTGTTTTCAAGACCTTGAGGTCTTTGATTCCAGAGTGAATGATG
+
FFFFFFFFFFFFFFFFFFFFFFFFFFFFFFFFFFF:FFFFFFFFFFFFFFFFFFFFFFFF:FFFFFFFF:FFFFFFFFFFFFFFFFF::FFFFFFFFFF:FFFFFFF:FFFFFFFF:FFFF:FFFFFFFFFFFFFFFF:FFFFFFFFFFF
@A00234:352:HKFKNDSXX:3:1257:21956:27085 2:N:0:TCGCATCG+GTCAACTG
GATACTGATTGCTCTGCTCTGTGTGAAGTAATTGCTCTTCCGTTTCTAGTTTAGCAAGGGGCTTGTAGCTGTGCGCACGTGGAGCCCTGCATTAGCAGACACCGCAGGCTCCGTGGCCTTGGGCAGATTCCTTTAAAACTGTGATCGGAG
+
FFFFFFFFFFFFFFFFFFF,FFFFFFFFFFFFFFFFFFFFFFFFFFFFF:FFFFFFFFFFFFFFFF:FFFFFFFFFFFFFFFFFFFFFFFFFFFFFFFFFFFFFFFFFFFFFFFFFFFFFFFFF:FFFFFFFFFFFFFFFFFFFFFFFFF
@A00234:352:HKFKNDSXX:3:1257:32072:30639 2:N:0:TCGCATCG+GTCAACTG
TGTGCGCACGTGGAGCCCTGCATTAGCAGACACCGCAGGCTCCGTGGCCTTGGGCAGATTCCTTTAAAACTGTGATCGGAGAATCACAGCGATATTTCTCCTTGCTGTTCTTGTGCCCTCTGCCTCAGACTCTGTCTTTAGGATCCGATC
+
FFFFFFFFFFFFFFFFFFFFFFFFFFFFFFFFFFFFFFFFFFFFFFFF:FFFFFFFFFFFFFF:FFFFFFFFFFFFFFFFFFFFFFFFFFFFFFFFFFFFFFFFFFFFF:FFFFFFFFFFFFFFFFFFFFFFFFFFFFFFFFFFFFFFFF
@A00234:352:HKFKNDSXX:3:1258:31548:2425 2:N:0:TCGCATCG+GTCAACTG
AAGACATGGAAATCAGCCTTCCAAACATTCACTTTAACATCGACATGTCCAAAATGGGGCTGATCAACAAGGAAGAGGTTTTGCTGCCTCTGGACAACCCCTACGGCAAAATAACCGGGACGGTGAGGAGGAAGCTGCCTTCCAGGCTGT
+
FFFFFFFFFFFFFFFFFFFFFFFFFFFFFFFF:FFFFF::FFFFFFFFFFFFFFFFFFFFFFFFF:FFFFFFFFFFFFFFFFFFFFFFFFFFFFFF:FFFFFFFFFFFFFFFFF:FFFFFFFF:FFFFFFFF:FFFFFFFFFFFFFFFFF
@A00234:352:HKFKNDSXX:3:1258:4788:6715 2:N:0:TCGCATCG+GTCAACTG
CCGGATCCTAAAGACAGAGTCTGAGGCAGAGGGCACAAGAACAGCAAGGAGAAATATCGCTGTGATTCTCCGATCACAGTTTTAAAGGAATCTGCCCAAGGCCACGGAGCCTGCGGTGTCTGCTAATGCAGGGCTCCACGTGCGCACAGC
+
FFFFFFFFFFFFFFFFFFFFFFFFFFFFFFFFFFFFFFFFFFFFFFFFFFFFFFFFFFFFFFFFFFFFFFFFF:FFFFFFFFFFFFFFF,FFFFFFFFFFFFFFFFFFFFFFFFFFFFFFFFFFFFFFFFFFFFFFFFFFFFFFFFFFFF
@A00234:352:HKFKNDSXX:3:1258:26630:15828 2:N:0:TCGCATCG+GTCAACTG
GTCTGCTAATGCAGGGCTCCACGTGCGCACAGCTACAAGCCCCTTGCTAAACTAGAAACGGAAGAGCAATTACTTCACACAGAGCAGAGCAATCAGTATCCTGAGTTGAAATTTTTGCAGGTGAGCACACAGTTATCCCAAGCATCACAA
+
FFFFFFFFFFFFFFFFFFFFFFFFFFFFFFFFFF:FFFFFFFFFFFFFFFFFFF:FFFFFFFFFFFFFFFFFFFFFFFFFFFFFFFFFFFFFFFFFFFFFFFFFFFFFFFFFFFFFFFFFFFFFFFFFFFFFFFFFFFFFFFFFFFFFFF
@A00234:352:HKFKNDSXX:3:1259:4173:5650 2:N:0:TCGCATCG+GTCAACTG
GGAGAATCACAGCGATATTTCTCCTTGCTGTTCTTGTGCCCTCTGCCTCAGACTCTGTCTTTAGGATCCGATCGTTAAGGAAATAGTCGTAAAGCACTGGCTGCTGCCACATCCGTTGATCTGAACATGAGATCAAACACTGTCATCATC
+
FFFFFFFFFFFFFFFFFFFFFFFFFFFFFFFFFFFFFFFFFFFFFFFFFFFFFFFFFFFFFFFFFFFFFFFFFFFFFFFFFFFFFFFF:FFFFFFFFFFFFFFFFFFFFFFFFFFFFFF:FFFFFFFFFFFFFFFFFFFFFFF:FFFFFF
@A00234:352:HKFKNDSXX:3:1259:12129:10567 2:N:0:TCGCATCG+GTCAACTG
GACCGATGCTTTGCCACTCAAGTGTACTGCAAGTGGCGCTACCAGAATCGGGACGTGGACTTCGAGGCTACCTGGGGCGCTGTCCGGGACATTGTCCTGAAGAAATTTGCTGGGCCCTATGACAGAGGTGAATACTCACCTTCCGTGCAG
+
,F:FFFFFFFFFFFFFFF:FFFFFFFFFFFFFFFF:FFFFFFFFFFF::F:FF:FFFFFFFF,FFFFFFFFFFFF:FFFFFFFFFF:FFFFFFFFFFFFFFFFFFF,FFFF:F:FFFFFFFFFFFFFF:FFFFFFFFFFFFFFFFF:FFF
@A00234:352:HKFKNDSXX:3:1259:12472:10974 2:N:0:TCGCATCG+GTCAACTG
GTCTGCTAATGCAGGGCTCCACGTGCGCACAGCTACAAGCCCCTTGCTAAACTAGAAACGGAAGAGCAATTACTTCACACAGAGCAGAGCAATCAGTATCCTGAGTTGAAATTTTTGCAGGTGAGCACACAGTTATCCCAAGCATCACAA
+
FFFFFFF:FFFFFFFFF:FFFFFFFFFFFF:FFFFFFFFFFFFFFFFFFFFFFFFFFFFFFFFFFFFFFFFFFFFFFF,FFFFFFFFFFFFFFFFFFFFFFFFFFFFFFFFFFFFFFFFFFFFFFFFFFFFFFFFF:FFF:FFFFFFFFF
@A00234:352:HKFKNDSXX:3:1259:11288:27492 2:N:0:TCGCATCG+GTCAACTG
CGCTACCAGAATCGGGACGTGGACTTCGAGGCTACCTGGGGCGCTGTCCGGGACATTGTCCTGAAGAAATTTGCTGGGCCCTATGACAGAGGTGAATACTCACCTTCCGTGCAGAAGACCCTCTATGACATACAAGTGCTGACCCTGAGC
+
FFFFFFFFFFFFFFFFFFFFFFFFFFFFFFFFF:FFFFFFFFFFFFFFFFFFFFFFFFFFF:FF,FFFFFFFFFFFFFFFFFFFFFFFFFFFFFF:FF,FFFF:FFFFFFFFFFFFFFFFFFFFFFFFFFF,FFFFFFFFFFFFFFFFFF
@A00234:352:HKFKNDSXX:3:1260:13367:5791 2:N:0:TCGCATCG+GTCAACTG
GGTTTTGCTGCCTCTGGACAACCCCTACGGCAAAATAACCGGGACGGTGAGGAGGAAGCTGCCTTCCAGGCTGTGACGTTATGGCTCCAGCCAGTTGTGATGCTTGGGATAACTGTGTGCTCACCTGCAAAAATTTCAACTCAGGATACT
+
FFFFFFFFFFFFFFFFFFFFFFFFFF:FFFFFFFFFFFFFFFFFFFFFFFFFFFFF:FFFFFFFFFFFFFFFFFFFFFFFFFFFFFFF:FFFFFFFFFFFFFFFFFFFFFFFFFFFFFFFFFFFFFFF:FFFFFF:FFFFFFFFFFFFFF
@A00234:352:HKFKNDSXX:3:1260:29044:5948 2:N:0:TCGCATCG+GTCAACTG
AATTGCTCTTCCGTTTCTAGTTTAGCAAGGGGCTTGTAGCTGTGCGCACGTGGAGCCCTGCATTAGCAGACACCGCAGGCTCCGTGGCCTTGGGCAGATTCCTTTAAAACTGTGATCGGAGAATCACAGCGATATTTCTCCTTGCTGTTC
+
FFFFFFFFFFFFFFFFFFFFFFFFFFFFFFFFFFFFFFFFFFFFFFFFFFFFFFFFFFFFFFFFFFFFFFFFFFFFFFFFFFFFFFFFFFFFFFFFFFFFFFFFFFFFFFFFFFFFFFFFFFFFFFFFFFFFFFFFFFFFFFFFFFFFFF
@A00234:352:HKFKNDSXX:3:1260:19379:6903 2:N:0:TCGCATCG+GTCAACTG
GTGGAGCCCTGCATTAGCAGACACCGCAGGCTCCGTGGCCTTGGGCAGATTCCTTTAAAACTGTGATCGGAGAATCACAGCGATATTTCTCCTTGCTGTTCTTGTGCCCTCTGCCTCAGACTCTGTCTTTAGGATCCGATCGTTAAGGAA
+
FFFFFFFFFFFFFFFFFFFFFFFFFFFFFFF:FFFFFFFFFFFFFFFFFFFFFFFFFFFFFFFFFFFFFFFFFFFFFF:FFFFFFFFFFFFF:FFFFFF:FFFFFFFFFFFFFFFFFFFFFFFFFFFFFFFFFFFFFFFFFFFFFFFFFF
@A00234:352:HKFKNDSXX:3:1260:10221:9549 2:N:0:TCGCATCG+GTCAACTG
ATCACACAGAGCAGAGCAATCAGTATCCTGAGTTGAAATTTTTGCAGGTGAGCACACAGTTATCCCAAGCATCACAACTGGCTGGAGCCATAACGTCACAGCCTGGAAGGCAGCTTCCTCCTCACCGTCCCGGTTATTTTGCCGTAGGGG
+
FFFFFFFFFFFFFFFFFFFFF:FFFFFFFFFF,FFFFFFFFFFFFFFFFFFFFFFFFFFFFFFFFFFFFFFFFFFFFFFFFFFFFFFFFFFFFFFFFFFFFFFFFF:FFFFFFFFFFFFFFFF:FFFFFFFFFFF,FFFFFFFFFFFFFF
@A00234:352:HKFKNDSXX:3:1260:22851:18740 2:N:0:TCGCATCG+GTCAACTG
CAAAATAACCGGGACGGTGAGGAGGAAGCTGCCTTCCAGGCTGTGACGTTATGGCTCCAGCCAGTTGTGATGCTTGGGATAACTGTGTGCTCACCTGCAAAAATTTCAACTCAGGATACTGATTGCTCTGCTCTGTGTGAAGTAATTGCT
+
FFFFFFFFFFFFFFFFFFFFFFFFFFFFFFFFFFFFFFFFFFFFFFFFFFFFFFFFFFFFFFFFFFFFFFFFFFFFFFFF:FFFFFFFFFFFFFFFFFF:FFFFFFFFFFFFFFFFFFFFFFFFFFFFFFFFFFFFFFFFFFFFFFFFFF
@A00234:352:HKFKNDSXX:3:1260:31150:19523 2:N:0:TCGCATCG+GTCAACTG
CCTGAGTTGAAATTTTTGCAGGTGAGCACACAGTTATCCCAAGCATCACAACTGGCTGGAGCCATAACGTCACAGCCTGGAAGGCAGCTTCCTCCTCACCGTCCCGGTTATTTTGCCGTAGGGGTTGTCCAGAGGCAGCAAAACCTCTTC
+
FFFFFFFFFFFFFFFFFFFF:FFFFFFFFFFFFFFFFFFFFFFFFFFFFFFFF:FFF:FFFFF:FFFFFFFFFFFFF:FFFFFFFFFFFFFFF:F::FFFFFFFFFFFF:FF:FFFFFFFFFFFFFFFFFFFFF:FFF:F:FFF:FFF:F
@A00234:352:HKFKNDSXX:3:1262:18105:10770 2:N:0:TCGCATCG+GTCAACTG
CTCCGATCACAGTTTTAAAGGAATCTGCCCAAGGCCACGGAGCCTGCGGTGTCTGCTAATGCAGGGCTCCACGTGCGCACAGCTACAAGCCCCTTGCTAAACTAGAAACGGAAGAGCAATTACTTCACACAGAGCAGAGCAATCAGTATC
+
FFFFFFFFFFFFFFFFFFFFFFFFFFFFFFFFFFFFFFFFFFFFFFFFFFFFFFFFFFFFFFFFFFFFFFFFFFFFFFFFFFFFFFFFFFFFF:FFFFFFFFFFFFFFFFFFFFFFFFFFFFFFFFFFFFFFFFFFFFFFFFFFFFFFFF
@A00234:352:HKFKNDSXX:3:1262:21106:13651 2:N:0:TCGCATCG+GTCAACTG
CTCTATGACATACAAGTGCTGACCCTGAGCCAGCTTCCTGAGATAGAAGACATGGAAATCAGCCTTCCAAACATTCACTACTTTAACATCGACATGTCCAAAATGGGGCTGATCAACAAGGAAGAGGTTTTGCTGCCTCTGGACAACCCC
+
FFFFFFFFFFFFFFFFFFFFFFFFFFFFFFFFFFFFFFFFFFFFFFFFFFFFFFFFFFFFFFFFFFFFFFFFFFFFFFFFFFFFFFFFFFFFFFFFFFFFFFFFFFFFFFFFFFFFFFFFFFFFFFFFFFFFFFFFFFFFFFFFFFFFFF
@A00234:352:HKFKNDSXX:3:1262:2799:18208 2:N:0:TCGCATCG+GTCAACTG
CCGTGGCCTTGGGCAGATTCCTTTAAAACTGTGATCGGAGAATCACAGCGATATTTCTCCTTGCTGTTCTTGTGCCCTCTGCCTCAGACTCTGTCTTTAGGATCCGATCGTTAAGGAAATAGTCGTAAAGCACTGGCTGCTGCCACATCC
+
FFFFFFFFFFFFFFFFFFFFFFFFFFFFFFFFFFFFFFFFFFFFFFFFFFFFFFFFFFFFFFFFFFFFFFFFFFFFFFFFFFFFFFFFFFFFFFFFFFFFFFFFFFFFFFFFF:FFFF:FFFFFFFFFFFFFFFFFFFFFFFFFFFFFFF
@A00234:352:HKFKNDSXX:3:1262:10972:19930 2:N:0:TCGCATCG+GTCAACTG
AGCGGTGTCTGCTAATGCAGGGCTCCACGTGCGCACAGCTACAAGCCCCTTGCTAAACTAGAAACGGAAGAGCAATTACTTCACACAGAGCAGAGCAATCAGTATCCTGAGTTGAAATTTTTGCAGGTGAGCACACAGTTATCCCAAGCA
+
FFFFFFFFFFFFFFFFFFFFFFFFFFFFFFFFFFFFFFFFFFFFFFFFFFFFFFFFFFFFFFFFFFF:FFFFFFFFFFFFFFFFFFFFFFF:FFFFFFFFFFFFFFFFFFF:FFFFFFFFFFFFFFFFFFFFFFFFFFFFFFFFFFFFFF
@A00234:352:HKFKNDSXX:3:1262:6379:24283 2:N:0:TCGCATCG+GTCAACTG
GGCCACGGAGCCTGCGGTGTCTGCTAATGCAGGGCTCCACGTGCGCACAGCTACAAGCCCCTTGCTAAACTAGAAACGGAAGAGCAATTACTTCACACAGAGCAGAGCAATCAGTATCCTGAGTTGAAATTTTTGCAGGTGAGCACACAG
+
FFFFFFFFFFFFFFFFFFFFFFFFFFFFFFFFFFFFFFFFFFFFFFFFFFFFFFFFFFFFFFFFFFFFFFFFFFFFFFFFFFFFFFFFFFFFFFFFFFFFFFFFFFFFFFFFFFFFFFFFFFFFFFFFFFFFFFFFFFFFFFFFFFFFFF
@A00234:352:HKFKNDSXX:3:1262:12744:26318 2:N:0:TCGCATCG+GTCAACTG
CCTGAAGAAATTTGCTGGGCCCTATGACAGAGGTGAATACTCACCTTCCGTGCAGAAGACCCTCTATGACATACAAGTGCTGACCCTGAGCCAGCTTCCTGAGATAGAAGACATGGAAATCAGCCTTCCAAACATTCACTACTTTAACAT
+
FFFFFFFFF:FFFFFFFFFFFFFFFFFFFFFFFFFFFFFFFFFFFFFFFFFFFFFFFFFFFFFFFFFFFFFFFFFFFFFFFFFFFFFFFFFFFFFFFFFFFFFFFFFFFF:FFFFFFFFFFF:FFFFFFF:FFFFFFFFF:FFFFFFFFF
@A00234:352:HKFKNDSXX:3:1262:19316:27336 2:N:0:TCGCATCG+GTCAACTG
CGGTTATTTTGCCGTAGGGGTTGTCCAGAGGCAGCAAAACCTCTTCCTTGTTGATCAGCCCCATTTTGGACATGTCGATGTTAAAGTAGTGAATGTTTGGAAGGCTGATTTCCATGTCTTCTATCTCAGGAAGCTGGCTCAGGGTCAGCA
+
FFFFFFFFFFFFFFFFFFFFFFFFFFFFFFFFFFFFFFFFFFFFFFFFFFFFFFFFFFFFFFFFFFFFFFFFFFFFFFFFFFFFFFFFFFFFFFFFFFF:FFFFFFFFFFFFFFFFFFFFFFFFFFFFFFFFFFFFFFFFFFFFFFFFFF
@A00234:352:HKFKNDSXX:3:1263:2808:23265 2:N:0:TCGCATCG+GTCAACTG
CGGCTATTTCCTTAACGATCGGATCCTAAAGACAGAGTCTGAGGCAGAGGGCACAAGAACAGCAAGGAGAAATATCGCTGTGATTCTCCGATCACAGTTTTAAAGGAATCTGCCCAAGGCCACGGAGCCTGCGGTGTCTGCTAATGCAGG
+
FFFFFFFFFFFFFFFFFFFFFFFFFFFFFFFFFFFFFFFFF:FFFFFFFFFFFFFFFFFFFFFFFFFFFFFFFFFFFFFFFFFFFFFFFFFFFFFFFFFFFFFFFFFFFFFFFFFFFFFFFFFFFFFFFFFFFFFFFFFFFFFFFFFFFF
@A00234:352:HKFKNDSXX:3:1263:30490:24048 2:N:0:TCGCATCG+GTCAACTG
CCGCAGGCTCCGTGGCCTTGGGCAGATTCCTTTAAAACTGTGATCGGAGAATCACAGCGATATTTCTCCTTGCTGTTCTTGTGCCCTCTGCCTCAGACTCTGTCTTTAGGATCCGATCGTTAAGGAAATAGTCGTAAAGCACTGGCTGCT
+
FFFFFFFFFFFFFFFFFFFFFFFFFFFFFFFFFFFFFFFFFFFFFFFFFFFFFFFFFFFFFFFFFFFFFFFFFFFFFFFFFFFFFFFFFFFFFFFFFFFFFFFFFFFFFFFFFFFFFFFFFFFFFFF:FFFFFFFFFFFFFFFFFFFF:F
@A00234:352:HKFKNDSXX:3:1263:23674:29121 2:N:0:TCGCATCG+GTCAACTG
ATGACATACAAGTGCTGACCCTGAGCCAGCTTCCTGAGATAGAAGACATGGAAATCAGCCTTCCAAACATTCACTACTTTAACATCGACATGTCCAAAATGGGGCTGATCAACAAGGAAGAGGTTTTGCTGCCTCTGGACAACCCCTACG
+
FFFFFFFFFFFFFFFFFFFFFFFFFFFFFFFFFFFFFFFFFFF:FFFFFFFFFFFFFFFFFFFFFFFFFFFFFFFFFFFFFFFFFFFFFFFFFFFFFFFFFFFFFFFFFFFFFFFFFFFFFFFFFFFFFFFFFFFFF:FFFFFFFFFFFF
@A00234:352:HKFKNDSXX:3:1263:15637:30608 2:N:0:TCGCATCG+GTCAACTG
AATCGGGACGTGGACTTCGAGGCTACCTGGGGCGCTGTCCGGGACATTGTCCTGAAGAAATTTGCTGGGCCCTATGACAGAGGTGAATACTCACCTTCCGTGCAGAAGACCCTCTATGACATACAAGTGCTGACCCTGAGCCAGCTTCCT
+
FFFFFFFFFFF:FFF,FFFFFFFFFFFFFFFFFFFFFFFFFFF,FFFFFFFFFFF,FFF:F:FFFFFFFFFFFFFFFFFFFFFFFF,FFFFFFFFFFFFFFFFFFFFFFFFFFFF:FFFFFFFFFFFFFFFFFFFFFFFFFFFFF:FFFF
@A00234:352:HKFKNDSXX:3:1263:21621:32706 2:N:0:TCGCATCG+GTCAACTG
ATGACATACAAGTGCTGACCCTGAGCCAGCTTCCTGAGATAGAAGACATGGAAATCAGCCTTCCAAACATTCACTACTTTAACATCGACATGTCCAAAATGGGGCTGATCAACAAGGAAGAGGTTTTGCTGCCTCTGGACAACCCCTACG
+
FFFFFFFFFFFFFFFFFFFFFFFFFFFFFFFFFFFFFFFF:FFFFFFFFFFFFFFFFFFFFFFFFFFFFFFFFFFFFFFFFFFFFFFFFFFFFFFF:FFFFFFFFFFFFFFFFFFFFFFFFFFFFFFFFFFFFFFFFFFFFFFFFFFFFF
@A00234:352:HKFKNDSXX:3:1264:20952:27884 2:N:0:TCGCATCG+GTCAACTG
TTCCTGAGTTGAAATTTTTGCAGGTGAGCACACAGTTATCCCAAGCATCACAACTGGCTGGAGCCATAACGTCACAGCCTGGAAGGCAGCTTCCTCCTCACCGTCCCGGTTATTTTGCCGGAGGGGTTGTCCAGAGGCAGCAAAACCTCT
+
FFFFFFFFFFFFFFFFFFFFFFFFFFFFFFFFFFFFFFFFFFFFFFFFFFFFFFFFFFFFFFFFFFFFFFFFFFFFFFFFFFFFFFF:FFFFFFFFFFFFFFFFFFFFFFF,FFFFFFFF,FFFFFFFFFFFFFFFFF:FFFFFFFFFFF
@A00234:352:HKFKNDSXX:3:1264:32750:30342 2:N:0:TCGCATCG+GTCAACTG
AGAGGGCACAAGAACAGCAAGGAGAAATATCGCTGTGATTCTCCGATCACAGTTTTAAAGGAATCTGCCCAAGGCCACGGAGCCTGCGGTGTCTGCTAATGCAGGGCTCCACGTGCGCACAGCTACAAGCCCCTTGCTAAACTAGAAACG
+
FF,FF:FF,F:FFFFFFF,:FFFFFFF,FFFFFFFFFFFFFFFFFFFFFFFFF::FFF,FF:FFF:FF,FFF:FFFF:F:FFFF:FFFFFFFF,FFFFFFFFFF,FFFF,:FF,FFFF:FFFFF:FFFFF:FFFF,FFFFFFFFFFFFFF
@A00234:352:HKFKNDSXX:3:1264:25527:33207 2:N:0:TCGCATCG+GTCAACTG
GTCCGGGACATTGTCCTGAAGAAATTTGCTGGGCCCTATGACAGAGGTGAATACTCACCTTCCGTGCAGAAGACCCTCTATGACATACAAGTGCTGACCCTGAGCCAGCTTCCTGAGATAGAAGACATGGAAATCAGCCTTCCAAACATT
+
FFFFFFFFFFFFFFFFFFFFFFFFFFFFFFFFFFFFFFFFFFFFFFFFFFFFFFFFFFFFFFFFFFFFFFFFFFFFFFFFFFFFFFFFFFFFFFFFFFFFFF:FFFFFFFFFFFFFFFFFFFFFFFFFFFFFFFFFFFFFFFFFFFFFFF
@A00234:352:HKFKNDSXX:3:1265:28763:8625 2:N:0:TCGCATCG+GTCAACTG
GAGATAGAAGACATGGAAATCAGCCTTCCAAACATTCACTACTTTAACATCGACATGTCCAAAATGGGGCTGATCAAAAAGGAAGAGGTTTTGCTGCCTCTGGACAACCCCTACGGCAAAATAACCGGGACGGTGAGGAGGACGCTGCCT
+
,FFFFFFFFFFF:,:,F,:FF,FFF::FFFF:FFFFFFFF:F,FFFFFF:F:FFFF:FFFFF:F,FF,FF,FFFFFF,FFFF:FFFF:F:FFFFF:FFFFFFFFF::FFFF:FFF,FFFFFFF:FFF:FFFFFFFFFFFFFF,FFFFF,F
@A00234:352:HKFKNDSXX:3:1266:13575:6433 2:N:0:TCGCATCG+GTCAACTG
CTACCAGAATCGGGACGTGGACTTCGAGGCTACCTGGGGCGCTGTCCGGGACATTGTCCTGAAGAAATTTGCTGGGCCCTATGACAGAGGTGAATACTCACCTTCCGTGCAGAAGACCCTCTATGACATACAAGTGCTGACCCTGAGCCA
+
FFFFF:FFFFFFFFFFFFFFFFFFFFFFFFFFFFFFFFFFFFFFFFFFFFFFFFFFFFFFFFFFFFFFFFFFFFFFFFFFFFFFFFFFFFFFFFFFFFFFFFFFFFFFFFFFFFFFFFFFFFFFFFFFFFFFFFFFFFFFFFFFFFFFFF
@A00234:352:HKFKNDSXX:3:1266:20220:7670 2:N:0:TCGCATCG+GTCAACTG
TGGACTTCGAGGCTACCTGGGGCGCTGTCCGGGACATTGTCCTGAAGAAATTTGCTGGGCCCTATGACAGAGGTGAATACTCACCTTCCGTGCAGAAGACCCTCTATGACATACAAGTGCTGACCCTGAGCCAGCTTCCTGAGATAGAAG
+
F:FF:F,FFF:FF:FFFFF:FFF:FFFFFFFF:FFF:,FFFFF:FF:FFFFFF:FFFF,FFFFFF:FFFFF:FFFFFFF:FFFFFFFF::F:FFF:F:FF,:FFFFFFF:::FFFF:FFFFFFF,FFFFFF,F:F::F:FFF:F:FFFFF
@A00234:352:HKFKNDSXX:3:1266:2871:21715 2:N:0:TCGCATCG+GTCAACTG
CCCAAGGCCACGGAGCCTGCGGTGTCTGCTAATGCAGGGCTCCACGTGCGCACAGCTACAAGCCCCTTGCTAAACTAGAAACGGAAGAGCAATTACTTCACACAGAGCAGAGCAATCAGTATCCTGAGTTGAAATTTTTGCAGGTGAGCA
+
FFFFFFFFFFFFFFFFFFFFFFFFFFFFFFFFFFFFFFFFFFFFFFFFFFFFFFFFFFFFFFFFFFFFFFFFFFFFFFFFFFFFFFFFFFFFFFFFFFFFFFFFFFFFFFFFFFFFFFFFFFFFFFFFFFFFFFFFFFFFFFFFFFFFFF
@A00234:352:HKFKNDSXX:3:1266:17128:24768 2:N:0:TCGCATCG+GTCAACTG
CTCACCTTCCGTGCAGAAGACCCTCTATGACATACAAGTGCTGACCCTGAGCCAGCTTCCTGAGATAGAAGACATGGAAATCAGCCTTCCAAACATTCACTACTTTAACATCGACATGTCCAAAATGGGGCTGATCAACAAGGAAGAGGT
+
FFFFFFFFFFFFFFFFFFFFFFFFFFFFF:FFFFFFFFFFFFFFFFFFFFFFFFFFFFFFFFFFFFFFFFFFFFFFFFF:FFFFFFFFFFFF:FFFFFFFFFFF:FFFFF:FFFFFFFFFFFFFFFFFFFFFFFFFFFFFFFFFFFFFFF
@A00234:352:HKFKNDSXX:3:1266:27055:27179 2:N:0:TCGCATCG+GTCAACTG
GTTCGGATCAACGGATGTGGCAGCAGCCAGTGCTTTACGACTATTTCCTTAACGATCGGATCCTAAAGACAGAGTCTGAGGCAGAGGGCACAAGAACAGCAAGGAGAAATATCGCTGTGATTCTCCGATCACAGTTTTAAAGGAATCTGC
+
FFFFFFFFFFFFFFFFFFFFFFFFFFFF:FFFFF:FFFFFFFFFFFFFFFFFFFFFFFFFFFFFFFFFFFFFFFFFFFFFFFFFFFFFFFFFF,FFFFFFFFFFFFFFFFFFFFFFFFFFFFFFFFFFFFFFFFFFFFFFFFFFFFFFFF
@A00234:352:HKFKNDSXX:3:1268:3974:6934 2:N:0:TCGCATCG+GTCAACTG
ATTGTCATAGAGGGTCTTCTGCACGGAAGGTGCGTGTTCACCTCTGTCATAGGGCCCAGCAAATTTCTTCAGGACAATGTCCCGGACAGCGCCCCAGGTAGCCTCGAAGTCCACGTCCCGATTCTGGTAGCGCCACTTGCAGTACACTTG
+
FFFFFFFFFFFFFFFFFFFFFFFFFFF,FFFF,F:,,FFFFFFFFFFFFFFFFFFFFFFFFFFFFFFFFFFFFFFFFFFFFFFFFFFFFFFFFFFFFFFFFFFFFFFFFFFF:FFFFFFFF:FFFFFFFFFFFF:FFFFFFFF,FFFFFF
@A00234:352:HKFKNDSXX:3:1269:7374:15608 2:N:0:TCGCATCG+GTCAACTG
CTGCCCAAGGCCACGGAGCCTGCGGTGTCTGCTAATGCAGGGCTCCACGTGCGCACAGCTACAAGCCCCTTGCTAAACTAGAAACGGAAGAGCAATTACTTCACACAGAGCAGAGCAATCAGTATCCTGAGTTGAAATTTTTGCAGGTGA
+
FFFFFFFFFFFFFFFFFFFFFFFFFFFFFFFFFFFFFFFFFFFFFFFFFFFFFFFFFFFFFFFFFFFFFFFFFFFFFFFFFFFFFFFFFFFFFF:FFFFFFFFFFFFFFFFFFFFFFFFFFFFFFFFFFFFFFFFFFFFFFFFFFFFFFF
@A00234:352:HKFKNDSXX:3:1269:10827:17832 2:N:0:TCGCATCG+GTCAACTG
CCGGCTCAGGGTCAGCACTTGTATGTCATAGAGGGTCTTCTGCACGGAAGGTGAGTGTTCACCTCTGTCATAGGGCCCAGCAAATTTCTTCAGGACAATGTCCCGGACAGCGCCCCAGGTAGCCTCGAAGTCCACGTCCCGATTCTGGTA
+
FFFFFFFFFFFFFFFFFFFFFFFFFFFFFFFFFFFFFFFFFFFFFFFFFFFFF,F,,FFF,:FFFFFFFFF,FFFFFFFFFFFFFFFFFFFFFFFFFFFFFFFFFFFFFFFFFFFFFFFFFFFFFFFFFFFFFFFFFFFFFFFFFFFFFF
@A00234:352:HKFKNDSXX:3:1269:15040:19836 2:N:0:TCGCATCG+GTCAACTG
TTTCCTCTTGGAGCCTCAATCAAATGCAAATCACTCCTCAGCTGGGGTTGGAAGTTCAAGCCCCCCTGCCCTCCTCCATGAGGAGCTTCAGCCAGAGATTTTCAAAACACTAGGATGATTTTTTTTTCACATGGTTTTATTACGTTTTTG
+
FFFFFFFFFFFFFFFFFFFFFFFFFFFFFFFFFFFFFFFFFFFFFFFFFFFF:FFFFFF:FFFFFFFFFFFFFFFFFFFFFFFFFFFFFFFFFFFFFFFFFFFFF,F:FFFFFFFFFFFFF:FFFFFFFFF:FFFFF,FFFFFFFFFFFF
@A00234:352:HKFKNDSXX:3:1269:16062:20102 2:N:0:TCGCATCG+GTCAACTG
AGCCCCTTGCTAAACTAGAAACGGAAGAGCAATTACTTCACACAGAGCAGAGCAATCAGTATCCTGAGTTGAAATTTTTGCAGGTGAGCACACAGTTATCCCAAGCATCACAACTGGCTGGAGCCATAACGTCACAGCCTGGAAGGCAGC
+
FFFFFFFFFFF:FFFFFFFFFFFFFFFFFFF,FFFFFFFFFFFFFFFFFFFFFFFFFFFFFFFFFFFFF:FFFFFFFFFFFFFFFFFFFFFFFFFFFFFFFFFFFFFFFFFFFFFFFFFFFFFFFFFFFFFFFFFFFFFFFFF:FFFFFF
@A00234:352:HKFKNDSXX:3:1269:12228:29997 2:N:0:TCGCATCG+GTCAACTG
AAAGACCTCAAGGTCTTGAAAACAACCCAGTCTGGATTTGAAGGATTCATCAAGGACCAGTTCACTACTCTCCCCGAGGTGAAGGACCGATGCTTTGCCACTCAAGTGTACTGCAAGTGGCGCTACCAGAATCGGGACGTGGACTTCGAG
+
FFFFFFFFFFFFFFFFFFFFFFFFFFFFFFFFFFFF:FFFF:FFFFFFFFF:FFFFFFFFFFFFFF:FFFFFFFFFFFFFFFFFFFFFFFFFFFFFFFFFFFFFFFFFFFFFFFFFFFFFFFFF,FFFFFFFFFFFFFFFFFFFFFFFFF
@A00234:352:HKFKNDSXX:3:1269:13114:35321 2:N:0:TCGCATCG+GTCAACTG
GACGTTATGGCTCCAGCCAGTTGTGATGCTTGGGATAACTGTGTGCTCACCTGCAAAAATTTCAACTCAGGATACTGATTGCTCTGCTCTGTGTGAAGTAATTGCTCTTCCGTTTCTAGTTTAGCAAGGGGCTTGTAGCTGTGCGCACGT
+
:FFFFF:FFFFFFFFFFFFFFFFFFFFFFFFFFFFFFFFFFFFFFFFFFFFFFFFFFFFFFFFFFFFFFFFFFFFFFFFFFFFFFFFFFFFFFFFFFFFFFFFFFFFFFFFFFFFFFFFFFFFFFFF:FFFFFFFFFFFFFFFFFFFF:F
@A00234:352:HKFKNDSXX:3:1270:7075:3756 2:N:0:TCGCATCG+GTCAACTG
CTGCAAGTGGCGCTACCAGAATCGGGACGTGGACTTCGAGGCTACCTGGGGCGCTGTCCGGGACATTGTCCTGAAGAAATTTGCTGGGCCCTATGACAGAGGTGAATACTCACCTTCCGTGCAGAAGACCCTCTATGACATACAAGTGCT
+
FFFFFFFFFFFFFFFFFFFFFFFFFFFFFFFFFFFFFFFFFFFFFFFFFFFFFFFFFFFFFFFFFFFFFFFFFFFFFFFFFFFFFFFFFFFFFFFFFFFFFFFFFFFFFFFFFFFFFFFFFFFFFFFFFFFFFFFFFFFFFFFFFF:FFF
@A00234:352:HKFKNDSXX:3:1270:18249:6010 2:N:0:TCGCATCG+GTCAACTG
GGTACAACCCAGACATCCCTAGGATGATGACAGTGTTTGATCTCATGTTCAGATCAACGGATGTGGCAGCAGCCAGTGCTTTACGACTATTTCCTTAACGATCGGATCCTAAAGACAGAGTCTGAGGCAGAGGGCACAAGAACAGCAAGG
+
FFFFFFFFFFFFFFFFFFFFFFFFFFFFFFFFFFFFFFFFFFFFFFFFFFFFFFFFFFFFFFFFFFFFFFFFFFFFFFFFFFFFFFFFFFFFFFFFFFFFFFFFFFFFFFF:FFFFFFFFFFFFFFFFFFFFFFFFFFFFFFFFFFFFFF
@A00234:352:HKFKNDSXX:3:1270:26910:18912 2:N:0:TCGCATCG+GTCAACTG
AAGACCTCAAGGTCTTGAAAACAACCCAGTCTGGATTTGAAGGATTCATCAAGGACCAGTTCACTACTCTCCCCGAGGTGAAGGACCGATGCTTTGCCACTCAAGTGTACTGCAAGTGGCGCTACCAGAATCGGGACGTGGACTTCGAGG
+
FFFFFFFFFFFFFFFFFFFFFFFFFFFFFFFFFFFFFFFFFFFFFFFFFFFFFFFF:FFFFFFFFFFFFFFFFFFFFFFFFFFFFFFFFFFFFFFFFFFFFFFFFFFF,FFFFFFFFFFFFFFFFFFFFFFF:FFFFFFFF:FFFFFFFF
@A00234:352:HKFKNDSXX:3:1270:32425:20165 2:N:0:TCGCATCG+GTCAACTG
CTGAGTTGAAATTTTTGCAGGTGAGCACACAGTTATCCCAAGCATCACAACTGGCTGGAGCCATAACGTCACAGCCTGGAAGGCAGCTTCCTCCTCACCGTCCCGGTTATTTTGCCGTAGGGGTTGTCCAGAGGCAGCAAAACCTCTTCC
+
FFFFFFFFFFFFFFFFFFFFFFFFFFFFFFFFFFFFFFFFFFFFFFFFFFFFFFFFF:FFFFFFFFFFFFFFFFFFFFFFFFFFFFFFFFFFFFFFFFFFFFFFFFFFFFFFFFFFFF:FFFFFFFFFFFFFFFFFFFFFFFFFFFF:FF
@A00234:352:HKFKNDSXX:3:1270:27055:28369 2:N:0:TCGCATCG+GTCAACTG
GTTGAAATTTTTGCAGGTGAGCACACAGTTATCCCAAGCATCACAACTGGCTGGAGCCATAACGTCACAGCCTGGAAGGCAGCTTCCTCCTCACCGTCCCGGATATTTTGCCGTAGGGGTTGTCCAGAGGCAGCAAAACCTCTTCCTTGT
+
FFFFFFFFFFFFFFFFFFFFFFFFFFFFFFFFFFFFFFFFFFFFFFFFFFFFFFFFFFFFFFFFFFFFFFFFFFFFFFFFFFFFFFFFFFFFFFFFFFFFFF,FFFFFFFFFFFFFFFFFFFFFFFFFFFFFFFFFFFFFFFFFFFF:FF
@A00234:352:HKFKNDSXX:3:1270:5945:29575 2:N:0:TCGCATCG+GTCAACTG
CTGGATTTGAAGGATTCATCAAGGACCAGTTCACTACTCTCCCCGAGGTGAAGGACCGATGCTTTGCCACTCAAGTGTACTGCAAGTGGCGCTACCAGAATCGGGACGTGGACTTCGAGGCTACCTGGGGCGCTGTCCGGGACATTGTCC
+
FFFFFFFFFFFFFFFFFFFFFFFFFFFF:FFFFFFFFFFFFFF:FFFFFFFFFFFFFFFFFFFFFFFFFFFFFFFFFFF:FFFFFFFFFFFFFFFFFFFFFFFFFFFFFFFFFFFFFF,FFFFFFFFFFF:FFFFFFFFFFFFFFFFFF:
@A00234:352:HKFKNDSXX:3:1270:5231:29590 2:N:0:TCGCATCG+GTCAACTG
CTGGATTTGAAGGATTCATCAAGGACCAGTTCACTACTCTCCCCGAGGTGAAGGACCGATGCTTTGCCACTCAAGTGTACTGCAAGTGGCGCTACCAGAATCGGGACGTGGACTTCGAGGCTACCTGGGGCGCTGTCCGGGACATTGTCC
+
F:FFFF::FFF,:FFFFF:FF,FFFFFF:,F:FFFFFFF:FF::FFFFFFFFF:F:FFF,FFFF,,FFFF:FFF:FF,FFF,:,FF,F,FFFF:FFFFFFF,:::F:,:,FFF:FFFFF,FFFFFFF,FF:FF,FFF::,:FFF,:,F,F
@A00234:352:HKFKNDSXX:3:1271:27064:14638 2:N:0:TCGCATCG+GTCAACTG
GCCAGTTGTGATGCTTGGGATAACTGTGTGCTCACCTGCAAAAATTTCAACTCAGGATACTGATTGCTCTGCTCTGTGTGAAGTAATTGCTCTTCCGTTTCTAGTTTAGCAAGGGGCTTGTAGCTGTGCGCACGTGGAGCCCTGCATTAG
+
FFFFFFFFFFFFFFFFFFFFFFFFFFFFFFFFFFFFFFFFFFFFFFFFFFFFFFFFFFFFFFFFFFFFFFFFFFFFFFFFFFFFFFFFFFFFFFFFFFFFF:FFFFFFFFFFFFFFF:FFFFFFFFFFFFFFFFFFFFFFFFFFFFFFFF
@A00234:352:HKFKNDSXX:3:1271:23728:17347 2:N:0:TCGCATCG+GTCAACTG
ACATGTCCAAAATGGGGCTGATCAACAAGGAAGAGGTTTTGCTGCCTCTGGACAACCCCTACGGCAAAATAACCGGGACGGTGAGGAGGAAGCTGCCTTCCAGGCTGTGACGTTATGGCTCCAGCCAGTTGTGATGCTTGGGATAACTGT
+
FFFFFFFFFFFFFFFFFFFFFFFFFFFFFFFFF:FFFFFFFFFFFFFFFFFFFFFFFFFFFFFFFFFFFFFFFFFFFFFFFFFFFFFFFFFFFFFFFFFFFFFFFFFFFFFFFFFFFFFFFFFFFFFFFFFFFFFFFFFFFFFFFFFFFF
@A00234:352:HKFKNDSXX:3:1271:10239:20196 2:N:0:TCGCATCG+GTCAACTG
CCCTAGGATGATGACAGTGTTTGATCTCATGTTCAGATCAACGGATGTGGCAGCAGCCAGTGCTTTACGACTATTTCCTTAACGATCGGATCCTAAAGACAGAGTCTGAGGCAGAGGGCACAAGAACAGCAAGGAGAAATATCGCTGTGA
+
FFFFFFFFFFFFFFFFFFFFFFFFFFFFFFFFFFFFFFFFFFFFFFFFFFFFFFFFFFFFFFFFFFFFFFFFFFFFFFFFFF::FFFFFFFF:FFFFFFFFFF:FFFFFFFFFFFFFFFFFFF:FFFFFFFFFFFFFFFFF:F,FFFFFF
@A00234:352:HKFKNDSXX:3:1271:10520:31360 2:N:0:TCGCATCG+GTCAACTG
CGTATGTCATAGAGGGTCTTCTGCACGGAAGGTGAGTATTCACCTCTGTCATAGGGCCCAGCAAATTTCTTCAGGACAATGTCCCGGACAGCGCCCCAGGTAGCCTCGAAGTCCACGTCCCGATTCTGGTAGCGCCACTTGCAGTACACT
+
FFFFFFFFFFFFFFFFFFFFFFFFFFFFF:FFFFFFFFFFFFFFFFFFFF:FFFFFFFFFFFFFF:FFFFFFFFFFF:FFFFFFFFFFFFFFFFFFFFFFFFFFFFFF:FFF:FFFFFFFFFFFFFFFFFFFFFFFFFFFFFFFFFFFFF
@A00234:352:HKFKNDSXX:3:1272:1108:6731 2:N:0:TCGCATCG+GTCAACTG
AAGCCCCTTGCTAAACTAGAAACGGAAGAGCAATTACTTCACACAGAGCAGAGCAATCAGTATCCTGAGTTGAAATTTTTGCAGGTGAGCACACAGTTATCCCAAGCATCACAACTGGCTGGAGCCATAACGTCACAGCCTGGAAGGCAG
+
FFFFFFFFFFFFFFFFFFFFFFFFFFFFFFFFFFFFFFFFFFFFFFFFFFF,FFFFFFFFFFFFFFFFFFFFFFFFFFFFFFFFFFFFFFFFFFFFFFFFFFFFFFFFFFFFFFF:FFFFFFFFFFFFFFFFFFFF:FFFFFFFFFFFFF
@A00234:352:HKFKNDSXX:3:1272:1533:20055 2:N:0:TCGCATCG+GTCAACTG
GGGCACAAGAACAGCAAGGAGAAATATCGCTGTGATTCTCCGATCACAGTTTTAAAGGAATCTGCCCAAGGCCACGGAGCCTGCGGTGTCTGCTAATGCAGGGCTCCACGTGCGCACAGCTACAAGCCCCTTGCTAAACTAGAAACGGAA
+
FFFFFFFFF:FFFFFFFFFFFF:FFFF:FFFFFFFF:FFFFF:FFFFFFFFFFF,FFFFFFFFFFFFFFFFFFFFFFF:FFFFFFFFFFFFFFFFFFFFFFFFFFFFFFFFFFFFFFFFFFFFFFFFFFFFFFFFFFFFFFFFFFFFFFF
@A00234:352:HKFKNDSXX:3:1272:4426:21621 2:N:0:TCGCATCG+GTCAACTG
AGGCGGTGTCTGCTAATGCAGGGCTCCACGTGCGCACAGCTACAAGCCCCTTGCTAAACTAGAAACGGAAGAGCAATTACTTCACACAGAGCAGAGCAATCAGTATCCTGAGTTGAAATTTTTGCAGGTGAGCACACAGTTATCCCAAGC
+
FFFFFFFFFFFFFFFFFFFFFFFFFFFFFFFFFFFFFFFFFFFFFFFFFFFFFFFFFFFFFFFFFFFFFFFFFFFFFFFFFFFFFFFFFFFFFFFFFFFFFFFFFFFFFFFFFFFFFFFFFFFFFFFFFFFFFFFFFFFFFFFFFFFFFF
@A00234:352:HKFKNDSXX:3:1272:10710:27085 2:N:0:TCGCATCG+GTCAACTG
GAAATTTTTGCAGGTGAGCACACAGTTATCCCAAGCATCACAACTGGCTGGAGCCATAACGTCACAGCCTGGAAGGCAGCTTCCTCCTCACCGTCCCGGTTATTTTGCCGTAGGGGTTGTCCAGAGGCAGCAAAACCTCTTCCTTGTTGA
+
FFFFFFFFFFFFFFFFFFFFFFFFFFFFFFFFFFFFFFFFFFFFFFFFFFFFFFFFFFFFFFFFFFFFFFFFFFFFFFFFFFFFFFFFFFFFFFFFFFFFFFFFFFFFFFFFFFFFFFFFFFFF:FFFFFFFFFFFFFFFFFFFFFFFFF
@A00234:352:HKFKNDSXX:3:1272:10185:28745 2:N:0:TCGCATCG+GTCAACTG
GAAATTTTTGCAGGTGAGCACACAGTTATCCCAAGCATCACAACTGGCTGGAGCCATAACGTCACAGCCTGGAAGGCAGCTTCCTCCTCACCGTCCCGGTTATTTTGCCGTAGGGGTTGTCCAGAGGCAGCAAAACCTCTTCCTTGTTGA
+
FFFFFFFFFFFFFFFFFFFFFFFFFFFFFFFFFFFFFFFFFFFFFFFFFFFFFFFFFFFFFFFFFFFFFFFFFFFFFFFFFFFFFFFFFFFFFFFFFFFFFFFFFFFFFFF,FFFFFFFFFFFFFFFF:FFF:FFFFFFFFFF:FFFFFF
@A00234:352:HKFKNDSXX:3:1273:14308:30342 2:N:0:TCGCATCG+GTCAACTG
CAACAAGGAAGAGGTTTTGCTGCCTCTGGACAACCCCTACGGCAAAATAACCGGGACGGTGAGGAGGAAGCTGCCTTCCAGGCTGTGACGTTATGGCTCCAGCCAGTTGTGATGCTTGGGATAACTGTGTGCTCACCTGCAAAAATTTCA
+
FFFFFFFFF:FFFFFFFFFF,FFFFFFFFF:FFFFFFFFFFFFFF:FFFFFFFFFFFFFFFFFFFF:FFFFF:FFFFFFFFFFFFFFFFFFFFFF,F:F:FFFFFFF,FFFFFFFFFFF::FFFF:FFFFFFFFFFFFFFFFFFFFFFF:
@A00234:352:HKFKNDSXX:3:1273:11478:31735 2:N:0:TCGCATCG+GTCAACTG
GCCAGCTTCCTGAGATAGAAGACATGGAAATCAGCCTTCCAAACATTCACTACTTTAACATCGACATGTCCAAAATGGGGCTGATCAACAAGGAAGAGGTTTTGCTGCCTCTGGACAACCCCTACGGCAAAATAACCGGGACGGTGAGGA
+
FFFFFFFFFFFFFFFFFF:FFFFFFFFFFFFFFFFFFFFFFFFFFFFFFFFFFFFFFFFFFFFFFFFFFFFFFFFFFFFFFFFFFFFFFFFFFFFFFFFFFFFFFFFFFFFFFFFFFFFF:FFFFFFFFFFFFFFFFFFFFFFFFFFFFF
@A00234:352:HKFKNDSXX:3:1273:3323:35305 2:N:0:TCGCATCG+GTCAACTG
ATGTTTGGAAGGCTGATTTCCATGTCTTCTATCTCAGGAAGCTGGCTCAGGGTCAGCACTTGTATGTCATAGAGGGTCTTCTGCACGGAAGGTGAGTATTCACCTCTGTCATAGGGCCCAGCAAATTTCTTCAGGACAATGTCCCGGACA
+
FFFFFFFFFFFFFFFFFFFFF:FFFFFFFFFFFFFFFFFFFFFFFFFFFFFFFFFFFFFFFFFFFFFFFFFFFFFFFFFFFFFFFFFFFFFFFFFFF,FFF:FFFFFFFFFFFFFFFFFFFFFFFFFFFFFFFFFFFFFFFFFF:FFFFF
@A00234:352:HKFKNDSXX:3:1274:27019:12461 2:N:0:TCGCATCG+GTCAACTG
ATGGAAAGGACCTCCCATCATTCACTCTGGAATCAAAGACCTCAAGGTCTTGAAAACAACCCAGTCTGGATTTGAAGGATTCATCAAGGACCAGTTCACTACTCTCCCCGAGGTGAAGGACCGATGCTTTGCCACTCAAGTGTACTGCAA
+
FFFFFFFFFFFFFFFFFFFFFFFFFFFFFFFFFFFFFFFFFFFFFFFFFFFFFFFFFFFFFFFFFFFFFFFFFFFFFFFFFFFFFFFFFFFFFFFFFFFFFFFFFFFFFF:FFFFFFFFFFFFFFFFFFFFFFFFFFFFFFFFFFFFFF,
@A00234:352:HKFKNDSXX:3:1274:29441:13589 2:N:0:TCGCATCG+GTCAACTG
CTCAAGTGTACTGCAAGTGGCGCTACCAGAATCGGGACGTGGACTTCGAGGCTACCTGGGGCGCTGTCCGGGACATTGTCCTGAAGAAATTTGCTGGGCCCTATGACAGAGGTGAATACTCACCTTCCGTGCAGAAGACCCTCTATGACA
+
FFFFFFFFFFFFFFFFFFFFFFFFFFFFFFFFFFFFFFFFFFFFFFFFFFFFFFFFFFFFFFFFFFFFFFFFFFFFFFFFFFFFFFFFFFFFFFFFFFFFFFFFFFFFFFFFFFFFFFFFFFFFFFFFFFFFFFFFFFFFFFFFFFFFF:
@A00234:352:HKFKNDSXX:3:1274:22299:15562 2:N:0:TCGCATCG+GTCAACTG
CAGAGCAATCAGTATCCTGAGTTGAAATTTTTGCAGGTGAGCACACAGTTATCCCAAGCATCACAACTGGCTGGAGCCATAACGTCACAGCCTGGAAGGCAGCTTCCTCCTCACCGTCCCGGTTATTTTGCCGTAGGGGTTGTCCAGAGG
+
FFFFFFFFFFFFFFFFFFFFFFFFFFFFFFFFFFFFFFFFFFFFFFFFFFFFFFFFFFFFFFFFFFFFFFFFFFFFFFFFFFFFFFFFFFFFFFFFFFFFFFFFFFFFFFFFFFFFFFFFFFFFFFFFFFFFFFFFFFFFFFFFFFFFFF
@A00234:352:HKFKNDSXX:3:1274:16568:24111 2:N:0:TCGCATCG+GTCAACTG
GCCAGTTGTGATGCTTGGGATAACTGTGTGCTCACCTGCAAAAATTTCAACTCAGGATACTGATTGCTCTGCTCTGTGTGAAGTAATTGCTCTTCCGTTTCTAGTTTAGCAAGGGGCTTGTAGCTGTGCGCACGTGGAGCCCTGCATTAG
+
FFFFFFFFFFFFFFFFFFFFFFFFFFFFFFFFFFFFFFFFFFFFFFFFFFFFFFFFFFFFFFFFFFFFFFFFFFFFFFFFFFFFFFFFFFFFFFFFFFFFFFFFFFFFFFFFFFFFFFFFFFFFFFFFFFFFFFFFFFFFFFFFFFFFFF
@A00234:352:HKFKNDSXX:3:1274:25066:30686 2:N:0:TCGCATCG+GTCAACTG
AGGACCGATGCTTTGCCACTCAAGTGTACTGCAAGTGGCGCTACCAGAATCGGGACGTGGACTTCGAGGCTACCTGGGGCGCTGTCCGGGACATTGTCCTGAAGAAATTTGCTGGGCCCTATGACAGAGGTGAATACTCACCTTCCGTGC
+
FFFFFFFFFFFFFFFFFFFFFFFFFFFFFFFFFFFFFFFFFFFFF,FFFFFFFFFFFFFFFF,FFFFFFFF:FFFFFFFFFFFFFFFFFFFF,:FFFFF,FF:FF,,FFFFFFFFFFFF,FFFFFFFFFFFFFFFF:FFFFFFFFFFFFF
@A00234:352:HKFKNDSXX:3:1274:20681:32456 2:N:0:TCGCATCG+GTCAACTG
TCCATGTCTTCTATCTCAGGAAGCTGGCTCAGGGTCAGCACTTGTATGTCATAGAGGGTCTTCTGCACGGAAGGTGAGTATTCACCTCTGTCATAGGGCCCAGCAAATTTCTTCAGGACAATGTCCCGGACAGCGCCCCAGGTAGCCTCG
+
FFFFFFFFFFFFFFFFFFFFFFFFFFFFFFFFFFFFFFFFFFFFFFFFFFFFFFFFFFFFFFFFFFFFFFFFFFFFFFF,FFF:FFFFFFFFFFF:FFFFFFFFFFFFFFFFFFFF:FFFFFFFFFFFFFFFFFFFFFFFFFFFF:FFFF
@A00234:352:HKFKNDSXX:3:1275:17924:6856 2:N:0:TCGCATCG+GTCAACTG
ATCACAGCGATATTTCTCCTTGCTGTTCTTGTGCCCTCTGCCTCAGACTCTGTCTTTAGGATCCGATCGTTAAGGAAATAGTCGTAAAGCACTGGCTGCTGCCACATCCGTTGATCTGAACATGAGATCAAACACTGTCATCATCCTAGG
+
FFFFFFFFFFFFFFFFFFFFFFFFFFFFFFFFFFFFFFFFFFFFFFFFFFFFFFFFFFFFFFFFFFFFFFFFFFFFFFFFFFFFFFFFFFFFFFFFFFFFFFFFFFFFFFFFFFFFFFFFFFFFFFFFFFFFFFFFFFFFFFFFFFFFFF
@A00234:352:HKFKNDSXX:3:1275:23430:28040 2:N:0:TCGCATCG+GTCAACTG
CACAGCGATATTTCTCCTTGCTGTTCTTGTGCCCTCTGCCTCAGACTCTGTCTTTAGGATCCGATCGTTAAGGAAATAGTCGTAAAGCACTGGCTGCTGCCACATCCGTTGATCTGAACATGAGATCAAACACTGTCATCATCCTAGGGA
+
:FFFFFFF:FFF:F:FFFFF:FFFFFFFFFFFFFFFFFFFFFF:FFFFFF:F::F::FFFFF:FFF:,F:FF,FFFFFF:::FFFFF:F::,FFF::FFFFFFFFFFFFFFFFFF:FFFFFFF,FFFFFF:FFFFF:FFFF::FFFF,FF
@A00234:352:HKFKNDSXX:3:1275:17499:28447 2:N:0:TCGCATCG+GTCAACTG
TTCTCACCGTCCCGGTTATTTTGCCGTAGGGGTTGTCCAGAGGCAGCAAAACCTCTTCCTTGTTGATCAGCCCCATTTTGGACATGTCGATGTTAAAGTAGTGAATGTTTGGAAGGCTGATTTCCATGTCTTCTATCTCAGGAAGCTGGC
+
FFFFF:FFFFFFFFFFFFFFFFFFFFFFFFFFFFFFFFFF:FFFFFFFFFFFFFF:FFF:FFFFFFFFFFFFFFF:::FFFFFFFFFFFFFF:FF:FFFFFFF:FFFFFFFFFFFFFFFFFFFFFF:FFFFFFF:,FFF:FFFF:FFF:F
@A00234:352:HKFKNDSXX:3:1276:1009:14982 2:N:0:TCGCATCG+GTCAACTG
CAAGGACCAGTTCACTACTCTCCCCGAGGTGAAGGACCGATGCTTTGCCACTCAAGTGTACTGCAAGTGGCGCTACCAGAATCGGGACGTGGACTTCGAGGCTACCTGGGGCGCTGTCCGGGACATTGTCCTGAAGAAATTTGCTGGGCC
+
FFFFFFFFFFFFFFFFFFFFFFFFFFFFFFFFFFFFFFFFFFFFFFFFFFFFFFFFFFFFFFFFFFFFFFFFFFFFFFFFFFFFFFFFFFFFFFFFFFFFFFFF,FFFFFFFFFFFFFFFFFFFFFFFFFFFF:FFFF,:FFFF:FFFFF
@A00234:352:HKFKNDSXX:3:1276:18593:23641 2:N:0:TCGCATCG+GTCAACTG
CATCAAGGACCAGTTCACTACTCTCCCCGAGGTGAAGGACCGATGCTTTGCCACTCAAGTGTACTGCAAGTGGCGCTACCAGAATCGGGACGTGGACTTCGAGGCTACCTGGGGCGCTGTCCGGGACATTGTCCTGAAGAAATTTGCTGG
+
FFFFFFFFFFFFFFFFFFFFFFFFFFFFFFFFFFFFFFFFFFFFFFFFFFFFFFFFFFFFFF:FFFFFFFFFFFFFFFFFFFFFFFFFFFFFFFFFFFFFFFFFFFFFFFFFFFFFFFFFFFFFFFFF:FFFFFFF:FFF,FFFFFFFFF
@A00234:352:HKFKNDSXX:3:1277:3143:1423 2:N:0:TCGCATCG+GTCAACTG
GTCGATGTTAAAGTAGTGAATGTTTGGAAGGCTGATTTCCATGTCTTCTATCTCAGGAAGCTGGCTCAGGGTCAGCACTTGTATGTCATAGAGGGTCTTCTGCACGGAAGGTGAGTATTCACCTCTGTCCTAGGGCCCAGCAAATTTCTT
+
F:FFFFFFF,FFFFFFFFFFFFFFFFFFFFFFFFFFFFFFFFFFFFFFFFFFFFFFFFFFFFFFFFFFFFFFFFFFFFFFFFFFF:FFFFFFFFFFFFFFFFFFFFFFFFFFFFFF:,FF:FFFFFFFF,F:FFFFFFFFFFFFFFFFFF
@A00234:352:HKFKNDSXX:3:1277:7907:6230 2:N:0:TCGCATCG+GTCAACTG
CACAGCGATATTTCTCCTTGCTGTTCTTGTGCCCTCTGCCTCAGACTCTGTCTTTAGGATCCGATCGTTAAGGAAATAGTCGTAAAGCACTGGTTGCTGCCACATCCGTTGATCTGAACATGAGATCAAACACTGTCATCATCCTAGGGA
+
FFFFFFFFFFFFFFFFFFFFFFFFFFFFFFFFFFFFFFFFFFFFFFFFFFFFFFFFFFFFFFFFFFFFFFFFFFFFFFFFFFFFFFFFFFFFFFFFFFFFFFFFFFFFFFFFFFFFFFFFFFFFFFFFFFFFFFFFFFFFFFFFFFFFFF
@A00234:352:HKFKNDSXX:3:1277:11966:10191 2:N:0:TCGCATCG+GTCAACTG
CACAGGAAGCTGGCTCAGGGTCAGCACTTGTATGTCATAGAGGGTCTTCTGCACGGAAGGTGAGTCTTCACCTCTGTCATAGGGCCCAGCAAATTTCTTCAGGACAATGTCCCGGACAGCGCCCCAGGTAGCCTCGAAGTCCACGTCCCG
+
FFFFFFFFFFFFFFFFFFFFFF:FFFFFFFFFFFFF:FFFFFFFFFFFFFFFFFFFFFFFFF:F,,,FF,FFFFFFFF:,FFFFFFFFFFFFF:FFFFFFFFFFFFFFFFFFFFFFFFFFFFFFFFFFFFFFFFFFFFFFFFFFFFFFFF
@A00234:352:HKFKNDSXX:3:1277:18575:20697 2:N:0:TCGCATCG+GTCAACTG
CCCCAGGTAGCCTCGAAGTCCACGTCCCGATTCTGGTAGCGCCACTTGCAGTACACTTGAGTGGCAAAGCATCGGTCCTTCACCTCGGGGAGAGTAGTGAACTGGTCCTTGATGAATCCTTCAAATCCAGACTGGGTTGTTTTCAAGACC
+
FFFFFFFFFFFFFFFFFFFFFFFFFFFFFFFFFFFFFFFFFFFFFFFFFFFFFFFFFFFFFFFFFFFFFFFFFFFFFFFFFFFFFFFFFFFFFFFFFFFFFFFFFFFFFFFFFFFFFFFFFFFFFFFFFFFFFFFF,FFFFFFFFFFFFF
@A00234:352:HKFKNDSXX:3:1277:29722:25128 2:N:0:TCGCATCG+GTCAACTG
CTGCCCAAGGCCACGGAGCCTGCGGTGTCTGCTAATGCAGGGCTCCACGTGCGCACAGCTACAAGCCCCTTGCTAAACTAGAAACGGAAGAGCAATTACTTCACACAGAGCAGAGCAATCAGTATCCTGAGTTGAAATTTTTGCAGGTGA
+
FFFFFFFFFFFFFFF:FFFFFFFFFFFFFFFFFFFFFFFF:FFFFFFFFFFFFFFFFFFFFFFF:FFFFFFFFFFFFFFFFFFFFFFFFFFFFFFFFFFFFFFFFFFFFFFFFFFFF,FFFFFFFFFFFFFFFFFFFFFFFFFFFFFFFF
@A00234:352:HKFKNDSXX:3:1278:23764:6480 2:N:0:TCGCATCG+GTCAACTG
AAAAATTTCAACTCAGGATACTGATTGCTCTGCTCTGTGTGAAGTAATTGCTCTTCCGTTTCTAGTTTAGCAAGGGGCTTGTAGCTGTGCGCACGTGGAGCCCTGCATTAGCAGACACCGCAGGCTCCGTGGCCTTGGGCAGATTCCTTT
+
FFFFFFFFFFFFFFFFFFFFFFFFFF:FFFFFFFF:FFFFFFFFFFFFFFFFFFFF:FF:FFFFFFFFFFFFFFFFFF:FFFFFFFFFFFFFFFFFFFFF:FFFFFFFFFFFFFFFFFFFFFFFFFFFFFFFFFFFFFFFFFFFF:FFFF
@A00234:352:HKFKNDSXX:3:1278:30038:17722 2:N:0:TCGCATCG+GTCAACTG
TACAAGTGCTGACCCTGAGCCAGCTTCCTGAGATAGAAGACATGGAAATCAGCCTTCCAAACATTCACTACTTTAACATCGACATGTCCAAAATGGGGCTGATCAACAAGGAAGAGGTTTTGCTGCCTCTGGACAACCCCTACGGCAAAA
+
FFFFFFFFFFFFFFFFFFFFFFFFFFFFFFFFFFFFFFFFFFFFFFFFFFFFFFFFFFFFFFFFFFFFFFFFFFFFFFFFFFFFFFFFFFFFFFFFFFFFFFFFFFFFFFFFFFFFFF,FFFFFFFFFFFFFFFFFFFFFFFFFFFFFFF
@A00234:352:HKFKNDSXX:3:1278:31602:19899 2:N:0:TCGCATCG+GTCAACTG
TACAAGTGCTGACCCTGAGCCAGCTTCCTGAGATAGAAGACATGGAAATCAGCCTTCCAAACATTCACTACTTTAACATCGACATGTCCAAAATGGGGCTGATCAACAAGGAAGAGGTTTTGCTGCCTCTGGACAACCCCTACGGCAAAA
+
F,FFFFFFFFFFFFFFFFFFFFFFFFFFFFFFFFFFF,FFFFFFFFFFFFFFFFFFFFFFFFFFFFFFFFFFFFFFFFFFFFFFFFFFFFFFFFFFFFFFFFFFFFFFFFFFFFFFFFFFFFFFFFFFFFFFFFFFFFFFFFFFFFFF:F
@A00234:352:HKFKNDSXX:3:1278:11297:25723 2:N:0:TCGCATCG+GTCAACTG
CTGGAAGGCAGCTTCCTCCTCACCGTCCCGGTTATTTTGCCGTAGGGGTTGTCCAGAGGCAGCAAAACCTCTTCCTTGTTGATCAGCCCCATTTTGGACATGTCGATGTTAAAGTAGTGAATGTTTGGAAGGCTGATTTCCATGTCTTCT
+
FFFFFFFFFFFFFFFFFFFFFFFFFFFFFFFFFFFFFFFFFFFFFFFFFFFFFFFFFFFFFFFFFF:FFFFFFFF:FFFFFFFFFFFFFFFFFFFFFFFFFFFFF,FF:FF,FFF:FFFFF,FF,FFFFFFFFFFFFFFF:FFFFFFFFF
@A00234:352:HKFKNDSXX:3:1278:12382:29731 2:N:0:TCGCATCG+GTCAACTG
CTGGAAGGCAGCTTCCTCCTCACCGTCCCGGTTATTTTGCCGTAGGGGTTGTCCAGAGGCAGCAAAACCTCTTCCTTGTTGATCAGCCCCATTTTGGACATGTCGATGTTAAAGTAGTGAATGTTTGGAAGGCTGATTTCCATGTCTTCT
+
FFFFFFFFFFFFFFFFFFFFFFFFFFFFFFFFFFFFFFFFFFFFFFFFFFFFFFFFFFFFFFFFFFFFFFFFFFFFFFFFFFFFFFFFFF:,FFFFFFFFFFFFF:FFFFF:FFFFFFFF:FFFFFFFFFFFFFFFFFFFFFFFFFFFFF
@A00234:352:HKFKNDSXX:3:1301:20085:4429 2:N:0:TCGCATCG+GTCAACTG
CTTTACGACTATTTCCTTAACGATCGGATCCTAAAGACAGAGTCTGGGGCAGAGGGCACAAGAACAGCAAGGAGAAATATCGCTGTGATTCTCCGATCACAGTTTTAAAGGAATCTGCCCAAGGCCACGGAGCCTGCGGTGTCTGCTAAT
+
FFFFFFFFFFFFFFFFFFFFFFFFFFFFFFFFFFFFFFFFFFFFFFFFFFFFFFFFFFFFFFFFFFFFFFFFFFFFFFFFFFFFFFFFFFFFFFFFFFFFFFFFFFFFFFFFFFFFFFFFFFFFFFFFFFFFFFFFFFFFFFFFFFF:FF
@A00234:352:HKFKNDSXX:3:1301:8052:31156 2:N:0:TCGCATCG+GTCAACTG
TTCAGTATCCTGAGTTGAAATTTTTGCAGGTGAGCACACAGTTATCCCAAGCATCACAACTGGCTGGAGCCATAACGTCACAGCCTGGAAGGCAGCTTCCTCCTCACCGTCCCGGTTATTTTGCCGTAGGGGTTGTCCAGAGGCAGCAAA
+
FFFFFFFFFFFFFFFFFFFFFFFFFFFFFFFFFFFFFFFFFFFFFFFFFFFFFFFFFFFFFFFFFFFFFFFFFFFFFFFFFFFFFFFFFFFFFFFFFFFFFFFFFFF,FFF:FFFFF:FFFFFFFFFFFFF:FFFFFFFFFFF:FFFFFF
@A00234:352:HKFKNDSXX:3:1301:21558:34068 2:N:0:TCGCATCG+GTCAACTG
AGGGGGCACAAGAACAGCAAGGAGAAATATCGCTGTGATTCTCCGATCACAGTTTTAAAGGAATCTGCCCAAGGCCACGGAGCCTGCGGTGTCTGCTAATGCAGGGCTCCACGTGCGCACAGCTACAAGCCCCTTGCTAAACTAGAAACG
+
FFFFFFFFF:FFFFFFFF::FFFFF:FFFFFFFFFFFFFFFFFFFFFF:F:FFFFFFFFFFFFFFFFFFFFFFFFFFFFFFFFFFFFFFFFFFFFFFFFFFFFFFFFFFFFFFFFFFFFFFFFFFFFFFFF:FFFFFFFFFFF,FFFFFF
@A00234:352:HKFKNDSXX:3:1302:9136:18912 2:N:0:TCGCATCG+GTCAACTG
CCAGTGCTTTACGACTATTTCCTTAACGATCGGATCCTAAAGACAGAGTCTGAGGCAGAGGGCACAAGAACAGCAAGGAGAAATATCGCTGTGATTCTCCGATCACAGTTTTAAAGGAATCTGCCCAAGGCCACGGAGCCTGCGGTGTCT
+
FFFFFFFFFFFFFFFFFFFFFFFFFFFFFFFFFFFFFFFFFFFFFFFFFFFFFFFFFFFFFFFFFFFFFFFFFFF,FFFFFFFFFFFFFFFFFFFFFFFFFFFFFFFFFFFFFFFFFFFFFFFFFFFFFFFFFFFFFFFFFFFFFFFFFF
@A00234:352:HKFKNDSXX:3:1302:17246:26819 2:N:0:TCGCATCG+GTCAACTG
GTTTAGCAAGGGGCTTGTAGCTGTGCGCACGTGGAGCCCTGCATTAGCAGACACCGCAGGCTCCGTGGCCTTGGGCAGATTCCTTTAAAACTGTGATCGGAGAATCACAGCGATATTTCTCCTTGCTGTTCTTGTGCCCTCTGCCTCAGA
+
FFFFFFFFFFFFFFFFFFFFFFFFFFFFFFFFFFFFFFFFFFFFFFFFFFFFFFFFFFFFFFFFFFFFFFFFFFFFFFF:FFFFFFFFFFFFFFFFFFFFFFFFFFFFFFFFF,F:FFFFFFFFFFFFFFFFFFFFFFFFFFFFFFFFFF
@A00234:352:HKFKNDSXX:3:1303:24334:2519 2:N:0:TCGCATCG+GTCAACTG
GTGGTTTTATTACGTTTTTGGTACAACCCAGACATCCCTAGGATGATGACAGTGTTTGATCTCATGTTCAGATCAACGGATGTGGCAGCAGCCAGTGCTTTACGACTATTTCCTTAACGATCGGATCCTAAAGACAGAGTCTGAGGCAGA
+
FFFFFFFFFFFFFFFFFFFFFFFFFFFFFFF::FFFFFFFFF:FFFFFFFFFFFFFFFFFFFFFFFFFFFF:FFFFFFFFFF:FFFFF:FFFFFFFFFFFFFFFFFF::FFFFFFFFFFFFF,FFFFFFFFFFFFFFFF:FFF:FFFFF:
@A00234:352:HKFKNDSXX:3:1303:20898:8124 2:N:0:TCGCATCG+GTCAACTG
GGCGCTACCAGAATCGGGACGTGGACTTCGAGGCTACCTGGGGCGCTGTCCGGGACATTGTCCTGAAGAAATTTGCTGGGCCCTATGACAGAGGTGAATACTCACCTTCCGTGCAGAAGACCCTCTATGACATACAAGTGCTGACCCTGA
+
FFFFFFFFFFFF,FFFFFFFFFFFFF,FFFFFFFF:FFFFFFFFFFFFFFFFFFFFFFFFFF:,FF:FF:,FFFFFFFFFFFFFFFFFFFFFFFFFFFFFFFFFFFFFFFFFFFFFFFFFFFFFFFFFFFFFFFFFFFFFFFFFFFFFFF
@A00234:352:HKFKNDSXX:3:1303:5620:10535 2:N:0:TCGCATCG+GTCAACTG
CATGGTTTTATTACGTTTTTGGTACAACCCAGACATCCCTAGGATGATGACAGTGTTTGATCTCATGTTCAGATCAACGGATGTGGCAGCAGCCAGTGCTTTACGACTATTTCCTTAACGATCGGATCCTAAAGACAGAGTCTGAGGCAG
+
FFFFFFFFFFFFFFFFFFFFFFF:FFFFFFFFFFFFFFFFFFFFFFFFFFFFFFFFFFFFFFFFFFFFFFFFFFFFFFFFFFFFFFFFFFFFFFFFFFFFFFFFFFFFFFF:FFFFFFFFFFFFFFFFFFFFFFFFFFFF:FFFFFFFFF
@A00234:352:HKFKNDSXX:3:1303:6388:17722 2:N:0:TCGCATCG+GTCAACTG
GGACCTCCCATCATTCACTCTGGAATCAAAGACCTCAAGGTCTTGAAAACAACCCAGTCTGGATTTGAAGGATTCATCAAGGACCAGTTCACTACTCTCCCCGAGGTGAAGGACCGATGCTTTGCCACTCAAGTGTACTGCAAGTGGCGC
+
FFFFFFFFFFFFFFFFFFFFFFFFFFFFFFFFFFFFFFFFFFFFFFFFFFFFFFFFFFFFFFFFFFF:FFFFFFFFFFFFFFFFFFFFFFFFFFFFFFFFFFFFFFFFFFFFFFFFFFFFFFFFFFFFFFFFFFFFFFFFFFFFFFFFFF
@A00234:352:HKFKNDSXX:3:1303:32371:30906 2:N:0:TCGCATCG+GTCAACTG
GACCGATGCTTTGCCACTCAAGTGTACTGCAAGTGGCGCTACCAGAATCGGGACGTGGACTTCGAGGCTACCTGGGGCGCTGTCCGGGACATTGTCCTGAAGAAATTTGCTGGGCCCTATGACAGAGGTGAATACTCACCTTCCGTGCAG
+
FFFFFFFFFFFFFFFFFFFFFFFFF:FFFFFFFFFFFFFFFFF:FFFFFFFFFFFFFFFFFFFFFFFFFFFFFFFFFFFFFFFFFFFFFFFFFFFFFFFF:FFFFFFFFFFFFFFFFFFFFFFFFFFFFFFFFFFFFFFFFFFFFFFFFF
@A00234:352:HKFKNDSXX:3:1304:21974:20071 2:N:0:TCGCATCG+GTCAACTG
CCCTTGCTAAACTAGAAACGGAAGAGCAATTACTTCACACAGAGCAGAGCAATCAGTATCCTGAGTTGAAATTTTTGCAGGTGAGCACACAGTTATCCCAAGCATCACAACTGGCTGGAGCCATAACGTCACAGCCTGGAAGGCAGCTTC
+
FFFFFFFFFFFFFFFFFFFFFFFFFFFFFFFFFFFFFFFFFFFFFFFFFFFFFFFFF:FFFFFFF:FFFFFFFFFFFFFFFFFFFFFFFFFFFFFFFFFFFFFFFFFFFFFFFFFFFFFFFFFFFFFFFFFFFFFFFFFFFFFFFFFFFF
@A00234:352:HKFKNDSXX:3:1304:12617:26600 2:N:0:TCGCATCG+GTCAACTG
GGCCCATTACCATGACGACTATGGAAAGGACCTCCCATCATTCACTCTGGAATCAAAGACCTCAAGGTCTTGAAAACAACCCAGTCTGGATTTGAAGGATTCATCAAGGACCAGTTCACTACTCTCCCCGAGGTGAAGGACCGATGCTTT
+
FF:FFFFFFFFFFFFFFFFFFFFFFFFFFFFFFFFFFFFFFFFFFFFFFFFFFFFFFFFFFFFFFFFFFFFFFFFFFFFFFFFFFFFFFFFFFFFFFFFFFFFFFFFFFFFFFFFFFFFFFFFFFFFFFFFFFFFFFFFFFFFFFFFFFF
@A00234:352:HKFKNDSXX:3:1304:11487:26772 2:N:0:TCGCATCG+GTCAACTG
GGATTCATCAAGGACCAGTTCACTACTCTCCCCGAGGTGAAGGACCGATGCTTTGCCACTCAAGTGTACTGCAAGTGGCGCTACCAGAATCGGGACGTGGACTTCGAGGCTACCTGGGGCGCTGTCCGGGACATTGTCCTGAAGAAATTT
+
FFFFFFFFFFFFFFFFFFFFFFFFFFFFFFFFFFFFFFF:FFFFFFFFFFFFFFFFFFFFFFFFFFFFFFFF:FFFFFFFFFFFFFFFFFFFFFFFFFFFFFFFFFFFFFFF:FFFFFFF:FFFFFFFFFFFFFFFFFFFFFFFF:,F:F
@A00234:352:HKFKNDSXX:3:1304:7826:33520 2:N:0:TCGCATCG+GTCAACTG
GCTACCTGGGGCGCTGTCCGGGACATTGTCCTGAAGAAATTTGCTGGGCCCTATGACAGAGGTGAATACTCACCTTCCGTGCAGAAGACCCTCTATGACATACAAGTACTGACCCTGAGCCAGCTTCCTGAGATAGAAGACATGGAAATC
+
FFFFFFFFFF:FFFFFFFFFFFFFFFFFFFFFFFFFFFF:FFFFFFFFF:FFFFFFFFFFF:FFFFFFFFFFFFFFFFFFF:FFFF,FF,FFFFFFFFFFFF,FFFFFFFFFF,F:FF:FFFFFFFFFFFFFFFFFFFFFFFFFFF:FFF
@A00234:352:HKFKNDSXX:3:1304:26350:34507 2:N:0:TCGCATCG+GTCAACTG
GGAGGAAGCTGCCTTCCAGGCTGTGACGTTATGGCTCCAGCCAGTTGTGATGCTTGGGATAACTGTGTGCTCACCTGCAAAAATTTCAACTCAGGATACTGATTGCTCTGCTCTGTGTGAAGTAATTGCTCTTCCGTTTCTAGTTTAGCA
+
FF:FFFFFFFFFFFFFFFFFFFFFFFFFFFFFFFFFFFFFFFFFFFFFFFFFFFFFFFFFFFFFFFFFFFFFFFFFFFFFFFFFFFFFFFFFFFFFFFFFFFFFFFFFFFFFFFFFFFFFFFFFFFFFFFFFFFFFFFFFFFFFFFFFFF
@A00234:352:HKFKNDSXX:3:1305:30138:4523 2:N:0:TCGCATCG+GTCAACTG
GGAAATAGTCGTAAAGCACTGGCTGCTGCCACATCCGTTGATCTGAACATGAGATCAAACACTGTCATCATCCTAGGGATGTCTGGGTTGTACCAAAAACGTAATAAAACCATGTGAAAAAAAAATCATCCTAGTGTTTTGAAAATCTCT
+
FFFFFFFFFFFFFFFFFFFFFFFFFFFFFFFFFFFFFFFFFFFFFFFFFFFFFFFFFFFFFFFFFFFFFFFFFFFFFFFFFFFFFFFFFFFFFFFFFF:FFFFFFFFFFFFFFF:FFFFFFFFFFFFFFFFFFF:FFFFFF:FFFFFFFF
@A00234:352:HKFKNDSXX:3:1305:7238:9079 2:N:0:TCGCATCG+GTCAACTG
GTGGGCACACAGTTATCCCAAGCATCACAACTGGCTGGAGCCATAACGTCACAGCCTGGAAGGCAGCTTCCTCCTCACCGTCCCGGTTATTTTGCCGTAGGGGTTGTCCAGAGGCAGCAAAACCTCTTCCTTGTTGATCAGCCCCATTTT
+
FFFFFFFFFFFFFFFFFFFFFFFFFFFFFFFFFFFFFFFFFFFFFFFFFFFFFFFFFFFFFFFFFFFFFFFFFFFFFFFFFFFFFFFFFFFFFFF:FFFFFFFFFFFFFFFFFFFFFFFFFFFFFFFFFFF,FFFFFFFFFFFFFFFFFF
@A00234:352:HKFKNDSXX:3:1305:13386:24643 2:N:0:TCGCATCG+GTCAACTG
GTTTGATCTCATGTTCAGATCAACGGATGTGGCAGCAGCCAGTGCTTTACGACTATTTCCTTAACGATCGGATCCTAAAGACAGAGTCTGAGGCAGAGGGCACAAGAACAGCAAGGAGAAATATCGCTGTGATTCTCCGATCACAGTTTT
+
FFFFF:FFFFFFFFFFFFFFFFFFFFFFFFFFFFFFFFFF:FFFFFFFFFFFFFFF:FFFFFFFFFFFFFFFFFFFFFFFFFFFFFF:FFFFFFFFFFFFFFFFFFFFF:FFFFFFFFFFFFFFFFFFFFFFFFFFFFFFFFFFFF:FFF
@A00234:352:HKFKNDSXX:3:1305:7292:28588 2:N:0:TCGCATCG+GTCAACTG
TGACATACAAGTGCTGACCCTGAGCCAGCTTCCTGAGATAGAAGACATGGAAATCAGCCTTCCAAACATTCACTACTTTAACATCGACATGTCCAAAATGGGGCTGATCAACAAGGAAGAGGTTTTGCTGCCTCTGGACAACCCCTACGG
+
FFFF:FFFFFFFFFFFFFFFFFFFFFFFFFFFFFFFFFFFFFFFFFFFFFFFFFFFFFFFFFFFFFFFFFFFFFFFFFFFFFFFFFFFFFFFFFFFF:FFFFFFFFFFF:FFFFFFF,FFFFFFFFFFFFFFFFFFFFFFFFFFFFFFFF
@A00234:352:HKFKNDSXX:3:1306:23466:7059 2:N:0:TCGCATCG+GTCAACTG
GCCGTAGGGGTTGTCCAGAGGCAGCAAAACCTCTTCCTTGTTGATCAGCCCCATTTTGGACATGTCGATGTTAAAGTAGTGAATGTTTGGAAGGCTGATTTCCATGTCTTCTATCTCAGGAAGCTGGCTCAGGGTCAGCACTTGTATGTC
+
FFFFFFFFFFFFFFFFFFFFFFFFFFFFFFFFFFF:FFFFFFFFFFFFFFFFFFFFFFFFFFFFFFFF:FFF:FFFFFFFFFFFFFFFFFFFFFFFF:FFFFFFFFFFFFF:FFFFFFFFFFFFFFFFFFFFFFFFFFFFF,FFFFFFFF
@A00234:352:HKFKNDSXX:3:1306:4164:20635 2:N:0:TCGCATCG+GTCAACTG
CAGAGGTGAATACTCACCTTCCGTGCAGAAGACCCTCTATGACATACAAGTGCTGACCCTGAGCCAGCTTCCTGAGATAGAAGACATGGAAATCAGCCTTCCAAACATTCACTACTTTAACATCGACATGTCCAAAATGGGGCTGATCAA
+
FFFFFFFFFFFFFFFFFFFFFFFFFFFFFFFFFFFFFFFFFFFFFFF:FFFFFFFFFFFFFFFFFFFFFFFFFFFFFF,FFFFFFFFFFF:FFFFFFFFFFFFFFFFFFFFFFFFFFFFFF:FFFFFFFFFFFFFFFFFFFFFFFFFFFF
@A00234:352:HKFKNDSXX:3:1307:29884:1110 2:N:0:TCGCATCG+GTCAACTG
CCTGAGTTGAAATTTTTGCAGGTGAGCACACAGTTATCCCAAGCATCACAACTGGCTGGAGCCATAACGTCACAGCCTGGAAGGCAGCTTCCTCCTCACCGTCCCGGTTATTTTGCCGTAGGGGTTGTCCAGAGGCAGCAAAACCTCTTC
+
FFFFFFFFFFFFFFFFFFFFFFFFFFFFFFFFFFFFFFFFFFFFFFFFFFFFFFFFFFFFFFFFFFFFFFFFFFFFFFFFFFFFFFFFFFFFFFFFFFFFFFFFFFFFFFFFFFFFFF:FFFFFFFFFFFFFFFFFFFFFFFFFFFFFFF
@A00234:352:HKFKNDSXX:3:1307:26178:31046 2:N:0:TCGCATCG+GTCAACTG
GCTTTCTCCTCACCGTCCCGGTTATTTTGCCGTAGGGGTTGTCCAGAGGCAGCAAAACCTCTTCCTTGTTGATCAGCCCCATTTTGGACATGTCGATGTTAAAGTAGTGAATGTTTGGAAGGCTGATTTCCATGTCTTCTATCTCAGGAA
+
F,FFFFFFFFFFFFFFFFFFFFFFFFFFFFFFFFFFFFFFFFFFFFFFFFFFFFF:FFFFFFFFFFFFFFFFFFFFFFFF:FFFFFFFFFFFFFFFFFFFFFFFFFFFFF,FFFFFF:FFFFFFFFFFFFF,:FFFFFFF:FFFFFFFFF
@A00234:352:HKFKNDSXX:3:1307:9335:31782 2:N:0:TCGCATCG+GTCAACTG
TGCACACAGTTATCCCAAGCATCACAACTGGCTGGAGCCATAACGTCACAGCCTGGAAGGCAGCTTCCTCCTCACCGTCCCGGTTATTTTGCCGTAGGGGTTGTCCAGAGGCAGCAAAACCTCTTCCTTGTTGATCAGCCCCATTTTGGA
+
FFFFFFFFFFFFFFFFFFFFFFFFFFFFFFFFFFFFFFFFFFFFFFFFFFFFFFFFFFFFFFFFFFFFFFFFFFFFFFFFFFFFFFFFFFFFFFFFFFFFFFFFFFFFFFFFFFFFFFFFFFFFFFFFFFFFFFFFFFFFFFFFFFFFFF
@A00234:352:HKFKNDSXX:3:1308:9534:5447 2:N:0:TCGCATCG+GTCAACTG
AGGTTTTGCTGCCTCTGGACAACCCCTACGGCAAAATAACCGGGACGGTGAGGAGGAAGCTGCCTTCCAGGCTGTGACGTTATGGCTCCAGCCAGTTGTGATGCTTGGGATAACTGTGTGCTCACCTGCAAAAATTTCAACTCAGGATAC
+
FFFFFFFFFFFFFFFFFFFFFFFFFFFFFFFFFF,FFFFFFFFFFFFFFFFFFFFFFFFFFFFFFFFFFFFF:FFFFFF:FFFFFFFFFFFFFFFFFFFFFFFFFFFFFFFFFFFF:FFFFFFFFFFFFFFFFFFFFFFFFFFFFFFFF:
@A00234:352:HKFKNDSXX:3:1308:1235:16407 2:N:0:TCGCATCG+GTCAACTG
CCGATGCTTTGCCACTCAAGTGTACTGCAAGTGGCGCTACCAGAATCGGGACGTGGACTTCGAGGCTACCTGGGGCGCTGTCCGGGACATTGTCCTGAAGAAATTTGCTGGGCCCTATGACAGAGGTGAATACTCACCTTCCGTGCAGAA
+
FFFFFFFFFFFFFFFFFFFFFFFFFFFFFFFFFFFFFFFFFFFFFFFFFFFFFFFFFFFFFFFFFFFFFFFF:FFFFFFFFFFFFFFFF,FFFF:FFFFFF:FFFFF:FFFFFFFFFFFFFFFFF:FFFFFFFFFFFFFF:FFFFFFFFF
@A00234:352:HKFKNDSXX:3:1308:19958:17237 2:N:0:TCGCATCG+GTCAACTG
ATCAGTATCCTGAGTTGAAATTTTTGCAGGTGAGCACACAGTTATCCCAAGCATCACAACTGGCTGGAGCCATAACGTCACAGCCTGGAAGGCAGCTTCCTCCTCACCGTCCCGGTTATTTTGCCGTAGGGGTTGTCCAGAGGCAGCAAA
+
FFFFFFFFFFFFFFFFFFFFFFFFFFFFFFFFFFFFFFFFFFFFFFFFFFFFFFFFFFFFFFFFFFFFF:FFFFFFFFFFFFFFFFFFFFFFFFFFFFFFFFFFFFFFFFFFFFFFFFFFFFFFFFFFFFFFFFFFFFFFFFFFFFFF,F
@A00234:352:HKFKNDSXX:3:1308:2926:29105 2:N:0:TCGCATCG+GTCAACTG
GTGAATGTTTGGAATGCTGATTTCCATGTCTTCTATCTCAGTAAGCTGGCTCAGGTTCAGCACTTGTATGTCATAGAGGGTCTTCTGAACGGAAGGTGAGTATTCACCTCTGTCATAGGGCCCAGCAAATTTCTTCAGGACAATGTAACT
+
,F,FFF,,:F,,FF,,,F:FFFF,,FF:F,FF,FFFF:,F,,FF,,FF,,F,F,F,:FFF,F,FFFFFF,F,FFF,F:FFF:F:,F:,FF,,FF:,F,:FF::F,F:FF:F:F:FFFF,F,:,F,,FFFFFFFFFFFF:F,FFF,F,,,,
@A00234:352:HKFKNDSXX:3:1308:26874:31031 2:N:0:TCGCATCG+GTCAACTG
CCACAGAGCAGAGCAATCAGTATCCTGAGTTGAAATTTTTGCAGGTGAGCACACAGTTATCCCAAGCATCACAACTGGCTGGAGCCATAACGTCACAGCCTGGAAGGCAGCTTCCTCCTCACCGTCCCGGTTATTTTGCCGTAGGGGTTG
+
FFFFFFFFFFFFFFFFFFFFFFFFFFFFFFFFFFFFFFFFFFFF:FFFFFF:FFFF:FFFFFFFFFFFFFFFFFFFFFFFFFFFFFFFFFFFFFFFFFFFFFFFFFFFFFFFF:FFFFFFFF:FF:FFFFFF,FFFFF,FFFFFFFFFFF
@A00234:352:HKFKNDSXX:3:1309:25744:8030 2:N:0:TCGCATCG+GTCAACTG
CCTGAGTTGAAATTTTTGCAGGTGAGCACACAGTTATCCCAAGCATCACAACTGGCTGGAGCCATAACGTCACAGCCTGGAAGGCAGCTTCCTCCTCACCGTCCCGGTTATTTTGCCGTAGGGGTTGTCCAGAGGCAGCAAAACCTCTTC
+
FFFFFFFFFFFFFFFFFFFFFFFFFFFFFFFFFFFFFFFFFFFFFFFFFFFFFFFFFFFFFFFFFFFFFFFFFFFFFFFFFFFFFFFFFFFFFFFFFFFFFFFFFFFFFFFFFFFFFF:FFFFFFFFFFFFFFFFFFFFFFFFFFFFFFF
@A00234:352:HKFKNDSXX:3:1309:20311:25300 2:N:0:TCGCATCG+GTCAACTG
CGGTTATTTTGCCGTAGGGGTTGTCCAGAGGCAGCAAAACCTCTTCCTTGTTGATCAGCCCCATTTTGGACATGTCGATGTTAAAGTAGTGAATGTTTGGAAGGCTGATTTCCATGTCTTCTATCTCAGGAAGCTGGCTCAGGGTCAGCA
+
FFFFFFFFFFFFFFFFFFFFFFFFFFFFFFFF,FFFFFFFFFFFFFFFFFFFFFFFFFFFFFFFFFFFFFFFFFFFFFFFFF:,FFFFFFFFFFFFFFFFFFFFFFFFFFFFFFFFFFFFFFFFFFFFFFF:FFFFF:FFFFFFFFFFFF
@A00234:352:HKFKNDSXX:3:1310:27172:11162 2:N:0:TCGCATCG+GTCAACTG
ATAACTGTGTGCTCACCTGCAAAAATTTCAACTCAGGATACTGATTGCTCTGCTCTGTGTGAAGTAATTGCTCTTCCGTTTCTAGTTTAGCAAGGGGCTTGTAGCTGTGCGCACGTGGAGCCCTGCATTAGCAGACACCGCAGGCTCCGT
+
FFFFFFFFFFFFFFFFFFFFFFFFFFFFFFFFFFFFFFFFFFFFFFFFFFFFFFFFFFFFFFFFFFFFFFFFFFFFFFFFFFFFFFFFFFFFFFFFFFFFFFFFFFFFFFFFFFFFFFFFFFFFFFFFFFFFFFFFFFFFFFFFFFFFFF
@A00234:352:HKFKNDSXX:3:1310:12816:18396 2:N:0:TCGCATCG+GTCAACTG
GCCCGGTTATTTTGCCGTAGGGGTTGTCCAGAGGCAGCAAAACCTCTTCCTTGTTGATCAGCCCCATTTTGGACATGTCGATGTTAAAGTAGTGAATGTTTGGAAGGCTGATTTCCATGTCTTCTATCTCAGGAAGCTGGCTCAGGGTCA
+
F:FFFFFFFFFFFFFFFFFFFFFFFFFFFFFFFFFFFFFFFFFFFFFFFFFFFFFFFFFFFFFFFFFFFFFFFFFFFFFFF,FFFFFFFFFFFFFFFFFFFFFFFFFFFFFFFFFFFFFFFFFFFFFFFFFFFF:FFFFFFFFFFFFFFF
@A00234:352:HKFKNDSXX:3:1310:16360:30138 2:N:0:TCGCATCG+GTCAACTG
CATCGACATGTCCAAAATGGGGCTGATCAACAAGGAAGAGGTTTTGCTGCCTCTGGACAACCCCTACGGCAAAATAACCGGGACGGTGAGGAGGAAGCTGCCTTCCAGGCTGTGACGTTATGGCTCCAGCCAGTTGTGATGCTTGGGATA
+
FFFFFFFFFFFFFFFFFFFFFFFFFFFFFFFFFFFFFFFFFFFFFFFFFFFFFFFFFFFFFFFFFFFFFFFF:FFFFFFFFF:FFFFFFFFFFFFFFFFFFFFFFFFFFFFFFFFFFF:FFFFFFFFFFFFFFFFFFFFFFFFFFFFFFF
@A00234:352:HKFKNDSXX:3:1310:4065:30326 2:N:0:TCGCATCG+GTCAACTG
TGGTTTTATTACGTTTTTGGTACAACCCAGACATCCCTAGGATGATGACAGTGTTTGATCTCATGTTCAGATCAACGGATGTGGCAGCAGCCAGTGCTTTACGACTATTTCCTTAACGATCGGATCCTAAAGACAGAGTCTGAGGCAGAG
+
FFFFFFFFFFFFFFFFFFFFFFFFFFFFFFFFFFF:FFFFFFFFFFFFFFFFFFFFFFFFFFFFFFFFFFFFFFFFFFFFFFFFFFFFFFFFFFFFFFFFFFFFFFFF:FFFFFFFFFFFF:FFFFFFFFFFFFFFFF:FFFFFFFFFFF
@A00234:352:HKFKNDSXX:3:1310:25780:35618 2:N:0:TCGCATCG+GTCAACTG
GGGCACAAGAACAGCAAGGAGAAATATCGCTGTGATTCTCCGATCACAGTTTTAAAGGAATCTGCCCAAGGCCACGGAGCCTGCGGTGTCTGCTAATGCAGGGCTCCACGTGCGCACAGCTACAAGCCCCTTGCTAAACTAGAAACGGAA
+
FFFFFFFFFFFFFFFFFFFFFFFFFFFFFFFFFFFFFFFFFFFFFFFFFFFFFFFFFFFFFFFFFFFFFFFFF,FFFFFFFFFFFFFFFFFFFFFFFFFFFFFFFFFFFF:FFFFFFFFFFFFFFFFFFFFFFFFFFFFFF:FFFFFFFF
@A00234:352:HKFKNDSXX:3:1311:6976:9502 2:N:0:TCGCATCG+GTCAACTG
CTGGGCACAAGAACAGCAAGGAGAAATATCGCTGTGATTCTCCGATCACAGTTTTAAAGGAATCTGCCCAAGGCCACGGAGCCTGCGGTGTCTGCTAATGCAGGGCTCCACGTGCGCACAGCTACAAGCCCCTTGCTAAACTAGAAACGG
+
FFFFFFFFFFFFFFFFFFFFFFFFFFFFFFFFFFFFFFFFFFFFFFFFFFFFFFFFF,FFFFFFFFFFFFFFFFFFFFFFFFFFFFFFFFFFFFFFFFFFFFFFFFFFFFFFFFFFFFFFFFFFFFFFFFFFFFFFFFFFFFFFFFFFFF
@A00234:352:HKFKNDSXX:3:1311:5276:10128 2:N:0:TCGCATCG+GTCAACTG
CGTGGAGCCCTGCATTAGCAGACACCGCAGGCTCCGTGGCCTTGGGCAGATTCCTTTAAAACTGTGATCGGAGAATCACAGCGATATTTCTCCTTGCTGTTCTTGTGCCCTCTGCCTCAGACTCTGTCTTTAGGATCCGATCGTTAAGGA
+
FFFFFFFF,FFF:FFFFFFFFFFFFFFFFFFFFFF:FFFFFFFF:FFFFFFFFFFFFFFFFFF:FFFFF:FF:FFF:FFFFFFF:FFFFFFFF:FFFFFFFFFFFF:F,FFF:F,FFFFFFFFFFFFFFF:FF:FFFFFFFFFF:FF:FF
@A00234:352:HKFKNDSXX:3:1311:24632:10895 2:N:0:TCGCATCG+GTCAACTG
AGTCATAGAGGGTCTTCTGCACGGAAGGTGAGTATTCACCTCTGTCATAGGGCCCAGCAAATTTCTTCAGGACAATGTCCCGGACAGCGCCCCAGGTAGCCTCGAAGTCCACGTCCCGATTCTGGTAGCGCCACTTGCAGTACACTTGAG
+
FFFFFFFFFFFFFFFFFFFFFFFFFFFFFFFFFFFF:FFFFFFFFFFFFFFFFFFFFFFFFFFFF:FFFFFFFFFFFFFFFFFFFFFFFFFFFFFFFFFFFFFFFFFFFFFFFFF:FFFFFFFFFFFFFFFFFFFFFFFFFFFFFFFF:F
@A00234:352:HKFKNDSXX:3:1311:24749:11913 2:N:0:TCGCATCG+GTCAACTG
AGTCATAGAGGGTCTTCTGCACGGAAGGTGAGTATTCACCTCTGTCATAGGGCCCAGCAAATTTCTTCAGGACAATGTCCCGGACAGCGCCCCAGGTAGCCTCGAAGTCCACGTCCCGATTCTGGTAGCGCCACTTGCAGTACACTTGAG
+
FFFFFFFFFFFFFFFFFFFFFFFFFFFFFFFFFFFFFFFFFFFFFFFFFFFFFFFFFFFFFFFFFFFFFFFFFFFFFFFF:FFFFFFFFFFFFFFFFFFFFFFFFFFFFFFFFFFFFFF:,FFFFFFFFFFFFFFFFFFF:FFFFFFFFF
@A00234:352:HKFKNDSXX:3:1311:14091:15342 2:N:0:TCGCATCG+GTCAACTG
CCTAGGATGATGACAGTGTTTGATCTCATGTTCAGATCAACGGATGTGGCAGCAGCCAGTGCTTTACGACTATTTCCTTAACGATCGGATCCTAAAGACAGAGTCTGAGGCAGAGGGCACAAGAACAGCAAGGAGAAATATCGCTGTGAT
+
FFFFFFFFFFFFFFFFFFFFFFFFFFFFFFFFFFFFFFFFFFFFFFFFFFFFFFFFF,FFFFFFFFFFFFF:FFFFFFFFFFFFFFFFFFFFFFFFFFFFFFFFFFFFFFFFFFFFFFFFFFFFFFFFFF:FFFFF:,FFF:F:FFFFFF
@A00234:352:HKFKNDSXX:3:1311:18059:33927 2:N:0:TCGCATCG+GTCAACTG
TGCTTTACGACTATTTCCTTAACGATCGGATCCTAAAGACAGAGTCTGAGGCAGAGGGCACAAGAACAGCAAGGAGAAATATCGCTGTGATTCTCCGATCACAGTTTTAAAGGAATCTGCCCAAGGCCACGGAGCCTGCGGTGTCTGCTA
+
FFFFFFFFFFFFFFFFFFFF:FFFFFFFFFFFFFFFFFFF:FFFFFFFFFFF:FFFFFFFFFFFFFFFFFFFFF:FF:FFFFFFFFFFF:FFFFFFFFFFFFFFFFFFFF:F:FFFFFFFFFFFF:FFFFFFFFFFFFFFFFFFFFFFFF
@A00234:352:HKFKNDSXX:3:1311:12156:35258 2:N:0:TCGCATCG+GTCAACTG
GTTGATCAGCCCCATTTTGGACATGTCGATGTTAAAGTAGTGAATGTTTGGAAGGCTGATTTCCATGTCTTCTATCTCAGGAAGCTGGCTCAGGGTCAGCACTTGTATGTCATAGAGGGTCTTCTGCACGGAAGGTGAGTCTTCACCTCT
+
FFFFFFFFFFFFFFFFFFFFFFFFFFF:FFFFFFFFFFFFFFFFFFFFFFFFFFFFF:FFFF::,FFF,FFFFFFFFFFFFFFFFFFFFFFFFFFFFFF:FFFFFFFFFFFFFFFFFFFFFF:FFF:FFFFF:FFFF:FF,FF:F,FFFF
@A00234:352:HKFKNDSXX:3:1312:23755:1892 2:N:0:TCGCATCG+GTCAACTG
GTGTAGGACCGATGCTTTGCCACTCAAGTGTACTGCAAGTGGCGCTACCAGAATCGGGACGTGGACTTCGAGGCTACCTGGGGCGCTGTCCGGGACATTGTCCTGAAGAAATTTGCTGGGCCCTATGACAGAGGTGAATACTCACCTTCC
+
FFF:FFFFFFFFFFFFFFFFFFFFFFFFFFF:FFFFFFFFFFFFFFFFFFFFFFFFFFFFF:FFFFFFFFFF:FFFFFFFFFFFFFFFFFFFFFFFFFFFFFFFFFFFFF:FFFFFFFFFFFFFFFFFFFFFFFFFFFFFFFFFFFFFFF
@A00234:352:HKFKNDSXX:3:1312:25898:2566 2:N:0:TCGCATCG+GTCAACTG
GTGTAGGACCGATGCTTTGCCACTCAAGTGTACTGCAAGTGGCGCTACCAGAATCGGGACGTGGACTTCGAGGCTACCTGGGGCGCTGTCCGGGACATTGTCCTGAAGAAATTTGCTGGGCCCTATGACAGAGGTGAATACTCACCTTCC
+
FFFFFFFFFFFFFFFFFFFFFFFFFFFFFFFFFFFFFFFFFFFFFFFFFFFFFFFFFFFFFFFFFFFFFFFFFFFFFFFFFFFFFFFFFFFFFFFFFFFFFFFFFFFFFF:FFFFFFFFFFFF:FFFFFFFFFFFFFFFFFFFFFFFFFF
@A00234:352:HKFKNDSXX:3:1312:10655:17472 2:N:0:TCGCATCG+GTCAACTG
CCCCATTTTGGACATGTCGATGTTAAAGTAGTGAATGTTTGGAAGGCTGATTTCCATGTCTTCTATCTCAGGAAGCTGGCTCAGGGTCAGCACTTGTATGTCATAGAGGGTCTTCTGCACGGAAGGTGAGTATTCACCTCTGTCATAGGG
+
FFFFFFFFFFFFFFFFFFFFFFFFFFFFFFFFFFFFFFFFFFFFFFFFFFFFFFFF,FFFFFFFFF:FFFFFFFFFFFFFFFFFFFFFFFFFFFFFF:FFFFFFFFFFFFFFFFFFFFFFFFF,FFFFFFF,,FFFFFFFFFFFFF,F,F
@A00234:352:HKFKNDSXX:3:1312:24062:24220 2:N:0:TCGCATCG+GTCAACTG
ATGTCTTCTATCTCAGGAAGCTGGCTCAGGGTCAGCACTTGTATGTCATAGAGGGTCTTCTGCACGGAAGGTGAGTGTTCACCTCTGTCATCGGGCCCAGCAAATTTCTTCAGGACAATGTCCCGGACAGCGCCCCAGGTAGCCTCGAAG
+
FFF::FFFFFFFFFFFFFFFFFFFFFFFFFFFFFFFFFFFFFFFFFFFFFFFFFFFFFFFFFFFFFFFFFFFFFFF,FFF::FFFFFFF,F,:FFFFFFFFFFFFFFFFFFFFFFFFFFFFF:FFFFFFF:FFFFFFFFFFFFFFFFFFF
@A00234:352:HKFKNDSXX:3:1312:22824:31000 2:N:0:TCGCATCG+GTCAACTG
GCCGTAGGGGTTGTCCAGAGGCAGCAAAACCTCTTCCTTGTTGATCAGCCCCATTTTGGACATGTCGATGTTAAAGTAGTGAATGTTTGGAAGGCTGATTTCCATGTCTTCTATCTCAGGAAGCTGGCTCAGGGTCAGCACTTGTATGTC
+
FFFFFFFFFFFFFFFFFFFFFFFFFFFFFFFFFFFFFFFFFFFFFFFFFFFFFF:FFFFFFFFFFFFFFFFFFFFFFFFFFFFFFFFFFFFF,FFFFFFFFFFFF:FFFFFFFFFFFFFFFFFFFF:FF:FFFFFFF:FFFFFFF,FFFF
@A00234:352:HKFKNDSXX:3:1313:5421:8719 2:N:0:TCGCATCG+GTCAACTG
GTTTTTGGTACAACCCAGACATCCCTAGGATGATGACAGTGTTTGATCTCATGTTCAGATCAACGGATGTGGCAGCAGCCAGTGCTTTACGACTATTTCCTTAACGATCGGATCCTAAAGACAGAGTCTGAGGCAGAGGGCACAAGAACA
+
FFFFFFFFFFFFFFFFFFFFFFFFFFFFFFFFF:FFFFFFFFFFFFFFFFFFF:FFFFFFFFFFFFFFFFFFFF:FFFFFFFFFFFFFFFFFFFFFFFFFFFFFFFFFF:FFFFFFFFFFFFFFFFFFFFFFFFFFFFFFFFFFF,FFFF
@A00234:352:HKFKNDSXX:3:1313:28293:23719 2:N:0:TCGCATCG+GTCAACTG
TTCAACTCAGGATACTGATTGCTCTGCTCTGTGTGAAGTAATTGCTCTTCCGTTTCTAGTTTAGCAAGGGGCTTGTAGCTGTGCGCACGTGGAGCCCTGCATTAGCAGACACCGCAGGCTCCGTGGCCTTGGGCAGATTCCTTTAAAACT
+
FFFFFFFFFFFFFFFFFFFFFFF:FFFFF:FFF:FFFFFFFFFFFFFFF:FFFFFFF:FFFFFFFFFFFFFFFFFFFFFFFFFFFFFFFFFFFFFFFFFFFFFFFFFFFFFFFFFFFFFFFFFFFFFFFFFFFFFFFFFFFFFFFFFFFF
@A00234:352:HKFKNDSXX:3:1313:8802:24846 2:N:0:TCGCATCG+GTCAACTG
TTCCTTGTTGATCAGCCCCATTTTGGACATGTCGATGTTAAAGTAGTGAATGTTTGGAAGGCTGATTTCCATGTCTTCTATCTCAGGAAGCTGGCTCAGGGTCAGCACTTGTATGTCATAGAGGGTCTTCTGCACGGAAGGTGAGTATTC
+
FFFFFFFFFFFFFFFFFFFFFFFFFFFFFFFFFFF:FFFFFFFFFFFFFFFFFFFFFFFFFFFFFFFFFFFFFFFFFFFFFFFFFFFFFFFFFFFFFFFFFFFFFFFFFFFFFFFFFFFFFFFFFFFFFFFFFFFFFFFFFFFFFFFFFF
@A00234:352:HKFKNDSXX:3:1313:6216:24909 2:N:0:TCGCATCG+GTCAACTG
CGGAACCTAAAGACAGAGTCTGAGGCAGAGGGCACAAGAACAGCAAGGAGAAATATCGCTGTGATTCTCCGATCACAGTTTTAAAGGAATCTGCCCAAGGCCACGGAGCCTGCGGTGTCTGCTAATGCAGGGCTCCACGTGCGCACAGCT
+
FFFFFFFFFFFFFF:FFFFFFFFFFFFFFFFFF:FFFFF,FFFF:FFFFFFFFFFFFFFFFFFFFFFFF:FFFFFFF:F:FFFF,FFF:FFFFFFFFF:FFFFFFFFFFFFFFFF,FFFFFFFFFFFFFFFFFFFFFFF:FFFFFFFFFF
@A00234:352:HKFKNDSXX:3:1313:24388:36245 2:N:0:TCGCATCG+GTCAACTG
TTGGAGCCATAACGTCACAGCCTGGAAGGCAGCTTCCTCCTCACCGTCCCGGTTATTTTGCCGTAGGGGTTGTCCAGAGGCAGCAAAACCTCTTCCTTGTTGATCAGCCCCATTTTGGACATGTCGATGTTAAAGTAGTGAATGTTTGGA
+
FFFFFFFF:FFFFFFFFFFFFFFFFFFFFFFFFFFFFFFFFFFFFFFFFFFFFFFFFFFFFFF::FFFFFFFFFFFFFFFFFFFFFFFFFFFFFFFFFFFFFFFFFFFFFFF::FFFFFF:FFFFFF,FFFFFFFFFFFFF:FFFFFFFF
@A00234:352:HKFKNDSXX:3:1313:7509:36511 2:N:0:TCGCATCG+GTCAACTG
CTACTCTCCCCGAGGTGAAGGACCGATGCTTTGCCACTCAAGTGTACTGCAAGTGGCGCTACCAGAATCGGGACGTGGACTTCGAGGCTACCTGGGGCGCTGTCCTGGACATTGTCCTGAAGAAATTTGCTGGGCCCTATGACAGAGGTG
+
FFFFFFFFFFFFFFFFFFFFFFFFFFFFFFFFFFFFFFFFFFFFFFFFFFFFFFFFFFFFFFFFFFFFFFFFFFFFFFFFFFFFFFFFFFFFFFFFFFFFFFFFFFFFFFFFFFFF::F,FFF:F,FFFFFFFFFFFFFFFFFFFFFFFF
@A00234:352:HKFKNDSXX:3:1314:27190:9032 2:N:0:TCGCATCG+GTCAACTG
ATTTGGTACAACCCAGACATCCCTAGGATGATGACAGTGTTTGATCTCATGTTCAGATCAACGGATGTGGCAGCAGCCAGTGCTTTACGACTATTTCCTTAACGATCGGATCCTAAAGACAGAGTCTGAGGCAGAGGGCACAAGAACAGC
+
FFFFFFFFFFFFFFFFFFFFFFFFFFFFFFF,FFFFFFFFFFFFFFFFFFFFFFFFFFFFFFFFFFFFFFF:FFFFFFFFFFFFFFFFFFFFFFFFFFFF,FFFFFFFFFFFFFFFFFFFFFFFFFFFFFFFFFFFFFFFFFFFFFFFFF
@A00234:352:HKFKNDSXX:3:1315:25581:1235 2:N:0:TCGCATCG+GTCAACTG
CCCAAGGCCACGGAGCCTGCGGTGTCTGCTAATGCAGGGCTCCACGTGCGCACAGCTACAAGCCCCTTGCTAAACTAGAAACGGAAGAGCAATTACTTCACACAGAGCAGAGCAATCAGTATCCTGAGTTGAAATTTTTGCAGGTGAGCA
+
FFFFFFFFFFFFFFFFFFFFFFFFFFFFFFFFFFFFFFFFFFFFFFFFFFFFFFFFFFFFFFFFFFFFFFFFFFFFFFFFFFFFFFFFFFFFFFFFFFFFFFFFFFFFFFFFFF:FFFFFFFFFFFFFFFFFFFFFFFFFFFFFFFFFFF
@A00234:352:HKFKNDSXX:3:1315:5421:14544 2:N:0:TCGCATCG+GTCAACTG
AGTTCACTACTCTCCCCGAGGTGAAGGACCGATGCTTTGCCACTCAAGTGTACTGCAAGTGGCGCTACCAGAATCGGGACGTGGACTTCGAGGCTACCTGGGGCGCTGTCCGGGACATTGTCCTGAAGAAATTTGCTGGGCCCTATGACA
+
FFFFFFFFFFFFFFFFFFFFFFFFFFFFFFFFFFFFFFFFFFFFFFFFFFFFFFFFFFFFFFFFFFFFFFFFFFFFFFFFFFFFFFFFFFFFFFFFFFFFFFFFFFFFFFFFFFFF:FFFFFFFFFFFFFFFFFFFFFFFFFFFFFF:FF
@A00234:352:HKFKNDSXX:3:1315:13069:16611 2:N:0:TCGCATCG+GTCAACTG
AAAACTGTGATCGGAGAATCACAGCGATATTTCTCCTTGCTGTTCTTGTGCCCTCTGCCTCAGACTCTGTCTTTAGGATCCGATCGTTAAGGAAATAGTCGTAAAGCACTGGCTGCTGCCACATCCGTTGATCTGAACATGAGATCAAAC
+
FFFFFFFFFFFFFFFFFFFFFFFFFFFFFFFFFFFFFFFFFFFFFFFFFFFFFFFFFFFFFFFFFFFFFFFFFFFFFFFFFFFFFFFFF:FFFF:FFFFFFFFFFFFFFFFFFFFFFFFFFFFFFFFFFFFFFFFFFFFFFFFFFFFFFF
@A00234:352:HKFKNDSXX:3:1315:2618:26193 2:N:0:TCGCATCG+GTCAACTG
GGGACATTGTCCTGAAGAAATTTGCTGGGCCCTATGACAGAGGTGAATACTCACCTTCCGTGCAGAAGACCCTCTATGACATACAAGTGCTGACCCTGAGCCAGCTTCCTGAGATAGAAGACATGGAAATCAGCCTTCCAAACATTCACT
+
FFFFFFFFFFFFFFFFFF:F,FFFFFFFFFFFFFFFFFFFFFF:FFFFFF:FFFF:FF,F:FFFFFFFFF,FFFFFFFFFFFFFFFFF,FFFFFFFF,FFFFFF:FFFFFFFFFFFF:FFFFFFF,FFFFFFFFFFFFFFFFFFFFFFFF
@A00234:352:HKFKNDSXX:3:1315:22896:33630 2:N:0:TCGCATCG+GTCAACTG
TGATTGCTCTGCTCTGTGTGAAGTAATTGCTCTTCCGTTTCTAGTTTAGCAAGGGGCTTGTAGCTGTGCGCACGTGGAGCCCTGCATTAGCAGACACCGCAGGCTCCGTGGCCTTGGGCAGATTCCTTTAAAACTGTGATCGGAGAATCA
+
FFFFFFFFFFFFFFFFFFFFFFFFFFFFFFFFFFFFFFFFFFFFFFFF:FFFFFFFFFFFFFFFFFFFFFFFFFFFFFFFFFFFFFFFFFFFFFFFFFF:FFFFFFFFFFFFFFFFFFFFFFFFFFFFFF,FFFFFFFFFFFFF:FFFFF
@A00234:352:HKFKNDSXX:3:1315:13702:35493 2:N:0:TCGCATCG+GTCAACTG
AAAACTGTGATCGGAGAATCACAGCGATATTTCTCCTTGCTGTTCTTGTGCCCTCTGCCTCAGACTCTGTCTTTAGGATCCGATCGTTAAGGAAATAGTCGTAAAGCACTGGCTGCTGCCACATCCGTTGATCTGAACATGAGATCAAAC
+
FFFFFFFFFFFFFFFFFFFFFFFFFFFFFFFFFFFF:FFFFFFFFFFFFFFFFFFFFFFFFFFFFFFFFFFFFFFF:FFFFFFFFFF,,FFFFFFFFFFFFFFF:FFFFFFFFFFFFFFFFFFFFFFFFFFFFFFFFFFFFFFFFFFFFF
@A00234:352:HKFKNDSXX:3:1316:6804:13557 2:N:0:TCGCATCG+GTCAACTG
TAAAGACAGAGTCTGAGGCAGAGGGCACAAGAACAGCACGGAGAAATATCGCTGTGATTCTCCGATCACAGTTTTAAAGGAATCTGCCCAAGGCCACGGAGCCTGCGGTGTCTGCTAATGCAGGGCTCCACGTGCGCACAGCTACAAGCC
+
FFFFFFFFFFFFFFFFFFFFFFFFFFFFFFF:FFFFFF,FFFFFF,:FFFFFFFFFFFFFFFFFFFFFFFFFFFFFFFFFFFFFFFFFFFFFFFFFFFFFFFFFFFFFFFFFFFFFF,FFFFFFFFFFFFFFFFFFFFFFFFFFFFFFFF
@A00234:352:HKFKNDSXX:3:1316:1497:15295 2:N:0:TCGCATCG+GTCAACTG
CTGCAAGTGGCGCTACCAGAATCGGGACGTGGACTTCGAGGCTACCTGGGGCGCTGTCCGGGACATTGTCCTGAAGAAATTTGCTGGGCCCTATGACAGAGGTGAATACTCACCTTCCGTGCAGAAGACCCTCTATGACATACAAGTGCT
+
:FFFFFFFFFFFFFFFFFFFFFFFFFFFFFFFF:FFFFFFFFFFFFFFFFFFFFFFFFFFFFFF:FFFFFFFFF:FFFFFFFFFFFFFFFFFFFFFFFFFFFFFFFFFFFFFFFFFFFFFFFFFFFF:FFFFFFFFFFFFFFFFFFFFFF
@A00234:352:HKFKNDSXX:3:1316:27425:27853 2:N:0:TCGCATCG+GTCAACTG
CCCAGGTAGCCTCGAAGTCCACGTCCCGATTCTGGTAGCGCCACTTGCAGTACACTTGAGTGGCAAAGCATCGGTCCTTCACCTCGGGGAGAGTAGTGAACTGGTCCTTGATGAATCCTTCAAATCCAGACTGGGTTGTTTTCAAGACCT
+
FFFFFFFFFFFFFFFFFFFFFFFFFFFFFFFF:FFFFFFFFFFFFFFFFFFFF:FFFFFFFFFFFFFFFFFFFFFFFFFFFFFFFFFFF,FFFF,FFFFFFFFFFFFFFFFFFFFFFFFFF,FFFFFFFFF,FFFFFFFFFFFFFFF:FF
@A00234:352:HKFKNDSXX:3:1316:5547:34710 2:N:0:TCGCATCG+GTCAACTG
CAGTTTTAAAGGAATCTGCCCAAGGCCACGGAGCCTGCGGTGTCTGCTAATGCAGGGCTCCACGTGCGCACAGCTACAAGCCCCTTGCTAAACTAGAAACGGAAGAGCAATTACTTCACACAGAGCAGAGCAATCAGTATCCTGAGTTGA
+
FFFFFFFFFFFFFFFFFFFFFFF:FFFFFFFFFFFFFFFFFFFFFFFFFFFFFFFFFFFFFFFFFFFFFFFFFFFFFFFFFFFFFFFFFFFFFFFFFFFFFFFFF:FFFFFFFFFFFFFFFFFFFFFFFFFFFFFFFFFFFFFF:FFFF:
@A00234:352:HKFKNDSXX:3:1317:30644:3521 2:N:0:TCGCATCG+GTCAACTG
GTTGATCAGCCCCATTTTGGACATGTCGATGTTAAAGTAGTGAATGTTTGGAAGGCTGATTTCCATGTCTTCTATCTCAGGAAGCTGGCTCAGGGTCAGCACTTGTATGTCATAGAGGGTCTTCTGCACGGAAGGTGAGTATTCACCTCT
+
FFFFFFFFFFFFFFFFFFFFFFFFFFFFF:FFFFFFFFFFFFFFFFFFFFFFFFFFFFFFFFF:FFFFFFFFFFFFFFFFFFFFFFFFFFFFF:FFFFFFFFFFFFFFFFFFFFFFFFFFFFFFFFFFFFFFFFFFFFFF:FFFFFFFFF
@A00234:352:HKFKNDSXX:3:1317:4499:4554 2:N:0:TCGCATCG+GTCAACTG
AGTAGTGAATGTTTGGAAGGCTGATTTCCATGTCTTCTATCTCAGGAAGCTGGCTCAGGGTCAGCACTTGTATGTCATAGAGGGTCTTCTGCACGGAAGGTGAGTATTCACCTCTGTCATAGGGCCCAGCAAATTTCTTCAGGACAATGT
+
FFFFFFFFFFFFFFFFFFFFFFFFFFFFFFFFFFF:FFFFFFFFFFFFFFFFFFFFFFFFFFFFFFFFFFF:FFFFFFF:FFFFF:FFFFFFFFFFFFFFFFFFFFFFFFF:FFFFFFFFFFFF:FFFFFF,FFFFFFFFFF,FFFFFFF
@A00234:352:HKFKNDSXX:3:1317:18466:7482 2:N:0:TCGCATCG+GTCAACTG
TGCAAGTGGCGCTACCAGAATCGGGACGTGGACTTCGAGGCTACCTGGGGCGCTGTCCGGGACATTGTCCTGAAGAAATTTGCTGGGCCCTATGACAGAGGTGAATACTCACCTTCCGTGCAGAAGACCCTCTATGACATACAAGTGCTG
+
FFFFFFFFFFFFFFFFFFFFFFFFFFFFFFFFFFFFFFFFFFFFFFFFFFFFFFFFFFFFFFFFFFFFFFFFFFFFFF:FFFFFFFFFFFFFFFFFFFFFFFFF:FFFFFFFFFFFFFFFFFFFFFFFF:FFFFFFFFFFFFFFFFFFFF
@A00234:352:HKFKNDSXX:3:1317:5348:10285 2:N:0:TCGCATCG+GTCAACTG
CGACATGTCCAAAATGGGGCTGATCAACAAGGAAGAGGTTTTGCTGCCTCTGGACAACCCCTACGGCAAAATAACCGGGACGGTGAGGAGGAAGCTGCCTTCCAGGCTGTGACGTTATGGCTCCAGCCAGTTGTGATGCTTGGGATAACT
+
FFFFFFFFFFFFFFFFFFFFFFFFFFFFFFFFFFFFFFFFFFFFFFFFFFFFFFFFFFFFFFFF:FFFF:FFFFFFFFFFFFFFFFFFFFFF:FFFFFFFFFFFFFFFFFFFFFFFFFFFFFFFFFFFFFFFFFFFFFFFFFFFFFFFFF
@A00234:352:HKFKNDSXX:3:1317:17255:33411 2:N:0:TCGCATCG+GTCAACTG
ATCGGGACGTGGACTTCGAGGCTACCTGGGGCGCTGTCCGGGACATTGTCCTGAAGAAATTTGCTGGGCCCTATGACAGAGGTGAATACTCACCTTCCGTGCAGAAGACCCTCTATGACATACAAGTGCTGACCCTGAGCCAGCTTCCTG
+
FFFFFFFFFFFFFFFFFFFFFFFFFFFFFFFFFFFFFFFFFFFFFFFFFFFFFFFFFF:FFFFFFFFFFFFFFFFFFFFFFFFFFFFFFFFFFFFFFFFFFFFFFFFFFFFFFFFFFFFFFFFFFFFFFFFFFFFFFFFFFFFFFFFFFF
@A00234:352:HKFKNDSXX:3:1317:16342:33990 2:N:0:TCGCATCG+GTCAACTG
ATCGGGACGTGGACTTCGAGGCTACCTGGGGCGCTGTCCGGGACATTGTCCTGAAGAAATTTGCTGGGCCCTATGACAGAGGTGAATACTCACCTTCCGTGCAGAAGACCCTCTATGACATACAAGTGCTGACCCTGAGCCAGCTTCCTG
+
FFFFFF:FFFFFFFFFFFFFFFFFFFFFFFFFFF:F:FFFFFFFFFFFFFF:FFFF,FFFFFFFFFFFFFFFFFFFFFFFFFFFFFFFFFFFFFFFFFFFFF:FFFFF:FFFF::FF:FFFFFFFFFFFFF,FFFFFFFFFFFFFFF:FF
@A00234:352:HKFKNDSXX:3:1318:6189:6386 2:N:0:TCGCATCG+GTCAACTG
ATCGACATGTCCAAAATGGGGCTGATCAACAAGGAAGAGGTTTTGCTGCCTCTGGACAACCCCTACGGCAAAATAACCGGGACGGTGAGGAGGAAGCTGCCTTCCAGGCTGTGACGTTATGGCTCCAGCCAGTTGTGATGCTTGGGATAA
+
FFF:FFFFFFFFFFFFFFFFFFFFFFFFFF::FFFFFFFFFFFFFFFFFFFFFFFFFFFFFFFFFFFFFFFFFFFFFFFFFFFFFFFFFFFFFFFFFFFFFFFFFFFFFFFFFFFFFFFFFFFFFFFFFFFFFFFFFFFFFFFF:FFFFF
@A00234:352:HKFKNDSXX:3:1318:1723:21543 2:N:0:TCGCATCG+GTCAACTG
GATTGCTCTGCTCTGTGTGAAGTAATTGCTCTTCCGTTTCTAGTTTAGCAAGGGGCTTGTAGCTGTGCGCACGTGGAGCCCTGCATTAGCAGACACCGCAGGCTCCGTGGCCTTGGGCAGATTCCTTTAAAACTGTGATCGGAGAATCAC
+
FFFFFFFFFFFFFFFFFFFFFFFFFFFFFFFFFFFFFFFFFFFFFFFFFFFFFFFFFFFFFFFFFFFFFFFFFFFFFFFFFFFFFFFFFFFFFFFFFFFFFFFFFFFFFFFFFFFFFFFFFFFFFFFFFFFFFFFFFFFF:FFFFFFFFF
@A00234:352:HKFKNDSXX:3:1318:14525:27649 2:N:0:TCGCATCG+GTCAACTG
GTTTTATTACGTTTTTGGTACAACCCAGACATCCCTAGGATGATGACAGTGTTTGATCTCATGTTCAGATCAACGGATGTGGCAGCAGCCAGTGCTTTACGACTATTTCCTTAACGATCGGATACTAAAGACAGAGTCTGAGGCAGAGGG
+
FF,,F:FFFFFFFFFFFFFFFFFFFFFFFFFFFFF:FFFFFFFFFFFF,:FFFFFFFFFFFFFFFFFFFF:FFFFFFFFFF:FFFFFF,FFFF,FFFFF:FFF,FFFFFFF:,F:FFFF:FFF,FFFFFFFFFFFFFFFFFF:FFFFF,F
@A00234:352:HKFKNDSXX:3:1318:2374:29027 2:N:0:TCGCATCG+GTCAACTG
CTCGTAGTCCACGTCCCGATTCTGGTAGCGCCACTTGCAGTACACTTGAGTGGCAAAGCATCGGTCCTTCACCTCGGGGAGAGTAGTGAACTGGTCCTTGATGAATCCTTCAAATCCAGACTGGGTTGTTTTCAAGACCTTGAGGTCTTT
+
FFFFFFFFFFFFFFFFFFFFFFFFFFFFFF:FFFFFFFFFFFFFFFFFFFFFFFFFFFFFFFF:FFFFFFFFFFFFFFFFFFFFFFFFFFFFFFFFFFFFFFFFFFFFFF,FFFFFFFFF:FFFFFFFFFFFFFFFFFFFFFFFFF:F:F
@A00234:352:HKFKNDSXX:3:1319:29541:5744 2:N:0:TCGCATCG+GTCAACTG
GACAGAGGTGAATACTCACCTTCCGTGCAGAAGACCCTCTATGACATACAAGTGCTGACCCTGAGCCAGCTTCCTGAGATAGAAGACATGGAAATCAGCCTTCCAAACATTCACTACTTTAACATCGACATGTCCAAAATGGGGCTGATC
+
FFF:FFFFFFFFFFFFFFFFFFFFFFFFFFFFFFFFFFFFFFFFFFFFFFFFFFFF:FFFFF:FFFFFFFFFFFFFFFFFFFFFFFF:FFFFFFFFFF:FFFFFFFFFFFFFFFFFFF,:FFFFFFFFFFFFFFFFFFFFF::FFFFFFF
@A00234:352:HKFKNDSXX:3:1319:1886:23703 2:N:0:TCGCATCG+GTCAACTG
GTTCAGATCAACGGATGTGGCAGCAGCCAGTGCTTTACGACTATTTCCTTAACGATCGGATCCTAAAGACAGAGTCTGAGGCAGAGGGCACAAGAACAGCAAGGAGAAATATCGCTGTGATTCTCCGATCACAGTTTTAAAGGAATCTGC
+
,FFFFFFFFFFFFFFFFFFFFFFFFFFFFFFFFFFFFFFFFFFFFFFFFFFFFFFFFFFFFFFFFFFFFFFFFFFFFFFFFFFFFFFFFFFFFFFFFFFFFFFFFFF:FFFFFFFFF:FFFFFFFFFFFFFFFFFFFFFFFFFFFFFFFF
@A00234:352:HKFKNDSXX:3:1320:27028:4617 2:N:0:TCGCATCG+GTCAACTG
GGTGAGGAGGAAGCTGCCTTCCAGGCTGTGACGTTATGGCTCCAGCCAGTTGTGATGCTTGGGATAACTGTGTGCTCACCTGCAAAAATTTCAACTCAGGATACTGATTGCTCTGCTCTGTGTGAAGTAATTGCTCTTCCGTTTCTAGTT
+
FFFFFFFFFFFFFFFFFFFFFFFFFFFFFFFFFFFFFFFFFF,FFFF:FFFFFFFFFFFFFFFFFFFFFFFFFFFFFFFFFFFFFFFFFFFFFFFFFFFFFFFFFFFFFFFFFFFFFF:FFFFFFFFFFFFFFFFFFFFFFF:FFFFFFF
@A00234:352:HKFKNDSXX:3:1320:11659:11506 2:N:0:TCGCATCG+GTCAACTG
CGTGGAGCCCTGCATTAGCAGACACCGCAGGCTCCGTGGCCTTGGGCAGATTCCTTTAAAACTGTGATCGGAGAATCACAGCGATATTTCTCCTTGCTGTTCTTGTGCCCTCTGCCTCAGACTCTGTCTTTAGGATCCGATCGTTAAGGA
+
FFFFFFFFFFFFFFFFFFFFFFFFFFFFFFFFFFFFFFFFFFFFFFFFFFFFFFFFFFFFFFFFFFFFFFFFFFFFFFFFFFFFFFFFFFFFFFFFFFFFFFFFFFFFFFFFFFFFFFFFFFFFFFFFFFFFFFFFFFFF:FFFFFFFFF
@A00234:352:HKFKNDSXX:3:1321:18511:15076 2:N:0:TCGCATCG+GTCAACTG
GTGAATGTTTGGAAGGCTGATTTCCATGTCTTCTATCTCAGGAAGCTGGCTCAGGGTCAGCACTTGTATGTCATAGAGGGTCTTCTGCACGGAAGGTGAGTGTTCACCTCTGTCATAGGGCCCAGCAAATTTCTTCAGGACAATGTCCCG
+
FFFFFFFFFFFFFFFFFFFFFFFFF:FFF:FFFFFFFFFFFFFFFFFFFFFFFFFFFFFF:FFFFFF,FFFFFFFFFFFFFFFFFFFFFFFFFFFFFFFFF,:FFF:FFFFFFF,FFFFFFFFFFFFFFFFFFFFFFF:FFFFFFFFFFF
@A00234:352:HKFKNDSXX:3:1321:28465:24612 2:N:0:TCGCATCG+GTCAACTG
TGACGACTATGGAAAGGACCTCCCATCATTCACTCTGGAATCAAAGACCTCAAGGTCTTGAAAACAACCCAGTCTGGATTTGAAGGATTCATCAAGGACCAGTTCACTACTCTCCCCGAGGTGAAGGACCGATGCTTTGCCACTCAAGTG
+
FFFFFFFFFFFFFFFFFFFFFFFFFFFFFFFFFFFFFFFFFFFFFFFFFFFFFFFFFFFFFFFFFFFFFFFFFFFFFFFFFFFFFFFFFFFFFFFFFFFFFFFFFFFFFFFFFF::FFF:FFFFFFFFFFFFFFFFFFFFFFFFFFFFFF
@A00234:352:HKFKNDSXX:3:1322:13829:19586 2:N:0:TCGCATCG+GTCAACTG
CCGTGTGCTTCCTCTCCAGGTTTTGCTGCCTCTGGACAACCCCTACGGCAAAATAACCGGGACGGTGAGGAGGAAGCTGCCTTCCAGGCTGTGACGTTATGGCTCCAGCCAGTTGTGATGCTTGGGATAACTGTGTGCTCACCTGCAAAA
+
FFFFFFF:FFFFFFFFFFFFFFFFFFFFFFFFFFFFFFFFFFF:FFFFFFF:FFFF:F,FFFFFFFFFFFFFFFFFFFFF,FFFFFFFFFFF:FFFFFFFFFFFFFFFFFFFFFFFFFF,FFFFFFFFFF,FFFFFFFFFFFFFFFFFFF
@A00234:352:HKFKNDSXX:3:1322:3622:22388 2:N:0:TCGCATCG+GTCAACTG
GTCGATGTTAAAGTAGTGAATGTTTGGAAGGCTGATTTCCATGTGTTCTATCTCAGGAAGCTGGCTCAGGGTCAGCACTTGTATGTCATAGAGGGTCTTCTGCACGGAAGGTGAGTATTCACCTCTGTCATAGGGCCCAGCAAATTTCTT
+
FFFFFFFFFFFFFF:FFFFFF:FFFFFFFFFFFFFFFFF::,F,,FFF:FFFFFFFFFFFFFFFFFFFFFFFFFFFFFF,FFFFF:FFFFFFFFFFFFFFFFFFFFFFFFFFF,FF,,FFF:FFFFFFFF:FFFFFFFFFFF:FFFFFFF
@A00234:352:HKFKNDSXX:3:1322:1651:27367 2:N:0:TCGCATCG+GTCAACTG
TGAGGAGGAAGCTGCCTTCCAGGCTGTGACGTTATGGCTCCAGCCAGTTGTGATGCTTGGGATAACTGTGTGCTCACCTGCAAAAATTTCAACTCAGGATACTGATTGCTCTGCTCTGTGTGAAGTAATTGCTCTTCCGTTTCTAGTTTA
+
FFFFFFFFFFFFFFFFFFFFFFFF:FFFFFFFFFFFFFFFFFFFF,FFFFFF:FFFFFFFFFFFFFFFFFFFFFFFFFFFFFFFFFFFFFFFFFFFFFFFFFFFFFFFFFFFFFFFFFFFFFFFFFFFFFFFFFFFFFFFFFFF,FFFFF
@A00234:352:HKFKNDSXX:3:1322:25889:35462 2:N:0:TCGCATCG+GTCAACTG
CGCTACCAGAATCGGGACGTGGACTTCGAGGCTACCTGGGGCGCTGTCCGGGACATTGTCCTGAAGAAATTTGCTGGGCCCTATGACAGAGGTGAATACTCACCTTCCGTGCAGAAGACCCTCTATGACATACAAGTGCTGACCCTGAGC
+
FFFFFFFFFFFFFFFFFFFFFFFFFFFFFFFFFFFFFFFFFFFFFFFFFFFFFFFFFFFFFFFFFFFFFFFFFFFFFFFFFFFFFFFFFFFFFFFFFFFFFFFFFFFFFFFFFFFF:FF:FFFFFFFFFFFFFFFF:FFFFFFFFFFFFF
@A00234:352:HKFKNDSXX:3:1323:18864:4633 2:N:0:TCGCATCG+GTCAACTG
GTCGATGTTAAAGTAGTGAATGTTTGGAAGGCTGATTTCCATGTCTTCTATCTCAGGAAGCTGGCTCAGGGTCAGCACTTGTATGTCATAGAGGGTCTTCTGCACGGAAGGTGAGTCTTCACCTCTGTCATAGGGCCCAGCAAATTTCTT
+
FFFFFFFFFFFFFFFFFFFFFFFFFFFFFFFFFFFFFFF:F,FF,FFFFFFFFFFF:FFFFFFFFFFFFFFFFFFFFFFFFF:FFFFFFFFF:FFFFFFFFFFFFFFFFFFFFFF:,FFFF:FFFFFFFF:FFFFFFFFFFFFFFFFFFF
@A00234:352:HKFKNDSXX:3:1323:25048:18067 2:N:0:TCGCATCG+GTCAACTG
CTGGGGCGCTGTCCGGGACATTGTCCTGAAGAAATTTGCTGGGCCCTATGACAGAGGTGAATACTCACCTTCCGTGCAGAAGACCCTCTATGACATACAAGTGCTGACCCTGAGCCAGCTTCCTGAGATAGAAGACATGGAAATCAGCCT
+
FFFFF:FFFFFFFFFFFFFFFFFFFFFFFFFFFFFFFFFFFFFFFFFFFFFFFFFFFFFFFF:FFFFFFFFF:FFF:FFFF:FFFFFFFFFFF,FFFFFFFFFFFFFFFFFFFF:FFFFFFFF:FFFFFFFFFFFFFFF:F:FFFFFFFF
@A00234:352:HKFKNDSXX:3:1323:5882:24925 2:N:0:TCGCATCG+GTCAACTG
ACAAGAACAGCAAGGAGAAATATCGCTGTGATTCTCCGATCACAGTTTTAAAGGAATCTGCCCAAGGCCACGGAGCCTGCGGTGTCTGCTAATGCAGGGCTCCACGTGCGCACAGCTACAAGCCCCTTGCTAAACTAGAAACGGAAGAGC
+
FFFFFFFFFFF,FFFFF:FFFFFFFFFFFFFFFFFFFFFFFFFFFFFFFFFFFFFFFF:FFFFFFFFFFFFFFFFFFFFFFFFFFFFFFF:FFFFFFFFFFFFFFFFFFFFFFFFFFFFFFFFFFFFFFF:FFFFFFFFFFFFFFFFFFF
@A00234:352:HKFKNDSXX:3:1323:23140:24940 2:N:0:TCGCATCG+GTCAACTG
CGGAAGGTGAGTATTCACCTCTGTCATAGGGCCCAGCAAATTTCTTCAGGACAATGTCCCGGACAGCGCCCCAGGTAGCCTCGAAGTCCACGTCCCGATTCTGGTAGCGCCACTTGCAGTACACTTGAGTGGCAAAGCATCGGTCCTTCA
+
FFFFFFFFFFFFFFFFFFFFFFFFFFFFFFFFFFFFFFFFFFFFFFFFFFFFFFFFFFFFFFFFFFFFFFFFFFFFFFFFFFFFFFFFFFFFFFFFFF,FFFFFFFFFFFF,FFFFFFFFFFFFFFFFFFFFFFFFF:FFFFFFFFFFFF
@A00234:352:HKFKNDSXX:3:1323:1958:28870 2:N:0:TCGCATCG+GTCAACTG
CTTTAAAACTGTGATCGGAGAATCACAGCGATATTTCTCCTTGCTGTTCTTGTGCCCTCTGCCTCAGACTCTGTCTTTAGGATCCGATCGTTAAGGAAATAGTCGTAAAGCACTGGCTGCTGCCACATCCGTTGATCTGAACATGAGATC
+
FFFFFFFF:FFFFFFF:FF,FFFFFFFFF:FFFFFFFFFFFFFFFFFFFFFFFF:FFFFFFFFF:FFFF:FF,FFFF:F,FFF,FFFF,FFF:F:FFFF::,FFFF,FFFFFF,FF:FF,FF,FFFF:FF:,FFFF:FFFFFF,FFFFF,
@A00234:352:HKFKNDSXX:3:1323:24225:35117 2:N:0:TCGCATCG+GTCAACTG
CCTGAAGAAATTTGCTGGGCCCTATGACAGAGGTGAATACTCACCTTCCGTGCAGAAGACCCTCTATGACATACAAGTGCTGACCCTGAGCCAGCTTCCTGAGATAGAAGACATGGAAATCAGCCTTCCAAACATTCACTACTTTAACAT
+
FFFFF:FFFFFFFFFFFFFFFFFFFFFFFFFFFFFFFFFFFFFFFFFFFFFFFFFFFFFFFFFFFFFFFFFFFFFFFFFFFFFFFFFFFFFFFFFFFFFFFFFFFFFFFFFFFFFFFFFFFFFFFFFFFFFFFFFF:FFFFFFFFFFFFF
@A00234:352:HKFKNDSXX:3:1324:21893:2049 2:N:0:TCGCATCG+GTCAACTG
AGAGTGTTTGATCTCATGTTCAGATCAACGGATGTGGCAGCAGCCAGTGCTTTACGACTATTTCCTTAACGATCGGATCCTAAAGACAGAGTCTGAGGCAGAGGGCACAAGAACAGCAAGGAGAAATATCGCTGTGATTCTCCGATCACA
+
FFFFFFFFFF:FFFFFFFFFFFFFFFFFFFFFFFFFFFFFFFFFFFFFFFFFFFFFFFF:FFFFFFFFFFFFFFFFFFFFFFFFFFFFFFFFFFFFFFFFFFFFFFFFFFFFFFFFFFFFFFFF:FFFFF:FFFFFFFFFFFFFFFFFFF
@A00234:352:HKFKNDSXX:3:1324:18945:14951 2:N:0:TCGCATCG+GTCAACTG
AAGGAAGAGGTTTTGCTGCCTCTGGACAACCCCTACGGCAAAATAACCGGGACGGTGAGGAGGAAGCTGCCTTCCAGGCTGTGACGTTATGGCTCCAGCCAGTTGTGATGCTTGGGATAACTGTGTGCTCACCTGCAAAAATTTCAACTC
+
FFFFFFFFFFFFFFFFFFFFFFFFFFFFFFFFFFFFFFFFFFFFFFFFFFFFFFFFFFFFFFFFFFFFFFFFFFFFFFFFFFFFFFFFFFFFFFFFFFFFFF:FFFFFFFFFFFFFF:FFFFFFFFFFFF:FFFFFFF:F:FFFFFFFFF
@A00234:352:HKFKNDSXX:3:1324:20491:33599 2:N:0:TCGCATCG+GTCAACTG
GTAGCAGCCAGTGCTTTACGACTATTTCCTTAACGATCGGATCCTAAAGACAGAGTCTGAGGCAGAGGGCACAAGAACAGCAAGGAGAAATATCGCTGTGATTCTCCGATCACAGTTTTAAAGGAATCTGCCCAAGGCCACGGAGCCTGC
+
FFFFFFFFF:FFFFFFFFFFFFFFFFFFFFFFFFFFFFFFFFFFFFFFFFFFFF:FFFFFFFFFFFFFFFFFFFFFFF,FFF:FFFFFF,FFFFFFFFFFFFFFFFFFF:F:FFFFF:FFFFFFF,FFFFFFFFFFFFFFF:FFFFFFFF
@A00234:352:HKFKNDSXX:3:1325:24569:1924 2:N:0:TCGCATCG+GTCAACTG
TCCTTGTTGATCAGCCCCATTTTGGACATGTCGATGTTAAAGTAGTGAATGTTTGGAAGGCTGATTTCCATGTCTTCTATCTCAGGAAGCTGGCTCAGGGTCAGCACTTGTATGTCATAGAGGGTCTTCTGCACGGAAGGTGAGTATTCA
+
FFFFFFFFFFFFFFFFFFFFFFFFFFFFFFFFFF:F,FFFFFFFFFFFFFFFFFFFFFFFFFFFFFFFFFFFFFFFFFFFFF:FFFF,FFF:FFFFFFFFFFFFFFFFFFFFFFFF:FFFFFFFFFFFFFFFFFFFFFFF:FFFF,FFFF
@A00234:352:HKFKNDSXX:3:1325:9733:7921 2:N:0:TCGCATCG+GTCAACTG
ACCCCTACGGCAAAATAACCGGGACGGTGAGGAGGAAGCTGCCTTCCAGGCTGTGACGTTATGGCTCCAGCCAGTTGTGATGCTTGGGATAACTGTGTGCTCACCTGCAAAAATTTCAACTCAGGATACTGATTGCTCTGCTCTGTGTGA
+
FFFFFFFFFFFFF:FFFFFFFFFFFFFFFFFFFFFFFFFFFFFFFFFFFFFFFFFFFFFFFFFFFFFFFFFFFFFFFFFFFFFFFFFFFFFFFFFFFFFFFFFFFFFFFFFFFFFFFFFFFFFFFFFFFFFFFFFFFF:FFF:FFFFFFF
@A00234:352:HKFKNDSXX:3:1325:29496:13088 2:N:0:TCGCATCG+GTCAACTG
ACTCACCTTCCGTGCAGAAGACCCTCTATGACATACAAGTGCTGACCCTGAGCCAGCTTCCTGAGATAGAAGACATGGAAATCAGCCTTCCAAACATTCACTACTTTAACATCGACATGTCCAAAATGGGGCTGATCAACAAGGAAGAGG
+
FFFFFFF,,F::FFF::FFFFF:F,F:FF,FF:F,:F:FF:F,,F:FFF:FFF:FFF,FFFFFFFFFFFFF:FFFF,FF:FFFFF,F,FFF,FFFFFFFF,:FFF,,FFF,,F,FFFFFFF,FFFFF,FF::F:FFFFF,FFFFFF,F::
@A00234:352:HKFKNDSXX:3:1325:16188:26741 2:N:0:TCGCATCG+GTCAACTG
ATCTGCCCAAGGCCACGGAGCCTGCGGTGTCTGCTAATGCAGGGCTCCACGTGCGCACAGCTACAAGCCCCTTGCTAAACTAGAAACGGAAGAGCAATTACTTCACACAGAGCAGAGCAATCAGTATCCTGAGTTGAAATTTTTGCAGGT
+
FFFFFFFFFFFFFFFFFFFFF:FFFFFFFFFFFFF:FFFFFFFFFFFFFFFFFFFFFFFFFFFFFFFFFFFFFFFFFFFFFFFFFFFFFFFFFFFFFFFFFFFFFFFFFFFFFFFFFFFFFFFFFFFFFFFFFFFFFFFFFFFFFFFFFF
@A00234:352:HKFKNDSXX:3:1325:18747:28792 2:N:0:TCGCATCG+GTCAACTG
GACACCGCAGGCTCCGTGGCCTTGGGCAGATTCCTTTAAAACTGTGATCGGAGAATCACAGCGATATTTCTCCTTGCTGTTCTTGTGCCCTCTGCCTCAGACTCTGTCTTTAGGATCCGATCGTTAAGGAAATAGTCGTAAAGCACTGGC
+
FFFFFFFFFFFFFFFFFFFFFFFFFFF:FF:FFFFFFFFFFFFFFF:FFFFFFFFFFFFFFFFFFFFFFFFFFFFFF:FFFFFFFFFFFFFFFFFFFFFFFFFFFFFFFFFFFFFFFFF:FFF:,F:FFF,FFFFFFF:F:FFFFFFFFF
@A00234:352:HKFKNDSXX:3:1325:16902:31078 2:N:0:TCGCATCG+GTCAACTG
CCTCGAAGTCCACGTCCCGATTCTGGTAGCGCCACTTGCAGTACACTTGAGTGGCAAAGCATCGGTCCTTCACCTCGGGGAGAGTAGTGAACTGGTCCTTGATGAATCCTTCAAATCCAGACTGGGTTGTTTTCAAGACCTTGAGGTCTT
+
FFFFFFFFFFFFFFFFFFFFFFFFFFFFFFFFFFFFFFFFFFFFFFFFFFFFFFFFFFFF:FFFFFFFFFFFFFFFFFFFFFFFFFFFFFFFFFFFFF:FFFFFFFFFFFFFFFFFFFFFFFFFFFFFFFFFFFFF::FF:FFFFFFFF:
@A00234:352:HKFKNDSXX:3:1326:26702:17174 2:N:0:TCGCATCG+GTCAACTG
CGCCCCTTGCTAAACTAGAAACGGAAGAGCAATTACTTCACACAGAGCAGAGCAATCAGTATCCTGAGTTGAAATTTTTGCAGGTGAGCACACAGTTATCCCAAGCATCACAACTGGCTGGAGCCATAACGTCACAGCCTGGAAGGCAGC
+
FFFFFFFFFFF:FFFFFFFF:FFFFFFFFFFFFFFFFFFFFFFFFFFFFFFFFFFFFFFFFFFFFFFFFFFFFFFFFFFFFFFFFFFFFFFFFFFFFFFFFFFFFFFFFFFFFFFFFFFFFFFFFF:FFFFFFFFFFFFFFFFFFFFFFF
@A00234:352:HKFKNDSXX:3:1326:12933:18192 2:N:0:TCGCATCG+GTCAACTG
CTTCTATCTCAGGAAGCTGGCTCAGGGTCAGCACTTGTATGTCATAGAGGGTCTTCTGCACGGAAGGTGAGTATTCACCTCTGTCATAGGGCCCAGCAAATTTCTTCAGGACAATGTCCCGGACAGCGCCCCAGGTAGCCTCGAAGTCCA
+
F:FFF:FFFFFFFF:FFFFFFFFFFFFFFFFFFFFFFF,FFFFFFFFFFFFFFFFFFFFFFFFF,FFFFFFF:FFFFFFFFFFFF,FFFFFFFFFFFFFFFFFFFFFFFFFF:FFFFFFFFFFFFFFFFFFFFFFF:FFFFFFFFFFF:F
@A00234:352:HKFKNDSXX:3:1326:15338:32941 2:N:0:TCGCATCG+GTCAACTG
CATACAAGTGCTGACCCTGAGCCAGCTTCCTGAGATAGAAGACATGGAAATCAGCCTTCCAAACATTCACTACTTTAACATCGACATGTCCAAAATGGGGCTGATCAACAAGGAAGAGGTTTTGCTGCCTCTGGACAACCCCTACGGCAA
+
FFFFFFFFFFFFFFFFFFFFFFFFFFFFFFFFFFFFFFFFFFFFFFFFFFFFFFFFFFFFFFFFFFFFFFFFFFFFFFFFFFFFFFFFFFFFFFFFFFFFFFFFFFFFFFFFFFFFFFFFFFFFFFFFFFFFFFFFFFFFFFFFFFFFFF
@A00234:352:HKFKNDSXX:3:1327:24288:2002 2:N:0:TCGCATCG+GTCAACTG
CTTGTATGTCATAGAGGGTCTTCTGCACGGAAGGTGAGTATTCACCTCTGTCATAGGGCCCAGCAAATTTCTTCAGGACAATGTCCCGGACAGCGCCCCAGGTAGCCTCGAAGTCCACGTCCCGATTCTGGTAGCGCCGCTTGCAGTACA
+
F:FFFFFFFFFFFFFFFF:FFFFFFFFFFFF:FFFFFF:,:FFFFFFFFFFFF:FFFFFFFFF:FFFF:FFFFFFFFFFFFFFFFFFFFFFFFFFFFFFFFFFFF:FFFFFFFFFFFFFFFFFFFFFFFFFFFFF:FFFFF,FFFFFFFF
@A00234:352:HKFKNDSXX:3:1327:4444:36996 2:N:0:TCGCATCG+GTCAACTG
CTGTGACGTTATGGCTCCAGCCAGTTGTGATGCTTGGGATAACTGTGTGCTCACCTGCAAAAATTTCAACTCAGGATACTGATTGCTCTGCTCTGTGTGAAGTAATTGCTCTCCCGTTTCTAGTTTAGCAAGGGGCTTGTAGCTGTGCGC
+
FFFFFFFFFFFFFFFFFFFFFFFFFFFFFFFFFFFFFFFFFFFFFFFFFFFFFFFFFFFFFFFFFFFFFFFFFFFFFFFFFFFFFFFFFFFFFFFFFFFFFFFFFFFFFFFFFFFFFFFFFFFFFFFFF,FFFFFFFFFFFFFFFFFFFF
@A00234:352:HKFKNDSXX:3:1328:4526:5290 2:N:0:TCGCATCG+GTCAACTG
CTGTGACGTTATGGCTCCAGCCAGTTGTGATGCTTGGGATAACTGTGTGCTCACCTGCAAAAATTTCAACTCAGGATACTGATTGCTCTGCTCTGTGTGAAGTAATTGCTCTCCCGTTTCTAGTTTAGCAAGGGGCTTGTAGCTGTGCGC
+
FFFFFFFFFFFFFFFFFFFFFFFFFFFFFFFFFFFFFFFFFFFFFFFFFFFFFFFFFFFFFFFFFFFFFFFFFFFFFFFFFFFFFFFFFFFFFFFFFFFFFFFFFFFFFFFFFFFFFFFFFFFFFFFFFFFFFFFFFFFFFFFFFFFFFF
@A00234:352:HKFKNDSXX:3:1328:4878:6715 2:N:0:TCGCATCG+GTCAACTG
AGGGTCTTCTGCACGGAAGGTGAGTATTCACCTCTGTCATAGGGCCCAGCAAATTTCTTCAGGACAATGTCCCGGACAGCGCCCCAGGTAGCCTCGAAGTCCACGTCCCGATTCTGGTAGCGCCACTTGCAGTACACTTGAGTGGCAAAG
+
FFFFFFFFFFFFFFFFFFFFFFFFFFFFFFFFFFFFFFFFFFFFFFFFFFFFFFFFFFFFFFFFFFFFFFFFFFFFFFFFFFFFFFFFFFFFFFFFFFFFFFFFFFFFFFFFFFFFFFFFFFFFFFFFFFFFFFFFFFFFFFFFFFFFFF
@A00234:352:HKFKNDSXX:3:1328:21603:9565 2:N:0:TCGCATCG+GTCAACTG
ATACAAGTGCTGACCCTGAGCCAGCTTCCTGAGATAGAAGACATGGAAATCAGCCTTCCAAACATTCACTACTTTAACATCGACATGTCCAAAATGGGGCTGATCAACAAGGAAGAGGTTTTGCTGCCTCTGGACAACCCCTACGGCAAA
+
FFFFFFFFFFFFFFFFFFFFFFFFFFFFFFFFFFFFFFFFFFFFFFFFFFFFFFFFFFFFFFFFFFFFFFFFFFFFFFFFFFFFFFFFFFFFFFFFFFFFFFFFFFFFFFFFFFFFFFFFFFFFFFFFFFFFFFFFFFFFFFFFFFFFFF
@A00234:352:HKFKNDSXX:3:1328:1642:23876 2:N:0:TCGCATCG+GTCAACTG
CTTCCTTGTTGATCAGCCCCATTTTGGACATGTCGATGTTAAAGTAGTGAATGTTTGGAAGGCTGATTTCCATGTCTTCTATCTCAGGAAGCTGGCTCAGGGTCAGCACTTGTATGTCATAGAGGGTCTTCTGCACGGAAGGTGAGTATT
+
FFFFFFFFFFFFFFFFFFFFFFFFFFFFFFFFFFFFFFFFFFFFFFFFFFFFFFFF:FFFFFFFFFFFFFFFFFF:FFFFFFFFFFFFFFFFFFFFFFFFFFFFFFFFFFFFFFFFFFFFFFFFFFFFFFFFFFFFFFFFFFFFFFF,FF
@A00234:352:HKFKNDSXX:3:1328:24252:24643 2:N:0:TCGCATCG+GTCAACTG
CTCACCTTCCGTGCAGAAGACCCTCTATGACATACAAGTGCTGACCCTGAGCCAGCTTCCTGAGATAGAAGACATGGAAATCAGCCTTCCAAACATTCACTACTTTAACATCGACATGTCCAAAATGGGGCTGATCAACAAGGAAGAGGT
+
FFFFFFFFFFFFFFFFFFFFFFFFFFFFFFFFFFF:FFFFFFFFFFFFFFFFFFFFFFFFFFFFFFFFFFFFF,FFFF,FFFFFFFFFFFFFFFFFFFFFFFFFFFFFFF,FFFFFFFFFFFFFFFFFFFFFFFFFFFFFFFFFFFFFFF
@A00234:352:HKFKNDSXX:3:1328:16215:29293 2:N:0:TCGCATCG+GTCAACTG
CTGCCCAAGGCCACGGAGCCTGCGGTGTCTGCTAATGCAGGGCTCCACGTGCGCACAGCTACAAGCCCCTTGCTAAACTAGAAACGGAAGAGCAATTACTTCACACAGAGCAGAGCAATCAGTATCCTGAGTTGAAATTTTTGCTCTTCC
+
FFFFFF:FFFFFFFFFFFFFFFFFF,FFFFFFF::FFFFFFFFFFFFFFFFFFFFFFFFFFFF:FFFFFFFFFFFFFFFFFFF:FFFFFFFFF:FFFFFFFFFFFFFFFFF,FFFFFFFFFFFFFFFFFFF::FFFFFFFFFFFFFFFFF
@A00234:352:HKFKNDSXX:3:1329:26476:2503 2:N:0:TCGCATCG+GTCAACTG
GGGGCGCTGTCCGGGACATTGTCCTGAAGAAATTTGCTGGGCCCTATGACAGAGGTGAATACTCACCTTCCGTGCAGAAGACCCTCTATGACATACAAGTGCTGACCCTGAGCCAGCTTCCTGAGATAGAAGACATGGAAATCAGCCTTC
+
FFFFFFFFFFFFFFFFFFFFFFFFFFFFFF:FFFFFFFFFFFFFFFFFFFFFFFFFFFFFFFFFFFFFFFFFFFFFFFFFFFFFFFFFFFFFFFFFFFFFFFFFFFFFFFFFFFFFFFFFFFFFFFFFFFFFFF,FFFF:FFFFFFFFFF
@A00234:352:HKFKNDSXX:3:1329:18810:16031 2:N:0:TCGCATCG+GTCAACTG
TATGGCTCCAGCCAGTTGTGATGCTTGGGATAACTGTGTGCTCACCTGCAAAAATTTCAACTCAGGATACTGATTGCTCTGCTCTGTGTGAAGTAATTGCTCTTCCGTTTCTAGTTTAGCAAGGGGCTTGTAGCTGTGCGCACGTGGAGC
+
FFFFFFFFFFFFFFFFFFFFFFFFFFFFFFF,FFFFFFFFFFFFFFFFFFFFFFFFFFFFFFFFFFFFFFFFFFFFFFFFFFFF:FFFFF::FFFFFFFFFFFFFFFFFFFFFFFFFFFFFFFFFFF:FFFFFFFFFFFFFFFFFFFFFF
@A00234:352:HKFKNDSXX:3:1329:20030:35368 2:N:0:TCGCATCG+GTCAACTG
CTGCGGTGTCTGCTAATGCAGGGCTCCACGTGCGCACAGCTACAAGCCCCTTGCTAAACTAGAAACGGAAGAGCAATTACTTCACACAGAGCAGAGCAATCAGTATCCTGAGTTGAAATTTTTGCAGGTGAGCACACAGTTATCCCAAGC
+
FFFFFFFFFFFFFFFFFFFFFFFFFFFFFFFFFFFFFFFFFFFF:FFFFFFFFFFFFFFFFFFFFFFFFFFFFFF,FFFFFFF:FFFFFFFFFFFFFFFFFFFFFFFFFFFFFFFFFFFFFFFFFFFFFFFFFFFFF:FFFFFFFFFFFF
@A00234:352:HKFKNDSXX:3:1330:32127:1360 2:N:0:TCGCATCG+GTCAACTG
CGGTGAGGAGGAAGCTGCCTTCCAGGCTGTGACGTTATGGCTCCAGCCAGTTGTGATGCTTGGGATAACTGTGTGCTCACCTGCAAAAATTTCAACTCAGGATACTGATTGCTCTGCTCTGTGTGAAGTCATTGCTCTTCCGTTTCTAGT
+
FFFFFFFFFFFFFFFFFFFFFFFFFFF:FFFFFF:FFFFFFFFFFFFF,FFFF:FFFFFFFFFFFFFFFFF:FFFFFFFFFFFF::FFFFFFFFFFFFFFFFFFFFFFFFFF,FFFFFF,FFF:FF:F:,FFFFFFFFFFFFF,FF:FFF
@A00234:352:HKFKNDSXX:3:1330:6488:17049 2:N:0:TCGCATCG+GTCAACTG
TACCAGAATCGGGACGTGGACTTCGAGGCTACCTGGGGCGCTGTCCGGGACATTGTCCTGAAGAAATTTGCTGGGCCCTATGACAGAGGTGAATACTCACCTTCCGTGCAGAAGACCCTCTATGACATACAAGTGCTGACCCTGAGCCAG
+
FFFFFFFFFFFFFFFFFFFFF::FFFFFFFFFFFFFFFFFFFFFFF:FFFFFFFF:FF,FFFFFFF::FFFFFFFF:FFFFFFFFFFFFFFF:FFFFFFFFFFFFFFFFFFF,FFFFFFFFFFFFF:FFFFFFFFF:FFFFFFFFF,FFF
@A00234:352:HKFKNDSXX:3:1330:20238:26553 2:N:0:TCGCATCG+GTCAACTG
CCTTGCTGTTCTTGTGCCCTCTGCCTCAGACTCTGTCTTTAGGATCCGATCGTTAAGGAAATAGTCGTAAAGCACTGGCTACTGCCACATCCGTTGATCTGAACATGAGATCAAACACTGTCATCATCCTAGGGATGTCTGGGTTGTACC
+
FFFFFFFFFFFFFFFFFFFFFFFFFFFFFFFFFFFFFFFFFFFFFFFFFFFFFFFFFFFFFFFFFFFFFFFFFFFFFFFFFFFFFFFFFFFFFFFFFFFFFFFFFFFFFFFFFFFFFFFFFFFFFFFFFFFFFFFFFFFFFFFFFFFFFF
@A00234:352:HKFKNDSXX:3:1330:28013:26678 2:N:0:TCGCATCG+GTCAACTG
AGGCACAAGAACAGCAAGGAGAAATATCGCTGTGATTCTCCGATCACAGTTTTAAAGGAATCTGCCCAAGGCCACGGAGCCTGCGGTGTCTGCTAATGCAGGGCTCCACGTGCGCACAGCTACAAGCCCCTTGCTAAACTAGAAACGGAA
+
FFFFFFFF:FFFFFFFFFFFFFF:FFFFFFFFFFFFFFFFFFFFFFFFFFFFFFFFFFFFFFFFFFFFFFFFFFF:FFFFFFF:FFFFFFFFFFFFFFFFFFF:FF:FFFFF,FFFFFFFFF:FFFFFFFF:FFFFFFFFFFF:FFFFF,
@A00234:352:HKFKNDSXX:3:1330:9923:35055 2:N:0:TCGCATCG+GTCAACTG
GTTGTCCAGAGGCAGCAAAACCTCTTCCTTGTTGATCAGCCCCATTTTGGACATGTCGATGTTAAAGTAGTGAATGTTTGGAAGGCTGATTTCCATGTCTTCTATCTCAGGAAGCTGGCTCAGGGTCAGCACTTGTATGTCATAGAGGGT
+
FFFFFFFFFFFFFFFFFFFFFFFFFFFFFFFFFFFFFFFFFFFF,:FFFFFFF,FFFFF:F,F:FFFFFFFFFF:FFFFFFF:FFFFFFFFFFFFFFFFFFFFF:FFFFFFFFFFFFFFFFFFFFFFFFF,FF:FF,:FFFFFFFFFFFF
@A00234:352:HKFKNDSXX:3:1331:9489:21559 2:N:0:TCGCATCG+GTCAACTG
GGAAGGTGAGTATTCACCTCTGTCATAGGGCCCAGCAAATTTCTTCAGGACAATGTCCCGGACAGCGCCCCAGGTAGCCTCGAAGTCCACGTCCCGATTCTGGTAGCGCCACTTGCAGTACACTTGAGTGGCAAAGCATCGGTCCTTCAC
+
FFFFFFFF:FF,FFF,FFFFFFFF:FFFFFFFFFFFFFFFFFFFFFFFFFFFFFFFFFFFFFFFFFFFFFFFFFFFFFFF:FF:FFF:F:FFFFFFFFFFFFFF:F,FFFFFF:FFFFFFFFFFFFF:FFFFFFFF:FFFFFFFFFFFFF
@A00234:352:HKFKNDSXX:3:1331:19452:25285 2:N:0:TCGCATCG+GTCAACTG
TGTTGATCAGCCCCATTTTGGACATGTCGATGTTAAAGTAGTGAATGTTTGGAAGGCTGATTTCCATGTCTTCTATCTCAGGAAGCTGGCTCAGGGTCAGCACTTGTATGTCAAAGAGGGTCTTCTGCACGGAAGGTGAGTATTCACCTC
+
FFFFF:F:FFFFFF:,:F:FFFF,:FFFFF,FFFFFFFFF:,FFF,FFFFFFFFFFFFFF,FFFFFFFFFFFFFFF:FFF,:F:FFF:FFFFFF,FFF:FFFF:,F::FFFFF,FFF:,FFFFFF:FFFF,FF:F:F:FF,,F:FFFFFF
@A00234:352:HKFKNDSXX:3:1332:21034:14810 2:N:0:TCGCATCG+GTCAACTG
ATTCACTACTTTAACATCGACATGTCCAAAATGGGGCTGATCAACAAGGACGAGGTTTTGCTGCCTCTGGACAACCCCTACGGCAAAATAACCGGGACGGTGAGGAGGAAGCTGCCTTCCAGGCTGTGACGTTATGGCTCCAGCCAGTTG
+
FFFFFFFFFFFFFFF,FFFFFFFFFFFFFFFFFFFFFFFFFFFFFFFFFF,FFFFFFFFFFFFFF:FFFF:FFFF:FFFFFFFFFFFFFFFFFFFFFFFFFFFFFFFFFFFFFFFFFFFFFFFFFFFFFFFFFFFFFFFFFFFFFFF,FF
@A00234:352:HKFKNDSXX:3:1332:14145:29371 2:N:0:TCGCATCG+GTCAACTG
GACCTGTCGATGTTAAAGTAGTGAATGTTTGGAAGGCTGATTTCCATGTCTTCTATCTCAGGAAGCTGGCTCAGGGTCAGCACTTGTATGTCATAGAGGGTCTTCTGCACGGAAGGTGAGTATTCACCTCTGTCATAGGGCCCAGCAAAT
+
FFFF:FFFFFFFFFFFFFFFFFFFFF:FFFFFFFFFFFFFFFFFF,F:FFFFFFFFFFFFFFF:FFFFFFFFFFFFFFFFFFF:F,FFFF,F:FFFFFFFFFFFFF:FFF:FFFF,FFFFF:FFFFFFFFFFFFFFF,FFFFFFFFF:F,
@A00234:352:HKFKNDSXX:3:1332:6017:30953 2:N:0:TCGCATCG+GTCAACTG
TGAAGGACCGATGCTTTGCCACTCAAGTGTACTGCAAGTGGCGCTACCAGAATCGGGACGTGGACTTCGAGGCTACCTGGGGCGCTGTCCGGGACATTGTCCTGAAGAAATTTGCTGGGCCCTATGACAGAGGTGAATACTCACCTTCCG
+
FFFFFFFFFFFFFFFFFFFFFFFFFFFFFFFFFFFFFFFFFFFFFFFFFFFFFFFFFFFFFFFF:FFFFFFFFFFFFFFFFFFFFFFFFFFFFFFFFFFFFFFFFF:FFFFFFFFFFFFFFFFFFFFFFFFFFFFFFFFFFFFFFFFFFF
@A00234:352:HKFKNDSXX:3:1333:3396:11819 2:N:0:TCGCATCG+GTCAACTG
ACAGAGGTAAATACTCACCTTCCGTGCAGAAGACCCTCTATGACATACAAGTGCTGACCCTGAGCCAGCTTCCTGAGATAGAAGACATGGAAATCAGCCTTCCAAACATTCACTACTTTAACATCGACATGTCCAAAATGGGGCTGATCA
+
FFFFFFFFFFFFFFFFFFFFFFFFFFFFFFFFFFFFFFFFFFFFFFFF:FFFFFFFFFFFFFFFFFFFFFFFFFFFF:FFFFFFFFFFFFFFFFFFFFFFFFFFFFFFFFFFFFFFFFFFFFFFFFFFFFFFFFFFFFFFFFFFFFFFFF
@A00234:352:HKFKNDSXX:3:1333:31141:19382 2:N:0:TCGCATCG+GTCAACTG
TGACTATTTCCTTAACGATCGGATCCTAAAGACAGAGTCTGAGGCAGAGGGCACAAGAACAGCAAGGAGAAATATCGCTGTGATTCTCCGATCACAGTTTTAAAGGAATCTGCCCAAGGCCACGGAGCCTGCGGTGTCTGCTAATGCGGG
+
FFFFFFFFFFFFFFFFFFFFFFFFFFFFFFFFFFFFFFFFFFFFF:FFFFFF:FF:FFFFFFFFFFF,FFFFFFFFFFFFFFFFFFFFFFFFFFFFFFFFFFF:FFFFFFFFFFFFFFFFFFFFFFFFFFFFFFFFFFFFFFFFFFFFFF
@A00234:352:HKFKNDSXX:3:1333:18584:25347 2:N:0:TCGCATCG+GTCAACTG
ATGTCATAGAGGGTCTTCTGCACGGAAGGTGAGTGTTCACCTCTGTCATAGGGCCCAGCAAATTTCTTCAGGACAATGTCCCGGACAGCGCCCCAGGTAGCCTCGAAGTCCACGTCCCGATTCTGGTAGCGCCACTTGCAGTACACTTGA
+
FFFFFFFFFFFFFFFFFFFFFFFFFFFFFFF,FF,FFF,FFFFFFFFF:FFFFFFFFFFFFFFFFFFFFFFFFFFFFFFFFFFFFFFFFFFFFFFFFFFFFFFFFFFFFFFFFFFFFFFFFFFFFFFFFFFFFFFF:FFFFFFFFFFFF:
@A00234:352:HKFKNDSXX:3:1333:16134:30624 2:N:0:TCGCATCG+GTCAACTG
GAGCAATCAGTATCCTGAGTTGAAATTTTTGCAGGTGAGCACACAGTTATCCCAAGCATCACAACTGGCTGGAGCCATAACGTCACAGCCTGGAAGGCAGCTTCCTCCTCACCGTCCCGGTTATTTTGCCGTAGGGGTTGTCCAGAGGCA
+
FFFFFFFFFFFFFFFFFFFFFFFFFFFFFFFFFFFFFFFFFFFFFFFF:FFFFFFFFFFFFFF:FFFFFFFFFFFF,FFFFFFFFFFFFFFFFFFFFFFFFFFFFFFFFFFFFFFFFFFFFF:FFFFFFFFFFFFFFFFFFFFFFFFFF,
@A00234:352:HKFKNDSXX:3:1334:21088:4507 2:N:0:TCGCATCG+GTCAACTG
CGCCGTAGGGGTTGTCCAGAGGCAGCAAAACCTCTTCCTTGTTGATCAGCCCCATTTTGGACATGTCGATGTTAAAGTAGTGAATGTTTGGAAGGCTGATTTCCATGTCTTCTATCTCAGGAAGCTGGCTCAGGGTCAGCACTTGTATGT
+
FFFFFFFFFFFFFFFFFFFFFFFFFFFFFFFFFFFFFFFFFFFFFFFFFFFFFFFFFFFFFFFFFFFFFFFF,FFFF:FFFFFFFF:FFFFFFFFFFFFFFFFFFFFFFFFFFFFFFFFF:FFFFFFFFFFFFFFFFFFFFFFFFFFFFF
@A00234:352:HKFKNDSXX:3:1334:21377:7952 2:N:0:TCGCATCG+GTCAACTG
CAAAACCTCTTCCTTGTTGATCAGCCCCATTTTGGACATGTCGATGTTAAAGTAGTGAATGTTTGGAAGGCTGATTTCCATGTCTTCTATCTCAGGAAGCTGGCTCAGGGTCAGCACTTGTATGTCATAGAGGGTCTTCTGCACGGAAGG
+
FFFFFFFFFFFFFFFFFFFFFFFFFFFFF:FFFFFFFFFFFFFF:FFFFFFFFFFFFFFFFFFFFFFFFFFFFFFFFFFFFFFFFFFF:FFFFFFFF:FFFFFFFFFFFFFFFFFFFF:FFFFFFFFFFFFFFFFFFFFFFFFFFFFFFF
@A00234:352:HKFKNDSXX:3:1334:12500:13056 2:N:0:TCGCATCG+GTCAACTG
CTCAAGGTCTTGAAAACAACCCAGTCTGGATTTGAAGGATTCATCAAGGACCAGTTCACTACTCTCCCCGAGGTGAAGGACCGATGCTTTGCCACTCAAGTGTACTGCAAGTGGCGCTACCAGAATCGGGACGTGGACTTCGAGGCTACC
+
FFFFFFFFFFFFFFFFFFFFFFFFFFFFFFFFFFFFFFFFFFFFFFFFFFFFFFFFFFFFFFFFFFFFFFFFFFFFFFFFFFFFFFFFFFFFFFFFFFFFFFFFFFFFFFFFFFFFFFFFFFFFFFFFFFFFFFFFFFFFFFFFFFFFFF
@A00234:352:HKFKNDSXX:3:1334:12680:28964 2:N:0:TCGCATCG+GTCAACTG
CGAGCAGAGCAATCAGTATCCTGAGTTGAAATTTTTGCAGGTGAGCACACAGTTATCCCAAGCATCACAACTGGCTGGAGCCATAACGTCACAGCCTGGAAGGCAGCTTCCTCCTCACCGTCCCGGTTATTTTGCCGTAGGGGTTGTCCA
+
FFFFFFFFFFFF:F:FFFF:FF:FF:::FFFFFFFFFFFFF:FFF,:FFFFFFF:FFFFFFFF:F,FFFF:F,FFFF:FFFFFF:F:F::FFFFF:F:,FFFF,FFFFFFFFF,F:FF:,FF,FFFFFFF,FFF:,FFFF:,FF:FFFFF
@A00234:352:HKFKNDSXX:3:1334:20645:35900 2:N:0:TCGCATCG+GTCAACTG
TTGCAGGTGAGCACACAGTTATCCCAAGCATCACAACTGGCTGGAGCCATAACGTCACAGCCTGGAAGGCAGCTTCCTCCTCACCGTCCCGGTTATTTTGCCGTAGGGGTTGTCCAGAGGCAGCAAAACCTCAGGAAGCTGGCTCAGGGT
+
FFFFFFFFFFFFF:FFFF:FFFF,FFFFFFFFFFFFF:FFFFFFF::FFFFFF:FFF:FFFFFFFFFFFFFFFFFFF:FFFFFFFFF,FFFFFFFFFF:FFFFFFFFFFF:FFF:FFFF:FFFFFFF:F:FFFFFF,FFFFFFFFFFFFF
@A00234:352:HKFKNDSXX:3:1335:30563:2660 2:N:0:TCGCATCG+GTCAACTG
TCAAGGACCAGTTCACTACTCTCCCCGAGGTGAAGGACCGATGCTTTGCCACTCAAGTGTACTGCAAGTGGCGCTACCAGAATCGGGACGTGGACTTCGAGGCTACCTGGGGCGCTGTCCGGGACATTGTCCTGAAGAAATTTGCTGGGC
+
FFFF:FFFFF:FFFFFFFFFFFFFFFFFFF,FFFF:F:FFFF:,FF:F:FFFFFF:FF:FFFFFFFFFFF:FFFFFFFFFFFFFFFF::FFF:FF,FFFFFFFFFFFFFFFFFF,FFFFFFFFFFF:F::F,FF:FFF,FFFFFFFFFF:
@A00234:352:HKFKNDSXX:3:1335:20256:12555 2:N:0:TCGCATCG+GTCAACTG
GATGCTTGGGATAACTGTGTGCTCACCTGCAAAAATTTCAACTCAGGATACTGATTGCTCTGCTCTGTGTGAAGTAATTGCTCTTCCGTTTCTAGTTTAGCAAGGGGCTTGTAGCTGTGCGCACGTGGAGCCCTGCATTAGCAGACACCG
+
FFFFFFFFFFFFFFFFFFFFFFFFFFFFFFFFFFFFFFFFFFFFFFFFFFFFFFFFFFFFFFFFFFFFFFFFFFFFFFFFFFFFF:FFFFFFFFFFFFFF:FFFFFFFFFFFFFFFFFFF:FFFFFFFFF:FFFFFFFFFFFFFFFFFFF
@A00234:352:HKFKNDSXX:3:1336:4463:9846 2:N:0:TCGCATCG+GTCAACTG
CTGTGATCGGAGAATCACAGCGATATTTCTCCTTGCTGTTCTTGTGCCCTCTGCCTCAGACTCTGTCTTTAGGATCCGATCGTTAAGGAAATAGTCGTAAAGCACTGGCTGCTGCCACATCCGTTGATCTGAACATGAGATCAAACACTG
+
FFFFFFFFFFFFFFFFFFFFFFFFFFFFFFFFFFFFFFFFFFFFFFFFFFFFFFFFFFFFFFFFFFFFFFFFFFFFFFFFFFFFFFFFFFFFFFFFFFFFFFFFFFFFFFFFFFFFFFFFFFFFFFFFFFFFFFFFFFFFFFFFFFFFFF
@A00234:352:HKFKNDSXX:3:1336:30029:13479 2:N:0:TCGCATCG+GTCAACTG
ATGCGGTGTCTGCTAATGCAGGGCTCCACGTGCGCACAGCTACAAGCCCCTTGCTAAACTAGAAACGGAAGAGCAATTACTTCACACAGAGCAGAGCAATCAGTATCCTGAGTTGAAATTTTTGCAGGTGAGCACACAGTTATCCCAAGC
+
FFFFFFFFFFFFFFFFFFFFFFFFFFFFFFFFFFFFFFFFFFFFFFFFFFFFFFFFFFFFFFFFFFFFFFFFFFFFFFFFFFFFFFFFFFFFFFFFFFFFFFFFFFFFFFFFFFFFFFFFFFFFFFFFFFFFFFFFFFFFFFFFFFFFFF
@A00234:352:HKFKNDSXX:3:1337:9019:20619 2:N:0:TCGCATCG+GTCAACTG
CTAAAGACAGAGTCTGAGGCAGAGGGCACAAGAACAGCAAGGAGAAATATCGCTGTGATTCTCCGATCACAGTTTTAAAGGAATCTGCCCAAGGCCACGGAGCCTGCGGTGTCTGCTAATGCAGGGCTCCACGTGCGCACAGCTACAAGC
+
FFFFFFFFFFFFFFFF:FFF:FFFFFFFFFFFFFFFFF:FFFFFFFF:FFFFFFFFFFFFFFFFFFFFFFFFFFFFFF:FFFFFFFFFFFFFFFFFFFFFFFFFFFFFFFFFFFFFFFFFFFFFFFFFFFFFFFFFFFFFFFFFFFFFFF
@A00234:352:HKFKNDSXX:3:1337:9064:20635 2:N:0:TCGCATCG+GTCAACTG
CTAAAGACAGAGTCTGAGGCAGAGGGCACAAGAACAGCAAGGAGAAATATCGCTGTGATTCTCCGATCACAGTTTTAAAGGAATCTGCCCAAGGCCACGGAGCCTGCGGTGTCTGCTAATGCAGGGCTCCACGTGCGCACAGCTACAAGC
+
FFFFFFFFFFFFFFFFFFFFFFFFFFFFFFFFFFFFFFFFFFFFFFFFFFFFFFFFFFFFFFFFFFFFFFFFFFFFFFFFFFFFFFFFFFFFFFFFFFFFFFFFFFFFF,FFFFFFFFFFFFFFFFFFFFFFFFFFFFFFFFFF,FFFFF
@A00234:352:HKFKNDSXX:3:1338:18774:13432 2:N:0:TCGCATCG+GTCAACTG
GCCTAAGGCCACGGAGCCTGCGGTGTCTGCTAATGCAGGGCTCCACGTGCGCACAGCTACAAGCCCCTTGCTAAACTAGAAACGGAAGAGCAATTACTTCACACAGAGCAGAGCAATCAGTATCCTGAGTTGAAATTTTTGCAGGTGAGC
+
F:FFFFFFFFFFFFFFFFFFFFFFFFFFFFFFFFFFFFFFFFFFFFFFFFFFFFFFFFFFFFFFFFFFFFFFFFFFFFFFFFFFFFFFFFFFFFFFFFFFFFFFFFFFFFFFFFFFFFFFFFFFFFFFFFFFFFFFFFFFFFFFFFFFFF
@A00234:352:HKFKNDSXX:3:1338:19180:18490 2:N:0:TCGCATCG+GTCAACTG
GCCTAAGGCCACGGAGCCTGCGGTGTCTGCTAATGCAGGGCTCCACGTGCGCACAGCTACAAGCCCCTTGCTAAACTAGAAACGGAAGAGCAATTACTTCACACAGAGCAGAGCAATCAGTATCCTGAGTTGAAATTTTTGCAGGTGAGC
+
FFFFFFFFFFFFFFFFFFFFFFFFFFFFFFFFFFFFFFFFFFFFFFFFFFFFFFFFFFFFFFFFFFFFFFFFFFFFFFFFFFFFFFFFFFFFFFFFFFFFFFFF:FFFFFFFFFFFFFFFFFFFF,FFFFFFFFFFFFFFFFFFFFFFFF
@A00234:352:HKFKNDSXX:3:1338:3974:32957 2:N:0:TCGCATCG+GTCAACTG
AATCAGCCTTCCAAACATTCACTACTTTAACATCGACATGTCCAAAATGGGGCTGATCAACAAGGAAGAGGTTTTGCTGCCTCTGGACAACCCCTACGGCAAAATAACCGGGACGGTGAGGAGGAAGCTGCCTTCCAGGCTGTGACGTTA
+
FFFFFFFFFFFFFFFFFFFFFFF:FFFFFFFFFFFFFFFFFFFFFFFFFFFFFFFFFFFFF:FFFFFFFFFFFFFFFFFFFFFFFFFFFFFFFFF:FFFFFFFFFFFFFFFFFFFFFFFFFFFFFFFFFFFFFFFFFFFFFFFFFFF:FF
@A00234:352:HKFKNDSXX:3:1338:4300:33489 2:N:0:TCGCATCG+GTCAACTG
AATCAGCCTTCCAAACATTCACTACTTTAACATCGACATGTCCAAAATGGGGCTGATCAACAAGGAAGAGGTTTTGCTGCCTCTGGACAACCCCTACGGCAAAATAACCGGGACGGTGAGGAGGAAGCTGCCTTCCAGGCTGTGACGTTA
+
FFFFFFFFFFFFFFFFFFFFFFFFFFFFF:FFFFFFFFFFFFFFFF:FFFFFFFFFFFFFFFFFFFFFFFFFFFFFFFFFFFFFFFFFFFFFFFFFFFFF:FF:FFFFFFFFFFFFFFFFFFFFFFFFFFFFFFFFFFFFFFFFFFFFFF
@A00234:352:HKFKNDSXX:3:1339:3441:7858 2:N:0:TCGCATCG+GTCAACTG
GTAATTGCTCTTCCGTTTCTAGTTTAGCAAGGGGCTTGTAGCTGTGCGCACGTGGAGCCCTGCATTAGCAGACACCGCAGGCTCCGTGGCCTTGGGCAGATTCCTTTAAAACTGTGATCGGAGAATCACAGCGATATTTCTCCTTGCTGT
+
FFFFFFFFFFFFFFFFFFFFFFFFFFFFFFFFFFF:FFFFFFFFFFFFFFFFFFFFFFFFFFFFFFFFFFFFF:FFFFFFFFFFFFFFFFFFFFFFFFFF:FFFFFFFFFFFFFFFFFFFFFFF:FFFFFFFFFFFFFFFFFFFFFFFFF
@A00234:352:HKFKNDSXX:3:1339:21386:19022 2:N:0:TCGCATCG+GTCAACTG
TGATTGCTCTGCTCTGTGTGAAGTAATTGCTCTTCCGTTTCTAGTTTAGCAAGGGGCTTGTAGCTGTGCGCACGTGGAGCCCTGCATTAGCAGACACCGCAGGCTCCGTGGCCTTGGGCAGATTCCTTTAAAACTGTGATCGGAGAATCA
+
FFF:FFFFFFFFFF:FFFFFFFFFFFFFFFFFFFFFFFFFFFFFFFFFFFFFFFFFFFFFFF:FFFFFFFFFFFFFFFFFFFFFFFFFFFFFFF:FFFFFFFF:FFFFFF:FFF:FFFFFFFFFFFFFFFFFF:FFFFFFFFFFFF:FFF
@A00234:352:HKFKNDSXX:3:1339:1036:20635 2:N:0:TCGCATCG+GTCAACTG
CCCATGTCTTCTATCTCAGGAAGCTGGCTCAGGGTCAGCACTTGTATGTCATAGAGGGTCTTCTGCACGGAAGGTGAGTATTCACCTCTGTCATAGGGCCCAGCAAATTTCTTCAGGACAATGTCCCGGACAGCGCCCCAGGTAGCCTCG
+
FFFFFFF:FFFFFFFFFFFFFFFFFFFFFFFFFFFFFFFFFFFFFFFFFFFFFFFFFFFFFFFFFFFFFFFFFFFFFFFFFFFFFFFFFFFFFFFFFFFFFFFFFFFFFFFFFFFFFFFFFFFFFFFFFFFFFFFFFFFFFFFFFFFFFF
@A00234:352:HKFKNDSXX:3:1339:4679:22592 2:N:0:TCGCATCG+GTCAACTG
GGGTTGTCCAGAGGCAGCAAAACCTCTTCCTTGTTGATCAGCCCCATTTTGGACATGTCGATGTTAAAGTAGTGAATGTTTGGAAGGCTGATTTCAATGTCTTCTATCTCAGGAAGCTGGCTCAGGGTCAGCACTTGTATGTCATAGAGG
+
FFFFFFFF,::FFFF:::FFFFF,FF:,FF:,F,F,F,F,FFFFF,F:FF,F:F:,FFFF,FFFF,F:FFFFF:F,,:::FF:F,F,FFFFFFFF,,FFFFFF:F:FFF,,FFF,F,FFFFF:FF:FFF,FFF:FFFFFF:FFFFF:FFF
@A00234:352:HKFKNDSXX:3:1339:2239:31015 2:N:0:TCGCATCG+GTCAACTG
GAAGGACCGATGCTTTGTCACTCAAGTGTACTGCAAGTGGCGCTACCAGAATCGGGACGTGGACTTCGAGGCTACCTGGGGCGCTGTCCGGGACATTGTCCTGAAGAACTTTGCTGGGCCCTATGACAGAGGTGAATACTCACCTTCCGT
+
FFFFFFFFFFFFFFFFFFFFFFFFFFFFF:FFFFFFFFFFFFFFFFFFFFFFFFFFFFFFFFFFFFFFFFFFFFFFFFFFFFFFFFFFFFFFFF:FFFFFF:FF:F::,FFFFFFFFFF:FFFFFFFFFFFFFFF:F:FFFFFFFFFFFF
@A00234:352:HKFKNDSXX:3:1340:19967:12305 2:N:0:TCGCATCG+GTCAACTG
AGCAGACACCGCAGGCTCCGTGGCCTTGGGCAGATTCCTTTAAAACTGTGATCGGAGAATCACAGCGATATTTCTCCTTGCTGTTCTTGTGCCCTCTGCCTCAGACTCTGTCTTTAGGATCCGATCGTTAAGGAAATAGTCGTAAAGCAC
+
FFFFFFFFFFFFFFFFFFFFFFFFFFFFFFF:FFFFFFFFFFFFFFFFFFFFFFFFFF,FFFFFFFFFFFFFFFFFFFFFFFFFFFFFFFFFFFFFFFFFFFFFFFFFFFFF:FFFFFFFFFFFFFF,FFFFFFFFFFFFFFF:FFFFFF
@A00234:352:HKFKNDSXX:3:1340:10375:13823 2:N:0:TCGCATCG+GTCAACTG
GCAGGCTCCGTGGCCTTGGGCAGATTCCTTTAAAACTGTGATCGGAGAATCACAGCGATATTTCTCCTTGCTGTTCTTGTGCCCTCTGCCTCAGACTCTGTCTTTAGGATCCGATCGTTAAGGAAATAGTCGTAAAGCACTGGCTGCTGC
+
FFFFFFFFFFFFFFFFFFFFFFFFFFFFFFFFFFFFFFFFFFFFFFFF,FFFFFFFFFFFFFFFFFFFFFFFFFFFFFFFFFFFFFFFFFFFFFFFFFFFFFFFFFFFFFFFFFFFF:F:FFFFFFFFFFFFF::FFFFFFFFFFFFFFF
@A00234:352:HKFKNDSXX:3:1340:17445:17644 2:N:0:TCGCATCG+GTCAACTG
CGCAGGCTCCGTGGCCTTGGGCAGATTCCTTTAAAACTGTGATCGGAGAATCACAGCGATATTTCTCCTTGCTGTTCTTGTGCCCTCTGCCTCAGACTCTGTCTTTAGGATCCGATCGTTAAGGAAATAGTCGTAAAGCACTGGCTGCTG
+
FFFFFFFFFFFFFFFFFFFFFFFFFFFFFFFFFFFFFFFFFFFFFFFFFFFFFFFFFFFFFFFFFFFFFFFFFFFFFFF:FFFFFFFFFFFFFFFFFFFFFFFFFFFFFFFFFFFFFFFFFFFFFFFFFFFF,FFFFFFFFFFFFFFFFF
@A00234:352:HKFKNDSXX:3:1340:19976:24064 2:N:0:TCGCATCG+GTCAACTG
CTCCTCCTCACCGTCCCGGTTATTTTGCCGTAGGGGTTGTCCAGAGGCAGCAAAACCTCTTCCTTGTTGATCAGCCCCATTTTGGACATGTCGATGTTAAAGTAGTGAATGTTTGGAAGGCTGATTTCCATGTCTTCTATCTCAGGAAGC
+
FFFFFFFFFFFFFFFFFFFFFFFFFFFFFFFFFFFFFFFFFFFFFFFFFFFF,FFFFFFFFFFFFFFFFFFFFFFFFFFFFFFFFFFFFFFFFF,FFFFF,FFFF:FFFFFFFFFFFFFFFFFFFFFFF:FFFFFFFF::FFFFFFFFFF
@A00234:352:HKFKNDSXX:3:1340:20853:30279 2:N:0:TCGCATCG+GTCAACTG
AGTGAATGTTTGGAAGGCTGATTTCCATGTCTTCTATCTCAGGAAGCTGGCTCAGGGTCAGCACTTGTATGTCATAGAGGGTCTTCTGCACGGAAGGTGAGTATTCACCTCTGTCATAGGGCCCAGCAAATTTCTTCAGGACAATGTCCC
+
FFFFF:,F,FFFFFFFFFFFFFFFFFFFFFFFFFFFFFFFF:FFFFFFFFFFFFFFFFFFFFFF:FFFFFFFFFFFFFFFFFFFFFF:FFFFFFFFFFFFFFFFF:FFFFFFFFFFFFFF:FFFFFFFFFFFFFFF:FFFF::FFFFF:F
@A00234:352:HKFKNDSXX:3:1340:20889:30311 2:N:0:TCGCATCG+GTCAACTG
AGTGAATGTTTGGAAGGCTGATTTCCATGTCTTCTATCTCAGGAAGCTGGCTCAGGGTCAGCACTTGTATGTCATAGAGGGTCTTCTGCACGGAAGGTGAGTATTCACCTCTGTCATAGGGCCCAGCAAATTTCTTCAGGACAATGTCCC
+
FFFFFFFFFFFFFFFFFFFFFFFFFFFFFFFFFFFFFFFFFFFFFFFFFFFFFFFFFFFFFFFFFFFFFFFFFFFFFFFFFFFFFFFFFFFFFFFFFFFFFFFFFFFFFFFFFFFFFFFFFFFFFFFF,FFFFFFFFFFFFFFFFFFFFF
@A00234:352:HKFKNDSXX:3:1341:6958:1454 2:N:0:TCGCATCG+GTCAACTG
CTTTGCCACTCAAGTGTACTGCAAGTGGCGCTACCAGAATCGGGACGTGGACTTCGAGGCTACCTGGGGCGCTGTCCGGGACATTGTCCTGACGAAATTTGCTGGGCCCTATGACAGAGGTGAATACTCACCTTCCGTGCAGAAGACCCT
+
FFFFFFFFFFFFFFFFFFFFFFFFFFFFFFFFFFFFFF:FFFFFFFFFFFFFFFFFFFFFFFFFFFFFFFFFFFFFFFFFFFFFFFFFFFF:,F:FFFFFFFFFFFFFFFFFFFFFFFFFFFFFFFFFFFFFFFFFFFFFFFFFF:FFFF
@A00234:352:HKFKNDSXX:3:1341:17400:2879 2:N:0:TCGCATCG+GTCAACTG
CTCCCCTTCTAGATGTGCCCTTCAGTCTGATCCACAGACCAGGAGACTCACCCTTCAAACAAAACTGTCTTTCCTCTTGGAGCCTCAATCAAATGCAAATCACTCCTCAGCTGGGGTTGGAAGTTCAAGCCCCCCTGCCCTCCTCCATGA
+
FFFFFFFFFFFFFFFFFFFF:FFFFFFFFFFFFFFFFFFFFFFFFFFFFFFFFFFFFFFFFFFFFFFFFFFFFFFFFFFFFFFFFFFFFFFFFFFFFFFFFFFFFFFFFFFFFFFFFFFFFFFFFFFFFFFFFFFFF,FFFFFFFFFFFF
@A00234:352:HKFKNDSXX:3:1341:16830:18584 2:N:0:TCGCATCG+GTCAACTG
AGTAATTGCTCTTCCGTTTCTAGTTTAGCAAGGGGCTTGTAGCTGTGCGCACGTGGAGCCCTGCATTAGCAGACACCGCAGGCTCCGTGGCCTTGGGCAGATTCCTTTAAAACTGTGATCGGAGAATCACAGCGATATTTCTCCTTGCTG
+
FFFFFFFFFFFFFFFFFFFFFFFFFFFFFFFFFFFFFFFFFFFFFFFFFFFFFFFFFFFFFFFFFFFFFFFFFFFFFFFFFFFFFFF:FFFFFFFFFFFFF:FFFFFFFFFFFFFFFFFFFFFFFFFFFFFFFFFFFFFFFFFFFFFFFF
@A00234:352:HKFKNDSXX:3:1341:7717:20087 2:N:0:TCGCATCG+GTCAACTG
CTTCTGCACGGAAGGTGAGTATTCACCTCTGTCATAGGGCCCAGCAAATTTCTTCAGGACAATGTCCCGGACAGCGCCCCAGGTAGCCTCGAAGTCCACGTCCCGATTCTGGTAGCGCCACTTGCAGTACACTTGAGTGGCAAAGCATCG
+
FFFFFFFFFFFFFFFFFFFFFFFFFFFFFFFFF,:FFFFFFFFFFFFFFFFFFFFFFFFFFFFFFFFFFFFFFFFFFFFFFFFFFFFFFFFFFFFFFFFFFFFFFFFFFFFFFFFFFFFFFFFFFFFFFFFFFFFFFFFFFFFFFFFFFF
@A00234:352:HKFKNDSXX:3:1341:17237:24956 2:N:0:TCGCATCG+GTCAACTG
TGAGCACACAGTTATCCCAAGCATCACAACTGGCTGGAGCCATAACGTCACAGCCTGGAAGGCAGCTTCCTCCTCACCGTCCCGGTTATTTTGCCGTAGGGGTTGTCCAGAGGCAGCAAAACCTCTTCCTTGTTGATCAGCCCCATTTTG
+
FFFFFFFFFFFFFFFFFFFFFFFFFFFFFFFFFFFFFFFFFFFFFFFFFFFFFFFFFFFFFFFFFFFFFFFFFFFFFFFFFFFFFFFFFFFFFFFFFFFFFFFFFFFFFFFFFFFFFFFFFFFFFFFFFFFFFFFFFFFFFFFFFFFFFF
@A00234:352:HKFKNDSXX:3:1341:19099:27993 2:N:0:TCGCATCG+GTCAACTG
CAGAGGGCACAAGAACAGCAAGGAGAAATATCGCTGTGATTCTCCGATCACAGTTTTAAAGGAATCTGCCCAAGGCCACGGAGCCTGCGGTGTCTGCTAATGCAGGGCTCCACGTGCGCACAGCTACAAGCCCCTTGCTAAACTAGAAAC
+
FFFFFFFFFFFFF:FFFFFFFFFFFFFFFFFFFFFFFFFFFFFFFFFFFFFFFF:FFFF:FFFFFFFFFFFFFFFFFFFFFFFF::FFFFFFFFFFFF:FFFFFFFFFFFFFFFFFFFFFFFFFFFFFFFFFFFFFFF:FFFFFFFFFFF
@A00234:352:HKFKNDSXX:3:1341:5014:29559 2:N:0:TCGCATCG+GTCAACTG
CCACGGAGCCTGCGGTGTCTGCTAATGCAGGGCTCCACGTGCGCACAGCTACAAGCCCCTTGCTAAACTAGAAACGGAAGAGCAATTACTTCACACAGAGCAGAGCAATCAGTATCCTGAGTTGAAATTTTTGCAGGTGAGCACACAGTT
+
FFFFFFFFFFFFFFFFFFFFFFFFFFFFFFFFFFFFFFFFFFFFFF,FFFFFFFFFFFFFFFFFFFFFFFFFFFFFFFFFFFFFFFFFFFFFFFFFFFFFFFFFFFF:FFFFFFFF:FFFFFFFFFFFFFFFF,:FFFFFFF:FFFFFFF
@A00234:352:HKFKNDSXX:3:1341:31421:31798 2:N:0:TCGCATCG+GTCAACTG
GCAAAATAACCGGGACGGTGAGGAGGAAGCTGCCTTCCAGGCTGTGACGTTATGGCTCCAGCCAGTTGTGATGCTTGGGATAACTGTGTGCTCACCTGCAAAAATTTCAACTCAGGATACTGATTGCTCTGCTCTGTGTGAAGTAATTGC
+
FFFFFFFFFFFFFFFFFFFFFFFFFFFFFFFFFFFFFFFFFFFFFFFFFFFFFFFFFFFFFFFFFFFF:FFFFFF:FF:FFFFFFFFFFFFFFFFFFFFFFFFF,F::FFFFFFFFFFFFFFF:FFFFFFFFFFFFFFFFFFF:FFF:FF
@A00234:352:HKFKNDSXX:3:1342:27199:16376 2:N:0:TCGCATCG+GTCAACTG
GTGATGCTTGGGATAACTGTGTGCTCACCTGCAAAAATTTCAACTCAGGATACTGATTGCTCTGCTCTGTGTGAAGTAATTGCTCTTCCGTTTCTAGTTTAGCAAGGGGCTTGTAGCTGTGCGCACGTGGAGCCCTGCATTAGCAGACAC
+
FFFFFFFFFFFFFFFFFFFFFFFFFFFFFFFFFFFFFFFFFFFFFFFFFFFFFFFFFFFFFFFFFFFFFFFFFFFFFF:FFFFFFFFFFFFFFFFFFFFFFFFFFFFFFFFFFFFFFFFFFFFFFFFFFFFF:FFFFFFFFFFFFFFFFF
@A00234:352:HKFKNDSXX:3:1343:30291:28494 2:N:0:TCGCATCG+GTCAACTG
GGGGTTGTCCAGAGGCAGCAAAACCTCTTCCTTGTTGATCAGCCCCATTTTGGACATGTCGATGTTAAAGTAGTGAATGTTTGGAAGGCTGATTTCCATGTCTTCTATCTCAGGAAGCTGGCTCAGGGTCAGCACTTGTATGTCATAGAG
+
FFFFFFFFFFFFFFFFFFFFFFFFFFFFFFFFFFFFFFFFFFFFFFF:FFFFFFFFFFFFFFFF:FFFFFFFFFFFFFFFFFFFFFFFFFFFFFFFFFFFFFFFFFFFFFFFFFFFFFFFFFFF:FFFFFFFFF::FFFFFFFFFFFFFF
@A00234:352:HKFKNDSXX:3:1343:29568:31876 2:N:0:TCGCATCG+GTCAACTG
GGGGTTGTCCAGAGGCAGCAAAACCTCTTCCTTGTTGATCAGCCCCATTTTGGACATGTCGATGTTAAAGTAGTGAATGTTTGGAAGGCTGATTTCCATGTCTTCTATCTCAGGAAGCTGGCTCAGGGTCAGCACTTGTATGTCATAGAG
+
FFFFFFFFFFFFFFFFFFFFFFFFFFFFFFFFFFFFFFFFFFFFFFF:FFFFFFFFFFF:FFFFFFF:FFFFFFFFFFF:FFFFF:FFFFFFFFFFFFFFFFFFF,FFFFFFFFFFFFFFFFFFFFFFFFFFF::F,FFF:FFFFFFFFF
@A00234:352:HKFKNDSXX:3:1343:18728:36652 2:N:0:TCGCATCG+GTCAACTG
GTTGGTGAGCACACAGTTATCCCAAGCATCACAACTGGCTGGAGCCATAACGTCACAGCCTGGAAGGCAGCTTCCTCCTCACCGTCCCGGTTATTTTGCCGTAGGGGTTGTCCAGAGGCAGCAAAACCTCTTCCTTGTTGATCAGCCCCA
+
FFFFFFFFFFFFFFFFFFFFFFFFFFFFFFFFFFFFFFFFFFFFFFFFFFFFFFFFFFFFFFFFFFFFFFFFFFFFFFFFFFFFFFFFFFFFFFFFFFFFFFFFFFF:FFFFFFFFFFFFFFFFFFFFFFFFFFFFFFFFFFFFFFFFFF
@A00234:352:HKFKNDSXX:3:1344:29577:33959 2:N:0:TCGCATCG+GTCAACTG
GAAATTTTTGCAGGTGAGCACACAGTTATCCCAAGCATCACAACTGGCTGGAGCCATAACGTCACAGCCTGGAAGGCAGCTTCCTCCTCACCGTCCCGGTTATTTTGCCGTAGGGGTTGTCCAGAGGCAGCAAAACCTCTTCCTTGTTGA
+
FFFFFFFFFFFFFFFFFFFFFFFFFFFFFFFFFFFFFFFFFFFFFFFFFFFFFFFFFFFFFFFFFFFFFFFFFFFFFFFFFFFFFFFFFFFFFFFFFFFFFFF:FFFF:FFFFFFFF:FFFFFFFFFFFFFFFFFFFFFFFF:FFFFFFF
@A00234:352:HKFKNDSXX:3:1344:16685:34616 2:N:0:TCGCATCG+GTCAACTG
AAGTAATTGCTCTTCCGTTTCTAGTTTAGCAAGGGGCTTGTAGCTGTGCGCACGTGGAGCCCTGCATTAGCAGACACCGCAGGCTCCGTGGCCTTGGGCAGATTCCTTTAAAACTGTGATCGGAGAATCACAGCGATATTTCTCCTTGCT
+
FFFFFFFFFFFFFFFFFFFFFFFFFFFFFFFFFFFFFFFFFFFFFFFFFFFFFFFFFFF:FFFFFFFFFF:FFFFFFFFFFFFFFFFFFFFFFFFFFFFFFFFFFFF:FFFFFFFFFFFFFFFFFFFFFFFFFFFFFFFFFFFFFFFFFF
@A00234:352:HKFKNDSXX:3:1345:14145:30499 2:N:0:TCGCATCG+GTCAACTG
TCAGTATCCTGAGTTGAAATTTTTGCAGGTGAGCACACAGTTATCCCAAGCATCACAACTGGCTGGAGCCATAACGTCACAGCCTGGAAGGCAGCTTCCTCCTCACCGTCCCGGTTATTTTGCCGTAGGGGTTGTCCAGAGGCAGCAAAA
+
FFFFFFFFFFFFFFFFFFFFFFFFFFFFFFFFFFFFFFFFFFFFFFFFFFFFFFFFFFFFFFFFFFFFFFFFFFFFFFFFFFFFFFFFFFFFFFFFFFFFFFFFFFFFFFFFFFFFFFFFFFFFFFFFFFFFFFFFFFFFFFFFFFFFFF
@A00234:352:HKFKNDSXX:3:1345:13982:30624 2:N:0:TCGCATCG+GTCAACTG
TCAGTATCCTGAGTTGAAATTTTTGCAGGTGAGCACACAGTTATCCCAAGCATCACAACTGGCTGGAGCCATAACGTCACAGCCTGGAAGGCAGCTTCCTCCTCACCGTCCCGGTTATTTTGCCGTAGGGGTTGTCCAGAGGCAGCAAAA
+
FFFFFFFFFFFFFFFFFFFFFFFFFFFFFFFFFFFFFFFFFFFFFFFFFFFFFFFFFFFFFFFFFFFFFFFFFF:FF:FFFFFFFFFFFFFFFFFFFFFFFFFFFFFFFFFFFFFFFFFFFFFFF:FFFFFFFFFF:FFFFFFFFFF,FF
@A00234:352:HKFKNDSXX:3:1346:26720:4648 2:N:0:TCGCATCG+GTCAACTG
CATCCCAGATCTTCCTCACCCACCCAACTTCATGGTCTTTCTCGCTCTCCCGAGGCCAGCTTGGGTTCATGTGACCCCTTCTAGATGTGCCCTTCAGTCTGATCCACAGACCAGGAGACTCACCCTTCAAACAAAACTGTCTTTCCTCTT
+
FFFFFFFFFFFFFFFFFFFFFFFFFFFFFFFFFFFFFFFFFFFFFFFFFFFFFFFFFFFFFFFFFFFFFFFFFFFFFF:FFFFFFFFFFFFFFFFFFFFFFFFFFFFFFFFFFFFFFFFFFFFFFFFFFF:FFFFFFFFFFFFFFFFFFF
@A00234:352:HKFKNDSXX:3:1346:19470:10661 2:N:0:TCGCATCG+GTCAACTG
GATATTTCTCCTTGCTGTTCTTGTGCCCTCTGCCTCAGACTCTGTCTTTAGGATCCGATCGTTAAGGAAATAGTCGTAAAGCACTGGCTGCTGCCACATCCGTTGATCTGAACATGAGATCAAACACTGTCATCATCCTAGGGATGTCTG
+
FFFFFFFFFFFFFFFFFFFFFFFFFFFFFFFFFFFFFFFFFFFFFFFFFFFFFFFFFFFFFF,F:FFFFFFFFFFFFFFFFFFFF:FFFFFFFFFFFFFFFFFFFFFFFFFFFFFFFFFFFFFFFFFFF:FFFFFFFFF,FFFFFFFFFF
@A00234:352:HKFKNDSXX:3:1346:4761:24706 2:N:0:TCGCATCG+GTCAACTG
GAAGGATTCATCAAGGACCAGTTCACTACTCTCCCCGAGGTGAAGGACCGATGCTTTGCCACTCAAGTGTACTGCAAGTGGCGCTACCAGAATCGGGACGTGGACTTCGAGGCTACCTGGGGCGCTGTCCGGGACATTGTCCTGAAGAAA
+
FFFFF:FF:FFFFFFFFFFFFF:FF,,:FFFFFFFFFFFFFFFFFFFFFFFFFFFFF:FFFFFFFFFFFFFFFFFFFFFFFFFFF,FF:F:FFF,FFFFF:FFF,FFFFFFFFFFFFFFF:FFFFFFFFFFFFF:FFFFFFFFFF,FFF,
@A00234:352:HKFKNDSXX:3:1346:17237:24768 2:N:0:TCGCATCG+GTCAACTG
AGAAGACCCTCTATGACATACAAGTGCTGACCCTGAGCCAGCTTCCTGAGATAGAAGACATGGAAATCAGCCTTCCAAACATTCACTACTTTAACATCGACATGTCCAAAATGGGGCTGATCAACAAGGAAGAGGTTTTGCTGCCTCTGG
+
FFF:FFFFFFFFFFFFFFFFFFFFFFFFFFFFFFFFFFFFFFFFFFFFFFFFFFFFFFFFFFFFFFFFFFFFFFFFFFFFFFFFFFFFFFFFFFFFFFFFFFFFFFFFFFFFFFFFFFFFFFFFFFFFFFFFFFFFFFFFFFFFFFFFFF
@A00234:352:HKFKNDSXX:3:1346:31476:30984 2:N:0:TCGCATCG+GTCAACTG
CGACTATTTCCTTAACGATCGGATCCTAAAGACAGAGTCTGAGGCAGAGGGCACAAGAACAGCAAGGAGAAATATCGCTGTGATTCTCCGATCACAGTTTTAAAGGAATCTGCCCAAGGCCACGGAGCCTGCGGTGTCTGCTAATGCAGG
+
FFFFFFFFFFFFFFFFFFFFFFFFF:FFFFFFFFFFFFFFFFFFFFFFFFFFFFFF:FFF,FFFFFFFFFFFFFFF:FFFFFFFFFFFFFFFFFFFFFFF:FFF:FF,FFFFF:,FFFFFFFFFFFFFFFFFFFFFFFFFFFFFFFFFFF
@A00234:352:HKFKNDSXX:3:1346:31647:31375 2:N:0:TCGCATCG+GTCAACTG
CGACTATTTCCTTAACGATCGGATCCTAAAGACAGAGTCTGAGGCAGAGGGCACAAGAACAGCAAGGAGAAATATCGCTGTGATTCTCCGATCACAGTTTTAAAGGAATCTGCCCAAGGCCACGGAGCCTGCGGTGTCTGCTAATGCAGG
+
FFFFFFFFFFFFFFFFFFFFFFFFFFFFFFFFFFFFFFFFFFFFFFFFFFFFFFFFFFFFFFFFFFFFFFFFFFFFFFFFFFFFFFFFFFFFFFFFFFFFFFF:FFF:FFFFFFFFFFFFFFFFFFFFFFFFFFFFFFFFFF:FFFFFFF
@A00234:352:HKFKNDSXX:3:1346:30581:33818 2:N:0:TCGCATCG+GTCAACTG
CGACTATTTCCTTAACGATCGGATCCTAAAGACAGAGTCTGAGGCAGAGGGCACAAGAACAGCAAGGAGAAATATCGCTGTGATTCTCCGATCACAGTTTTAAAGGAATCTGCCCAAGGCCACGGAGCCTGCGGTGTCTGCTAATGCAGG
+
FFFFFFFFFFFFF,FFFFFFFFFFFFFFFFFFFFFFFFFFFFFFF,FFFFFFFFFFFFFFFFFFFFFFFF:FFFFFFFFFFFFFFFFFFFFFFFFFFFFF:FFFFFFFFFFFFFFFFFFFF,FFFFFFFFFFFFFFFFFFFF:FFFFFFF
@A00234:352:HKFKNDSXX:3:1346:2691:35963 2:N:0:TCGCATCG+GTCAACTG
GTGGAGCCCTGCATTAGCAGACACCGCAGGCTCCGTGGCCTTGGGCAGATTCCTTTAAAACTGTGATCGGAGAATCACAGCGATATTTCTCCTTGCTGTTCTTGTGCCCTCTGCCTCAGACTCTGTCTTTAGGATCCGATCGTTAAGGAA
+
FFFFFFFFFFFFFFFFFFFFFFFFFFFFFFFFFFFFFFFFFFFFFFFFFFFFFFFFFFFFFFFFFFFFFFFFFFFFFFFFFFFFFFFFFFFFFFFFFFFFFFFFFFFFFFFFFFFFFFFFFFFFFFFFFFFFFFFF:FFFFFFFFFFFFF
@A00234:352:HKFKNDSXX:3:1347:29921:6245 2:N:0:TCGCATCG+GTCAACTG
GCAGAGTCTGAGGCAGAGGGCACAAGAACAGCAAGGAGAAATATCGCTGTGATTCTCCGATCACAGTTTTAAAGGAATCTGCCCAAGGCCACGGAGCCTGCGGTGTCTGCTAATGCAGGGCTCCACGTGCGCACAGCTACAAGCCCCTTG
+
,:FFFF,F:FFFFFFFFFFFFFFFFFFFFFFFFFFFF:FFFFFF,FFFFFFFFFFFFFFFF:FFFFFFFFFFF:FFFF:FFFFFFF,FFFFF:FFFFFFF,FFFFFFF:FFFF:FFFF,FFFF,FFFFFFFFFFFF:FFFFF::F,FFFF
@A00234:352:HKFKNDSXX:3:1347:32895:9737 2:N:0:TCGCATCG+GTCAACTG
TCTCGGTTATTTTGCCGTAGGGGTTGTCCAGAGGCAGCAAAACCTCTTCCTTGTTGATCAGCCCCATTTTGGACATGTCGATGTTAAAGTAGTGAATGTTTGGAAGGCTGATTTCCATGTCTTCTATCTCAGGAAGCTGGCTCAGGGTCA
+
FFFFFFFFFFFFFFFFF:FFFFFFFFFFFFFFFFFFFFFFF:FFFFFFFFFFFFFFFFFFFFFFFFFFFFFFF,FFFFF:FFFFFFFFFFFFFFFFFFFFFFFFFFFFFFFFFFFFFFFF,FFFFFFFFFF:FFFFFFFFFFF:FFFFFF
@A00234:352:HKFKNDSXX:3:1347:30680:17049 2:N:0:TCGCATCG+GTCAACTG
GATTCATCAAGGACCAGTTCACTACTCTCCCCGAGGTGAAGGACCGATGCTTTGCCACTCAAGTGTACTGCAAGTGGCGCTACCAGAATCGGGACGTGGACTTCGAGGCTACCTGGGGCGCTGTCCGGGACATTGTCCTGAAGAAATTTG
+
FFFFFFFFFFFFFFFFFFFFFFFFFFFFFFFFF,FF:FF,FFFFFFFFFFFFFF:FFFFFF:FFFFFFFFFF:FF:FFFFFFFFFFFFFFFFFFFFFFFFFFFFFFFFFFFFFFFFFFFFFFFFFFFFFFF,:FFFFFFFF,FFFFF:FF
@A00234:352:HKFKNDSXX:3:1347:1850:18568 2:N:0:TCGCATCG+GTCAACTG
CCAGCAAATTTCTTCAGGACAATGTCCCGGACAGCGCCCCAGGTAGCCTCGAAGTCCACGTCCCGATTCTGGTAGCGCCACTTGCAGTACACTTGAGTGGCAAAGCATCGGTCCTTCACCTCGGGGAGAGTAGTGAACTGGTCCTTGATG
+
FFFFFFFFFFFFFFFFFFFFFFFFFFFFFFFFFFFFFFFFFFFFFFFFFFFFFFFFFFFFFFFFFFFFFFFFFFFFFFFFFFFFFFFFFFFFFFFFFFFFFFFFFFFFFFFFFFFFFFFFFFFFFFFFFFFFFFFFFFFFFFFFFFFFFF
@A00234:352:HKFKNDSXX:3:1348:12038:2174 2:N:0:TCGCATCG+GTCAACTG
GCCTTCCAAACATTCACTACTTTAACATCGACATGTCCAAAATGGGGCTGATCAACAAGGAAGAGGTTTTGCTGCCTCTGGACAACCCCTACGGCAAAATAACCGGGACGGTGAGGAGGAAGCTGCCTTCCAGGCTGTGACGTTATGGCT
+
FFFFFFFFFFFFFFFFFFFF:FFFFF,FFFFFFFFFFFFFFF:FFFFFFFFFFFFFFFFFFFFFFFFFFFFFFFFFFFFFFFFF:FFFFFFFFFFFFFFFFFFFFFFFFFFFF:FFFFFF:FFFFFFFFFFFFFFFFFFFFFFFFFFFFF
@A00234:352:HKFKNDSXX:3:1348:27697:8218 2:N:0:TCGCATCG+GTCAACTG
CCAGAATCGGGACGTGGACTTCGAGGCTACCTGGGGCGCTGTCCGGGACATTGTCCTGAAGAAATTTGCTGGGCCCTATGACAGAGGTGAATACTCACCTTCCGTGCAGAAGACCCTCTATGACATACAAGTGCTGACCCTGAGCCAGCT
+
FFFFFFFFFFFFFFFFFFFFFFFFFFFFFFFFFFFFFFFFFFFFFFFFFFFFFFFFFFFFFFFFFFFFFFFFFFFFFFFFFFFFFFFFFFFFFFFFFFFFFFFFFFFFFFFFFFFFFFFFFFFFFFFFFFFFFFFFFFFFFFFFFFFFFF
@A00234:352:HKFKNDSXX:3:1348:26747:24111 2:N:0:TCGCATCG+GTCAACTG
TCTCCGATCACAGTTTTAAAGGAATCTGCCCAAGGCCACGGAGCCTGCGGTGTCTGCTAATGCAGGGCTCCACGTGCGCACAGCTACAAGCCCCTTGCTAAACTAGAAACGGAAGAGCAATTACTTCACACAGAGCAGAGCAATCAGTAT
+
FFFFFFFFFFFFFFFFFFFFFFF:FFFFFFFFFFFFFFFFFFFFFFFFFFFFFFFFFFFFFFFFFFFFFFFF:FFF:FFFFFFFFFFFFFFFFFFFFFFFFFFFFFFFFFFFFFFFFFFFFF:FFFFFFFFFFFFFFFFFFFFFFFF:FF
@A00234:352:HKFKNDSXX:3:1349:6207:12931 2:N:0:TCGCATCG+GTCAACTG
GTACAAGAACAGCAAGGAGAAATATCGCTGTGATTCTCCGATCACAGTTTTAAAGGAATCTGCCCAAGGCCACGGAGCCTGCGGTGTCTGCTAATGCAGGGCTCCACGTGCGCACAGCTACAAGCCCCTTGCTAAACTAGAAACGGAAGA
+
FF:FFFFFFFFFFFFFFFFF,FFFFFFFFFFFFFFFFFFFFFFFFFFFFFFFFFFFFFFFFFFFFFFFFFFFFFFFFFFFFFFFFFFFFFFFFFFFFFFFFFFFFFFFFFFFFFFFFFFFFF:FFFFF:FFFF:FFFF:FF:FFFFF:FF
@A00234:352:HKFKNDSXX:3:1349:28013:17284 2:N:0:TCGCATCG+GTCAACTG
AAGGGGCTTGTAGCTGTGCGCACGTGGAGCCCTGCATTAGCAGACACCGCAGGCTCCGTGGCCTTGGGCAGATTCCTTTAAAACTGTGATCGGAGAATCACAGCGATATTTCTCCTTGCTGTTCTTGTGCCCTCTGCCTCAGACTCTGTC
+
FFFFFFFFFFFFFFFFFFFFFFFFFFFFFFFFFFFFFFFFFFFFFFFFFFFFFFFFFFFFFFFFFFFFFFFFFFFFFFFFFFFFFFFFFFFFFFFFFFFFFFFFFFFF:F:FFFFFFFFFFFFFFFFFFFFFFFFFFFFFFFFFFFFFFF
@A00234:352:HKFKNDSXX:3:1349:22525:23093 2:N:0:TCGCATCG+GTCAACTG
ATCGGATCCTAAAGACAGAGTCTGAGGCAGAGGGCACAAGAACAGCAAGGAGAAATATCGCTGTGATTCTCCGATCACAGTTTTAAAGGAATCTGCCCAAGGCCACGGAGCCTGCGGTGTCTGCTAATGCAGGGCTCCACGTGCGCACAG
+
FFFFFFFFFFFFFFFFFFFFFFFFFFFF:FFFFFF:FFFFFFFFFFFFFFFFFFFFFFFFFFFFFFFFFFFFFFFFFF:FFFFFF::FFFFFFFFFFFFFFFFFFFFF:FFFFFFFFFFFFFFFFFFFFFFFFFFFFFFFFFFFFFFFFF
@A00234:352:HKFKNDSXX:3:1349:16315:23077 2:N:0:TCGCATCG+GTCAACTG
CCACAGGTAGCCTCGAAGTCCACGTCCCGATTCTGGTAGCGCCACTTGCAGTACACTTGAGTGGCAAAGCATCGGTCCTTCACCTCGGGGAGAGTAGTGAACTGGTCCTTGATGAATCCTTCAAATCCAGACTGGGTTGTTTTCAAGACC
+
FFFFFFFFFFFFFFFFFFFFFFFFFFFFFFFFFFFFFFFFFFFFFF:FFFFFFFF:FFFFFFFFFFFFFFFFFFFFFFFFFFFFFFFFFFFFFFFFFFFFFFFFFFFFFFFFFFFFFFFFFFFFFFFFFFFFFFFFFFFFFFFFFFFFFF
@A00234:352:HKFKNDSXX:3:1349:30481:25066 2:N:0:TCGCATCG+GTCAACTG
CCTGGGGCGCTGTCCGGGACATTGTCCTGAAGAAATTTGCTGGGCCCTATGACAGAGGTGAATACTCACCTTCCGTGCAGAAGACCCTCTATGACATACAAGTGCTGACCCTGAGCCAGCTTCCTGAGATGGAAGACATGGAAATCAGCC
+
FFFFFFFFFFFFFFFFFF:FFFFFFFFFF:FFFFFFFFFFFFFFFFFFFFFFFFFFFFFFFFFFFFFFFFFFFFFFFFFFFFFFFFFFFFFFFFFFFFFFFFFFFFFFFFFFFFFFFFFFFFFFFFFFFF:FFFFFFFFFFF:FF:FF:F
@A00234:352:HKFKNDSXX:3:1350:9100:11271 2:N:0:TCGCATCG+GTCAACTG
GGGGCACAAGAACAGCAAGGAGAAATATCGCTGTGATTCTCCGATCACAGTTTTAAAGGAATCTGCCCAAGGCCACGGAGCCTGCGGTGTCTGCTAATGCAGGGCTCCACGTGCGCACAGCTACAAGCCCCTTGCTAAACTAGAAACGGA
+
FFFFFFFFFFFFFFFF:FF:FFF:FFFFFFFFFFFFFFFFFFFFFFFFFFFFFFFF,:FFFF::FFFFFFFFFFFFFFFF,FFFFFFFFFFFFFFFFF,,FFFFFFFFFFFF:F,FFFFFFFFFFF:FFFFFFFFFFFFFFFFFFFFFFF
@A00234:352:HKFKNDSXX:3:1350:17562:16219 2:N:0:TCGCATCG+GTCAACTG
AGAAGACCCTCTATGACATACAAGTGCTGACCCTGAGCCAGCTTCCTGAGATAGAAGACATGGAAATCAGCCTTCCAAACATTCACTACTTTAACATCGACATGTCCAAAATGGGGCTGATCAACAAGGAAGAGGTTTTGCTGCCTCTGG
+
FFFFFFFFFFFFFFFFFFFFFFFFFFFFFFFFFFFFFFFFFFFFFFFFFFFFFFFFFFFFFFFF:FFFFFFFFFFFFFFFFFFFFFFFFFFFFFFFFFFFFFFFFFFFFFFFFFFFFFFFFFFFFFFFFFFFFFFFFFFFFFFFFFFFFF
@A00234:352:HKFKNDSXX:3:1351:9968:27899 2:N:0:TCGCATCG+GTCAACTG
AAACAACCCAGTCTGGATTTGAAGGATTCATCAAGGACCAGTTCACTACTCTCCCCGAGGTGAAGGACCGATGCTTTGCCACTCAAGTGTACTGCAAGTGGCGCTACCAGAATCGGGACGTGGACTTCGAGGCTACCTGGGGCGCTGTCC
+
FFFFFFFFFFFFFFFFFFFFFFFFFFFFFFFFFFFFFFFFFFFFFFFFFFFFFFFFFFFFFFFFFFFFFFFFFFFFFFFFFFFFF:FFFFFFFFFFFFFFFFFFFFF:FFFFFFF:FFFFFFFFFFFFFFFFFFFFFFFFFFFFFFFFFF
@A00234:352:HKFKNDSXX:3:1352:23005:22482 2:N:0:TCGCATCG+GTCAACTG
GGGCGGTGTCTGCTAATGCAGGGCTCCACGTGCGCACAGCTACAAGCCCCTTGCTAAACTAGAAACGGAAGAGCAATTACTTCACACAGAGCAGAGCAATCAGTATCCTGAGTTGAAATTTTTGCAGGTGAGCACACAGTTATCCCAAGC
+
FFFFFFFFFFFFFFFFFFFFFFFFFFFFFFFFFFFFFFFFFFFFFF:FFFFFFFFFFFFFFFFFFFFFFFFFFFFFFFFFFFFFFFFFFFFFFFFFFFFFFFFFFFFFFFFFFFFFFFFFFFFFFFFFFFFFFFFFFFFFFFFFFFFFFF
@A00234:352:HKFKNDSXX:3:1352:11008:34272 2:N:0:TCGCATCG+GTCAACTG
TGAGTGCAAAGCACTGCGTTAAGAAAATGCTCTTCCGTTTCTAGTTTAGCAAGGGGCTTGTAGCTGTGCGCACGTGGAGCCCTGCATTAGCAGACACCGCAGGCTCCGTGGCCTTGGGCAGATTCCTTTAAAACTGTGATCGGAGAATCA
+
FF,,F,F,,,FF,FF,,FF,FF,,,F,:F,,:FFF,F::,F:FFF:FFFFFFF,::F::FFFFF:::FFFFFFFFFFFFFFFFFF:,F,FFFFFFFFFFFFFFFFFFFFFFF::,FFFF,F,,F:FFFFFFF,FFFFFFFFFFFFF,FFF
@A00234:352:HKFKNDSXX:3:1353:18548:4492 2:N:0:TCGCATCG+GTCAACTG
CGCTTTACGACTATTTCCTTAACGATCGGATCCTAAAGACAGAGTCTGAGGCAGAGGGCACAAGAACAGCAAGGAGAAATATCGCTGTGATTCTCCGATCACAGTTTTAAAGGAATCTGCCCAAGGCCACGGAGCCTGCGGTGTCTGCTA
+
FFFFFFFFFFFFFFFFFFFFFFFFFFFFFFFFFFFFFFFFFFFFFFFFFFFFFFFFFFFFFFFFFFFFFFFFFFFFFFFFFFFFFFFFFFFFFFFFFFFFFFFFFF:FFF:FFFFFFFFFFFFFFFFFFFFFFFFFFFFFFFFFFFFFF:
@A00234:352:HKFKNDSXX:3:1353:11442:15358 2:N:0:TCGCATCG+GTCAACTG
GGGCGCTGTCCGGGACATTGTCCTGAAGAAATTTGCTGGGCCCTATGACAGAGGTGAATACTCACCTTCCGTGCAGAAGACCCTCTATGACATACAAGTGCTGACCCTGAGCCAGCTTCCTGAGATAGAAGACATGGAAATCAGCCTTCC
+
FFFFFFFFFFFFFFFFFFFFFFFFFFFFFFFFFFFFFFFFFFFFFFFFFFFFFFFFFFFFFFFFFFFFFFFFFFFFFFFFFFFFFFFFFFFFFFFFFFFFFFFFFFFFFFFFFFFFFFFFFF:FFFFFFFFFFFF:FFFFFFFFFFFFFF
@A00234:352:HKFKNDSXX:3:1353:3577:15859 2:N:0:TCGCATCG+GTCAACTG
CAAGGAGAAATATCGCTGTGATTCTCCGATCACAGTTTTAAAGGAATCTGCCCAAGGCCACGGAGCCTGCGGTGTCTGCTAATGCAGGGCTCCACGTGCGCACAGCTACAAGCCCCTTGCTAAACTAGAAACGGAAGAGCAATTACTTCA
+
FFFFFFFFFFFFFFFFFFFFFFFFFFFFFFFFFFFFFFFFFFFFFFFFFFFF,FFFFFFFFFFFFFFFFFFFFFFFFFFFFFFFFF:FFFFFFFFFFFFFFFFFFFF:FF:FFFFFFFFFFFFFFFFFFFFFFFFFFFFFFFFFFFFFFF
@A00234:352:HKFKNDSXX:3:1353:7988:28510 2:N:0:TCGCATCG+GTCAACTG
GTTTCTAGTTTAGCAAGGGGCTTGTAGCTGTGCGCACGTGGAGCCCTGCATTAGCAGACACCGCAGGCTCCGTGGCCTTGGGCAGATTCCTTTAAAACTGTGATCGGAGAATCACAGCGATATTTCTCCTTGCTGTTCTTGTGCCCTCTG
+
FFFFFFFFFFFFFFFFFFFFFFFFFFFFFFFFFFFFFFFFFFFFFFFFFFFFFFFFFFFFFFFFFFFFFFFFFFFFFFFFFFFFFFFFFFFFFFFFFFFFFFFFFFFFFFFFFFFFFFFFFFFFFFFFFFFFFFFFFFFFFFFFFFFFFF
@A00234:352:HKFKNDSXX:3:1354:24297:22999 2:N:0:TCGCATCG+GTCAACTG
TCCTTAACGATCGGATCCTAAAGACAGAGTCTGAGGCAGAGGGCACAAGAACAGCAAGGAGAAATATCGCTGTGATTCTCCGATCACAGTTTTAAAGGAATCTGCCCAAGGCCACGGAGCCTGCGGTGTCTGCTAATGCAGGGCTCCACG
+
FFFFFF,FFFFFFFFFF:FFFFFFFFFFFFFFFFFFFFFFFFFFFFF:FFFFFFFFFFFFF:F:FFFFFFFFFFFFFFFFFFF:FFFFFFFF:FFFFFFFFFFFFFFFFFFFFFFFF,FFFFFFFFFFFFFFFF:FF,:FFFFFFFFFFF
@A00234:352:HKFKNDSXX:3:1354:26368:24674 2:N:0:TCGCATCG+GTCAACTG
GGGCAGAGCAATCAGTATCCTGAGTTGAAATTTTTGCAGGTGAGCACACAGTTATCCCAAGCATCACAACTGGCTGGAGCCATAACGTCACAGCCTGGAAGGCAGCTTCCTCCTCACCGTCCCGGTTATTTTGCCGTAGGGGTTGTCCAG
+
FFFFFFFFFFFFFFFFFFFFFFFFFFFFFFFFFFFFF:FFFFFFFFFFF:FFFFFFFFFFFFFFFFFFFFFFFFFFFFFFFFFFFFF:FFFFFFFFFFFFFFFFFFFFFFFFFFFFFFFFFFFFFFFF:FFFFFFF,FFFFFFFFFFFFF
@A00234:352:HKFKNDSXX:3:1355:13838:3098 2:N:0:TCGCATCG+GTCAACTG
TCCTTGTTGATCAGCCCCATTTTGGACATGTTGATGTTAAAGTAGTGAATGTTTGGAAGGCTGATTTCCATGTCTTCTATCTCAGGAAGCTGGCTCAGGGTCAGCACTTGTATGTCATAGAGGGTCTTCTGCACGGAAGGTGAGTATTCA
+
FFFFFFFFFFFFFFFFFFFFFFFFFFFFFFFFFFFFFFFFFFFFFFFFFFFFFFFFFFFFFFFFFFFFFFFFFFFFFFFFFFFFFFFFFFFFFFFFFFFFFFFFFFFFFFFFFFFFFFFFFFFFFFFFFFFFFFFFFFFFFFFFF:FFFF
@A00234:352:HKFKNDSXX:3:1355:20591:22623 2:N:0:TCGCATCG+GTCAACTG
ACGCACTTGTATGTCATAGAGGGTCTTCTGCACGGAAGGTGAGTATTCACCTCTGTCATAGGGCCCAGCAAATTTCTTCAGGACAATGTCCCGGACAGCGCCCCAGGTAGCCTCGAAGTCCACGTCCCGATTCTGGTAGCGCCACTTGCA
+
FFFFFFFFFFFFFFFFFFFFFFFFFFFFFF:FFFFFFFFFFFFF:FFFFFFFFFFFFFFFFFFFFFFFFFFFFFFFFFFFFFFFFFFFFF:FFFFFFFFFFFFF:FFFFFFF:FFFFFFFFFFFFFFFFF:FFFFFFFFF:FFFFFFFFF
@A00234:352:HKFKNDSXX:3:1355:11623:35336 2:N:0:TCGCATCG+GTCAACTG
GTTATTTTGCCGTAGGGGTTGTCCAGAGGCAGCAAAACCTCTTCCTTGTTGATCAGCCCCATTTTGGACATGTCGATGTTAAAGTAGTGAATGTTTGGAAGGCTGATTTCCATGTCTTCTATCTCAGGAAGCTGGCTCAGGGTCAGCACT
+
FFFFFFFFFFFFFFFFFFFFFFFFFFFFFF:FFFFFFFFFFFFFFFFFFFFFFFFFFFFFF:FFFFFFFFFFFFFFFFFF:FFFFFFFFF:FFFFFFFFFFFFFFFFFFFFFFFFFFFFFFFFFFFFFF:FFFFFFFFFFFFFFFFFFFF
@A00234:352:HKFKNDSXX:3:1356:11270:26897 2:N:0:TCGCATCG+GTCAACTG
ATACAAGTGCTGACCCTGAGCCAGCTTCCTGAGATAGAAGACATGGAAATCAGCCTTCCAAACATTCGCTACTTTAACATCGACATGTCCAAAATGGGGCTGATCAACAAGGAAGAGGTTTTGCTGCCTCTGGACAACCCCTACGGCAAA
+
FFFFF:FFFFF:FFFFFFF:FFFF:FF:FFFFFFFFFF:FFF,,::FFFFFFF:F:FF:FFFFFFFFF::FFFF:FFFF,F:FFFF:,F,FFF:FFFFFFFFFF,FF:F::FFFF:FFF:FF:F:FFFF:FFFF::FF::,FFF:FFFFF
@A00234:352:HKFKNDSXX:3:1357:18231:12618 2:N:0:TCGCATCG+GTCAACTG
TGATTGCTCTGCTCTGTGTGAAGTAATTGCTCTTCCGTTTCTAGTTTAGCAAGGGGCTTGTAGCTGTGCGCACGTGGAGCCCTGCATTAGCAGACACCGCAGGCTCCGTGGCCTTGGGCAGATTCCTTTAAAACTGTGATCGGAGAATCA
+
FF::FFFFFFFFFFFFFFFFFFFFFFF:FFFFFFFFFF,FFFFFFFFFFFFFFFFF:FFFFFFFFF:FFFFFFFFFFFFFFFFFFFF:FFFFFFFFFFFFF:FFFFFFFFFFFFFFFFFFFFF:FFFFF:FF:FFFFFFFFFFFFFF:FF
@A00234:352:HKFKNDSXX:3:1357:17155:19617 2:N:0:TCGCATCG+GTCAACTG
GGATCCTAAAGACAGAGTCTGAGGCAGAGGGCACAAGAACAGCAAGGAGAAATATCGCTGTGATTCTCCGATCACAGTTTTAAAGGAATCTGCCCAAGGCCACGGAGCCTGCGGTGTCTGCTAATGCAGGGCTCCACGTGCGCACAGCTA
+
FFFFFFFFFFFFF,FFFFFFFFFFF:F,FFFFFFFFFFFFFFFFFFFFF:FFFFFFFFFFFF:FFFFFFFFFFFFFFFFFFFF:FFFFFFFFFFFFFFFFFFFFFFFFFFFFFFFFFFFFFFF:FFFFFFFFFFFFFFFFFFFFFFFFF,
@A00234:352:HKFKNDSXX:3:1357:32479:19852 2:N:0:TCGCATCG+GTCAACTG
GGGACATTGTCCTGAAGAAATTTGCTGGGCCCTATGACAGAGGTGAATACTCACCTTCCGTGCAGAAGACCCTCTATGACATACAAGTGCTGACCCTGAGCCAGCTTCCTGAGATAGAAGACATGGAAATCAGCCTTCCAAACATTCACT
+
:FFFFFFFFFFFFFFFFFFFFFFFFFFFFFFFFFFFFFFFFFFFFFFFFFFFFFFFFFFFFFFFFFFFFFFFFFFFFFFFFFFFFFFFFFFFFFFFFFFFFFFFFFFFFFFFFFF:FFFFFFFFFFF:FFFFFFFFF:FFFFFFFFFFFF
@A00234:352:HKFKNDSXX:3:1357:12988:27586 2:N:0:TCGCATCG+GTCAACTG
AAGGACCAGTTCACTACTCTCCCCGAGGTGAAGGACCGATGCTTTGCCACTCAAGTGTACTGCAAGTGGCGCTACCAGAATCGGGACGTGGACTTCGAGGCTACCTGGGGCGCTGTCCGGGACATTGTCCTGAAGAAATTTGCTGGGCCC
+
FFFFFFF,FFFFFF::FFFFFFFFFFFFFFFFFFFFFFFFFFFFFFFFFFFFFFFFFF,FFFFFFFFFFFFFFFFFFF,FFFFFFFFFFFFFF:FFFFFFFF:FFFFFFFFFFF:FFFFFFFFF:FFFF:FFFFFFF:FFFFFFFFFFFF
@A00234:352:HKFKNDSXX:3:1357:14904:31626 2:N:0:TCGCATCG+GTCAACTG
CCCAAGGCCACGGAGCCTGCGGTGTCTGCTAATGCAGGGCTCCACGTGCGCACAGCTACAAGCCCCTTGCTAAACTAGAAACGGAAGAGCAATTACTTCACACAGAGCAGAGCAATCAGTATCCTGAGTTGAAATTTTTGCAGGTGAGCA
+
FFFFFFFFFFFFFFFFFFFFFFFFFFFFFFFFFFFFFFFFFFFFFFFFFFFFFFFFFFFFFFFFFFFFFFFFFFFFFFFFFFFFFFFFFFFFFFFFFFFFFFFFFFF:FFFFFFFFFFFFFFFFFFFFFFFFFFFFFFFFFFFFFFFFFF
@A00234:352:HKFKNDSXX:3:1358:1316:9126 2:N:0:TCGCATCG+GTCAACTG
CGTTATGGCTCCAGCCAGTTGTGATGCTTGGGATAACTGTGTGCTCACCTGCAAAAATTTCAACTCAGGATACTGATTGCTCTGCTCTGTGTGAAGTAATTGCTCTTCCGTTTCTAGTTTAGCAAGGGGCTTGTAGCTGTGCGCACGTGG
+
FFFFFFFFFFFFFFFFFFFFFFFFFFFFFFFFFFFFFFFFFFFFFFFFFFFF:FFFFFFFFFFFFFFFFFFFFFFFFFFFFFFF:FF:FFFFFFFFFFFFFFFFFFFFFFFFFFFFFFFFFFFF:FFFF,FFFFFFFFFFFFFFFFFFFF
@A00234:352:HKFKNDSXX:3:1358:25545:13385 2:N:0:TCGCATCG+GTCAACTG
CTTCCTGAGATAGAAGACATGGAAATCAGCCTTCCAAACATTCACTACTTTAACATCGACATGTCCAAAATGGGGCTGATCAACAAGGAAGAGGTTTTGCTGCCTCTGGACAACCCCTACGGCAAAATAACCGGGACGGTGAGGAGGAAG
+
FFFF:FFFFFFFFFFFFFFFFFFFFFFFFFFFFFFFFFFFFFFFFFFFFFFFFFFFFFFFFFFFFFFFFFFFFFFFFFFFFFFFFFFFF,FFF,FF:FFFFFFFFFFFFFFFFFFFFFFF::F,FFF,FFFFFFF:FFFFFFFFFFFFFF
@A00234:352:HKFKNDSXX:3:1358:1497:29637 2:N:0:TCGCATCG+GTCAACTG
TACTCACCTTCCGTGCAGAAGACCCTCTATGACATACAAGTGCTGACCCTGAGCCAGCTTCCTGAGATAGAAGACATGGAAATCAGCCTTCCAAACATTCACTACTTTAACATCGACATGTCCAAAATGGGGCTGATCAACAAGGAAGAG
+
FFFFFFFFFFFFFFFFFFFFFFFFFFFFFFFFFFFFFFFFFFFFFFFFFFFFFFFFFFFFFFFFFFFFFF:FFFFFFFFFFFFFFFFFFFFFF:FFFFFFFFFFFFFFFFFFFFFFFFFFFFFFFFFFFFFFFFFFFFF:FFFFFFFF:F
@A00234:352:HKFKNDSXX:3:1359:27199:8484 2:N:0:TCGCATCG+GTCAACTG
TTTTTGGTACAACCCAGACATCCCTGGGATGATGACAGTGTTTGATCTCATGTTCAGATCAACGGATGTGGCAGCAGCCAGTGCTTTACGACTATTTCCTTAACGATCGGATCCTAAAGACAGAGTCTGAGGCAGAGGGCACAAGAACAG
+
F:FFFFFFFFFFFFFFFFFFFFFFFFFFFFFFFFFFFFFFFFFF,FFFFFFFFFFFFFFFF,FFFFFFFFFFFFFFFFF:FFFFFFFFFFFFFFFFFFFFFFFFFFFFFFFFFFFFFFFFFFFFFFFFFFFFFFFFFFFFFFFFFFFFFF
@A00234:352:HKFKNDSXX:3:1361:14742:1814 2:N:0:TCGCATCG+GTCAACTG
GTGAGCACACAGTTATCCCAAGCATCACAACTGGCTGGAGCCATAACGTCACAGCCTGGAAGGCAGCTTCCTCCTCACCGTCCCGGTTATTTTGCCGTAGGGGTTGTCCAGAGGCAGCAAAACCTCTTCCTTGTTGATCAGCCCCATTTT
+
FFFFFFFFFFFFFFFFFFFFFFFFFFFFFFFFFFFFFFFFFFFFFFFFFFFFFFFFFFFFFFFFFFFFFFFFFFFFFFFFFFFFFFFFFFFFFFF:FFFFFFFFFFFFFFFFFFFFFF:FF:FFFFFFFFFFFFFFFFFFFFFFFFFFFF
@A00234:352:HKFKNDSXX:3:1361:11460:2832 2:N:0:TCGCATCG+GTCAACTG
ATGGAAAGGACCTCCCATCATTCACTCTGGAATCAAAGACCTCAAGGTCTTGAAAACAACCCAGTCTGGATTTGAAGGATTCATCAAGGACCAGTTCACTACTCTCCCCGAGGTGAAGGACCGATGCTTTGCCACTCAAGTGTACTGCAA
+
FFFFFFFFFFFFFFFFFFFFFFFFFFFFFFFFFFFFFFFFFFFFFFFFFFFFFFFFF:FFFFFFFFFFFFFFFFF:FFFFFFFFFFFFFFFFFFFFFFFFFFFFFFFFFFFFFFFFFFFFFFFFFFFFFFFFF:FFFFFFFFFFFFFFF:
@A00234:352:HKFKNDSXX:3:1361:24424:6214 2:N:0:TCGCATCG+GTCAACTG
CAGGCTGATTTCCATGTCTTCTATCTCAGGAAGCTGGCTCAGGGTCAGCACTTGTATGTCATAGAGGGTCTTCTGCACGGAAGGTGAGTATTCACCTCTGTCATAGGGCCCAGCAAATTTCTTCAGGACAATGTCCCGGACAGCGCCCCA
+
FFFFFFFFFFFFFFFFFFFFFFFFFFFFFFFFFFFFFFFFFFFFFFFFFFFFFFFFFFFFFFFFFFFFFFFFFFFFFFFFFFFFFFFFFFFFFFFFFFFFFFFFFFFFFFFFFFFFFFFFFFFFFFFFFFFFFFFFFFFFFFFFFFFFFF
@A00234:352:HKFKNDSXX:3:1361:19976:35744 2:N:0:TCGCATCG+GTCAACTG
CGTGGAGCCCTGCATTAGCAGACACCGCAGGCTCCGTGGCCTTGGGCAGATTCCTTTAAAACTGTGATCGGAGAATCACAGCGATATTTCTCCTTGCTGTTCTTGTGCCCTCTGCCTCAGACTCTGTCTTTAGGATCCGATCGTTAAGGA
+
FFFFFFFFFFFFFFFFFFFFFFFFFFFFFFFFFFFFFFFFFFFFFFFFFFFFFFFFFFFFFFFFFFFFFFFFFFFFFFFFFFFFFFFFFF:F:FFFFFFFFFFFFFFFFFFFFFFFFFFFFFFFFF,FF::FFFFFFFFF,FF:FFFFFF
@A00234:352:HKFKNDSXX:3:1362:6361:4178 2:N:0:TCGCATCG+GTCAACTG
TCGACATGTCCAAAATGGGGCTGATCAACAAGGAAGAGGTTTTGCTGCCTCTGGACAACCCCTACGGCAAAATAACCGGGACGGTGAGGAGGAAGCTGCCTTCCAGGCTGTGACGTTATGGCTCCAGCCAGTTGTGATGCTTGGGATAAC
+
FFFFFFFFFFFFFFFFFFFFFFFFFFFFFFFFFF,FFFFFFFFFFFFFFFFFFFFFFFFFFFFFFFFFFFFFFFFFFFFFFFFFFFFFFFFFFFFFFFFFFFFFFFFFFFFFFFFFFFFFFFFFFFFFFFFFFFFFFFFF:FFF:FFFFF
@A00234:352:HKFKNDSXX:3:1362:26232:5400 2:N:0:TCGCATCG+GTCAACTG
CGGTTTTATTACGTTTTTGGTACAACCCAGACATCCCTAGGATGATGACAGTGTTTGATCTCATGTTCAGATCAACGGATGTGGCAGCAGCCAGTGCTTTACGACTATTTCCTTAACGATCGGATCCTAAAGACAGAGTCTGAGGCAGAG
+
FFFFFFFFFFFFFFFFFFFFFFFFFFFFFFF:FFFFFFFFFFFFFFFFFFFFFFFFFFFFFFFFFFFFFFFFFFFFFFFFFFFFFFFFFFFFFFFFFFFFFFFFFFFFFFFFFFFFFFFFFFFFFFFFFFFFFFFFFFFFFFFFFFFFFF
@A00234:352:HKFKNDSXX:3:1362:6153:8390 2:N:0:TCGCATCG+GTCAACTG
GCTGACCCTGAGCCAGCTTCCTGAGATAGAAGACATGGAAATCAGCCTTCCAAACATTCACTACTTTAACATCGACATGTCCAAAATGGGGCTGATCAACAAGGAAGAGGTTTTGCTGCCTCTGGACAACCCCTACGGCAAAATAACCGG
+
FFFFFFFFFFFFFFFFFFFFFFFFFFFFFFFFFFFFFFFFFFFFFFFFFFFFFFFFFFFFFF:FFFFFFF:FFFFFFFFFFFFFF:FFFFFFFFFFFFFFFFFFFFFFFFFFFFFFFFFFFFFFFFFFFFFFFFFFFFFFFFFFFFFFFF
@A00234:352:HKFKNDSXX:3:1362:3197:14231 2:N:0:TCGCATCG+GTCAACTG
GTTTTGGAAGGCTGATTTCCATGTCTTCTATCTCAGGAAGCTGGCTCAGGGTCAGCACTTGTATGTCATAGAGGGTCTTCTGCACGGAAGGTGAGTATTCACCTCTGTCATAGGGCCCAGCAAATTTCTTCAGGACAATGTCCCGGACAG
+
FFFFFFFFFFFFFFFFFFFFFFFFFFFFFFFFFFFFFFFFFFFFFFFFFFFFFFFFFFFFFFFFFFFFFFFFFFFFFFFFFFFFFFFFFFFFFFFF:FFFFFFFFFFFFFFFFFFFFFFFFFFFFFFFFFFFFFFFFFFFFFFFFFFFFF
@A00234:352:HKFKNDSXX:3:1362:26467:16767 2:N:0:TCGCATCG+GTCAACTG
TGTCTTCTATCTCAGGAAGCTGGCTCAGGGTCAGCACTTGTATGTCATAGAGGGTCTTCTGCACGGAAGGTGAGTATTCACCTCTGTCATAGGGCCCAGCAAATTTCTTCAGGACAATTTCCCGGACAGCGCCCCAGGTAGCCTCGAAGT
+
FFFFFFFFFFFFFFFFF::FFFFFFFFFFFFFFFFFFF:FFFF:::F:FFFFF:FFFF:FFFFFF:F,FF:FFF:FFF,FFF:FF:F::,F,:FFFFFFFFFF:,F:FFFFF,FFFF,,F:F,,:::FFFF,:FFFF:FFFFFFFFFF,F
@A00234:352:HKFKNDSXX:3:1362:29225:23171 2:N:0:TCGCATCG+GTCAACTG
CTCTGCTAATGCAGGGCTCCACGTGCGCACAGCTACAAGCCCCTTGCTAAACTAGAAACGGAAGAGCAATTACTTCACACAGAGCAGAGCAATCAGTATCCTGAGTTGAAATTTTTGCAGGTGAGCACACAGTTATCCCAAGCATCACAA
+
FFFFFFFFFFFFFFFFFFFFFFFFFFFFFF:FFFFFFFFFFFFFFFFFFF:FF:FFFFFFFFFFFFFFFFFFFFFFFFFF:FFFFFFFFF,FFF:F::FFFFFFFFFFFFFFFFFFFFF:FFF:FFFFFFFFFFFFFFFFFFFF:FFFFF
@A00234:352:HKFKNDSXX:3:1362:30400:29058 2:N:0:TCGCATCG+GTCAACTG
CAACAAGGAAGAGGTTTTGCTGCCTCTGGACAACCCCTACGGCAAAATAACCGGGACGGTGAGGAGGAAGCTGCCTTCCAGGCTGTGACGTTATGGCTCCAGCCAGTTGTGATGCTTGGGATAACTGTGTGCTCACCTGCAAAAATTTCA
+
FFFFFFFFFFFFFFFFFFFFFFFFFFFFFFFFFFFFFFFFFFFF::FFFFFFFFFFFFFFFFFFFFFF:FFFFFFFFFFFFFFFFFFFFFFFFFFFFFFFFFFFFFF:FFFFFFFFFFFFFF:FFFFFFFFFFFFFFFFFFFFFFFFFFF
@A00234:352:HKFKNDSXX:3:1362:18502:36542 2:N:0:TCGCATCG+GTCAACTG
AGGATGATGACAGTGTTTGATCTCATGTTCAGATCAACGGATGTGGCAGCAGCCAGTGCTTTACGACTATTTCCTTAACGATCGGATCCTAAAGACAGAGTCTGAGGCAGAGGGCACAAGAACAGCAAGGAGAAATATCGCTGTGATTCT
+
FFFFFFFFFFFFFFFFFFFFFFFFFFFFFFFFFFFFFFFFFFFFFFFFFFFFFFFFFFFFFFFFFFFFFFFFFFFFFFFFFFFFFFFFFFFFFFFFFFFFFFFFFFFFFFFFFFFFFFFFFFFFFFFFFFFFFFFFFFFFFFFFFFFFFF
@A00234:352:HKFKNDSXX:3:1363:21522:6292 2:N:0:TCGCATCG+GTCAACTG
GTCCGGGACATTGTCCTGAAGAAATTTGCTGGGCCCTATGACAGAGGTGAATACTCACCTTCCGTGCAGAAGACCCTCTATGACATACAAGTGCTGACCCTGAGCCAGCTTCCTGAGATAGAAGACATGGAAATCAGCCTTCCAAACATT
+
FFFFFFFFFFFFFFFFFFFFFFFFFFFF:FFF:FFFFFFFF:F,FFFFFFFFFFFFFFFFFFFFFFFFFFFFFFFFFFFFFFFFFFFFFFFFFFFFFFFF:FF:FFFFFFFFFFFFFFFFFFF:FFFFFFFFFFFFFFFFFFFFFFFFFF
@A00234:352:HKFKNDSXX:3:1363:11686:6543 2:N:0:TCGCATCG+GTCAACTG
TGGGATAACTGTGTGCTCACCTGCAAAAATTTCAACTCAGGATACTGATTGCTCTGCTCTGTGTGAAGTAATTGCTCTTCCGTTTCTAGTTTAGCAAGGGGCTTGTAGCTGTGCGCACGTGGAGCCCTGCATTAGCAGACACCGCAGGCA
+
FFFFFF:FFFFFFFFFFFFFFFFFFFFFFFFFFFFFFFFFFFFFFFFFFFFFFFFFF:FFF:FFFFFFFF::FFFFFFFFFFFFFFFFFFFFFFFFFFFFFFFFFFFFFFFFFFFFFFFFFFFFFFFFFFFFFFFFFFFFFFFFFFFFFF
@A00234:352:HKFKNDSXX:3:1363:31819:15295 2:N:0:TCGCATCG+GTCAACTG
AGCCAGAGATTTTCAAAACACTAGGATGATTTTTTTTTCACATGGTTTTATTACGTTTTTGGTACAACCCAGACATCCCTAGGATGATGACAGTGTTTGATCTCATGTTCAGATCAACGGATGTGGCAGCAGCCAGTGCTTTACGACTAT
+
FFFFFFFFFFFFFFFFF:FFFF:FFFFFFFFFFFFFFFFFF:FFFFF:FFFFFFFFFFFFFFFFFFFFFFFFFFFFFFFFFFFFFFFFF:FFFFFF:FFFFFFFFFFFFFFFFFFF:FFFFFFFFFFFFFFFFFFFFFFFFFFFFFFFFF
@A00234:352:HKFKNDSXX:3:1363:13575:19210 2:N:0:TCGCATCG+GTCAACTG
GGTGAATACTCACCTTCCGTGCAGAAGACCCTCTATGACATACAAGTGCTGACCCTGAGCCAGCTTCCTGAGATAGAAGACATGGAAATCAGCCTTCCAAACATTCACTACTTTAACATCGACATGTCCAAAATGGGGCTGATCAACAAG
+
FFFFFFFFFFFFFFFFFFFFFFFFFFFFFFFFFFFFFFFFFFFFFFFFFFFFFFFFFFFFFFFFFFFFFFFFFFFFFFFFFFFFFFFFFFFFFFFFFFFFFFFFFFFFFFFFFFFFFFFFFFFFFFFFFFFFFFFFFFFFFFFFFFFF,F
@A00234:352:HKFKNDSXX:3:1364:14561:6637 2:N:0:TCGCATCG+GTCAACTG
CACTACTCTCCCCGAGGTGAAGGACCGATGCTTTGCCACTCAAGTGTACTGCAAGTGGCGCTACCAGAATCGGGACGTGGACTTCGAGGCTACCTGGGGCGCTGTCCGGGACATTGTCCTGAAGAAATTTGCTGGGCCCTATGACAGAGG
+
FFFFFFFFFFFFFFFFFFFFFFFFFFFFFFFFFFFFFFFFFFFFFFFFFFFFFFFFFFFFFFFFFFFF:FFFFFFFFFFFFF,FFFFFFFFFFFFFFFFFFFFFFFFFFFFFFFFFFFF,FF,FFF,FFFFFFFFFFFFFFFFFFFFFFF
@A00234:352:HKFKNDSXX:3:1364:25690:30201 2:N:0:TCGCATCG+GTCAACTG
GATCAACAAGGAAGAGGTTTTGCTGCCTCTGGACAACCCCTACGGCAAAATAACCGGGACGGTGAGGAGGAAGCTGCCTTCCAGGCTGTGACGTTATGGCTCCAGCCAGTTGTGATGCTTGGGATAACTGTGTGCTCACCTGCAAAAATT
+
FFFFFFFFFFFFFFFFFFFFFFFFFFFFFFFFFFFFFFFFFFFFFFFFFFFFFFFFFFFFFFFFFFFFFFF:FFFFFFFFFFFFFFFFFFFFFFFFFFFFFFFFFFFFFFFFFFFFFFFFF:FFFFF:FFFFFFFFFFFFFFFFFFFFFF
@A00234:352:HKFKNDSXX:3:1365:26684:2988 2:N:0:TCGCATCG+GTCAACTG
GCAGAGCAATCAGTATCCTGAGTTGAAATTTTTGCAGGTGAGCACACAGTTATCCCAAGCATCACAACTGGCTGGAGCCATAACGTCACAGCCTGGAAGGCAGCTTCCTCCTCACCGTCCCGGTTATTTTGCCGTAGGGGTTGTCCAGAG
+
FFFFFFFFFFFFFFFFFFFFFFFFFFFFFFFFFFFFFFFFFFFFFFFFFFFFFFFFFFFFFFFFFFFFFFFFFFFFFFFFFFFFFFFFFFFFFFFFFFFFFFFFFFFFFFFFFFFFFFFFFF:FF:FFFFFFFFFFFFFFFFFFFFFFFF
@A00234:352:HKFKNDSXX:3:1365:25834:3145 2:N:0:TCGCATCG+GTCAACTG
GCAGAGCAATCAGTATCCTGAGTTGAAATTTTTGCAGGTGAGCACACAGTTATCCCAAGCATCACAACTGGCTGGAGCCATAACGTCACAGCCTGGAAGGCAGCTTCCTCCTCACCGTCCCGGTTATTTTGCCGTAGGGGTTGTCCAGAG
+
FFFFFFFFFFFFFFFFFFFFFFFFFFFFFFFFFFFFFFFFFFFFFFFFFFFFFFFFFFFFFFFFFFFFFFFFFFFFFFFFFFFFFFFFFFFFFFFFFFFFFFFFFFFF:FFFFFFFFFFFFFFFFFFFFFFFFFFFFFFFFFFFFFFFFF
@A00234:352:HKFKNDSXX:3:1365:5529:24471 2:N:0:TCGCATCG+GTCAACTG
TCACCGTCCCGGTTATTTTGCCGTAGGGGTTGTCCAGAGGCAGCAAAACCTCTTCCTTGTTGATCAGCCCCATTTTGGACATGTCGATGTTAAAGTAGTGAATGTTTGGAAGGCTGATTTCCATGTCTTCTATCTCAGGAAGCTGGCTCA
+
FFFFFFFFFFFFFFFFFFFFFFFFFFFFFFFFFFFFFFFFFFFFFFFFFFFFFFFFFFFFFFFFFFFFFFFFFFFFFFFFFFFFFFFFFFFFFFFFFFFFF:FFFFFFFFF,FFFFFF:FFFFFFF:FFFFFFFFFFFFFFFFFFFFFF:
@A00234:352:HKFKNDSXX:3:1367:26549:12117 2:N:0:TCGCATCG+GTCAACTG
TCCAGGTTATTTTGCCGTAGGGGTTGTCCAGAGGCAGCAAAACCTCTTCCTTGTTGATCAGCCCCATTTTGGACATGTCGATGTTAAAGTAGTGAATGTTTGGAAGGCTGATTTCAATGTCTTCTATCTCAGGAAGCTGGCTCAGGGTCA
+
FFFFFFFFFFFFFFFFF:FFFFFFFFFFF,FFFFFFFFF:FFFFFFFFFFFFFFFFFFFFFFFFFF,FFFFFFFFFFFFFFFFFFFFFFFFFFFF:FFFFFFFFFFFFFFFFFFFFFFFFFFFFF:FFFFFFFF:FFFFFFFFFFFF:FF
@A00234:352:HKFKNDSXX:3:1367:17508:21856 2:N:0:TCGCATCG+GTCAACTG
TGGAAAGGACCTCCCATCATTCACTCTGGAATCAAAGACCTCAAGGTCTTGAAAACAACCCAGTCTGGATTTGAAGGATTCATCAAGGACCAGTTCACTACTCTCCCCGAGGTGAAGGACCGATGCTTTGCCACTCAAGTGTACTGCAAG
+
FFFFF:FFFFFFFFFFFFFFFFFFFFFFFFFFFFFFFF:FFFFFFFFFFFFFFF:FFFFFFFFFFFFFFFFFFFFFFFFFFFFFFFFFFFFFFFFFFFFFFFFFFFFFFFFFFFFFFFFFFFFFFFFFFFFF:FFFF:FFFFFFFFFFFF
@A00234:352:HKFKNDSXX:3:1367:29722:22999 2:N:0:TCGCATCG+GTCAACTG
CTACCAGAATCGGGACGTGGACTTCGAGGCTACCTGGGGCGCTGTCCGGGACATTGTCCTGAAGAAATTTGCTGGGCCCTATGACAGAGGTGAATACTCACCTTCCGTGCAGAAGACCCTCTATGACATACAAGTGCTGACCCTGAGCCA
+
FFFFF:FF:FFFFFFF:FFFFFFFFFFFFFFFFFFFFFFFFFFFFFFFFFFFFFFFFFFFFFFFFFFFFFFFFFFFFFFFFFFFFFFFFFFFFFFFFFFFFFFFFFFFFFFFFFFFFFFFFFFFFFFFFFFFFFFFFFFFFFFFFFFFFF
@A00234:352:HKFKNDSXX:3:1368:8838:12978 2:N:0:TCGCATCG+GTCAACTG
AGACCCTCTATGACATACAAGTGCTGACCCTGAGCCAGCTTCCTGAGATAGAAGACATGGAAATCAGCCTTCCAAACATTCACTACTTTAACATCGACATGTCCAAAATGGGGCTGATCAACAAGGAAGAGGTTTTGCTGCCTCTGGACA
+
FFFFFFFFFFFFFFFFFFFFFFFFFFFFFFFFFFFFFFFFFFFFFFFFFFFFFFFFFFFFFFFFFFFFFFFFFFFFFFFFFFFFFFFFFFFFFFFFFFFFFFFFFFF:FFFFFFFFFFFFFFFFFFFFFFFFFFFFFFFFF:FFFFFFFF
@A00234:352:HKFKNDSXX:3:1368:8883:13150 2:N:0:TCGCATCG+GTCAACTG
AGACCCTCTATGACATACAAGTGCTGACCCTGAGCCAGCTTCCTGAGATAGAAGACATGGAAATCAGCCTTCCAAACATTCACTACTTTAACATCGACATGTCCAAAATGGGGCTGATCAACAAGGAAGAGGTTTTGCTGCCTCTGGACA
+
FFFFFFFFFFFFFFFFFFFFFFFFFFFFFFFFFFFFFFFFFFFFFFFFFFFFFFFFFFFFFFFFFFFFF:FFFFFFFFFFFFFFFFFFFFFFFFFFFFFFFFFFFFFFFFFFFFFFFFFFFFFFFFFFFFFFFFFFFFFFFFFFFFFFFF
@A00234:352:HKFKNDSXX:3:1368:25970:17440 2:N:0:TCGCATCG+GTCAACTG
GCAAAATAACCGGGACGGTGAGGAGGAAGCTGCCTTCCAGGCTGTGACGTTATGGCTCCAGCCAGTTGTGATGCTTGGGATAACTGTGTGCTCACCTGCAAAAATTTCAACTCAGGATACTGATTGCTCTGCTCTGTGTGAAGTAATTGC
+
FFFFFFFFFFFFFFFFFFFFFFFFFFFFFFFFFFFFFFFFFFFFFFFFFFFFFFFFFFFFFFFFFFFFFFFFFFFFFFFFFFFFFFFFFFFFFFFFFFFF:FFFFFFFFFFFFFFFFFFFFFFFFF:FFFF:FFFFFFFFF:FF:FFFFF
@A00234:352:HKFKNDSXX:3:1368:24542:21699 2:N:0:TCGCATCG+GTCAACTG
CAGTGTTTGATCTCATGTTCAGATCAACGGATGTGGCAGCAGCCAGTGCTTTACGACTATTTCCTTAACGATCGGATCCTAAAGACAGAGTCTGAGGCAGAGGGCACAAGAACAGCAAGGAGAAATATCGCTGTGATTCTCCGATCACAG
+
FFFFFFFFFFFFFFFFFFFFFFFFFFFFFFFFFFFFFFFFFFFFFFFFFFFFFFFFFFFFFFFFFFFFFFFFFFFFFFFFFFFFFFFFFFFFFFFFFFFFFFFFFFFFFFFFFFFFFFFFFFFFFFFFFFFFFFFFFFFFFFFFFFFFFF
@A00234:352:HKFKNDSXX:3:1368:1479:22968 2:N:0:TCGCATCG+GTCAACTG
CTCTTCCTTGTTGATCAGCCCCATTTTGGACATGTCGATGTTAAAGTAGTGAATGTTTGGAAGGCTGATTTCCATGTCTTCTATCTCAGGAAGCTGGCTCAGGGTCAGCACTTGTATGTCATAGAGGGTCTTCTGCACGGAAGGTGAGTA
+
FFFFFFFFFFFFFFFFFFFFFFFFFFFFFFFF:FFFFF:FFFFFFFFFFFFFFFFFFFFFFFFFFFFFFFFFF:FFF,FFFFFFFFF:FFFFFFFFFFFFFFFFFFFFF:FFFFFFFFFFFFFFFFFFFFFFFFFF:FFFFFFFFF,FF,
@A00234:352:HKFKNDSXX:3:1369:13566:17033 2:N:0:TCGCATCG+GTCAACTG
TGTGTGCTCACCTGCAAAAATTTCAACTCAGGATACTGATTGCTCTGCTCTGTGTGAAGTAATTGCTCTTCCGTTTCTAGTTTAGCAAGGGGCTTGTAGCTGTGCGCACGTGGAGCCCTGCATTAGCAGACACCGCAGGCTCCGTGGCCT
+
FFFFFFFFFFFFFFFFFFFFFFFFFFFFFFFFFFFFFFFFFFFFFFFFFFFFFFFFFFFFFFFFFFFFFFFFF:FFFFFFFFFFFFFFFFFFFFFFFFFFFFFFFFFFFFFFFFFFFFFFFFFFFFFFFFFFFFFFFFFFFFFFFFFFFF
@A00234:352:HKFKNDSXX:3:1370:3658:32315 2:N:0:TCGCATCG+GTCAACTG
CTACTCTCCCCGAGGTGAAGGACCGATGCTTTGCCACTCAAGTGTACTGCAAGTGGCGCTACCAGAATCGGGACGTGGACTTCGAGGCTACCTGGGGCGCTGTCCGGGACATTGTCCTGAAGAAATTTGCTGGGCCCTATGACAGAGGTG
+
FFFFFFFFFFFFFFFFFFFFFFFFFFFFFFFFFFFFFFFFFFFFFFFFFFFFFFFFFFFFFFFFFFFFFFFFFFFFFFFFFFFFFFFFFFFFFFFFFFFFFFFFFFFFFFFFFFFFF:FFFFFFFFFFFFFFFFFFFFFFFFFFFFFFFF
@A00234:352:HKFKNDSXX:3:1371:32271:4648 2:N:0:TCGCATCG+GTCAACTG
TGATCAACAAGGAAGAGGTTTTGCTGCCTCTGGACAACCCCTACGGCAAAATAACCGGGACGGTGAGGAGGAAGCTGCCTTCCAGGCTGTGACGTTATGGCTCCAGCCAGTTGTGATGCTTGGGATAACTGTGTGCTCACCTGCAAAAAT
+
FFFFFFFFFFFFFFFFFFFFFFFFFFFFFFFFFFFFFFFFFFFFFFFFFFFFFFFFFFFFFFFFFFFFFFFF:FFFFFF:FFFFFFFFFFFFFFFFFFFFFFFFFFFFFFFFFFFFFFF:FFFFFFFFFFFFFFFFFFFFFFFFFFFFFF
@A00234:352:HKFKNDSXX:3:1371:9516:10989 2:N:0:TCGCATCG+GTCAACTG
CCTAGGAATATCTGGGTTGTACCAAAAACGTAATAAAACCATGTGAAAAAAAAATCATCCTAGTGTTTTGAAAATCTCTGGCTGAAGCTCCTCATGGAGGAGGGCAGGGGGGCTTGAACTTCCAACCCCAGCTGAGGAGTGATTTGCATT
+
FFFFFFFFF,FFFFFFFFFFFFFFFFFFFFFFFFFFFFFFFFFFFFFFFFFFFFFFFFFFFFFFFFFFFFFFFFFFFFFFFFFFFFFFFFFFFFFFFFFFFFFFFFFFFFFFFFFFFFFFFFFFFFFFFFFFFFFFFFFFFFFFFFFFFF
@A00234:352:HKFKNDSXX:3:1371:4426:19085 2:N:0:TCGCATCG+GTCAACTG
TGAAGGATTCATCAAGGACCAGTTCACTACTCTCCCCGAGGTGAAGGACCGATGCTTCGCCACTCAAGTGTACTGCAAGTGGCGCTACCAGAATCGGGACGTGGACTTCGAGGCTACCTGGGGCGCTGTCCGGGACATTGTCCTGAAGAA
+
FFFFFFFFFFFFFFFFFFFFFFFFFFFFFFFFFFFFFFFFFFFFFFFFFFFFFFFFFFFFFFFFFFFFFFF:FFFFFFFFFFFFFFFFFFFFFFFFFFFFFFFFFFFFFFFFFFFFFFFFFFFFFFFFFFFFFFFF:FFFFFFFFFFFFF
@A00234:352:HKFKNDSXX:3:1371:1461:22185 2:N:0:TCGCATCG+GTCAACTG
GTAGTGAATGTTTGGAAGGCTGATTTCCATGTCTTCTATCTCAGGAAGCTGGCTCAGGGTCAGCACTTGTATGTCATAGAGGGTCTTCTGCACGGAAGGTGAGTATTCACCTCTGTCATAGGGCCCAGCAAATTTCTTCAGGACAATGTC
+
FFFFFFFFFFFFFFFFFFFFFFFFFFFF:FFFFFFFFFFFFFFFFFFFFFFFFFFFFFFFFFFFF:FFFFFFFFFFFFFFFFFFFFFFFFFFFFF:FFFFFFFFFFFF:FFFFFFFFFFFFFFFFFFFFFFFFFFFFFFFFFFFFFFFF,
@A00234:352:HKFKNDSXX:3:1372:24343:32127 2:N:0:TCGCATCG+GTCAACTG
ATCAACAAGGAAGAGGTTTTGCTGCCTCTGGACAACCCCTACGGCAAAATAACCGGGACGGTGAGGAGGAAGCTGCCTTCCAGGCTGTGACGTTATGGCTCCAGCCAGTTGTGATGCTTGGGATAACTGTGTGCTCACCTGCAAAAATTT
+
FFFFFFFF:FFFFFFFFFFFFFFFFFFFFFFFFFFFFFFFFFFFFF:FF:FFFF,FFFFFFFFFFFFFFF:FFFFFFF:F,FF,:FFF:FFF,FF:FFFFF,FFFFFFFFF:FFFFFFFF,F:FFFFFFFF:FFFFFFFFFFFFFFFF,F
@A00234:352:HKFKNDSXX:3:1372:23583:33379 2:N:0:TCGCATCG+GTCAACTG
CCCTTTGCTAAACTAGAAACGGAAGAGCAATTACTTCACACAGAGCAGACCAATCAGTATCCTGAGTTGAAATTTTTGCAGGTGAGCACACAGTTATCCCAAGCATCACAACTGGCTGGAGCCATAACGTCACAGCCTGGAAGGCAGCTT
+
FFFFFFFFFFFFFFFFFFFFFFFFFFFFFFFFFFFFFFFFFFFFFFFFFFFFFFFFFFFFFFFFFFFFFFFFFFFFFFFFFFFFFFFFFFFFFFFFFFFFFFFFFFFFFFFFFFFFFFFFFFFFFFFFFFFFFFFFFFFFFFFFFFFFFF
@A00234:352:HKFKNDSXX:3:1373:10917:1517 2:N:0:TCGCATCG+GTCAACTG
CGGTGAGGAGGAAGCTGCCTTCCAGGCTGTGACGTTATGGCTCCAGCCAGTTGTGATGCTTGGGATAACTGTGTGCTCACCTGCAAAAATTTCAACTCAGGATACTGATTGCTCTGCTCTGTGTGAAGTAATTGCTCTTCCGTTTCTAGT
+
FFFFFFF:FFFFFFF:FFFFFFFFFFFFFFFFFFFFFFFFFFFFFFFFFFFFFFFFFFFFFFFFFFFFF:FFFFFFFFFFFFFFFFFFFFFFFFFFFFFFFFFFF:FFFFFFFFFFFFFFFFFFFFFFFFF,FFFFFFF:FFF:FFFFFF
@A00234:352:HKFKNDSXX:3:1373:2410:9236 2:N:0:TCGCATCG+GTCAACTG
ATTTGCTGGGCCCTATGACAGAGGTGAATACTCACCTTCCGTGCAGAAGACCCTCTATGACATACAAGTGCTGACCCTGAGCCAGCTTCCTGAGATAGAAGACATGGAAATCAGCCTTCCAAACATTCACTACTTTAACATCGACATGTC
+
F:FFFFFFFFFFFFFFFFFFFFFFFFFFFFFFFFFFFFFFFFFFFFFF:FFFFFFFFFFFFFFFFFFFFFFFFFFFFFFFFFFFFFFF:FFFFFFFFFFFFFFFFFFFFFFFFFFFFFFFFF:FFFFFFFFFFFFFFFFFFFFFFFF,FF
@A00234:352:HKFKNDSXX:3:1373:20889:15687 2:N:0:TCGCATCG+GTCAACTG
CCTGAGTTGAAATTTTTGCAGGTGAGCACACAGTTATCCCAAGCATCACAACTGGCTGGAGCCATAACGTCACAGCCTGGAAGGCAGCTTCCTCCTCACCGTCCCGGTTATTTTGCCGTAGGGGTTGTCCAGAGGCAGCAAAACCTCTTC
+
FFFFFFFFFFFFFFFFFFFFFFFFFFFFFFFFFFFFFFFFFFFFFFFFFFFFFFFFFFFFFFFFFFFFFFFFFFFFFFFFFFFFFFFFFFFFFFFFFFFFFFFFFFFFF:FFFFFFFFF,FFFFFFFFFFFFFFFFFFFFFFFFFFFFFF
@A00234:352:HKFKNDSXX:3:1373:20943:15843 2:N:0:TCGCATCG+GTCAACTG
CCTGAGTTGAAATTTTTGCAGGTGAGCACACAGTTATCCCAAGCATCACAACTGGCTGGAGCCATAACGTCACAGCCTGGAAGGCAGCTTCCTCCTCACCGTCCCGGTTATTTTGCCGTAGGGGTTGTCCAGAGGCAGCAAAACCTCTTC
+
FFFFFFFFFFFFFFFFFFFFFFFFFFFFFFFFFFFFFFFFFFFFFFFFFFFFFFFFFFFFFFFFFFFFFFFFFFFFFFFFF:FFFFFFFFFFFFFFFFFFFFFFFFFFFFFFFFFFFFFFFFFFFFFFFFFFFFFF:FFFFFFFFFFFFF
@A00234:352:HKFKNDSXX:3:1373:18430:20760 2:N:0:TCGCATCG+GTCAACTG
ACGATGTTAAAGTAGTGAATGTTTGGAAGGCTGATTTCCATGTCTTCTATCTCAGGAAGCTGGCTCAGGGTCAGCACTTGTATGTCATAGAGGGTCTTCTGCACGGAAGGTGAGTATTCACCTCTGTCATAGGGCCCAGCAAATTTCTTC
+
FFFFFFFFFFFFFFFFFFFFFFFFFFFFFFFFFFFFFFFFFFFFFFFFFFFFFFF:FFFFFFFFFFFFFFFFFFFFFFFFFFFFFFFFFFFF:FFFFFFFFFFFFFF:FFFFFFF:FFFFFFFFFFFFFF,FFFFFFFFFFFFF:FFFFF
@A00234:352:HKFKNDSXX:3:1374:22688:2112 2:N:0:TCGCATCG+GTCAACTG
AATTGCTCTTCCGTTTCTAGTTTAGCAAGGGGCTTGTAGCTGTGCGCACGTGGAGCCCTGCATTAGCAGACACCGCAGGCTCCGTGGCCTTGGGCAGATTCCTTTAAAACTGTGATCGGAGAATCACAGCGATATTTCTCCTTGCTGTTC
+
FFFFFFFFFFFFFFFFFFFFFFFFFFFFFFFFFFFFFFFFFFFFFFFFFFFFFFFFFFFFFFFFFFFFFFFFFFFFFFFFFFFFFFFFFFFFFFFFFFFFFFFFFFFFFFFFFFFFFFFFFFFFFFFFFFFFFFFFFFFFFFFFFFFFFF
@A00234:352:HKFKNDSXX:3:1374:28718:4914 2:N:0:TCGCATCG+GTCAACTG
TATGACAGAGGTGAATACTCACCTTCCGTGCAGAAGACCCTCTATGACATACAAGTGCTGACCCTGAGCCAGCTTCCTGAGATAGAAGACATGGAAATCAGCCTTCCAAACATTCACTACTTTAACATCGACATGTCCAAAATGGGGCTG
+
F:FFFFFFFFFFFFFFFFFFFFFFFFFFFFFFFFFFFFFFFFFFFFFFFFFFFFFFFFFFFFFFFFFFFFFFFFFFFFFFFFFFFFFF:FFFFFFFFFFFFFFFFFFFFFFFFFFFFFFFFFF:FFFFFFFFFFFFFFFFFFFFFFFFFF
@A00234:352:HKFKNDSXX:3:1374:11731:9784 2:N:0:TCGCATCG+GTCAACTG
GGACAACCCCTACGGCAAAATAACCGGGACGGTGAGGAGGAAGCTGCCTTCCAGGCTGTGACGTTATGGCTCCAGCCAGTTGTGATGCTTGGGATAACTGTGTGCTCACCTGCAAAAATTTCAACTCAGGATACTGATTGCTCTGCTCTG
+
FFFFFFFFFFFFFFFFFFFFFFFFFFFFFFFFFFFFFFFFFFFFFFFFFFFFFFFFFFFFFFFFFFFFFFFFFFFFFFFFFFFFFFFFFFFFFFFFFFFFFFFFFFFFFFFFFFFFFFFFFFF:FFFFFFFFFFFFFF:FFFFFFFFF:F
@A00234:352:HKFKNDSXX:3:1374:19235:11976 2:N:0:TCGCATCG+GTCAACTG
GTTAAAGTAGTGAATGTTTGGAAGGCTGATTTCCATGTCTTCTATCTCAGGAAGCTGGCTCAGGGTCAGCACTTGTATGTCATAGAGGGTCTTCTGCACGGAAGGTGAGTATTCACCTCTGTCATAGGGCCCAGCAAATTTCTTCAGGAC
+
FFFFFFFFFFFFFFFFFFFFFFFFFFFFFFFFFFFFFF:FFFFFFFFFFFFFFFFFFFFFFFFFFFFFFFFFFFFFFFFFFFFFFFFFFFFFFFFFF::FFFFFFFFFFF,:F::,F:FFFFF:F:FFFFFFFFFFFFFFFFFFFFFFFF
@A00234:352:HKFKNDSXX:3:1374:13575:17613 2:N:0:TCGCATCG+GTCAACTG
AGAAGACCCTCTATGACATACAAGTGCTGACCCTGAGCCAGCTTCCTGAGATAGAAGACATGGAAATCAGCCTTCCAAACATTCACTACTTTAACATCGACATGTCCAACATGGGGCTGATCAACAAGGAAGAGGTTTTGCTGCCTCTGG
+
FFFFFFFFFFFFFFFFFFFFFFFFFFFFFFFFFFFFFFFFFFFFFFFFFFFFFFFFFFF,FFFFFFFFFFFFFFFFFFFFFFFFFFFFFFFFFFFFFFFFFFFFFFFFF,:FFFFFFFFFFFFFFFFFFFFFFFFFFFFFFFF:FFFFFF
@A00234:352:HKFKNDSXX:3:1374:16071:28197 2:N:0:TCGCATCG+GTCAACTG
GTGAATGTTTGGAAGGCTGATTTCCATGTCTTCTATCTCAGGAAGCTGGCTCAGGGTCAGCACTTGTATGTCATAGAGGGTCTTCTGCACGGAAGGTGAGTCTTCACCTCTGTCATAGGGCCCAGCAAATTTCTTCAGGACAATGTCCCG
+
FFFFFFFFFFFFFFFFFFFFFFFFFF,FFFFFF:F:FFFFFFFFFFFFFFFFFFFFFFFFFFFFFFFFFFFFFFFFFFFFFFFFFFFFFFFFFFFFFF:FF,,FF:FFFFFFFFFF:FFFFFFFFFFFF,FFFFFFFFFFFFFFFFFFFF
@A00234:352:HKFKNDSXX:3:1374:22345:29825 2:N:0:TCGCATCG+GTCAACTG
GGTGAAGGACCGATGCTTTGCCACTCAAGTGTACTGCAAGTGGCGCTACCAGAATCGGGACGTGGACTTCGAGGCTACCTGGGGCGCTGTCCGGGACATTGTCCTGAAGAAATTTGCTGGGCCCTATGACAGAGGTGAATACTCACCTTC
+
FFFFFFFFFFF:FFFFFFFFFFFFFFFFFFFFFFFFFFFFFFFF:FFFFFFF:FFFFFFFFFFFFFFFFFFFFFFF,FFFFFFFFFFFFFFFFFFFF:FFFFFFFFFFFFFF:FFFFFFFFFFFFFFFFFFFFFFFFFFFFFFFF:FFFF
@A00234:352:HKFKNDSXX:3:1374:30789:34741 2:N:0:TCGCATCG+GTCAACTG
CTTCCGTTTCTAGTTTAGCAAGGGGCTTGTAGCTGTGCGCACGTGGAGCCCTGCATTAGCAGACACCGCAGGCTCCGTGGCCTTGGGCAGATTCCTTTAAAACTGTGATCGGAGAATCACAGCGATATTTCTCCTTGCTGTTCTTGTGCC
+
FFFFF:FFFFFFFFFFFFFFFF:FFFFFFFFFFFFFFFFFFFFFFFF:FFF:FFF:FFFFFFFFFFFFFFFFFFFFFFFFFFFFFFFFFFFFFFF:FFFFFFFFFFFFFFFFFFF:F:FFFFFFFFFFFFFFFFFFFFFFFFFFFFFFFF
@A00234:352:HKFKNDSXX:3:1375:25925:20181 2:N:0:TCGCATCG+GTCAACTG
ATTACGTTTTTGGTACAACCCAGACATCCCTAGGATGATGACAGTGTTTGATCTCATGTTCAGATCAACGGATGTGGCAGCAGCCAGTGCTTTACGACTATTTCCTTAACGATCGGATCCTAAAGACAGAGTCTGAGGCAGAGGGCACAA
+
F,FFFFFFFFFFFFFFFFFFFFFFF:FFFFFFFFFFFFFFFFFFFFFFFFFFFFFFFFFFFF:FFFF:FFFFFFFFFFFFFFFFFFFFFFFFFFFFFFFFFFF:FFFF:FFF,FFFFFFFFFFFFFFFFFFFFFFFFFFFFFFFFF,FFF
@A00234:352:HKFKNDSXX:3:1375:20175:27289 2:N:0:TCGCATCG+GTCAACTG
GCTGATTTCCATGTCTTCTATCTCAGGAAGCTGGCTCAGGGTCAGTACTTGTATGTCATAGAGGGTCTTCTGCACGGAAGGTGAGTATTCACCTCTGTCATAGGGCCCAGCAAATTTCTTCAGGACAATGTCCCGGACAGCGCCCCAGGT
+
FFFFFFFFFFFFFFFFFFFFFFFFFFFFFFFFFFFFFFFFFFFFFFFFFFFFFFFFFFFFFFFFFFFFFFFFFFFFFFFFFFFFFF:FFFFFFFFFFFF,FFFFFFFFFFFFFFFFFFFFFFFFFFFFFFFFFFFFFFFFFFFFFFFFFF
@A00234:352:HKFKNDSXX:3:1375:8675:29199 2:N:0:TCGCATCG+GTCAACTG
GTCGGATCCTAAAGACAGAGTCTGAGGCAGAGGGCACAAGAACAGCAAGGAGAAATATCGCTGTGATTCTCCGATCACAGTTTTAAAGGAATCTGCCCAAGGCCACGGAGCCTGCGGTGTCTGCTAATGCAGGGCTCCACGTGCGCACAG
+
FFFFFFFFFFFFFF:FFFFFFFFFFFFFFFFFFFFFFFFFFFFFFFFFFFFFFFFFFFFFFFFFFFFFFFFFFFFFFFFFFFFFFFFFFFFFFFFFFFFFFFFFFFFF:FFFFFFFFFFFFFFFFFFFFFFFFFFFFF:FFFFFFFFFFF
@A00234:352:HKFKNDSXX:3:1375:27407:30639 2:N:0:TCGCATCG+GTCAACTG
AAAAATTTCAACTCAGGATACTGATTGCTCTGCTCTGTGTGAAGTAATTGCTCTTCCGTTTCTAGTTTAGCAAGGGGCTTGTAGCTGTGCGCACGTGGAGCCCTGCATTAGCAGACACCGCAGGCTCCGTGGCCTTGGGCAGATTCCTTT
+
FFFFFFFFFFFFFFFFFFFFFFFFFFFFFFFFFFFFFFFFFFFFFFFFFFFFFFFFFFFFFFFFFFFFFFFF:FFFFFFFFFFFFFFFFFFFFFFFFFFFFFFFFFFFFFFFFFFFFFFFFFFFFFFFFFFFFFFFFFFFFFFFFFFFFF
@A00234:352:HKFKNDSXX:3:1377:21748:13009 2:N:0:TCGCATCG+GTCAACTG
AACATTCACTACTTTAACATCGACATGTCCAAAATGGGGCTGATCAACAAGGAAGAGGTTTTGCTGCCTCTGGACAACCCCTACGGCAAAATAACCGGGACGGTGAGGAGGAAGCTGCCTTCCAGGCTGTGACGTTATGGCTCCAGCCAG
+
F:FFFFFFFFFFFFFFFFFFFFFFFFFFFFFFFFFFFFFFFFFFFFFFFFFFFFFFFFFFFFFFFFFFFFFFFFFFFFFFFFFFFFFFFFFFFFFFFFFFFFFFFFFFFFFFFFF:FFFFFFFFFF:FFFFFFFF:FFFFFFFFFFFFFF
@A00234:352:HKFKNDSXX:3:1377:30626:15201 2:N:0:TCGCATCG+GTCAACTG
CTTGAAAACAACCCAGTCTGGATTTGAAGGATTCATCAAGGACCAGTTCACTACTCTCCCCGAGGTGAAGGACCGATGCTTTGCCACTCAAGTGTACTGCAAGTGGCGCTACCAGAATCGGGACGTGGACTTCGAGGCTACCTGGGGCGC
+
FFFFFFFFFFFFFFFFFFFFFFFFFFFFFFFFFFFFFFFFFFFFFFFFFFFFFFFFFFFFFFFFFFFFFFFFFFFFFFFFFFFFFFFFFFFFFFFFFFFFFFFFFFFFFFFFFFFFFFFFFFFFFFFFFFFFFFFFFFFFFFFFFFFFFF
@A00234:352:HKFKNDSXX:3:1377:6949:28119 2:N:0:TCGCATCG+GTCAACTG
AAAATTTCAACTCAGGATACTGATTGCTCTGCTCTGTGTGAAGTAATTGCTCTTCCGTTTCTAGTTTAGCAAGGGGCTTGTAGCTGTGCGCACGTGGAGCCCTGCATTAGCAGACACCGCAGGCTCCGTGGCCTTGGGCAGATTCCTTTA
+
FFFFFFFFFFFFFFFFFFFFFFFFFFFFFFFFFFFFFFFFFFFF,FFFFFFFFFFFFFFFFFFFFFFFFFFFFFFFFFFFFFFFFFFFFFFFFFFFFFFFFFFFFFFFFFFFFFFFFFFFFFFFFFFFFFFFFFFFFFFFFFFFFFFFFF
@A00234:352:HKFKNDSXX:3:1377:9977:34835 2:N:0:TCGCATCG+GTCAACTG
AATCAAAGACCTCAAGGTCTTGAAAACAACCCAGTCTGGATTTGAAGGATTCATCAAGGACCAGTTCACTACTCTCCCCGAGGTGAAGGACCGATGCTTTGCCACTCAAGTGTACTGCAAGTGGCGCTACCAGAATCGGGACGTGGACTT
+
FFFFFFFFFFFF:FFFFFFFFFFFFFFFFFFFFFFFFFFFFFFFFFFFFFFFFFFFFFFFFFFFFFFFFFFFFFFFFFFFFFFFFFFF:FFFFFFFFFFFFFFFFFFFFFFFFFFFFFFFFFFFFFFFFFFFFFFFFFFFFFFFFFFFFF
@A00234:352:HKFKNDSXX:3:1378:15411:15655 2:N:0:TCGCATCG+GTCAACTG
GTCTGAGGCAGAGGGCACAAGAACAGCAAGGAGAAATATCGCTGTGATTCTCCGATCACAGTTTTAAAGGAATCTGCCCAAGGCCACGGAGCCTGCGGTGTCTGCTAATGCAGGGCTCCACGTGCGCACAGCTACAAGCCCCTTGCTAAA
+
FFFFFFFFFFFFFFFFFFFFFFFFFFFFFFFFFFFFFFFFFFFFFFFFFFFFFFFFFFFFFFFFFF:FFFFFFFFFFFFFFFFFFFFFFFFFFFFFFFFFFFFFFF:FFFFFFFFFFFF:FFFFFFFFFFFFFFFFFFFFFFFFFFFFFF
@A00234:352:HKFKNDSXX:3:1378:7482:20995 2:N:0:TCGCATCG+GTCAACTG
GGCCCAGCAAATTTCTTCAGGACAATGTCCCGGACAGCGCCCCAGGTAGCCTCGAAGTCCACGTCCCGATTCTGGTAGCGCCACTTGCAGTACACTTGAGTGGCAAAGCATCGGTCCTTCACCTCGGGGAGAGTAGTGAACTGGTCCTTG
+
FFFFFFFFFFFFFFFFF:FFFFFFFFFFFFFFFFFFFFFFFFFFFFFFFFFFFFFFFFFFFFFFFFFFFFFFFFFFFFFFFFFFFFFFFFFFFFFFFFFFFFFFFFFFFFFFFFFFFFFFFFFFFFFFFFFFFFFFFFFFFFFFFFFFFF
@A00234:352:HKFKNDSXX:3:1402:28501:14403 2:N:0:TCGCATCG+GTCAACTG
CCTGAGTTGAAATTTTTGCAGGTGAGCACACAGTTATCCCAAGCATCACAACTGGCTGGAGCCATAACGTCACAGCCTGGAAGGCAGCTTCCTCCTCACCGTCCCGGTTATTTTGCCGTAGGGGTTGTCCAGAGGCAGCAAAACCTCTTC
+
FFFFFFFFFFFFFFFFFFFFFFFFFFFFFFFFFFFFFFFFFFFFFFFFFFFFFFFFFFFFFFFFFFFFFFFFFFFFFFFFFFFFFFFFFFFFFFFFFFFFFFFFFFFFFFFFFFFFFFFFFFFFFFFFFF:FFFFFFFFFFFFFFFFFFF
@A00234:352:HKFKNDSXX:3:1402:1805:27978 2:N:0:TCGCATCG+GTCAACTG
GGCTGCTGCCACATCCGTTGATCTGAACATGAGATCAAACACTGTCATCATCCTAGGGATGTCTGGGTTGTACCAAAAACGTAATAAAACCATGTGAAAAAAAAATCATCCTAGTGTTTTGAAAATCTCTGGCTGAAGCTCCTCATGGAG
+
FFFFFFFFFFFFFFFFFFFFFFFFFFFFFFFFFFFFFFFFFFFFFFFFFFFFFFFFFFFFFFFFFFFFFFFFFFFFFF,FFFFFFFFF:FFFFFFFFFFFFFFFFF:FF,::FFFFFFFFFFFFFFFFFFFFFFF:FFFF,FF:FFF:FF
@A00234:352:HKFKNDSXX:3:1403:31394:6668 2:N:0:TCGCATCG+GTCAACTG
TGACGTTATGGCTCCAGCCAGTTGTGATGCTTGGGATAACTGTGTGCTCACCTGCAAAAATTTCAACTCAGGATACTGATTGCTCTGCTCTGTGTGAAGTAATTGCTCTTCCGTTTCTAGTTTAGCAAGGGGCTTGTAGCTGTGCGCACG
+
FFFFFFFFFFFFFFFFFFFFFFFFFFFFFF:FFFFFFFF:FFFFFFFFFFFFFFFFFFFFFFFFFFFFFFFFFFFFFFFFFFFFFFFFFFFFFFFFFFFFFFFFFFFFFFFFFFFFFFFFFFFFFFFFFFFFFFFFFFFFFFFFFFFFFF
@A00234:352:HKFKNDSXX:3:1404:6822:8578 2:N:0:TCGCATCG+GTCAACTG
CTCAAGTGTACTGCAAGTGGCGCTACCAGAATCGGGACGTGGACTTCGAGGCTACCTGGGGCGCTGTCCGGGACATTGTCCTGAAGAAATTTGCTGGGCCCTATGACAGAGGTGAATACTCACCTTCCGTGCAGAAGACCCTCTATGACA
+
FFFFFF,FF:FFFFFFFFFFFFFFFFFFFF,FFFFFFFFFFFFFFFFFFFF:FFFFFFFFFFFFFFFFFFFFFFFFF:FFFFFFFFFFFFFF::FFFF,FFFFFFFFFFFFFFFFFFFFFFFFFFFFFFFFFFFFF,:F,FFFFFFFFFF
@A00234:352:HKFKNDSXX:3:1404:6949:8641 2:N:0:TCGCATCG+GTCAACTG
CTCAAGTGTACTGCAAGTGGCGCTACCAGAATCGGGACGTGGACTTCGAGGCTACCTGGGGCGCTGTCCGGGACATTGTCCTGAAGAAATTTGCTGGGCCCTATGACAGAGGTGAATACTCACCTTCCGTGCAGAAGACCCTCTATGACA
+
FFFFFFFFFFFFFFFFFFFFFFFFFFFFFFFFFFFFFFFFFFFFFFFFFFFFFFFFFFFFFFFFFFFFFFFFFFFFFFFFFFFF:FF:FFFFFFFFFFFFFFFFFFFFFFFFFFFFFFFFFFFFFFFFF:FFFFFFFFFFFFFFFFFFFF
@A00234:352:HKFKNDSXX:3:1405:8296:28322 2:N:0:TCGCATCG+GTCAACTG
TTCCTTTAAAACTGTGATCGGAGAATCACAGCGATATTTCTCCTTGCTGTTCTTGTGCCCTCTGCCTCAGACTCTGTCTTTAGGATCCGATCGTTAAGGAAATAGTCGTAAAGCACTGGCTGCTGCCACATCCGTTGATCTGAACATGAG
+
FFFFFFFFFFFFFFFFFFFFFFFFFFFFFFFFFFFFFFFFFFFFFFFFFFFFFFFFFFFFFFFFFFFFFFFFFF,FFFFFFFFFFFF:FF,FFFFF,FFFFFFFFFFFF:FFFFFFFFFFFFFFFFFFFFFFFFFFFFFFFF,FFFFFFF
@A00234:352:HKFKNDSXX:3:1405:15176:28808 2:N:0:TCGCATCG+GTCAACTG
GTGGCAGCAGCCAGTGCTTTACGACTATTTCCTTAACGATCGGATCCTAAAGACAGAGTCTGAGGCAGAGGGCACAAGAACAGCAAGGAGAAATATCGCTGTGATTCTCCGATCACAGTTTTAAAGGAATCTGCCCAAGGCCACGGAGCC
+
FFFFFFFFFFFFFFFFFFFFFFFFFFFFFFFFF:F:FFFF:FFFFFFFFFFFFFFFFFFFFFFFFFFFFFFFFFF:FFFFFFFF:FFFFFF:FFFFFFFFFFF,FFFFFFFF:FFF,FFFFFFFFFFFFFFFFFFFFFFFFFFFFFFFFF
@A00234:352:HKFKNDSXX:3:1405:19868:32518 2:N:0:TCGCATCG+GTCAACTG
AGGCTGATTTCCATGTCTTCTATCTCAGGAAGCTGGCTCAGGGTCAGCACTTGTATGTCATAGAGGGTCTTCTGCACGGAAGGTGAGTATTCACCTCTGTCATAGGGCCCAGCAAATTTCTTCAGGACAATGTCCCGGACAGCGCCCCAG
+
FFFFFFFFFFFFFFFFFFFFFFFFFFFFFFFFFFFFFFFFFFFFFFFFFFFFFFFFFFFFFFFFFFFFFFFFFFFFFFFFFFFFF,F:,FFFF:FFFFFFF:FFFFFFFFFFFFFFFFFFFFFFFFFFFFFFFFFFF:FFFF:FFFFFFF
@A00234:352:HKFKNDSXX:3:1406:12500:4601 2:N:0:TCGCATCG+GTCAACTG
CACAGCTACAAGCCCCTTGCTAAACTAGAAACGGAAGAGCAATTACTTCACACAGAGCAGAGCAATCAGTATCCTGAGTTGAAATTTTTGCAGGTGAGCACACAGTTATACCAAGCATCACAACTGGATGGAGCCATAACGTCACAGCCT
+
FF:F,::::FF,FF,F::F:FFFFFFF,FFFFF:FFFFFFFFFFF,FFFFFFFF,FF,F:F:,FFFFFFFFFF,FFFFFFFFFFFFFFF:FF,FFFFFFFFFFFFF,FF,FFFF,FFFFFFFF:F:F,F,,F,F,FFFF:F,FF:FF:::
@A00234:352:HKFKNDSXX:3:1406:28962:21277 2:N:0:TCGCATCG+GTCAACTG
TGCCTCTGGACAACCCCTACGGCAAAATAACCGGGACGGTGAGGAGGAAGCTGCCTTCCAGGCTGTGACGTTATGGCTCCAGCCAGTTGTGATGCTTGGGATAACTGTGTGCTCACCTGCAAAAATTTCAACTCAGGATACTGATTGCTC
+
FFFFFFFFFFFFFFFFFFFFFFFF::FFFFFFFFFFFFFFFFFFFFFFFFFFFFFFFFFFFFFFFFFFFFFFFFFFFFFFFFFFFF:FFFFFFFFFFFFFFFFFFFFFFFFFFFFFFFFFFFFFFFFFFFFFFFFFFFFFFFFFFFFFFF
@A00234:352:HKFKNDSXX:3:1407:9064:5478 2:N:0:TCGCATCG+GTCAACTG
CAGCAGAGCAATCAGTATCCTGAGTTGAAATTTTTGCAGGTGAGCACACAGTTATCCCAAGCATCACAACTGGCTGGAGCCATAACGTCACAGCCTGGAAGGCAGCTTCCTCCTCACCGTCCCGGTTATTTTGCCGTAGGGGTTGTCCAG
+
FFFFFFFFFFFFFFFFFFFFFFFFFFFFFFFFFFFFFFFFFFFFFFF:FFFFFFFFFFFFFFFFFFFFFFFFFFFFFFFFFFFFFFFFFFFFFFFFFFFFFFFFFFFFFFFFFFFFFFFFFFFFFFF:FFFFFFFFFFFFFFFFFFFFFF
@A00234:352:HKFKNDSXX:3:1407:20862:6245 2:N:0:TCGCATCG+GTCAACTG
AATTGCTCTTCCGTTTCTAGTTTAGCAAGGGGCTTGTAGCTGTGCGCACGTGGAGCCCTGCATTAGCAGACACCGCAGGCTCCGTGGCCTTGGGCAGATTCCTTTAAAACTGTGATCGGAGAATCACAGCGATATTTCACCTTGCTGTTC
+
FFFFFFFFFFFFFFFFFFFFFFFFFFFFFFFFFFFFFFFFFFFFFFFFFFFFFFFFFFFFFFFFFFFFFFFFFFFFFFFFFFFFFFFFFFFFF:FFFFFFFFFFFFFFFFFFFFFFFFFFFFFFFFFFFFFFFFFFFFFFFFFFFFFFFF
@A00234:352:HKFKNDSXX:3:1407:24578:9674 2:N:0:TCGCATCG+GTCAACTG
GGTTTTGCTGCCTCTGGACAACCCCTACGGCAAAATAACCGGGACGGTGAGGAGGAAGCTGCCTTCCAGGCTGTGACGTTATGGCTCCAGCCAGTTGTGATGCTTGGGATAACTGTGTGCTCACCTGCAAAAATTTCAACTCAGGATACT
+
FFFFFFFFFFFFFFFFFFFFFFFFFFFFFFFFFFFFFFFFFFFFFFFFFFFFFFFF:FFFFFFFFFFFFFFFFFFFFFFFFFFFFFFFFFFFFFFFFFFFFFFFFFFFFFFFFFFFFFFFFFFFFFFFFFFFFFFFFFFFFFFFFFF:FF
@A00234:352:HKFKNDSXX:3:1407:18023:19805 2:N:0:TCGCATCG+GTCAACTG
GTCCACGTCCCGATTCTGGTAGCGCCACTTGCAGTACACTTGAGTGGCAAAGCATCGGTCCTTCACCTCGGGGAGAGTAGTGAACTGGTCCTTGATGAATCCTTCAAATCCAGACTGGGTTGTTTTCAAGACCTTGAGGTCTTTGATTCC
+
FFFFFFFFFFFFFFFFFFFFFFFFFFFFFFFFFFFFFFFFFFFFFFFFFFFFFFFFFFFFFFFFFFFFFFFFFFFFFFFFFFFFFFFFFF:FFFFFFFFFFFFFFFF:FF:FFFFFFFFFFF,FFFFFFFFFFF:FFFFF:FFFFFFFF:
@A00234:352:HKFKNDSXX:3:1407:2546:21903 2:N:0:TCGCATCG+GTCAACTG
GGGAAAATGGCCCATTACCATGACGACTATGGAAAGGACCTCCCATCATTCACTCTGGAATCAAAGACCTCAAGGTCTTGAAAACAACCCAGTCTGGATTTGAAGGATTCATCAAGGACCAGTTCACTACTCTCCCCGAGGTGAAGGACC
+
FFFFFFFF::FFFFF:FF:FFFF,:FFFFF:FFFF:FF:FFFFFFFFFFF,F::FFFFFFFFFFFFFFFFFFFFFFFF:,:FFFFFFFFFFFFFFFFFFFFFFFF:FFFFFFFFFFFF,FF,,F,F:FFFFF,FFFFFFFFF:FFF:FFF
@A00234:352:HKFKNDSXX:3:1407:21377:34444 2:N:0:TCGCATCG+GTCAACTG
CGGTAGAGCAATTACTTCACACAGAGCAGAGCAATCAGTATCCTGAGTTGAAATTTTTGCAGGTGAGTACACAGTTATCCCAAGCATCACAACTGGCTGGAGCCATAACGTCACAGCCTGGAAGGCAGCTTCCTCCTCACCGTCCCGGTT
+
FFFFFFFFFF:FFFFFFFFFFFFFFFFFFFFFFFFFFFFFFFFFFFFFFFFFFFFFFFFFFFFFFFFFFFFFFFFFFFFFF:FFFFFFFFFFFFFFFFFFFFFFFFFFFFFFFFFFFFFFFFFFFFFFFFFFFFFFFFFFFFFFFFFFFF
@A00234:352:HKFKNDSXX:3:1408:32877:4914 2:N:0:TCGCATCG+GTCAACTG
CAAAAATTTCAACTCAGGATACTGATTGCTCTGCTCTGTGTGAAGTAATTGCTCTTCCGTTTCTAGTTTAGCAAGGGGCTTGTAGCTGTGCGCACGTGGAGCCCTGCATTAGCAGACACCGCAGGCTCCGTGGCCTTGGGCAGATTCCTT
+
FFF:FFFFFFFFFFFFFFFFFFFFFFFFFFFFFFF:FFFFFFFFFFFFFFFFFFFFFFFFFFFFFFFFFFFFFFFFFFFFFFFFFFFFFFFFFFFFFFFFFFFFFFFFFFFFFFF:FFFFFFFFFFFFFFFFFFFFFFFFFFFFFFFFFF
@A00234:352:HKFKNDSXX:3:1408:13413:7435 2:N:0:TCGCATCG+GTCAACTG
CAACAAGGAAGAGGTTTTGCTGCCTCTGGACAACCCCTACGGCAAAATAACCGGGACGGTGAGGAGGAAGCTGCCTTCCAGGCTGTGACGTTATGGCTCCAGCCAGTTGTGATGCTTGGGATAACTGTGTGCTCACCTGCAAAAATTTCA
+
FFFFFFFFFFFFFFFFFFFFFFFFFFFFFFFFFFFFFFFFFFFFFFFFFFFFFFFFFFFFFFFFFFFF:FFFFFFFFFFFFFFFFFFFFFFFFFFFFFFFFFFF:FFFFFFFFFFFFFFFFFFFFFFFFFFFFFFFFFFFFFFFFFFFFF
@A00234:352:HKFKNDSXX:3:1408:5077:14231 2:N:0:TCGCATCG+GTCAACTG
TGTTCAGATCAACGGATGTGGCAGCAGCCAGTGCTTTACGACTATTTCCTTAACGATTGGATCCTAAAGACAGAGTCTGAGGCAGAGGGCACAAGAACAGCAAGGAGAAATATCGCTGTGATTCTCCGATCACAGTTTTAAGGGAATCTG
+
FFFFFFFFFFFF:FFFFFFFFFFFFFFFFFFFFFFFFFFFFFFFFFFFFFFFFFFFFFFFFFFFFFFFF:FFFFFFFFFFFFFFF:FFFFFFFFFFFFFFFFFFFFFF,FFFFFFFFFFFFFFFFFFFFFFFFFFFFFFFFFFFFFFFFF
@A00234:352:HKFKNDSXX:3:1409:26567:2566 2:N:0:TCGCATCG+GTCAACTG
GTTTAGCAAGGGGCTTGTAGCTGTGCGCACGTGGAGCCCTGCATTAGCAGACACCGCAGGCTCCGTGGCCTTGGGCAGATTCCTTTAAAACTGTGATCGGAGAATCACAGCGATATTTCTCCTTGCTGTTCTTGTGCCCTCTGCCTCAGA
+
FFFFFFFFFFFFFFFFFFFFFFFFFFFFFFFFFFFFFFFFFFFFFFFFFFFFFFFFFFFFFFFFFFFFFFFFFFFFFFFFFFFFFFFFFF:FFFFFFFFFFF:FFFFFFFFFFFFFFFFF::FFFFFFFFF:FFFFF:FFFFFFFFFFFF
@A00234:352:HKFKNDSXX:3:1409:28311:26819 2:N:0:TCGCATCG+GTCAACTG
GTCGATGTTAAAGTAGTGAATGTTTGGAAGGCTGATTTCCATGTCTTCTATCTCAGGAAGCTGGCTCAGGGTCAGCACTTGTATGTCATAGAGGGTCTTCTGCACGGAAGGTGAGTATTCACCTCTGTCATAGGGCCCAGCAAATTTCTT
+
FFFFF,FFFFFFFFFFFFF:FFF::FFFFFFFFFFFFFF::FF:F,F:FFFFFFFFFF:FFFFFFFFFFFFF:FFFFFFFFFFF:FFFFFFFFFFFFFFFFFFFFFFF,FF:FFFF,,FFFFFFFFFFF:,F:FFFFFFFFF,FFFFFFF
@A00234:352:HKFKNDSXX:3:1410:15582:27226 2:N:0:TCGCATCG+GTCAACTG
CTTTGCCACTCAAGTGTACTGCAAGTGGCGCTACCAGAATCGGGACGTGGACTTCGAGGCTACCTGGGGCGCTGTCCGGGACATTGTCCTGAAGAAATTTGCTGGGCCCTATGACAGAGGTGAATACTCACCTTCCGTGCAGAAGACCCT
+
FFFFFFFFFFFFFFFFFFFFFFFFFFFFFFFF:FFFFFFFFFFFFFFFFFFFFFFFFFFFFFFFFFFFFFFFFFFFFFFFFFFFFFFFFFFFFFF:FFFFFFFFFFFFFFFFFFF,FF:FFF,FFFF:F:FFFFFFFFFFFFFFFFFFFF
@A00234:352:HKFKNDSXX:3:1411:25364:2613 2:N:0:TCGCATCG+GTCAACTG
AGGTGTTTGATCTCATGTTCAGATCAACGGATGTGGCAGCAGCCAGTGCTTTACGACTATTTCCTTAACGATCGGATCCTAAAGACAGAGTCTGAGGCAGAGGGCACAAGAACAGCAAGGAGAAATATCGCTGTGATTCTCCGATCACAG
+
FFFFFFFF::FFFFFFFFFFFFFFFF:,FFFF:FFF:FFFFFFFFFF:FFFFFFFFFFFFFFF,FFFF,FFFF:FFFFFFFFFFFFFFFFF:FF:FFFF,FFF,FFFFFFFFFFFFFFFFFFF:FFFF,,FFFFFFFFFFFFFFFFFFFF
@A00234:352:HKFKNDSXX:3:1411:18647:16438 2:N:0:TCGCATCG+GTCAACTG
ATCGGGACGTGGACTTCGAGGCTACCTGGGGCGCTGTCCGGGACATTGTCCTGAAGAAATTTGCTGGGCCCTATGACAGAGGTGAATACTCACCTTCCGTGCAGAAGACCCTCTATGACATACAAGTGCTGACCCTGAGCCAGCTTCCTG
+
FFFFFFFFFFFFFFFFFFFFFFFFFFFFFFFFFFFFFFFFFFFFFFFFFFF:FF,FFFFFFFFFFFFFFFFF:FFFFFFFFFFFFFFFFFFFFFFFFFFFFFFFF,FFFFFFFFFFFFFFFFFFFFFFFFFFFFFFFFFFF,FFFFFF:F
@A00234:352:HKFKNDSXX:3:1411:19452:17832 2:N:0:TCGCATCG+GTCAACTG
ATCGGGACGTGGACTTCGAGGCTACCTGGGGCGCTGTCCGGGACATTGTCCTGAAGAAATTTGCTGGGCCCTATGACAGAGGTGAATACTCACCTTCCGTGCAGAAGACCCTCTATGACATACAAGTGCTGACCCTGAGCCAGCTTCCTG
+
FFFFFFFFFFFFFFFFFFFFFFFFFFFFFFFFFFFFFFFFFFFFFFFFFFFFFFFFFFFFFFFFFFFFFFFFFFFFFFFFFFFFFFFFFFFFFFFFFFFFFFFFFFFFFFFFFFFFFFFFFFFFFFFFFFFFFFFFFFFFFFFFFFFFFF
@A00234:352:HKFKNDSXX:3:1411:30987:21433 2:N:0:TCGCATCG+GTCAACTG
GGGTGTGGCAGCAGCCAGTGCTTTACGACTATTTCCTTAACGATCGGATCCTAAAGACAGAGTCTGAGGCAGAGGGCACAAGAACAGCAAGGAGAAATATCGCTGTGATTCTCCGATCACAGTTTTAAAGGAATCTGCCCAAGGCCACGG
+
FFFFFFFFFFFFFFFFFFFFFFFFFFFFFFFFFFF:FFF,FFFFFFFFFFFFFFFFFFFFFFFFFFFFFFFFFFFFFFFFFFFFFFFF,FFFFF:,F:FFFFFFFFFFFFFFFFF:FFFFFFFF:FFF:FFF,:FFFFFFFFFFFFFFFF
@A00234:352:HKFKNDSXX:3:1412:4038:1908 2:N:0:TCGCATCG+GTCAACTG
GGTGAGCACACAGTTATCCCAAGCATCACAACTGGCTGGAGCCATAACGTCACAGCCTGGAAGGCAGCTTCCTCCTCACCGTCCCGGTTATTTTGCCGTAGGGGTTGTCCAGAGGCAGCAAAACCTCTTCCTTGTTGATCAGCCCCATTT
+
FFFFFFFFFFFFFFFFFFFFFFFFFFFFFFFFFFFFFFFFFFF:FFFFFFFFFFFFFFFFFFFFFFFFFFFFFFFFFFFFFFFFFFFFFFFFFFFFFFFFFFFFFFFFFFFFFFFFFFFFFFFFFFFFFFFFFFFFFFFFFFFFFFF::F
@A00234:352:HKFKNDSXX:3:1412:12129:21214 2:N:0:TCGCATCG+GTCAACTG
CGGTGAATGTTTGGAAGGCTGATTTCCATGTCTTCTATCTCAGGAAGCTGGCTCAGGGTCAGCACTTGTATGTCATAGAGGGTCTTCTGCACGGAAGGTGAGTATTCACCTCTGTCATAGGGCCCAGCAAATTTCTTCAGGACAATGTCC
+
FFFFFFFFFFFFFFFFFFFFFFFFFFFFFFF,FFFF:FFFFFFFF,FFFFFFFFFFFFFFFFFFF:FFFFFFFFFFFFFFFFFFFFFFFFFFFFFFFFFFFFF,FFF,FFFFFF:F,,FFF:FFFFFFFFFFFFFFFFFFFFFF:FFFFF
@A00234:352:HKFKNDSXX:3:1412:13648:22968 2:N:0:TCGCATCG+GTCAACTG
TGCCACTCAAGTGTACTGCAAGTGGCGCTACCAGAATCGGGACGTGGACTTCGAGGCTACCTGGGGCGCTGTCCGGGACATTGTCCTGAAGAAATTTGCTGGGCCCTATGACAGAGGTGAATACTCACCTTCCGTGCAGAAGACCCTCTA
+
FFFFFFFFFFFFFFFFFFFFFFFFFFFFFFFFFFFFFFFFFFFFFFFFFFFFFFFFFFFFFFFFFFFFFFFFFFFFFFFF:FFFFFFFFFFFFFFFFFFFFFFFFFFFFFFFFFFFFFFFFFFFFFFFFFFFFFFFFFFFFFFFFFFFFF
@A00234:352:HKFKNDSXX:3:1412:13982:24549 2:N:0:TCGCATCG+GTCAACTG
TGCCACTCAAGTGTACTGCAAGTGGCGCTACCAGAATCGGGACGTGGACTTCGAGGCTACCTGGGGCGCTGTCCGGGACATTGTCCTGAAGAAATTTGCTGGGCCCTATGACAGAGGTGAATACTCACCTTCCGTGCAGAAGACCCTCTA
+
FFFFFFFFFFFFFFFFFFFFFFFFFFFFFFFFFFFFFFFFFFFFFFFFFFFFFFFFFFFFFFFFFFFFFFFFFFFFFFFFFFFFFFFFFFF::FFFFFFFFFFFFFFFFFFFFFFFFFFFFFFFFFFFFFFFFFFFFFFFFFFFFFFFFF
@A00234:352:HKFKNDSXX:3:1412:20410:29042 2:N:0:TCGCATCG+GTCAACTG
CCTCCTCACCGTCCCGGTTATTTTGCCGTAGGGGTTGTCCAGAGGCAGCAAAACCTCTTCCTTGTTGATCAGCCCCATTTTGGACATGTCGATGTTAAAGTAGTGAATGTTTGGAAGGCTGATTTCCATGTCTTCTATCTCAGGAAGCTG
+
FFFFFFFFFFFFFFFFFFFFFFFFFFFF:FFFFFFFFFFFFFFFFFFFFFFFFFFFFFFFFF,FFFFFFFFFFFFFF,FFFFFFFFFFFFFFFFFFF,FFF:FFFFF:FFFFFFFFFFFFFFFFFFFFFFFFFFFFFFFFFFFFFFFFFF
@A00234:352:HKFKNDSXX:3:1412:28040:31015 2:N:0:TCGCATCG+GTCAACTG
GGAGCCCTGCATTAGCAGACACCGCAGGCTCCGTGGCCTTGGGCAGATTCCTTTAAAACTGTGATCGGAGAATCACAGCGATATTTCTCCTTGCTGTTCTTGTGCCCTCTGCCTCAGACTCTGTCTTTAGGATCCGATCGTTAAGGAAAT
+
FFFFFFFFFF:FFFFFFFFFFFFFFFFFFFFFFFFFFFFFFFFFFFFFFFFFFFFFFFFFFFFFFFFFFFFFFFFFFFFFFFFFFFFFFFFFFFFFFFFFFFFFFFFFFFFFFFFFFFFFFFFFFFF:FFFFFFFFFFFFFFFFFFFFFF
@A00234:352:HKFKNDSXX:3:1412:17029:36933 2:N:0:TCGCATCG+GTCAACTG
GCCAGTTGTGATGCTTGGGATAACTGTGTGCTCACCTGCAAAAATTTCAACTCAGGATACTGATTGCTCTGCTCTGTGTGAAGTAATTGCTCTTCCGTTTCTAGTTTAGCAAGGGGCTTGTAGCTGTGCGCACGTGGAGCCCTGCATTAG
+
FFFFFFFF:FFFFFFFFFFFFFFFFFFFFFFFFFFFFFFFFFFFFF:FFFFFFFFFFFFFFFFFFFFFFFFFFFFF:FFFF:FFFFFFFFFFFFFFFFFFFFFFFFFFFFFFFFFFFFFFFFFFFFFFFFFFFFFFFFFFF:FFFFFFFF
@A00234:352:HKFKNDSXX:3:1413:31819:3490 2:N:0:TCGCATCG+GTCAACTG
CAAAGACCTCAAGGTCTTGAAAACAACCCAGTCTGGATTTGAAGGATTCATCAAGGACCAGTTCACTACTCTCCCCGAGGTGAAGGACCGATGCTTTGCCACTCAAGTGTACTGCAAGTGGCGCTACCAGAATCGGGACGTGGACTTCGA
+
FFFFFFFFFFFFFFFF:FFFFFFFFFFFFFFFFFFFFFFFFFFFFFFFFFFFFFFFFFFFFFFFFFFFFFFFFFFFFFFFFFF:FFFFFFFFFFFFFFFFFFFFFFFFFFFFFFFFFFFFFFFFFFFFFFFFFFFFFFFFFFFFFFFFFF
@A00234:352:HKFKNDSXX:3:1413:31919:23578 2:N:0:TCGCATCG+GTCAACTG
TTGAAGGATTCATCAAGGACCAGTTCACTACTCTCCCCGAGGTGAAGGACCGATGCTTTGCCACTCAAGTGTACTGCAAGTGGCGCTACCAGAATCGGGACGTGGACTTCGAGGCTACCTGGGGCGCTGTCCGGGACATTGTCCTGAAGA
+
FFFFFFFFFFFFFFFFFFFFFFFFFFFFFFFFFFFFFFFFFFFFF:FFFFFFFFFFFFFFFFFFFFFFFFFFFFFFFFFFFFFFFFFFFFFFF,FFFFFFFFFFFFFFFFFFFFFFFFFFFFFFFFFFFFFFFFFFF:FFFFFF:FF:FF
@A00234:352:HKFKNDSXX:3:1413:1732:26005 2:N:0:TCGCATCG+GTCAACTG
TCCAAAATGGGGCTGATCAACAAGGAAGAGGTTTTGCTGCCTCTGGACAACCCCTACGGCAAAATAACCGGGACGGTGAGGAGGAAGCTGCCTTCCAGGCTGTGACGTTATGGCTCCAGCCAGTTGTGATGCTTGGGATAACTGTGTGCT
+
FFFFFFFFFFFFFFFFFFFFFFFFFFFFFFFFFFFFFFFFFFFFFFFFFFFFFFFFFFFFFFFFFFFFFFFFFFFFFFFFFFFFFFFFFFFFFFFFFFFFFFFFFFFFFFFFFFFFFFFFFFFFFFFFFFFFFFFFFFFFFFFFFFFFFF
@A00234:352:HKFKNDSXX:3:1413:31132:31735 2:N:0:TCGCATCG+GTCAACTG
CGGCAAAATAACCGGGACGGTGAGGAGGAAGCTGCCTTCCAGGCTGTGACGTTATGGCTCCAGCCAGTTGTGATGCTTGGGATAACTGTGTGCTCACCTGCAAAAATTTCAACTCAGGATACTGATTGCTCTGCTCTGTGTGAAGTAATT
+
FFFFFFFFFFFFFFFFFFFFFFFFFFFFFFFFFFFFFFFFFFFFFFFFFFFFF:FFFFFFFFFFFFFFFFFFFFFFFFFFFFFFFFFFFFFFFFFFFFFFFFFFFFFFFFFFFFFFFFFFFFFFFFFFFFFFFFFFFFFFFFFFFFFFFF
@A00234:352:HKFKNDSXX:3:1414:26648:3490 2:N:0:TCGCATCG+GTCAACTG
CAGGCTGTGACGTTATGGCTCCAGCCAGTTGTGATGCTTGGGATAACTGTGTGCTCACCTGCAAAAATTTCAACTCAGGATACTGATTGCTCTGCTCTGTGTGAAGTAATTGCTCTTCCGTTTCTAGTTTAGCAAGGGGCTTGTAGCTGT
+
FFFFFFFFFFFFFFFFFFFFFFFFFFFFFFFFFFFFFFFFFFFFFFFFFFFFFFFFFFFFFFFFFFFFFFFF:FFFFFFFFFF:FFFFFFFFFFFFF:FFFFFFFF:FFFFFFFFFFFFFFFFFFFFFFFFFFFFFFFFFFFFFFFFFFF
@A00234:352:HKFKNDSXX:3:1414:26612:3521 2:N:0:TCGCATCG+GTCAACTG
CAGGCTGTGACGTTATGGCTCCAGCCAGTTGTGATGCTTGGGATAACTGTGTGCTCACCTGCAAAAATTTCAACTCAGGATACTGATTGCTCTGCTCTGTGTGAAGTAATTGCTCTTCCGTTTCTAGTTTAGCAAGGGGCTTGTAGCTGT
+
FFFFFFFFFFFFFFFFFFFFFFFFFFFFFFFFFFFFFFFFFFFFFFFFFFFFFFFFFFFFFFFFFFFFFFFFFFFFFFFFFFFFFFFFFFFFFFFFFFFFFFFFFFFFFFFFFFFFFFFFFFFFFFFFFFFFFFFFFFFFFFFFFFFFFF
@A00234:352:HKFKNDSXX:3:1414:18873:11506 2:N:0:TCGCATCG+GTCAACTG
ATCGGATCCTAAAGACAGAGTCTGAGGCAGAGGGCACAAGAACAGCAAGGAGAAATATCGCTGTGATTCTCCGATCACAGTTTTAAAGGAATCTGCCCAAGGCCACGGAGCCTGCGGTGTCTGCTAATGCAGGGCTCCACGTGCGCACAG
+
FFFFFFFFFFFFFFFFFFFFFFFFFFFFFFFFFFFFFFFFFFFFFFF:FFFFFFFFFFFFFFFFFFFFFFFFFFFFFFFFFFFFFFFFFFFFFFFFFFFFFFFFFFFFFFFFFFFFFFFFFFFFF:FFFFFFFFFFFFFFFFFFFFFFFF
@A00234:352:HKFKNDSXX:3:1414:5466:17159 2:N:0:TCGCATCG+GTCAACTG
TGCCGTAGGGGTTGTCCAGAGGCAGCAAAACCTCTTCCTTGTTGATCAGCCCCATTTTGGACATGTCGATGTTAAAGTAGTGAATGTTTGGAAGGCTGATTTCCATGTCTTCTATCTCAGGAAGCTGGCTCAGGGTCAGCACTTGTATGT
+
FFFFFFFFFFFFFFFFFFFFFFFFFFFFFFFFFFFFFF:FFFFFFFFFF:FFFF:FFFFFFF::FFFFFFF:FFF,FFFFFFFFFFFFFFFFFFFFFFFFFFFFFFFFFFFFFFFFFFFFFFFFFFFFFFFFFFFFFFFFFFFFFFFFFF
@A00234:352:HKFKNDSXX:3:1415:2112:2049 2:N:0:TCGCATCG+GTCAACTG
GTGAGCACACAGTTATCCCAAGCATCACAACTGGCTGGAGCCATAACGTCACAGCCTGGAAGGCAGCTTCCTCCTCACCGTCCCGGTTATTTTGCCGTAGGGGTTGTCCAGAGGCAGCAAAACCTCTTCCTTGTTGATCAGCCCCATTTT
+
FFFFFF,FFFFFFFFFFFFFFFFFFFFFFFFFFFFFFFFFFFFFFFFFFFFFFFFFFFFFFFFFFFFFFFFFFFFFFFFFFFFFFFFFFFF:FFFFFFFFFFFFFFFFFFFFFFF:FFFFFFFFFFFFFFFFFFFFFFFFFFFFFFFFFF
@A00234:352:HKFKNDSXX:3:1415:20708:14998 2:N:0:TCGCATCG+GTCAACTG
AGAGCAATCAGTATCCTGAGTTGAAATTTTTGCAGGTGAGCACACAGTTATCCCAAGCATCACAACTGGCTGGAGCCATAACGTCACAGCCTGGAAGGCAGCTTCCTCCTCACCGTCCCGGTTATTTTGCCGTAGGGGTTGTCCAGGGGC
+
FFFFF:F:FFFFFFF:,FFF::FFFFF:F:F:FFFFFFF:FFFFFF,,:FFFFF:FFFFFFFFFFF,FFFFFFF:F:F:FFFF,FFFFF:FFF:FFF,:F:,:::FFF:FFFF:FFFFFF,:FFF,FFFFFFFFF:FFF,FFFFFFFFFF
@A00234:352:HKFKNDSXX:3:1415:24162:36886 2:N:0:TCGCATCG+GTCAACTG
CGCCCAAGGCCACGGAGCCTGCGGTGTCTGCTAATGCAGGGCTCCACGTGCGCACAGCTACAAGCCCCTTGCTAAACTAGAAACGGAAGAGCAATTACTTCACACAGAGCAGAGCAATCAGTATCCTGAGTTGAAATTTTTGCAGGTGAG
+
FFFFFFFFFFFFFFFFFFFFFFFFFFFFFFFFFFFFFFFFFFFFFFFFFFFFFFFFFFFFFFFFFFFFFFFFFFFFFFFFFFFFFFFFFFFFFFFFFFFFFFFFFFFFFF:FFF:FFFFFFFFFFFFFFFFFFFFFFFFFFFFFFFFFFF
@A00234:352:HKFKNDSXX:3:1416:19705:1892 2:N:0:TCGCATCG+GTCAACTG
TCCCAGACATCCCTAGGATGATGACAGTGTTTGATCTCATGTTCAGATCAACGGATGTGGCAGCAGCCAGTGCTTTACGACTATTTCCTTAACGATCGGATCCTAAAGACAGAGTCTGAGGCAGAGGGCACAAGAACAGCAAGGAGAAAT
+
FFFFFFFFFFFFFFFFFFFFFFFFFFFFFFFFFFFFFFFFFFFFFFFFFFFFFFFFFFFFFFFFFFFFFFFFFFFFFFFFFF:FFFFFFFF:FFFFFFFFFFFFFFFFFFFFFFFFFFFFFFFF:FFFFFF:FFFFFFFFFFFFFFFFFF
@A00234:352:HKFKNDSXX:3:1416:31467:4883 2:N:0:TCGCATCG+GTCAACTG
AAGACATGGAAATCAGCCTTCCAAACATTCACTACTTTAACATCGACATGTCCAAAATGGGGCTGATCAACAAGGAAGAGGTTTTGCTGCCTCTGGACAACCCCTACGGCAAAATAACCGGGACGGTGAGGAGGAAGCTGCCTTCCAGGC
+
F:FFFFFFFF:FFFFFFFF:FFFFFFFFFFFF:FF:FFFFFF,FFF:FF:F:FFFFFFF:FFF:FFFFFFFFFFFF:FFF::FF::FFFFFFF:FFFFFFFFFFFFFFFFFFF,FFFFFF:F:FF,FFFFFFFFF,F:FFFFFFFFF:FF
@A00234:352:HKFKNDSXX:3:1416:2230:24330 2:N:0:TCGCATCG+GTCAACTG
CCGCAGGCTCCGTGGCCTTGGGCAGATTCCTTTAAAACTGTGATCGGAGAATCACAGCGATATTTCTCCTTGCTGTTCTTGTGCCCTCTGCCTCAGACTCTGTCTTTAGGATCCGATCGTTAAGGAAATAGTCGTAAAGCACTGGCTGCT
+
:FFFFFFFFFFFFFFFFFFFFFFFFFFFFFFFFFFFFFFFFFFFFFFFFFFFFFFFFFFFFFFFFFFFFFFFFFFFFFFFFFFFFFFFFFFFFFFFFFFFFFFFFFFFFFFFF:FFFFFFFFFFFFFFFFFFFFFFFF:FFFFFFFFFFF
@A00234:352:HKFKNDSXX:3:1416:19280:26772 2:N:0:TCGCATCG+GTCAACTG
CTATGACAGAGGTGAATACTCACCTTCCATGCAGAAGACCCTCTATGACATACAAGTGCTGACCCTGAGCCAGCTTCCTGAGATAGAAGACATGGAAATCAGCCTTCCAAACATTCACTACTTTAACATCGACATGTCCAAAATGGGGCT
+
FF,FFFFFFFFFFFFFF,FFFFFFFFFFFFFF:FFFFFFFFFFFFFFFFFFFFFFFFFFFFFFFFFFFFFFFFFFFFFFFFFFFFFFFFFF,FFFF:FFFFFFF,FFFFFFFFFFFFFFFFFFFFFFF,FFFFFFFFFFFFFFFFFFFFF
@A00234:352:HKFKNDSXX:3:1418:6244:23766 2:N:0:TCGCATCG+GTCAACTG
AAGACATGGAAATCAGCCTTCCAAACATTCACTACTTTAACATCGACATGTCCAAAATGGGGCTGATCAACAAGGAAGAGGTTTTGCTGCCTCTGGACAACCCCTACGGCAAAATAACCGGGACGGTGAGGAGGAAGCTGCCTTCCAGGC
+
FFFFFFFFFFFFFFFFFFFFFFFFFFFFFFFFF:FFFFFFFFFFFFFFFFFFFFFFFFFFFFFFFFFFFFFFFFFFFFFFFF:FFFFFFFFFFFFFFFFFFFFFFFFFFFFFFFFFFFFFFFFFFFFFFFFFFFFFFFFFFFFFFFFFFF
@A00234:352:HKFKNDSXX:3:1419:32172:13401 2:N:0:TCGCATCG+GTCAACTG
CACGGATGTGGCAGCAGCCAGTGCTTTACGACTATTTCCTTAACGATCGGATCCTAAAGACAGAGTCTGAGGCAGAGGGCACAAGAACAGCAAGGAGAAATATCGCTGTGATTCTCCGATCACAGTTTTAAAGGAATCTGCCCAAGGCCA
+
FFFFFFFFFFFFFFFFFFFFFFFFFFFFFFFFFFFFFFFFFFFFFFFFFFFFFFFFFFFFFFFFFFFFFFFFFFFFFFFFFFFFF:FFFFFFFFFFFFFFFFFFFFFFFFFFFFFFFFFFFFFFFFFFFFFFFFFFFFFFFFFFFFFFFF
@A00234:352:HKFKNDSXX:3:1419:32090:13542 2:N:0:TCGCATCG+GTCAACTG
CACGGATGTGGCAGCAGCCAGTGCTTTACGACTATTTCCTTAACGATCGGATCCTAAAGACAGAGTCTGAGGCAGAGGGCACAAGAACAGCAAGGAGAAATATCGCTGTGATTCTCCGATCACAGTTTTAAAGGAATCTGCCCAAGGCCA
+
FFFFFFFFFFFFFFFFFFFFFFFF:FFFFFFFFFFFFFFFFFFFFF:FFFFFFFFFFFFFFFFFFFFFFFFFFFFF:FFFFFFFFFFFFFFF:FFFFFFFFFF:FFFFFFFFFFFFFFFFFFF,FFFFFFFFFFFFFFFFFFFF:FFFFF
@A00234:352:HKFKNDSXX:3:1419:21847:14121 2:N:0:TCGCATCG+GTCAACTG
CAGGGGTTGTCCAGAGGCAGCAAAACCTCTTCCTTGTTGATCAGCCCCATTTTGGACATGTCGATGTTAAAGTAGTGAATGTTTGGAAGGCTGATTTCCATGTCTTCTCTCTCAGGAAGCTGGCTCAGGGTCAGCACTTGTATGTCATAG
+
:FFFFFFFFFFFFFFFFFFFFFFFFFFFFFFFFFFFFFFFFFFFFFFFFFFFFFFFFFFFFFFFFFFFFFFFFFFFFFFFFFFFFFFFFFFFFFFFFFFFFF:FFFFF,FFFFFFFF,FFFFFFFFFFFFFFFFFFFFFFFFFFFFFFFF
@A00234:352:HKFKNDSXX:3:1419:6027:14873 2:N:0:TCGCATCG+GTCAACTG
GGCTCCGTGGCCTTGGGCAGATTCCTTTAAAACTGTGATCGGAGAATCACAGCGATATTTCTCCTTGCTGTTCTTGTGCCCTCTGCCTCAGACTCTGTCTTTAGGATCCGATCGTTAAGGAAATAGTCGTAAAGCACTGGCTGCTGCCAC
+
FFFFFFFFFFFFFFFFFFFFFFFFFFFFFFFFFFFFFFFFFFFFFFFFFFFFFFFFFFFFFFFFFFFFFFFFFFFFFFFFFFFFFFFFFFFFFFFFFFFFFFFFFFFFFFFFFFFFFFFFFFFFFFFFFFFF:FFFFFFFFFFFFFFFFF
@A00234:352:HKFKNDSXX:3:1419:1154:15295 2:N:0:TCGCATCG+GTCAACTG
TGGACTTCGAGGCTACCTGGGTCGCTGTCCGGGACATTGTCCTGAAGAAATTTGCTGGGCCCTATGACAGAGGTGAATACTCACCTTCCGTGCAGAAGACCCTCTATGACATACAAGTGCTGACCCTGAGCCAGCTTCCTGAGATAGAAG
+
FF:F:::FF::::FFFFFFFF,FFFFFFFFFFFF::FFF::::,F:FFFFF:F:FFFFFF:FFFF:FFFFFF,F:FFFFFFFF,FFF,,FFF:FFFFFF,,F:FFFFFFFFFFFFFFFF,FFF:,FFFFF,F:F,F,:,F,FFFFF:FFF
@A00234:352:HKFKNDSXX:3:1419:15519:16658 2:N:0:TCGCATCG+GTCAACTG
GTCCTGAAGAAATTTGCTGGGCCCTATGACAGAGGTGAATACTCACCTTCCGTGCAGAAGACCCTCTATGACATACAAGTGCTGACCCTGAGCCAGCTTCCTGAGATAGAAGACATGGAAATCAGCCTTCCAAACATTCACTACTTTAAC
+
FFFFFF:FFFFFF:FFFFFFFFFFFFFFFFFFFFFFFFFFFFFFFFFFFFFFFFFFFFFFFFFFFFFFFFFF,FFFF,FFFFFFFFFFFFFFFF:FFFFFFFFFFFFFFFFFFF:FFFF,FFFFFFFFFFFFFFFFFFF:FFFFF:FFFF
@A00234:352:HKFKNDSXX:3:1419:19895:25238 2:N:0:TCGCATCG+GTCAACTG
CTGCAGTGTCTGCTAATGCAGGGCTCCACGTGCGCACAGCTACAAGCCCCTTGCTAAACTAGAAACGGAAGAGCAATTACTTCACACAGAGCAGAGCAATCAGTATCCTGAGTTGAAATTTTTGCAGGTGAGCACGCAGTTATCCCAAGC
+
FFFFFFFFFFFFFFFFFFFFFFFFFFFFFFFFFFFFFFFFFFFFFFFFFFFFFFFFFFFFFFFFFF:FFFFFFFF:FFFFFFFFFFFFFFFFFFFFFFFFFFFFFFFFFFFFFFFFFFFFFFFFFFFFFFFFFFFFFFFFFFFFFFFFF:
@A00234:352:HKFKNDSXX:3:1419:13892:25927 2:N:0:TCGCATCG+GTCAACTG
GTTGGAAGTTCAAGCCCCCCTGCCCTCCTCCATGAGGAGCTTCAGCCAGAGATTTTCAAAACACTAGGATGATTTTTTTTTCACATGGTTTTATTACGTTTTTGGTACAACCCAGACATCCCTAGGATGATGACAGTGTTTGATCTCATG
+
FFFFFFFFFFFFFFFFFFFFFFFFFFFFFFFFFFFFFFFFFFFFFFFFFFFFFFFFFFFFFFFFFFFFFFFFFFFFFFFFFFF::FFFFFF:FFFFFFFFFFFFFFFFFFFFFFFFFF:FFFFFFFFFFFFF:FFFFFFFF::FFFFFFF
@A00234:352:HKFKNDSXX:3:1419:25057:27195 2:N:0:TCGCATCG+GTCAACTG
GCAAAATAACCGGGACGGTGAGGAGGAAGCTGCCTTCCAGGCTGTGACGTTATGGCTCCAGCCAGTTGTGATGCTTGGGATAACTGTGTGCTCACCTGCAAAAATTTCAACTCAGGATACTGATTGCTCTGCTCTGTGTGAAGTAATTGC
+
FFFF:FFFFFFFFFFFFFFFFFFFFFFFFFFFFFFFFFFFFFFFFFFFFFFFFFFFFFFFFFFFFFFFFFFFFFFFFFFFFFFFFFFFFFFFFFFFFFFFFFFFFFFFFFFFFFFFFFFFFFFFFFFFFFFFFFFF:F:FFFFFFFFFFF
@A00234:352:HKFKNDSXX:3:1419:21404:36871 2:N:0:TCGCATCG+GTCAACTG
CTGAACATGAGATCAAACACTGTCATCATCCTAGGGATGTCTGGGTTGTACCAAAAACGTAATAAAACCATGTGAAAAAAAAATCATCCTAGTGTTTTGAAAATCTCTGGCTGAAGCTCCTCATGGAGGAGGGCAGGGGGGCTTGAACTT
+
FFFFFFFFFFFFFFFFFFFFFFFFFFFFFFFFFFFFFFFFFFFFFFFFFFFFFFFFFFFFFFFFFFFFFFFFFFFFFFFFFFFFFFFFFFFFFFFFFFFFFFFFFFFFFFFFFFFFFFF:FFFFFFFFFFFFFFFFFFFFFFFFFFFFFF
@A00234:352:HKFKNDSXX:3:1420:26964:10207 2:N:0:TCGCATCG+GTCAACTG
ATCTCAGGAAGCTGGCTCAGGGTCAGCACTTGTATGTCATAGAGGGTCTTCTGCACGGAAGGTGAGTGTTCACCTCTGTCATAGGGCCCAGCAAATTTCTTCAGGACAATGTCCCGGACAGCGCCCCAGGTAGCCTCGAAGTCCACGTCC
+
:FFFFFFFFFFFFFFFFFFFFFFFFFFFFFFFFFFFFFFFFFFFFFFFFFFFFFFFFFF:FFFF,F:,:FF::FFFFFFF:F,FFFFFFFFFFFFFFFFFFFFFFFFFFFFFFFFFFFFFFFFFFFFFFFFFFFFFFFFFFFFFFFFFFF
@A00234:352:HKFKNDSXX:3:1420:6840:21261 2:N:0:TCGCATCG+GTCAACTG
TCCACGTCCCGATTCTGGTAGCGCCACTTGCAGTACACTTGAGTGGCAAAGCATCGGTCCTTCACCTCGGGGAGAGTAGTGAACTGGTCCTTGATGAATCCTTCAAATCCAGACTGGGTTGTTTTCAAGACCTTGAGGTCTTTGATTCCA
+
FFFFFFFFFFFFFFF:FFF:FFFFFFFFFFFFFFFFFFFFFFFFFFFFFFFFFFFFFFFFFFFFFFFFFFFFFFFFFFFFFFFFFFFFFFFFFFFFFFFFF:FFFFFFFFFFFFFFFFFFFFFFFFFFFFFFFFFFFFFFFFFFFFFFFF
@A00234:352:HKFKNDSXX:3:1420:26820:23202 2:N:0:TCGCATCG+GTCAACTG
CGATGTTAAAGTAGTGAATGTTTGGAAGGCTGATTTCCATGTCTTCTATCTCAGGAAGCTGGCTCAGGGTCAGCACTTGTATGTCATAGAGGGTCTTCTGCACGGAAGGTGAGTATTCACCTCTGTCATAGGGCCCAGCAAATTTCTTCA
+
FFFFFFFFFFFFFFFFFFFFFFFFFFFFFFFFFFFFFFFFFFFFFFFFFFFFFFFFFFFFFFFFFFFFFFFFFFFFFFFFFFFFFFFFFFFFFFFFFFFFFFFF:FFFFFFFFF,FFFFFFFFFFFFFF:F:FFFFFFF:FFFFFFFFFF
@A00234:352:HKFKNDSXX:3:1420:18756:24079 2:N:0:TCGCATCG+GTCAACTG
GCAAATTTCTTCAGGACAATGTCCCGGACAGCGCCCCAGGTAGCCTCGAAGTCCACGTCCCGATTCTGGTAGCGCCACTTGCAGTACACTTGAGTGGCAAAGCATCGGTCCTTCACCTCGGGGAGAGTAGTGAACTGGTCCTTGATGAAT
+
FF,:FFFFFFFFFFFFFF:FFFFFFFF,FFFFFFFFFFFFFFFFF:FFFFFFFFFFFFFFFFFFFF,FFFFFFFFFFFFFFFFFFFFFFFFFFFFFFFFFFFFFFFFFFFFFFFFFFFFFFFFFFFFFFFFFF,FFFFFFFFFFFFFFFF
@A00234:352:HKFKNDSXX:3:1420:19786:25238 2:N:0:TCGCATCG+GTCAACTG
GCAAAATAACCGGGACGGTGAGGAGGAAGCTGCCTTCCAGGCTGTGACGTTATGGCTCCAGCCAGTTGTGATGCTTGGGATAACTGTGTGCTCACCTGCAAAAATTTCAACTCAGGATACTGATTGCTCTGCTCTGTGTGAAGTAATTGC
+
FFFFFFFFFFFFFFFFFFFFFFFFFFFFFFFFFFFFFFFFFFFFFFFFFFFFFFFFFFFFFFFFFFFFFFFFFFFFFFFFFFFFFFFFFFFFFFFFFFFFFFFFF:FFFFFFFFFFFFFFFFFFFFFFFFFFFFFFFFFFFFFFFFF:F:
@A00234:352:HKFKNDSXX:3:1420:17616:36699 2:N:0:TCGCATCG+GTCAACTG
GCATTAGCAGACACCGCAGGCTCCGTGGCCTTGGGCAGATTCCTTTAAAACTGTGATCGGAGAATCACAGCGATATTTCTCCTTGCTGTTCTTGTGCCCTCTGCCTCAGACTCTGTCTTTAGGATCCGATCGTTAAGGAAATAGTCGTAA
+
F,FFFF,,FFFFFFF,FF,FFFFF:FFFFFFFFF:FF:FF,FF:,FFFFFFF,::FFFF:FFF:FFFFFF:FFFF,FFF,:,FFF,F:FFFFFFFFF,F:FF:FFF:FFF,:FFFFFF,,:::FFF,:F,,F:FF,,:F,FFFF:FFFFF
@A00234:352:HKFKNDSXX:3:1421:17969:9408 2:N:0:TCGCATCG+GTCAACTG
CAGAGGTGAATACTCACCTTCCGTGCAGAAGACCCTCTATGACATACAAGTGCTGACCCTGAGCCAGCTTCCTGAGATAGAAGACATGGAAATCAGCCTTCCAAACATTCACTACTTTAACATCGACATGTCCAAAATGGGGCTGATCAA
+
FFF:FFFFFFFFFFFFFFFFFFFFFFFFFFFFFFFFFFFFFFFFFFFFFFFFFFFFFFFFFFFFFFFFFFFFFFFFFFFFFFF:FFFFFFFFFFFFFFFFFFFFFFF:FFFFFFFFFFFF:FFFF:FFFFFFFFFF:FFFFFFFFFFFF:
@A00234:352:HKFKNDSXX:3:1421:18096:20870 2:N:0:TCGCATCG+GTCAACTG
GGCAGGTGAGCACACAGTTATCCCAAGCATCACAACTGGCTGGAGCCATAACGTCACAGCCTGGAAGGCAGCTTCCTCCTCACCGTCCCGGTTATTTTGCCGTAGGGGTTGTCCAGAGGCAGCAAAACCTCTTCCTTGTTGATCAGCCCC
+
FFFFFFFFFFFFFFFFFFFFFF,FFFFFFF:FFFFFFF,FFFFFFFFFFFFFFFFFFFFFFF,FFFFFFFFFFFFFFFFFFFFFFFFFFFFFFFFFFFFFFFFFFFFFFFFFFFFFFFFFFFFFFFFFFFFFFFFFFFFFFFFFFFFFFF
@A00234:352:HKFKNDSXX:3:1421:17309:21637 2:N:0:TCGCATCG+GTCAACTG
GGCAGGTGAGCACACAGTTATCCCAAGCATCACAACTGGCTGGAGCCATAACGTCACAGCCTGGAAGGCAGCTTCCTCCTCACCGTCCCGGTTATTTTGCCGTAGGGGTTGTCCAGAGGCAGCAAAACCTCTTCCTTGTTGATCAGCCCC
+
FFFFFFFFFFFFFFFFFFFFFFFFFFFFFFFFFFFFFFFFFFFFFFFFFFFFFFFFFFFFFFFFFFFFFFFFFFFFFFFFF:FFFFFFFFFFFFFFFFFFFFFFFFFFFFFFFF:FFFFFFFFFFFFFFFF,FFFFFFFFFFFFFFFFFF
@A00234:352:HKFKNDSXX:3:1422:29957:24471 2:N:0:TCGCATCG+GTCAACTG
GTGCTTTACGACTATTTCCTTAACGATCGGATCCTAAAGACAGAGTCTGAGGCAGAGGGCACAAGAACAGCAAGGAGAAATATCGCTGTGATTCTCCGATCACAGTTTTAAAGGAATCTGCCCAAGGCCACGGAGCCTGCGGTGTCTGCT
+
FFFFFFFFFFFFFFFFFFFFFFFFFFFFFFFFFFFFFFFFFFFFFFFFFFFFFFFFFFFFFFFFFFFFFFF,FFFFFFFFFFFFFFFFFFFFFFFFFFFFFFFFFFFFFFFFFFFFFFFFFFFFFFFFFFFFFFFFFFFFFFFFFFFFFF
@A00234:352:HKFKNDSXX:3:1423:24605:9846 2:N:0:TCGCATCG+GTCAACTG
TGGGTGATTTTTTTTTCACATGGTTTTATTACGTTTTTGGTACAACCCAGACATCCCTAGGATGATGACAGTGTTTGATCTCATGTTCAGATCAACGGATGTGGCAGCAGCCAGTGCTTTACGACTATTTCCTTAACGATAGGATCCTAA
+
FFFFFFFFFFFFFFFFFF,:FFFFFFFFFFFFFFFFFFFFFFFFFFFFF:FF:F,FF:FFFFFFFFFFF,FFFFFFF,FF:FFF:FFFFFFFFFFF:FFFFFFFFFFFFFFF,:FFF:FFF:FFFFFFF:FF:FFFF:FF,,FF:,F,FF
@A00234:352:HKFKNDSXX:3:1423:2184:34710 2:N:0:TCGCATCG+GTCAACTG
CTCAAGGTCTTGAAAACAACCCAGTCTGGATTTGAAGGATTCATCAAGGACCAGTTCACTACTCTCCCCGAGGTGAAGGACCGATGCTTTGCCACTCAAGTGTACTGCAAGTGGCGCTACCAGAATCGGGACGTGGACTTCGAGGCTACC
+
FFFFFFFFFFFFFFFFFFFFFFFFFFFFFFFFFFF:FFFFFFFFFFFFFFFFFFFFFFFFFFFFFFFFFFFFFFFFFFFFFFFFFFFFFFFFFFFFFFFFFFFFFFFFF,FFFFFFFFFFFFFFFFFFFFFFFFFFFFFFFFFFFFFFFF
@A00234:352:HKFKNDSXX:3:1424:24008:8531 2:N:0:TCGCATCG+GTCAACTG
CTGATCAACAAGGAAGAGGTTTTGCTGCCTCTGGACAACCCCTACGGCAAAATAACCGGGACGGTGAGGAGGAAGCTGCCTTCCAGGCTGTGACGTTATGGCTCCAGCCAGTTGTGATGCTTGGGATAACTGTGTGCTCACCTGCAAAAA
+
FFFFFFFFF:FFFFFFFFFFFFFFFFFFFFFFFFFFFFFFFFFFFFFFFFFFFFFFFFFFFFFFFFFFFFFFF:FFFFFFFFFFFFFFFFFFFFFFFFFFFFFFFFFF:,FFFFFFFFFFFFFFFFF:,FFFFFFFFFFFFFFFFFFFFF
@A00234:352:HKFKNDSXX:3:1424:19407:22858 2:N:0:TCGCATCG+GTCAACTG
TACCCGGTTATTTTGCCGTAGGGGTTGTCCAGAGGCAGCAAAACCTCTTCCTTGTTGATCAGCCCCATTTTGGACATGTCGATGTTAAAGTAGTGAATGTTTGGAAGGCTGATTTCCATGTCTTCTATCTCAGGAAGCTGGCTCAGGGTC
+
FFFFFFFFFFFFFFFFFFFFFFFFFFFFFFFFFFFFFFFFFFFFFFFFFFFFFFFFFFFFFFFFFFFFFFFFFFFFFFFFFFFFFFFFFFFFFFFFFFFFFFFFFFFFFFFFFFFF:FFFFFFFFFFFFFFFFFFFFFFFFFFFFFFFFF
@A00234:352:HKFKNDSXX:3:1424:11460:24001 2:N:0:TCGCATCG+GTCAACTG
CTCAGGATACTGATTGCTCTGCTCTGTGTGAAGTAATTGCTCTTCCGTTTCTAGGTTAGCAAGGGGCTTGTAGCTGTGCGCACGTGGAGCCCTGCATTAGCAGACACCGCAGGCTCCGTGGCCTTGGGCAGATTCCTTTAAAACTGTGAT
+
FFFFF::FFFFF::FF:F:FFFFFF,FFFFFFFFF:FFF:,FFFFFFFFFFFFF,F:FF,FFF,,FFFFFFFFFFF,:F,FFFFFFFFFF,FF:F,FFF,:FFFFF,F:FFF:FFF:F::FF:FFF:FFF:FFFFFF:FFFF:FF,:,:F
@A00234:352:HKFKNDSXX:3:1424:23330:30874 2:N:0:TCGCATCG+GTCAACTG
TGGCTGATTTCCATGTCTTCTATCTCAGGAAGCTGGCTCAGGGTCAGCACTTGTATGTCATAGAGGGTCTTCTGCACGGAAGGTGAGTATTCACCTCTGTCATAGGGCCCAGCAAATTTCTTCAGGACAATGTCCCGGACAGCGCCCCAG
+
FFFFFFFFFFFFFFFFFFFFFFFFFFFFFFFFFFFFFFFFFFFFFFFFFF:FFFFFFFFFFFFFFFFFFFFFFFFFFFFFFFFFFFFFFFFFFFFFFFFFFFFFFFFFFFFFFFFFFFFFFFFFFFFFFFFFFFFFFFFFFFFFFFFFFF
@A00234:352:HKFKNDSXX:3:1424:30400:33755 2:N:0:TCGCATCG+GTCAACTG
CTCAAGTGTACTGCAAGTGGCGCTACCAGAATCGGGACGTGGACTTCGAGGCTACCTGGGGCGCTGTCCGGGACATTGTCCTGAAGAAATTTGCTGGGCCCTATGACAGAGGTGAATACTCACCTTCCGTGCAGAAGACCCTCTATGACA
+
FFFFFFFFFFFFFFFFFFFFFFFFFFFFFFFFFFFFFFFFFFFFFFFFFFFFFFFFFFFFFFFFFFFFFFFFFFF:FFFFFFFFFFFFFFFFFFFFFFFFFF:FFFFFFFFFFFFFFFFFFFFFFFFFFFFFFFFFFFFFFFFFFFFFF:
@A00234:352:HKFKNDSXX:3:1425:8034:15060 2:N:0:TCGCATCG+GTCAACTG
TGACATACAAGTGCTGACCCTGAGCCAGCTTCCTGAGATAGAAGACATGGAAATCAGCCTTCCAAACATTCACTACTTTAACATCGACATGTCCAAAATGGGGCTGATCAACAAGGAAGAGGTTTTGCTGCCTCTGGACAACCCCTACGG
+
FFFFFFFFFFFFFFFFFFFFFFFFFFFFFFFFFFFFFFFF,FFFFFFF:FFFFFFFFF:FFFFFFFFFFFFFFFFFFFFFFFFFFFFFFFFF:FFFFFFFFFFFF:FFFFFFFFFFFF:FF:FFFFF:FFFFFFFFFFFFFFFF:FFFFF
@A00234:352:HKFKNDSXX:3:1425:19542:27790 2:N:0:TCGCATCG+GTCAACTG
AATTGCTCTTCCGTTTCTAGTTTAGCAAGGGGCTTGTAGCTGTGCGCACGTGGAGCCCTGCATTAGCAGACACCGCAGGCTCCGTGGCCTTGGGCAGATTCCTTTAAAACTGTGATCGGAGAATCACAGCGATATTTCTCCTTGCTGTTC
+
FFFFFFFFFFFFFFFFFFFFFFFFFFFFFFFFFFFFFFFFFFFFFFFFFFFFFFFFFFFFFFFFFFFFFFFFFFFFFFFFFFFFFFFFFFFFFFFFFFFFFFFFFFFFFFFFFFFFFFFFFFFFFFFFFFFFFFFFFFFF:FFFFFFFFF
@A00234:352:HKFKNDSXX:3:1425:29116:29058 2:N:0:TCGCATCG+GTCAACTG
TACACAGTTATCCCAAGCATCACAACTGGCTGGAGCCATAACGTCACAGCCTGGAAGGCAGCTTCCTCCTCACCGTCCCGGTTATTTTGCCGTAGGGGTTGTCCAGAGGCAGCAAAACCTCTTCCTTGTTGATCAGCCCCATTTTGGACA
+
FFFFFFFFFFFFFFFFFFFFFFFFFFFFFFFFFFFFFFFFFFFFFFFFFFFFFFFFFFFFFFFFFFFFFFFFFFFFFFFFFFFFFFFFFFFFFFFFFFFFFFFFFFFFFFFFFFFFFFFFFFFFFFFFFFFFFFFFFFFFFF,FFFFFFF
@A00234:352:HKFKNDSXX:3:1426:20175:17080 2:N:0:TCGCATCG+GTCAACTG
GGAGGAAGCTGCCTTCCAGGCTGTGACGTTATGGCTCCAGCCAGTTGTGATGCTTGGGATAACTGTGTGCTCACCTGCAAAAATTTCAACTCAGGATACTGATTGCTCTGCTCTGTGTGAAGTAATTGCTCTTCCGTTTCTAGTTTAGCA
+
FFFFFFFFFFFFFFFFFFFFFFFFFFFFFFFFFFFFFFFFFFFFFFFFFFFFFFFFFFFFFFFFFFFFFFFFFFFFFFFFFFFFFFFFFFFFFFFFFFFFFFFFFFFFFFFFFFFFFFFFFFFFFFFFFFFFFFFFFFFFFFFFFFFFF:
@A00234:352:HKFKNDSXX:3:1426:8323:20760 2:N:0:TCGCATCG+GTCAACTG
CTGAATGTTTGGAAGGCTGATTTCCATGTCTTCTATCTCAGGAAGCTGGCTCAGGGTCAGCACTTGTATGTCATAGAGGGTCTTCTGCACGGAAGGTGAGTATTCACCTCTGTCATAGGGCCCAGCAAATTTCTTCAGGACAATGTCCCG
+
,,::FF,:,,FFFFFFFFFFFFFFFFF:FFFFFFFFFFFFF:FFFF:FFFFFFFFFFFFFFFFFFFFFFFFFFFF:FFFFFFFFFFFFFFF:FFF:FFF:FFFF:FFFFFFFFFFFF:FFF,FFFFF,FFFFFFF:FFFFFFFF,F:F::
@A00234:352:HKFKNDSXX:3:1426:7554:21496 2:N:0:TCGCATCG+GTCAACTG
GTGAATGTTTGGAAGGCTGATTTCCATGTCTTCTATCTCAGGAAGCTGGCTCAGGGTCAGCACTTGTATGTCATAGAGGGTCTTCTGCACGGAAGGTGAGTATTCACCTCTGTCATAGGGCCCAGCAAATTTCTTCAGGACAATGTCCCG
+
FFF:FFFFFFFFFFFFFFFFFFFFFFF:FFFFFFFFFFFFFFFFFFFFFFFFFFFFFFFFFFFFFFFFFFFFFFFFFFFFFFFFFFFFFF:FFFFFFF,FF,:FFFFFFFFFFFFF,FFFFFFFFFFFFF:FFFFFFFFFFF,FFFFFFF
@A00234:352:HKFKNDSXX:3:1426:6578:30170 2:N:0:TCGCATCG+GTCAACTG
GCCCCATTTTGGACATGTCGATGTTAAAGTAGTGAATGTTTGGAAGGCTGATTTCCATGTCTTCTATCTCAGGAAGCTGGCTCAGGGTCAGCACTTGTATGTCATAGAGGGTCTTCTGCACGGAAGGTGAGTATTCACCTCTGTCATAGG
+
F:FFFFFFFFFFFFFFFFFFFFFFFFFFFFFFFFFFFFFFFFFFFFFFFFFFFFFFFFFFFFFFFFFFFFFFFF:FFFFFFFFFFFFFFFFFFFFFFFFFFFFFFFFFFFFFFFFFFFFFFFFF:FFFFFFF,FFFFFFFFFFFFFFFFF
@A00234:352:HKFKNDSXX:3:1427:15854:2769 2:N:0:TCGCATCG+GTCAACTG
GACAGAGGTGAATACTCACCTTCCGTGCAGAAGACCCTCTATGACATACAAGTGCTGACCCTGAGCCAGCTTCCTGAGATAGAAGACATGGAAATCAGCCTTCCAAACATTCACTACTTTAACATCGACATGTCCAAAATGGGGCTGATC
+
FFFFFFFFFFFFFFFFFFFFFFFFFFFFFFFFFFFFFFFFFFFFFFFFFFFFFFFFFFFFFFFFFFFFFFFFFFFFFFFFFFFF:FFFFFFFFFFFFFFFFFFFFFFFFFFFFFFFFFFFFFFFFFFFFFFFFFFFFF:FFFF:FFFFFF
@A00234:352:HKFKNDSXX:3:1427:11288:6104 2:N:0:TCGCATCG+GTCAACTG
CCCGGTTATTTTGCCGTAGGGGTTGTCCAGAGGCAGCAAAACCTCTTCCTTGTTGATCAGCCCCATTTTGGACATGTCGATGTTAAAGTAGTGAATGTTTGGAAGGCTGATTTCCATGTCTTCTATCTCAGGAAGCTGGCTCAGGGTCAG
+
FFFFFFFFFFFFFFFFFFFFFFFFFFFFFFFFFFFFFFFFFFFFFFFFFFFFFFFFFFFFFFFFFFFFFFFFFFFFFFFFFFFFFFFFFFFFFFFFFFFFFFFFFFFFFFFFFF:FFFF:FFFFFFFFFFFFFFFFFFFFFFFFFFFFF:
@A00234:352:HKFKNDSXX:3:1427:31006:12414 2:N:0:TCGCATCG+GTCAACTG
TATTTCTCCTTGCTGTTCTTGTGCCCTCTGCCTCAGACTCTGTCTTTAGGATCCGATCGTTAAGGAAATAGTCGTAAAGCACTGGCTGCTGCCACATCCGTTGATCTGAACATGAGATCAAACACTGTCATCATCCTAGGGATGTCTGGG
+
FFFFFFFFFFFFFFFFFFFFFFFFFFFFFFFFFFFFFFFFFFFFFFFFFFFFFFFFFFFFFFFFFF:FFFFFFFFFFFFFFFFFFFFFFFFFFFFFFFFFFFFFFFFFFFFFFFFFFFFFFFFFFFFF:FFFFFFFF,FFFFFFFFFFFF
@A00234:352:HKFKNDSXX:3:1427:25238:26506 2:N:0:TCGCATCG+GTCAACTG
GTTTTGCTGCCTCTGGACAACCCCTACGGCAAAATAACCGGGACGGTGAGGAGGAAGCTGCCTTCCAGGCTGTGATGTTATGGCTCCAGCCAGTTGTGATGCTTGGGATAACTGTGTGCTCACCTGCAAAAATTTCAACTCAGGATACTG
+
,FFFFFF::FFFFFFFFFFFFFFFFFFFFFFFFFFFFFFFFFFFFF:FFFFFFFFFFFF:FFFFFFFFF:FFFFFFFFFFFFFFFFFFFFF:FFFFFFFFFFFFF:FFFFFFFFFFFFFFFFFFFFFFFFFFFFFFFFFFFFFFFFFFFF
@A00234:352:HKFKNDSXX:3:1427:9516:26710 2:N:0:TCGCATCG+GTCAACTG
CACGTGGAGCCCTGCATTAGCAGACACCGCAGGCTCCGTGGCCTTGGGCAGATTCCTTTAAAACTGTGATCGGAGAATCACAGCGATATTTCTCCTTGCTGTTCTTGTGCCCTCTGCCACAGACTCTGTCTTTAGGATCCGATCGTTAAG
+
FFFFFFFFFFFFFFFFFFFFFFFFFFFFFFFFFFFFFFFFFFFFFFFFFFFFFFFFFFFFFFFFFFFFFFFFFFFFFFFFFFFFFFFFFFFFFFFFFFFFFFF::FFFFF:FFFFFFFFFFFFFFFFFF:FFFFFFFFFFFFFFFFFF:F
@A00234:352:HKFKNDSXX:3:1428:31964:14512 2:N:0:TCGCATCG+GTCAACTG
AATAACCGGGACGGTGAGGAGGAAGCTGCCTTCCAGGCTGTGACGTTATGGCTCCAGCCAGTTGTGATGCTTGGGATAACTGTGTGCTCACCTGCAAAAATTTCAACTCAGGATACTGATTGCTCTGCTCTGTGTGAAGTAATTGCTCTT
+
FFFFFFFFFFFFFFFFFFFFFFF,FFFFFFFFFF:FFFFFFFFFFFFFFFFFFFFFFFFFFFFFFFFFFFFFFFF:FFFFFFFFFFFFFFFFFFFFFFFFFFFFFFFFFFFFFF:FFFFFFFFFFFFFFFFF:FFFFFFFFFFFFFFFFF
@A00234:352:HKFKNDSXX:3:1428:30590:28291 2:N:0:TCGCATCG+GTCAACTG
CTGCGGTGTCTGCTAATGCAGGGCTCCACGTGCGCACAGCTACAAGCCCCTTGCTAAACTAGAAACGGAAGAGCAATTACTTCACACAGAGCAGAGCAATCAGTATCCTGAGTTGAAATTTTTGCAGGTGAGCACACAGTTATCCCAAGC
+
FFFFFFFFFFFFFF:FFFFFFFFFFFFFFFFFFFFFFFFFFFFFFFFFFFFFFFFFFFFFFFFFFFFFFFFFFFFFFFFFFFFFFFFFFFFFFFFFFFFFFFFF,FFFFFFFFFFFFFFFFFFFFFFFFFFFFFFFFFFFFFFFFFFFFF
@A00234:352:HKFKNDSXX:3:1428:16161:31172 2:N:0:TCGCATCG+GTCAACTG
CTTTAAAACTGTGATCGGAGAATCACAGCGATATTTCTCCTTGCTGTTCTTGTGCCCTCTGCCTCAGACTCTGTCTTTAGGATCCGATCGTTAAGGAAATAGTCGTAAAGCACTGGCTGCTGCCACATCCGTTGATCTGAACATGAGATC
+
FFFFFFFFFFFFFFFFFFFFFFFFFFFFFFFFFFFFFFFFFFFFFFFFFFFFFFFFFFFFFFFFFFFFFFFFFFFFFFFFFFFFFFFFFFFFFFFFFFFFFFFFFFFFFFFFFFFFFFFFFFFFFFFFFFFFFFFFFFFFFFFFFFFFFF
@A00234:352:HKFKNDSXX:3:1428:24632:33755 2:N:0:TCGCATCG+GTCAACTG
TGAATACTCACCTTCCGTGCAGAAGACCCTCTATGACATACAAGTGCTGACCCTGAGCCAGCTTCCTGAGATAGAAGACATGGAAATCAGCCTTCCAAACATTCACTACTTTAACATCGACATGTCCAAAATGGGGCTGATCAACAAGGA
+
FFFFFFFFFFFFFFFFFFFFFFF:FFFFFFFFFFFFFFFFFFFFFFFFFFFFFFFFFFFFFFFFFFFFFFFFFFFFFFFFFFFFFFFFFFFFFFFFFFFFFFFFFFFFFFFFFFFFFFFFFFFFFFFFFFFFFFFFFFFFFFF:FF:FFF
@A00234:352:HKFKNDSXX:3:1428:11107:36041 2:N:0:TCGCATCG+GTCAACTG
CTCGGCTATTTCCTTAACGATCGGATCCTAAAGACAGAGTCTGAGGCAGAGGGCACAAGAACAGCAAGGAGAAATATCGCTGTGATTCTCCGATCACAGTTTTAAAGGAATCTGCCCAAGGCCACGGAGCCTGCGGTGTCTGCTAATGCA
+
FFFFFFFFFFFFFFFFFFF:FFFFFFFFFFFFFFFFFFFFFFFFFFF:FFFFFF:FF,FFFFFFF,FFFFFFF,:FFFFFFFFFF:FFFFFFFFFFFFFFF::FFFFFFFFFFFFFFFFFFFFFFFF:FFFFFFFFFFFFFFFF:FFFFF
@A00234:352:HKFKNDSXX:3:1429:22354:13996 2:N:0:TCGCATCG+GTCAACTG
GTGAGCACACAGTTATCCCAAGCATCACAACTGGCTGGAGCCATAACGTCACAGCCTGGAAGGCAGCTTCCTCCTCACCGTCCCGGTTATTTTGCCGTAGGGGTTGTCCAGAGGCAGCAAAACCTCTTCCTTGTTGATCAGCCCCATTTT
+
,,:FF:FFFFFFFFFFFFFFFFFFFFFFFFFFFFFFFFFFFFFFFFFFFFFFFF:FFFFFFFFFFFFFFFFFFFFFFFFFFFFFFFFFFFFFFFFFFFFFFFFFFFFFFFFFFFFFFFFFFFFFFFFFFFFFFFFFFFFFFFFFFFFFFF
@A00234:352:HKFKNDSXX:3:1429:3323:18803 2:N:0:TCGCATCG+GTCAACTG
CGGTGTTAAAGTAGTGAATGTTTGGAAGGCTGATTTCCATGTCTTCTATCTCAGGAAGCTGGCTCAGGGTCAGCACTTGTATGTCATAGAGGGTCTTCTGCACGGAAGGTGAGTATTCACCTCTGTCATAGGGCCCAGCAAATTTCTTCA
+
FFFFFFFFFFFFFFFFFFFFFFFFFFFFFFFFFFFFFFFFFF:FFFFFFFFFFFFF:FFFFFFFFFFFFFFFFFFF:FFFFFFFFFFFFFFFFFFFFFFFF:FFFFFFFFF:F,,:FF,,FFFFFFFF:F:FFFFFFFFF:FFFFFFFFF
@A00234:352:HKFKNDSXX:3:1429:14018:32127 2:N:0:TCGCATCG+GTCAACTG
GGAGAATCACAGCGATATTTCTCCTTGCTGTTCTTGTGCCCTCTGCCTCAGACTCTGTCTTTAGGATCCGATCGTTAAGGAAATAGTCGTAAAGCACTGGCTGCTGCCACATCCGTTGATCTGAACATGAGATCAAACACTGTCATCATC
+
FFFFFFFFFFFFFFFFFF:FFFFFFFFFFFFFF:FFFFFFFFFFFFFFFFFF:FFFFFFF,,FFFFFF:FFF:FFF::FFF:FFFFFFFFFFFFFFFFFFFF:FFFFFFFFFF,FFFFFFFFFFFFFFFFFFFFFFFFFFFF:FFF:FF,
@A00234:352:HKFKNDSXX:3:1430:24876:3865 2:N:0:TCGCATCG+GTCAACTG
CCTGAGTTGAAATTTTTGCAGGTGAGCACACAGTTATCCCAAGCATCACAACTGGCTGGAGCCATAACGTCACAGCCTGGAAGGCAGCTTCCTCCTCACCGTCCCGGTTATTTTGCCGTAGGGGTTGTCCAGAGGCAGCAAAACCTCTTC
+
FFFFFFFFFFFFFFFFFFFFFFFFFFFFFFFFFFFFFFFFFFFFFFFFFFFFFFFFFFFFFFFFFFFFFFFFFFFFFFFFFFFFFFFFFFFFFFFFFFFFFFFFFFFFF:FFFFFFFFFFFFFFFFFFFFFFFFFFFFFFFFFF:FFFFF
@A00234:352:HKFKNDSXX:3:1430:13928:11334 2:N:0:TCGCATCG+GTCAACTG
GCACCGGGTAGCCTCGAAGTCCACGTCCCGATTCTGGTAGCGCCACTTGCAGTACACTTGAGTGGCAAAGCATCGGTCCTTCACCTCGGGGAGAGTAGTGAACTGGTCCTTGATGAATCCTTCAAATCCAGACTGGGTTGTTTTCAAGAC
+
FFFFFFFFFFFFFFFFFFFFFFFFFFFFFFFFFFFFFFFFFFFFFFFFFFFFFFFFFFFFFFFFFFFFFFFFFFFFFFFFFFFFFFFFFFFFFFFFFFFFFFFFFFFFFFFFFFFFFFFFFFFFFFFFFFFFFFFFFFFFFFFFFFFFFF
@A00234:352:HKFKNDSXX:3:1430:11577:30843 2:N:0:TCGCATCG+GTCAACTG
CTCAGGAAGCTGGCTCAGGGTCAGCACTTGTATGTCATAGAGGGTCTTCTGCACGGAAGGTGCGTGGTCACCTCTGTCATCGGGCCCAGCAAATTTCTTCAGGACAATGTCCCGGACAGCGCCCCAGGTAGCCTCGAAGTCCACGTCCCG
+
FFFFFFF,FFFFFFFFFFFFFFFFFFF,:FFFFF:FFFFFFFFFFFFFFFFFFFFF:,FFFF,F,,,,F,FFFFFF,F,F:FFFFFF:FFFFFFFFF:FFFFFFFF,FFFFFFFFFFFFFFFFFFFFFF,FFFFFFFFFFFF,FFFFFFF
@A00234:352:HKFKNDSXX:3:1430:3332:32315 2:N:0:TCGCATCG+GTCAACTG
ATCGGATCCTAAAGACAGAGTCTGAGGCAGAGGGCACAAGAACAGCAAGGAGAAATATCGCTGTGATTCTCCGATCACAGTTTTAAAGGAATCTGCCCAAGGCCACGGAGCCTGCGGTGTCTGCTAATGCAGGGCTCCACGTGCGCACAG
+
FFFFFFFFFFFFFFFFFFF:FFFFFFFFFFFFFFFFFFFFFFFFFFFFFFFFFFFFFFFFFFFFFFFFFFFFFFFFFFFFFFFFFF,FFFFFFFFFFFFFFFFFFFFFFFFFFFFFFFFFFFFFFFFFFFFFFFFFFFFFFFFFFFFFFF
@A00234:352:HKFKNDSXX:3:1431:22299:2065 2:N:0:TCGCATCG+GTCAACTG
CATCGACATGTCCAAAATGGGGCTGATCAACAAGGAAGAGGTTTTGCTGCCTCTGGACAACCCCTACGGCAAAATAACCGGGACGGTGAGGAGGAAGCTGCCTTCCAGGCTGTGACGTTATGGCTCCAGCCAGTTGTGATGCTTGGGATA
+
FFFFFFFFFFFFFFFFFFFFFFFFFFFFFFFFFFFFFFFFFFFFFFFFFFFFFFFFFFFFFFFFFFFFFFFFFFFFFFFFFFFFFFFFFFFFFFFFFFFFFFFFFFFFFFFFFFFFFFFFFFFFFFFFFFFFFFFFFFFFFFFFFFFFFF
@A00234:352:HKFKNDSXX:3:1431:31584:5400 2:N:0:TCGCATCG+GTCAACTG
CCCGGTTATTTTGCCGTAGGGGTTGTCCAGAGGCAGCAAAACCTCTTCCTTGTTGATCAGCCCCATTTTGGACATGTCGATGTTAAAGTAGTGAATGTTTGGAAGGCTGATTTCCATGTCTTCTATCTCAGGAAGCTGGCTCAGGGTCAG
+
FFFFFFF:FFFFFFFFFFFFFFFFFFFFFFFFFF:FFFFFFFFFFFFFFFFFFFFFFFFFFFFFFFFFFFFFF,FFFFFF:FFFFFFFFFFFFFF:FFFFFFFFFFFFFFFFFFFFFFFFFFFFFFFFFFFFF:FFFFFFFFFFFFFFFF
@A00234:352:HKFKNDSXX:3:1431:23656:6825 2:N:0:TCGCATCG+GTCAACTG
GGCAGAGGGCACAAGAACAGCAAGGAGAAATATCGCTGTGATTCTCCGATCACAGTTTTAAAGGAATCTGCCCAAGGCCACGGAGCCTGCGGTGTCTGCTAATGCAGGGCTCCACGTGCGCACAGCTACAAGCCCCTTGCTAAACTAGAA
+
FFFFFFFFFFFFFFFFFFFFFFFFFFFFFFFFFFFFFFFFFFFFFFFFFFFFFFFFFFFFFFFFF:FFFFFFFFFFFFFFFFFFFFFFFFFFFFFFFFFF,FFFFFFFFFFFFFFFFFFFFFFFFFF:F:FFFFFFFFFFF:FFFFFFFF
@A00234:352:HKFKNDSXX:3:1431:19633:18991 2:N:0:TCGCATCG+GTCAACTG
TGGTGCAACCCAGACATCCCTAGGATGATGACAGTGTTTGATCTCATGTTCAGATCAACGGATGTGGCAGCAGCCAGTGCTTTACGACTATTTCCTTAACGATCGGATCCTAAAGACAGAGTCTGAGGCAGAGGGCACAAGAACAGCAAG
+
FFFFFFFFFFFFFFFFFFFFFFFFFFF:FFFFFFFFFFFFFFFFFFFFFFFFFFFFFFFFFFFFFFFFFFFFFFF:FFFFFFFFFFFFFFFFFFFFFFFFFFFFF:FFFFFFFFFFFFFFFFFFFFFFFFF:FFFFFFFFFFFFFFFF,F
@A00234:352:HKFKNDSXX:3:1431:31376:31062 2:N:0:TCGCATCG+GTCAACTG
GCCCAAGGCCACGGAGCCTGCGGTGTCTGCTAATGCAGGGCTCCACGTGCGCACAGCTACAAGCCCCTTGCTAAACTAGAAACGGAAGAGCAATTACTTCACACAGAGCAGAGCAATCAGTATCCTGAGTTGAAATTTTTGCAGGTAAGC
+
FFFFFFFFFFFFFFFFFFFFFFFFFFFFFFFFFFFFFFFFFFFFFFFFFFFFFFFFFFFFFFFFFFFFFFFFFFFFFFF:FFFFFFFFFFFFFFFFFFFFFFFFFFFFFFFFFFFFFFFFFFFF:FFFFFFFFFFFFFFFFFFFFFFFFF
@A00234:352:HKFKNDSXX:3:1432:16468:3552 2:N:0:TCGCATCG+GTCAACTG
CAAAAATTTCAACTCAGGATACTGATTGCTCTGCTCTGTGTGAAGTAATTGCTCTTCCGTTTCTAGTTTAGCAAGGGGCTTGTAGCTGTGCGCACGTGGAGCCCTGCATTAGCAGACACCGCAGGCTCCGTGGCCTTGGGCAGATTCCTT
+
FFFFF:FFFFFFFFFFFFFFFFFFFFFFFFFFFFFFFFFFFFFFFFFFFFFFFFFFFFFFFFFFFFFFFFFFFFFFFFFFFFFFFFFFFFFFFFFFFFFFFFFFFFFFFFFFFFFFFFFFFFFFFFFFFFFFFFFFFFFFFFFFFFFFFF
@A00234:352:HKFKNDSXX:3:1432:3034:8281 2:N:0:TCGCATCG+GTCAACTG
GCCCGGTTATTTTGCCGTAGGGGTTGTCCAGAGGCAGCAAAACCTCTTCCTTGTTGATCAGCCCCATTTTGGACATGTCGATGTTAAAGTAGTGAATGTTTGGAAGGCTGATTTCCATGTCTTCTATCTCAGGAAGCTGGCTCAGGGTCA
+
FFFFFFFFFFFFFFFFFFFFFFFFFFFFFFFFFFFFFFFFF:FFFFFFFFFFFFFFFFFFFFFFFFFFFFFFFFFFFFFFFFFFFFFFFFFFFFFFFFFFFFFFFFFFFFFFFFFFFFFFFFF:FFFFFFFFFFFFFFFFFFFF:FFF:F
@A00234:352:HKFKNDSXX:3:1432:25400:24627 2:N:0:TCGCATCG+GTCAACTG
CTCGGTTATTTTGCCGTAGGGGTTGTCCAGAGGCAGCAAAACCTCTTCCTTGTTGATCAGCCCCATTTTGGACATGTCGATGTTAAAGTAGTGAATGTTTGGAAGGCTGATTTCCATGTCTTCTATCTCAGGAAGCTGGCTCAGGGTCAG
+
FFFFFFFFF:FFFFFFFFFFFFFFFFFFFFFFFFFFF:FFFFFFFFFFFFFFFFFFFFFFFFFFF::FFFFFFF:FFFFFFF,:F::FFFFFF:,FFFFFFF:FFFFFFFFFFFFFFFFFFFFF:FFFFFFFFFFFFFFFFFFFFFFF,F
@A00234:352:HKFKNDSXX:3:1432:31340:36135 2:N:0:TCGCATCG+GTCAACTG
CTGATTGCTCTGCTCTGTGTGAAGTAATTGCTCTTCCGTTTCTAGTTTAGCAAGGGGCTTGTAGCTGTGCGCACGTGGAGCCCTGCATTAGCAGACACCGCAGGCTCCGTGGCCTTGGGCAGATTCCTTTAAAACTGTGATCGGAGAATC
+
FFFFFFFFFFFFFFF:FFFFFFFFFFFFFFFFFFFFFFFFFFFFFFFFFFFFFFFFFFFFFFFFFFFFFFF:FFFFFFFFFFFFFFFFFFFFFFFFFFFFFFFFFF:FFFFFFFFFFFFFFFFFFFFFFFFFFFFF:FFFFFFFFFFFFF
@A00234:352:HKFKNDSXX:3:1433:29884:4867 2:N:0:TCGCATCG+GTCAACTG
TGCTGGGGTTGGAAGTTCAAGCCCCCCTGCCCTCCTCCATGAGGAGCTTCAGCCAGAGATTTTCAAAACACTAGGATGATTTTTTTTTCACATGGTTTTATTACGTTTTTGGTACAACCCAGACATCCCTAGGATGATGACAGTGTTTGA
+
FFFFFFFFFFFFFFFFFFFFFFFFFFFFFFFFFFFFFFFFFFFF:FFFFFFFFFFFFFFFFFFFFFFFFFFF:FF:FFFFFFFFFFFFFFFF:FF::FFFFFFFFFFFFFFFFFFFFFFFFFFFFFFFF,FFFFFFFFFFF,FFFFFFFF
@A00234:352:HKFKNDSXX:3:1433:29152:8578 2:N:0:TCGCATCG+GTCAACTG
GCAAGGAGAAATATCGCTGTGATTCTCCGATCACAGTTTTAAAGGAATCTGCCCAAGGCCACGGAGCCTGCGGTGTCTGCTAATGCAGGGCTCCACGTGCGCACAGCTACAAGCCCCTTGCTAAACTAGAAACGGAAGAGCAATTACTTC
+
FFFFFFFFFFFFFFFFFFFFFFFFFFFFFFFFFFFFFFFFFFFFFFFFFFFFFFFFFFFFFFFFFFFFFFFFFFFFFFFFFFFFFFFFFFFFFFFFFFFFFFFFFFFFFFFFFFFFFFFFFFFFFFFFFFFFFFFFFFFFFF:FFFFFFF
@A00234:352:HKFKNDSXX:3:1433:26802:18756 2:N:0:TCGCATCG+GTCAACTG
GGCTGATTTCCATGTCTTCTATCTCAGGAAGCTGGCTCAGGGTCAGCACTTGTATGTCATAGAGGGTCTTCTGCACGGAAGGTGAGTATTCACCTCTGTCATAGGGCCCAGCAAATTTCTTCAGGACAATGTCCCGGACAGCGCCCCAGG
+
FFFFFFFFFFFFFFFFFFFFFFFFFFFFF:FFFFFFFFFFFFFFFFFFFFFFFFFFFFFFFFFFFFFFFFFFFFFFFFFFFFFFFFF,FFFFFFFFFFFFFFFFFFFF:FF:FFFFFF:FFFFFFFFFFFFFF:FFFFFFF:F:FFFFFF
@A00234:352:HKFKNDSXX:3:1433:7003:24361 2:N:0:TCGCATCG+GTCAACTG
AGTAATTGCTCTTCCGTTTCTAGTTTAGCAAGGGGCTTGTAGCTGTGCGCACGTGGAGCCCTGCATTAGCAGACACCGCAGGCTCCGTGGCCTTGGGCAGATTCCTTTAAAACTGTGATCGGAGAATCACAGCGATATTTCTCCTTGCTG
+
FF,FFFFFFFFFFFFFFFF:FFFFFFFFFFFFFFFFFFFFFFFFFFFFFFFFFFFFFFFFFFFFFFFFFFFFFFFFFFFFFFFFFFFFFFFFFFFFFFFFFFFFFFFFFFFFFFFFFFFFFFFFFFFFFFFFFFFFFFFFFFFFFFFFFF
@A00234:352:HKFKNDSXX:3:1433:25880:26616 2:N:0:TCGCATCG+GTCAACTG
GTTGATCAGCCCCATTTTGGACATGTCGATGTTAAAGTAGTGAATGTTTGGAAGGCTGATTTCCATGTCTTCTATCTCAGGAAGCTGGCTCAGGGTCAGCACTTGTATGTCATAGAGGGTCTTCTGCACGGAAGGTGAGTATTCACCTCT
+
:FFFFFFFFFFFFFFFFF::FFFFFFFFF:FFFFFFFFFFFFFFFFFFFF:FF,FFFFFF,FFFF::FFFF,FFFFFFF,FFFFFF,F:F:FFF:FFF:FF:FFFFFFFFFFFFFF:F:FFFF:F::FFFFFFF:FFFFF:FFFF:FFFF
@A00234:352:HKFKNDSXX:3:1433:5954:27273 2:N:0:TCGCATCG+GTCAACTG
ATCCCAAGCATCACAACTGGCTGGAGCCATAACGTCACAGCCTGGAAGGCAGCTTCCTCCTCACCGTCCCGGTTATTTTGCCGTAGGGGTTGTCCAGAGGCAGCAAAACCTCTTCCTTGTTGATCAGCCCCATTTTGGACATGTCGATGT
+
FFFFFFFFFFFFFFFFFFFFFFFFFFFFFFFFFFFFFFFFFFFFF:FFFFFFFFFFFFFFFFFFFFFFFFFFFFFFFF:FFFFFFFFFFFFFFFFFFFFFFFFFFFFFFFFFFFFFFFFFFFFFFFFFFFFF,FFFFFFFFFFFFFF:FF
@A00234:352:HKFKNDSXX:3:1433:8540:29277 2:N:0:TCGCATCG+GTCAACTG
GTAGCTGTGCGCACGTGGAGCCCTGCATTAGCAGACACCGCAGGCTCCGTGGCCTTGGGCAGATTCCTTTAAAACTGTGGTCGGAGAATCACAGCGATATTTCTCCTTGCTGTTCTTGTGCCCTCTGCCTCAGACTCTGTCTTTAGGATC
+
FFFFFFFFFFFFFFFFFFFFFFFFFFFFFFFFFFFFFFFFFFFFFFFFFFFFFFFFFFFFFFFFFFFFFFFFFFFFFFFFFFFFFFFFFFFFFFFFFFFFFFFFF:FFFFFFFFFFFFFFFFFFFFFFFFFFFFFFFFFFFF:FFFFFFF
@A00234:352:HKFKNDSXX:3:1434:32615:20494 2:N:0:TCGCATCG+GTCAACTG
CTTCTGCACGGAAGGTGAGTATTCACCTCTGTCATAGGGCCCAGCAAATTTCTTCAGGACAATGTCCCGGACAGCGCCCCAGGTAGCCTCGAAGTCCACGTCCCGATTCTGGTAGCGCCACTTGCAGTACACTTGAGTGGCAAAGCATCG
+
FFFFFFFFFFFFFFFFFFFFFFFFFFFFFFFFF,FFFFFFFFFFFFFFFFFFFFFFFFFFFFFFFFFFFFFFFFFFFFFFFFFFFFFFFFFFFFFFFFFFFFFFFF:FFFFFFFFFFFFFFFFFFFFFFFFFFFFFFFFFFFFFFFFFFF
@A00234:352:HKFKNDSXX:3:1434:28339:28338 2:N:0:TCGCATCG+GTCAACTG
ATGGCAGAGGGCACAAGAACAGCAAGGAGAAATATCGCTGTGATTCTCCGATCACAGTTTTAAAGGAATCTGCCCAAGGCCACGGAGCCTGCGGTGTCTGCTAATGCAGGGCTCCACGTGCGCACAGCTACAAGCCCCTTGCTAAACTAG
+
FFFFFFFFFFFF:FFFFFFFFFFFFFFFFF:FFFFFFFFFFFFFFFFFFFF:FFF:FFF,FFFFFFF:FFFFFFFF:FFFFFFFFFFFFFFFFFFFFFFFFF:FFFFFFFFFFFFFFFFFFFFFF:FFFFFFFFFFFFFFFFFF:FFF:F
@A00234:352:HKFKNDSXX:3:1435:32208:4163 2:N:0:TCGCATCG+GTCAACTG
CTGGAATCAAAGACCTCAAGGTCTTGAAAACAACCCAGTCTGGATTTGAAGGATTCATCAAGGACCAGTTCACTACTCTCCCCGAGGTGAAGGACCGATGCTTTGCCACTCAAGTGTACTGCAAGTGGCGCTACCAGAATCGGGACGTGG
+
FFFFFFFFFFFFFFFFFFFFFFFFFFFFFFFFFFFFFFFF,FFF:FFFFFFFFFFFFFFFFFFFFF,FFFFFFF,FFFFFFFFFFFFFFFFFFFFFFFFFFFFFFFFFFFFFFFFFF:FFFFFFFFFFFFFF:FFFFFFFFFFFFFFFFF
@A00234:352:HKFKNDSXX:3:1435:26042:6981 2:N:0:TCGCATCG+GTCAACTG
GCTTCCTCCTCACCGTCCCGGTTATTTTGCCGTAGGGGTTGTCCAGAGGCAGCAAAACCTCTTCCTTGTTGATCAGCCCCATTTTGGACATGTCGATGTTAAAGTAGTGAATGTTTGGAAGGCTGATTTCCATGTCTTCTATCTCAGGAA
+
FFFFFFFFFFFF,FFFFFFFFFFFFFFFFF:F:,FFFFFFFFFFFFFFFFFFFFFFFFFFFFFFF,FF:FFFFF,FF::F:F,FFFFFFFFFF:FF:FF:F::FFFFFFF,FF:FFFFF:FFFFFFFFFF:FFFFFFFFF:F:FFFFFFF
@A00234:352:HKFKNDSXX:3:1435:26051:10034 2:N:0:TCGCATCG+GTCAACTG
CGGCACTTGTATGTCATAGAGGGTCTTCTGCACGGAAGGTGAGTATTCACCTCTGTCATAGGGCCCAGCAAATTTCTTCAGGACAATGTCCCGGACAGCGCCCCAGGTAGCCTCGAAGTCCACGTCCCGATTCTGGTAGCGCCACTTGCA
+
,FFFFFF:F:::F:FFFFFFFFF,FFFFFFFFFFF,F:F,FFFF:FFFF:FFFFFFFF:FFFFFFFF,FF:FFF:FF:F:FFFFFFF:FFFFFFFFFF:FFFFFFFF:FFFFFFFFFFF:FF:F,F,F:FF:FF:F:FF::,,FFFFFFF
@A00234:352:HKFKNDSXX:3:1435:7979:13777 2:N:0:TCGCATCG+GTCAACTG
AGACCCTCTATGACATACAAGTGCTGACCCTGAGCCAGCTTCCTGAGATAGAAGACATGGAAATCAGCCTTCCAAACATTCACTACTTTAACATCGACATGTCCAAAATGGGGCTGATCAACAAGGAAGAGGTTTTGCTGCCTCTGGACA
+
FFFFFFFFFFFFFFFFFFFFFFFFFFFFFFFFFFFFFFFFFFFFFFFFFFFFFFFFFFFFFFFFFFFFFFFFFFFFFFFFFFFFFFFFFFFFFFFFFFFFFFFFFFFFFFFFFFFFFFFFFFFFFFFFFFFFFFFFFFFFFFFFFFFFFF
@A00234:352:HKFKNDSXX:3:1435:8639:15233 2:N:0:TCGCATCG+GTCAACTG
CTTGGGCAGATTCCTTTAAAACTGTGATCGGAGAATCACAGCGATATTTCTCCTTGCTGTTCTTGTGCCCTCTGCCTCAGACTCTGTCTTTAGGATCCGATCGTTAAGGAAATAGTCGTAAAGCACTGGCTGCTGCCACATCCGTTGATC
+
FFFFFFFFFFFFFFFFFFFFFFFFFFFFFFFFFFFFFFFFFFFFFFFFFFFFFFF:FFFFFFFFFFFFFFFFFFFFFFFFFFFFFFFFFFFFFFFFFFFFFFFFFFFFFFFFFFFFFFFFFFFFFFFFFFFFFFFFFFFFFF:FFFFFFF
@A00234:352:HKFKNDSXX:3:1435:31991:23234 2:N:0:TCGCATCG+GTCAACTG
AACAACCCAGTCTGGATTTGAAGGATTCATCAAGGACCAGTTCACTACTCTCCCCGAGGTGAAGGACCGATGCTTTGCCACTCAAGTGTACTGCAAGTGGCGCTACCAGAATCGGGACGTGGACTTCGAGGCTACCTGGGGCGCTGTCCG
+
FFFFFFFFFFFFFFFFFFFFFFFFFFFFFFFFFFFFFFFFFFFFFFFFFFFFFFFFFFFFFFFFFFFFFFFFFFFFFFFFFFFFFFFFFFFFFFF:FFFFFFFFFFFFFFFFFFFFFFFFFFFFFFFFFFFFFFFFFFFFFFFFFFFFFF
@A00234:352:HKFKNDSXX:3:1435:2483:31407 2:N:0:TCGCATCG+GTCAACTG
TGGCAGCTTCCTCCTCACCGTCCCGGTTATTTTGCCGTAGGGGTTGTCCAGAGGCAGCAAAACCTCTTCCTTGTTGATCAGCCCCATTTTGGACATGTCGATGTTAAAGTAGTGAATGTTTGGAAGGCTGATTTCCATGTCTTCTATCTC
+
FFFFFFFFFFFFFFFFFFFFFFFFFFFFFFFFFFFFFFFFFFFFFFFFFFFFFFFFFFFFFFFFFFFFFFFFFFFFFFFFFFFFFFFFFFFFFFFFFFFFFFFFF:FFFFFFFFFFFFFFFFFFFFFFFFFFFFFFFFFFFFFFFFFFFF
@A00234:352:HKFKNDSXX:3:1436:31521:3505 2:N:0:TCGCATCG+GTCAACTG
CGGTGAGGAGGAAGCTGCCTTCCAGGCTGTGACGTTATGGCTCCAGCCAGGTGTGATGCTTGGGATAACTGTGTGCTCACCTGCAAAAATTTCAACTCAGGATACTGATTGCTCTGCTCTGTGTGAAGTAATTGCTCTTCCGTTTCTAGT
+
FFFFF:FFFFF,FFF,FFFFFFFFFFF,FFFFFFFFFFFFFFFFFFFF,F,:FFF:FFFFFFFFFFFFF,FFFFFFFF:FF:FFFF:FFFFFFF:FFF,FFFFFFFFF:FFFFFFFFFF,F,F:F,,FF:FFFFFFFFFFFFF,F:F,FF
@A00234:352:HKFKNDSXX:3:1436:24288:8202 2:N:0:TCGCATCG+GTCAACTG
GCCGTAGGGGTTGTCCAGAGGCAGCAAAACCTCTTCCTTGTTGATCAGCCCCATTTTGGACATGTCGATGTTAAAGTAGTGAATGTTTGGAAGGCTGATTTCCATGTCTTCTATCTCAGGAAGCTGGCTCAGGGTCAGCACTTGTATGTC
+
FFFFFFFFFFFFFFFFFFFFFFFFFFFF:FFFFFFFFFFFFFFFFFFFFFFFF:FFFFFFFFFFFFFFFFFFFFFFFFFFFFFFFFFFFFFFFFFFFFF:FF:FF:FFFFFFFFFFFFFFFFFFFFFFFFFFFFFFFFFFFFFFFF:FFF
@A00234:352:HKFKNDSXX:3:1436:11143:18255 2:N:0:TCGCATCG+GTCAACTG
TGATGTTAAAGTAGTGAATGTTTGGAAGGCTGATTTCCATGTCTTCTATCTCAGGAAGCTGGCTCAGGGTCAGCACTTGTATGTCATAGAGGGTCTTCTGCACGGAAGGTGAGTCTTCACCTCTGTCATAGGGCCCAGCAAATTTCTTCA
+
FFFFFFFFFFFFFFFFFFFFFFFFFFFFFFFFFFFFFFFFFFFFFFFFFFFFFFFFFFFFFFFFFFFFFFFFFFFF:FFF:FFFFFFFFFFFFFFFFFFFFFFFFF:FFFFFFF,FFF:FFFFFFFFFF::FFFFFFFFFFF:FFFFFFF
@A00234:352:HKFKNDSXX:3:1436:5339:19946 2:N:0:TCGCATCG+GTCAACTG
GGCAGCTTCCTCCTCACCGTCCCGGTTATTTTGCCGTAGGGGTTGTCCAGAGGCAGCAAAACCTCTTCCTTGTTGATCAGCCCCATTTTGGACATGTCGATGTTAAAGTAGTGAATGTTTGGAAGGCTGATTTCCATGTCTTCTATCTCA
+
FFFFFFFFFFFFFFFFFFFFFFFFFFFFFFFFFF:FFFFFFFFFFFFFFFFFFFFFFFFFFFFFFFF:F:FFFFFFFFFFFF:F::,FFFFFFFFFFFFFFF:FFF:FFFFFFFFFFFFFFFFFFFFFFFFFFFFFFFFFFFFFFFFFFF
@A00234:352:HKFKNDSXX:3:1436:7572:20431 2:N:0:TCGCATCG+GTCAACTG
CGTGGTTTTATTACGTTTTTGGTACAACCCAGACATCCCTAGGATGATGACAGTGTTTGATCTCATGTTCAGATCAACGGATGTGGCAGCAGCCAGTGCTTTACGACTATTTCCTTAACGATCGGATCCTAAAGACAGAGTCTGAGGCAG
+
FFFFFFFFFFFFFFFFFFFFFFFFFFFFFFFFFFFFFFFFFFFFFFFFFFFFF:FFFFFFFFFFFFFFFF:FFFFFFFFFFFFFFFFFFFFFFFFFFFFFFFFFFFFF:FFFFFFFFFFFFFFFFFFFFFFFFFFFFFFFFFFFFFFFFF
@A00234:352:HKFKNDSXX:3:1436:20889:24424 2:N:0:TCGCATCG+GTCAACTG
GTTCACTACTCTCCCCGAGGTGAAGGACCGATGCTTTGCCACTCAAGTGTACTGCAAGTGGCGCTACCAGAATCGGGACGTGGACTTCGAGGCTACCTGGGGCGCTGTCCGGGACATTGTCCTGAAGAAATTTGCTGGGCCCTATGACAG
+
:FF:FFFFFFFFFF,FFFFF,FFF::FF:FFFF:FFF::FFFFFFF:FFFFFFFFFFFFFFF:FFFFFFFFFFFFFFFFF:FF:FFFF:FFFFFFFFFFFF:FFFFFFFFFFFFFFFFFFFFFFFFFFFF:,FFFFFF:FFFFFFFFFFF
@A00234:352:HKFKNDSXX:3:1436:25744:29262 2:N:0:TCGCATCG+GTCAACTG
CAAGGGGCTTGTAGCTGTGCGCACGTGGAGCCCTGCATTAGCAGACACCGCAGGCTCCGTGGCCTTGGGCAGATTCCTTTAAAACTGTGATCGGAGAATCACAGCGATATTTCTCCTTGCTGTTCTTGTGCCCTCTGCCTCAGACTCTGT
+
FFFFFFFFFFFFFFFFFFFFFFFFFFFFFFFFFFFFFFFFFFFFFFFFFFFFFFFF:FFFFFFFFFFFFFFFFFFFFFF,FFFFFFFFFFFFFFFFFFFFFFFFFFFFFFFFFFFFFFFFFFFFFFFFFFF:FFFFFFFFFFFFFFFFFF
@A00234:352:HKFKNDSXX:3:1436:18656:34397 2:N:0:TCGCATCG+GTCAACTG
CACAAGAACAGCAAGGAGAAATATCGCTGTGATTCTCCGATCACAGTTTTAAAGGAATCTGCCCAAGGCCACGGAGCCTGCGGTGTCTGCTAATGCAGGGCTCCACGTGCGCACAGCTACAAGCCCCTTGCTAAACTAGAAACGGAAGAG
+
FFFFFFFFFFFFF:FFFFF::FFFFFFFFFFFFFFFFFFFFFFFFFFFFF:FFFFFFFFFFFFFFFFFFFFFFFFFFFFFFFFFFFFFFFF:FFFFFFFFFFFFFFFFFFFFFF:FFFFFFFFFFFFF,FFF,FFFF:FFFFFFFFFF,F
@A00234:352:HKFKNDSXX:3:1437:12427:7200 2:N:0:TCGCATCG+GTCAACTG
GTCCTGAAGAAATTTGCTGGGCCCTATGACAGAGGTGAATACTCACCTTCCGTGCAGAAGACCCTCTATGACATACAAGTGCTGACCCTGAGCCAGCTTCCTGAGATAGAAGACATGGAAATCAGCCTTCCAAACATTCACTACTTTAAC
+
FFFFFFF:FF:FFFFFFFFFFFF:FFFFFFFFFFFFFFFFFFFFFFFFFFFFFFFFFFF:FFFFFFFFFFFFFFFFFF:FFFFFFFFFFFFFFFFFFFFFFFFFFFFFFFFFFFFFFFF:FFFFFFFFF:FFFFFFFFFFFFFFFFFFFF
@A00234:352:HKFKNDSXX:3:1438:11252:2942 2:N:0:TCGCATCG+GTCAACTG
CCTCGGATCCTAAAGACAGAGTCTGAGGCAGAGGGCATAAGAACAGCAAGGAGAAATATCGCTGTGATTCTCCGATCACAGTTTTAAAGGAATCTGCCCAAGGCCACGGAGCCTGCGGTGTCTGCTAATGCAGGGCTCCACGTGCGCACA
+
FFFFFFFFFFFFFFFFFFFFFFFFFFFFFFFFFFFFFFFFFFFFFFFFFFFFFFFFFFFFFFFFFFFFFFFFFFFFFFFFFFFFFFFFFFFFFFFFFFFFFFFFFFFFFFFFFFFFFFFFFFFFFFFFFFFFFFFFFFFFFFFFFFFFFF
@A00234:352:HKFKNDSXX:3:1438:9516:17315 2:N:0:TCGCATCG+GTCAACTG
GTCTGGATTTGAAGGATTCATCAAGGACCAGTTCACTACTCTCCCCGAGGTGAAGGACCGATGCTTTGCCACTCAAGTGTACTGCAAGTGGCGCTACCAGAATCGGGACGTGGACTTCGAGGCTACCTGGGGCGCTGTCCGGGACATTGT
+
FFFFFFFFFFFFFFFFFFFFFFFFFFFFFFFFFFFFFFFFFFFFFFFFFFFFFFFFFFFFFFFFFFFFFFFFFFFFFFFFFFFFFFFFFFFFFFFFFFFFFFFFFFFFFFFFFFFFFFFFFFFFFFFFFFFFFFFFFFFFFFFFFFFFFF
@A00234:352:HKFKNDSXX:3:1438:1063:29763 2:N:0:TCGCATCG+GTCAACTG
TGCTTGGGATAACTGTGTGCTCACCTGCAAAAATTTCAACTCAGGATACTGATTGCTCTGCTCTGTGTGAAGTAATTGCTCTTCCGTTTCTAGTTTAGCAAGGGGCTTGTAGCTGTGCGCACGTGGAGCCCTGCATTAGCAGACACCGCA
+
FFFFFFFFFFFFFFFFFFFFFFFFFFFFFFFFFFFFFFFFFFFFFFFFFFFFF:FFF:FFFFFFFFFFFFFFFFFFFFFFFFFFFFFFFFFFFFFFFFFFFFFFF:FFFFFFFFFFFFFFFFFFFFFFFFFFFFFFF:F,FFFFFFFFFF
@A00234:352:HKFKNDSXX:3:1438:18927:35963 2:N:0:TCGCATCG+GTCAACTG
AAATAACCGGGACGGTGAGGAGGAAGCTGCCTTCCAGGCTGTGACGTTATGGCTCCAGCCAGTTGTGATGCTTGGGATAACTGTGTGCTCACCTGCAAAAATTTCAACTCAGGATACTGATTGCTCTGCTCTGTGTGAAGTAATTGCTCT
+
FFFFFFFFFFFFFFFFFFFFFFFFFFFFFFFFFFFFFFFFFFFFFFFFFFFFFFFFFFFFFFFFFFFFFFFFFFFFFFFFFFFFFFFFFFFFFFFFFFFFFFFFFFFFFFFFFFFFFFFFFFFFFFFFFFFFFFFFFFFFFFFFFFFFFF
@A00234:352:HKFKNDSXX:3:1439:26169:6104 2:N:0:TCGCATCG+GTCAACTG
ACCCGGTTATTTTGCCGTAGGGGTTGTCCAGAGGCAGCAAAACCTCTTCCTTGTTGATCAGCCCCATTTTGGACATGTCGATGTTAAAGTAGTGAATGTTTGGAAGGCTGATTTCCATGTCTTCTATCTCAGGAAGCTGGCTCAGGGTCA
+
FFFFFFFFFFFFFFFFFFFFFFFFFFFFFFFFFFFFFFFFFFFFFFFFFFFFFFFFFFFFFFFFFFFFFFFFFFFFFFFFF:FFFFFFFFFFFFFFFFFFFFFFFFFFFFFFFFFFFFFFFFFFFFFFFFFFFFFFFFFFFFFFFFFFFF
@A00234:352:HKFKNDSXX:3:1439:32045:7200 2:N:0:TCGCATCG+GTCAACTG
GAAGGACCGATGCTTTGCCACTCAAGTGTACTGCAAGTGGCGCTACCAGAATCGGGACGTGGACTTCGAGGCTACCTGGGGCGCTGTCCGGGACATTGTCCTGACGACATTTGCTGGGCCCTATGACAGAGGTGAATACTCACCTTCCGT
+
FFFFFFFFFFFFFFFFFFF:FFF:FFFFFFFFFFF,FFFFFFFFFFFFFFFFFFFFFFFFFFFF,FFFFFFFFFFFFFFFFFFFFFFFFFFFFFF:FFFFF,FF,F:,F,FFFF:FFFFFFFFFFFFFFFFFFFF:FFFFFFFFFFFFFF
@A00234:352:HKFKNDSXX:3:1439:9381:18803 2:N:0:TCGCATCG+GTCAACTG
GTTTTTGGTACAACCCAGACATCCCTAGGATGATGACAGTGTTTGATCTCATGTTCAGATCAACGGATGTGGCAGCAGCCAGTGCTTTACGACTATTTCCTTAACGATCGGATCCTAAAGACAGAGTCTGAGGCAGAGGGCACAAGAACA
+
FFFFFFFFFFFFFFFFFFFFFFFFFFFFFFFFFFFFFFFFFFFFFFFFFFFFFFFFFFFFFFFFFFFFFFFFFFFFFFFFFFFFFFFFFFFFFFFFFFFFFFFFFFFFFFFFFFFFFFFFFFFFFFFFFFFFFFFFFFFFFFFFFFFFFF
@A00234:352:HKFKNDSXX:3:1439:5421:19836 2:N:0:TCGCATCG+GTCAACTG
GTCTTCTGCACGGAAGGTGAGTATTCACCTCTGTCATAGGGCCCAGCAAATTTCTTCAGGACAATGTCCCGGACAGCGCCCCAGGTAGCCTCGAAGTCCACGTCCCGATTCTGGTAGCGCCACTTGCAGTACACTTGAGTGGCAAAGCAT
+
FFFFFFFFFFFFFFFFFFFFFFFFFFFFFFFFFFFFFFFFFFFFFFF:FFFFFFFFFFFFFFFFFFFFFFFFFFFFFFFFFFFFFFFFFFFFFFFFFFFFFFFFFFFF,FFFFFFFFFFFFFFFFFFFFF:FFFFFFFFFFFFFFFFFFF
@A00234:352:HKFKNDSXX:3:1439:6949:20447 2:N:0:TCGCATCG+GTCAACTG
GTCTTCTGCACGGAAGGTGAGTATTCACCTCTGTCATAGGGCCCAGCAAATTTCTTCAGGACAATGTCCCGGACAGCGCCCCAGGTAGCCTCGAAGTCCACGTCCCGATTCTGGTAGCGCCACTTGCAGTACACTTGAGTGGCAAAGCAT
+
FFFFFFFFFFFFFFFFFFFFFFFFFFFFFFFFFFFFFFFFFFFFFFFFFFFFFFFFFFFFFFFFFFFFFFFFFFFF:FFFFFFFFF,FFFFFFFFFFFFFFFFFFFFFFFFFFFFFFFFFF:FFFFFFFFFFFFFFFFFFFFFFFFFFFF
@A00234:352:HKFKNDSXX:3:1439:13702:22435 2:N:0:TCGCATCG+GTCAACTG
CCTGGGTTGAAATTTTTGCAGGTGAGCACACAGTTATCCCAAGCATCACAACTGGCTGGAGCCATAACGTCACAGCCTGGAAGGCAGCTTCCTCCTCACCGTCCCGGTTATTTTGCCGTAGGGGTTGTCCAGAGGCAGCAAAACCTCTTC
+
FFFFFFFFFFFFFFFFFFFFFFFFFFFFFFFFFFFFFFFFFFFFFFFFFFFFFFFFFFFFF:FFFFF:FFFFFFFFFFFFFFFFFFFFFFFFF,FFFFFFFFFFFFFFF:FFFFFFFFFFFFFFFFFFFFFFFFFFFF:F:FFFFFFFFF
@A00234:352:HKFKNDSXX:3:1439:14814:24862 2:N:0:TCGCATCG+GTCAACTG
CCTGGGTTGAAATTTTTGCAGGTGAGCACACAGTTATCCCAAGCATCACAACTGGCTGGAGCCATAACGTCACAGCCTGGAAGGCAGCTTCCTCCTCACCGTCCCGGTTATTTTGCCGTAGGGGTTGTCCAGAGGCAGCAAAACCTCTTC
+
FFFFFFFFFFFFFFFFFFFFFFFFFFFFFFFFFFFFFFFFFFFFFFFFFFFFFFFFFFFFFFFFFFFFFFFFFFFFFFFFFFFFFFFFFFFFFFFFFFFF:FFFFFFFFFFFFFFF:FFFFFFFFFFFFFFFFFFFFFFFFFFFFFFFFF
@A00234:352:HKFKNDSXX:3:1439:21811:28557 2:N:0:TCGCATCG+GTCAACTG
CAAGGAAGAGGTTTTGCTGCCTCTGGACAACCCCTACGGCAAAATAACCGGGACGGTGAGGAGGAAGCTGCCTTCCAGGCTGTGACGTTATGGCTCCAGCCAGTTGTGATGCTTGGGATAACTGTGTGCTCACCTGCAAAAATTTCAACT
+
F:FFFFFFFFFFFFFFFFFFFFFFFFFF:FFFFFFFFFFFFFFFFFFFFFFFFFFFFFFFFFFFFFFFFFFFFFFFFFFFFFFFFFFFFFFFFFFFFFFFFFFFFFFFFFFFFFFFF:FF:FFFFFFFFFFFFFFFFFFFFFFFFFFFFF
@A00234:352:HKFKNDSXX:3:1439:4571:30044 2:N:0:TCGCATCG+GTCAACTG
GAGCAATTACTTCACACAGAGCAGAGCAATCAGTATCCTGAGTTGAAATTTTTGCAGGTGAGCACACAGTTATCCCAAGCATCACAACTGGCTGGAGCCATAACGTCACAGCCTGGAAGGCAGCTTCCTCCTCACCGTCCCGGTTATTTT
+
FFFFFFFFFFFFFFFFFFFFFFFFFFFFFFFFFFFFFFFFFFFFFFFFFFFFFFFFFFFFFFFFFFFFFFFFFFFFFFFFFFFFFFFFFFFFFFFFFFFFFFFFFFFFFFFFFFFFFFFFFFFFFFFFF:FFFFFFFFFFFFFFFFFFFF
@A00234:352:HKFKNDSXX:3:1440:27498:25441 2:N:0:TCGCATCG+GTCAACTG
GAGTCTTCTGCACGGAAGGTGAGTATTCACCTCTGTCATAGGGCCCAGCAAATTTCTTCAGGACAATGTCCCGGACAGCGCCCCAGGTAGCCTCGAAGTCCACGTCCCGATTCTGGTAGCGCCACTTGCAGTACACTTGAGTGGCAAAGC
+
FFFFFFFFFFFFFFFFFFFFFFFFFFFFFFFFFFFFFFFFFFFFFFFFFFFFFFFFFFFFFFFFFFFFFFFFFFFFFFFFFFFFFFFF:FFFFFFFFFFFFFFFFFFFFF,FFFFFFFFFFFFFFFFFFFFF,FFF:FFFFFFFFFFFFF
@A00234:352:HKFKNDSXX:3:1440:23547:32722 2:N:0:TCGCATCG+GTCAACTG
ATAACCGGGACGGTGAGGAGGAAGCTGCCTTCCAGGCTGTGACGTTATGGCTCCAGCCAGTTGTGATGCTTGGGATAACTGTGTGCTCACCTGCAAAAATTTCAACTCAGGATACTGATTGCTCTGCTCTGTGTGAAGTAATTGCTCTTC
+
FFFFFFFFFFFFFFFFFFFFFFFFFFFFFFFFFFFFFFFFFFFFFFFFFFFFFFFFFFFFFFFFFFFFFFFFFFFFFFFFFFFFFFFFFFFFFFFFFFFFFFFFFFFFFFFFFFFFFFFFFFFFFFFFFFFFFFFFFFFF:FFFFFFFFF
@A00234:352:HKFKNDSXX:3:1441:7509:12837 2:N:0:TCGCATCG+GTCAACTG
CTATGACAGAGGTGAATACTCACCTTCCGTGCAGAAGACCCTCTATGACATACAAGTGCTGACCCTGAGCCAGCTTCCTGAGATAGAAGACATGGAAATCAGCCTTCCAAACATTCACTACTTTAACATCGACATGTCCAAAATGGGGCT
+
FFFFFFFFFFFFFFFFFFFFFFFFFFFFFFFFFFFFFFFFFFFFFFFFFFFFFFFFFFFFFFFFFFFFFFFFFFFFFFFFFFFFFFFFFFFFFFFFFFFFFFFFFFFFFFFFFFFFFFFFFFFFFFFFFFFFFFFFFFFFFFFFFFFFFF
@A00234:352:HKFKNDSXX:3:1441:26747:21073 2:N:0:TCGCATCG+GTCAACTG
CTTCGAGGCTACCTGGGGCGCTGTCCGGGACATTGTCCTGAAGAAATTTGCTGGGCCCTATGACAGAGGTGAATACTCACCTTCCGTGCAGAAGACCCTCTATGACATACAAGTGCTGACCCTGAGCCAGCTTCCTGAGATAGAAGACAT
+
FFFFFFFFFFFFFFFFFFFFFFFFFFFFFFFFFFFFFFFFFFFFFFFFFFFFFFFFFF:FFFFFFFFFFFFFFFFFFFFFFFFFFFFFFFFF:FFFFFFFFFFFFF:FFFFFFFFFFFFFFFFFFFFFFFFFFFFFFFFFFFFFFFFFFF
@A00234:352:HKFKNDSXX:3:1442:17264:25661 2:N:0:TCGCATCG+GTCAACTG
AGGCAGAGGGCACAAGAACAGCAAGGAGAAATATCGCTGTGATTCTCCGATCACAGTTTTAAAGGAATCTGCCCAAGGCCACGGAGCCTGCGGTGTCTGCTGATGCAGGGCTCCACGTGCGCACAGCTACAAGCCCCTTGCTAAACTAGA
+
FFFFFFFFFFFFFFFFFFFFFFFFFFFFFF,FFFFFFFFFFFFFFFFFFFFFFFFFFFFFFFFFFF,:FFFFFFFFFFFF:FFFFFFFFFFFFFF:FFFFFFFFFFFFFFFFFFFFFFFFFFFFFFFFFFFFFFFFFFFFFFFFFFFFFF
@A00234:352:HKFKNDSXX:3:1442:20356:30389 2:N:0:TCGCATCG+GTCAACTG
GTTTTGCTGCCTCTGGACAACCCCTACGGCAAAATAACCGGGACGGTGAGGAGGAAGCTGCCTTCCAGGCTGTGACGTTATGGCTCCAGCCAGTTGTGATGCTTGGGATAACTGTGTGCTCACCTGCAAAAATTTCAACTCAGGATACTG
+
FFFFFFFFFFFFFFFFFFFFFFFFFFFFFFFFFFFFFFFFFFFFFFFFFFFFFFFFFFFFFFFFFFFFFFFFFFFFFFFFFFFFFFFFFFFFFFFFFFFFFFFFFFF:FFFFFFFFFFFFFFFFFFFFFFFFFFFFFFFFFFFFFFFFFF
@A00234:352:HKFKNDSXX:3:1443:29586:34882 2:N:0:TCGCATCG+GTCAACTG
AAAATGGCCCATTACCATGACGACTATGGAAAGGACCTCCCATCATTCACTCTGGAATCAAAGACCTCAAGGTCTTGAAAACAACCCAGTCTGGATTTGAAGGATTCATCAAGGACCAGTTCACTACTCTCCCCGAGGTGAAGGACCGAT
+
FFFFFFFFFFFFFFFFFFFFFFFFFFFFFFFFFFFFFFFFFFFFFFFFFFFFFFFF:FFFFFFFFFFFFFFFFFFFFFFFFFF:FFFFFFFFFFFF:FFFFFFFFFFFFFFFFFFFFFFFFFFFFFFFFFFFFFFFFFFFFFFFFFFFFF
@A00234:352:HKFKNDSXX:3:1444:25464:10488 2:N:0:TCGCATCG+GTCAACTG
GTCGATGTTAAAGTAGTGAATGTTTGGAAGGCTGATTTCCATGTCTTCTATCTCAGGAAGCTGGCTCAGGGTCAGCACTTGTATGTCATAGAGGGTCTTCTGCACGGAAGGTGAGTCTTCACCTCTGTCATAGGGCCCAGCAAATTTCTT
+
FFFFFFFFF:FFFFFFFF:FFFFFFFFFFFFFFFFFFFFFFFFFFFFFFFFFFFFFFFFFFFFFFFFFFFFFFFFFFF:FFFFFFFF:FFFFFFFFFFFFFFFFFFFFFFFFFFFFFFFF:FFFFFFFFFF,FFFFFFFFFF,FFFFFFF
@A00234:352:HKFKNDSXX:3:1444:25409:13244 2:N:0:TCGCATCG+GTCAACTG
AGTCTGGATTTGAAGGATTCATCAAGGACCAGTTCACTACTCTCCCCGAGGTGAAGGACCGATGCTTTGCCACTCAAGTGTACTGCAAGTGGCGCTACCAGAATCGGGACGTGGACTTCGAGGCTACCTGGGGCGCTGTCCGGGACATTG
+
FFFFFFFFFFFFFFFFFFFFFFFFFFFFFFFFFFFFFFFFFFFFFFFFFFFFFFFFFFFFFFFFFFFFFF:FFFFFFFFFFFFFFFFFFFFFFFFFFFFFFFFFFFFFFFFFFFFFFFFFFFFFFFFFFFFF,FFFFFFFFFFFFFFFFF
@A00234:352:HKFKNDSXX:3:1446:27353:5807 2:N:0:TCGCATCG+GTCAACTG
AAAATAACCGGGACGGTGAGGAGGAAGCTGCCTTCCAGGCTGTGACGTTATGGCTCCAGCCAGTTGTGATGCTTGGGATAACTGTGTGCTCACCTGCAAAAATTTCAACTCAGGATACTGATTGCTCTGCTCTGTGTGAAGTAATTGCTC
+
FFFFFFFFFFFFFFFFFFFFFFFFFFFFFFFFFFFFFFFFFFFFFFFFFFFFFFFF:FFFFFFFFFFFFFFFFFFFFFFFFFFFFFFFFFFFFFFF::FFFFFFF,FFFFFF:FFFFFFFFFFFFFFFF:FF:FFFF:FFFFFFF:FFFF
@A00234:352:HKFKNDSXX:3:1446:32316:10113 2:N:0:TCGCATCG+GTCAACTG
GCCCAAGGCCACGGAGCCTGCGGTGTCTGCTAATGCAGGGCTCCACGTGCGCACAGCTACAAGCCCCTTGCTAAACTAGAAACGGAAGAGCAATTACTTCACACAGAGCAGAGCAATCAGTATCCTGAGTTGAAATTTTTGCAGGTGAGC
+
FFFFFFFFFFFFFFFFFFFFFFFFFFFFFFFFFFFFFFFFFFFFFFFFFFFFFFFFFFFFFFFFFFFFFFFF,FFFFFFFFFFFFFFFFFFFFFFFFFFFFF:FFFFFFFFFFF:FFFFFFFFFF:FFFFFFFFF:FFFFFFFFFFF:F:
@A00234:352:HKFKNDSXX:3:1446:28013:20008 2:N:0:TCGCATCG+GTCAACTG
GTGAGGAGGAAGCTGCCTTCCAGGCTGTGACGTTATGGCTCCAGCCAGTTGTGATGCTTGGGATAACTGTGTGCTCACCTGCAAAAATTTCAACTCAGGATACTGATTGCTCTGCTCTGTGTGAAGTAATTGCTCTTCCGTTACTAGTTT
+
F:FFFFFFFFFFFFFFFFFFFFFFFFFFFFFFF:FF,FFFFFFFFFFF,FF:F:FFFFFFFFFFFFFFFF:FFFF:FFFFFFFFFFFFFFFFFFFFFFFFFFFF:F:FFFFFFFFFFFF:FFFF:FF:FFFF,F:F,FFF::,F:FFFF:
@A00234:352:HKFKNDSXX:3:1446:18629:26678 2:N:0:TCGCATCG+GTCAACTG
CCTGGGTTGAAATTTTTGCAGGTGAGCACACAGTTATCCCAAGCATCACAACTGGCTGGAGCCATAACGTCACAGCCTGGAAGGCAGCTTCCTCCTCACCGTCCCGGTTATTTTGCCGTAGGGGTTGTCCAGAGGCAGCAAAACCTCTTC
+
F:FFFFFFFFFFFFFFFFFFFFFFFFFFFFFFFFFFFFFFFFFFFFFFFFFFFFFFFFFFFFFFFFFFFFFFFFFFFFFFFFFFFFFFFFFFFFFFFFFFFFFFFFFFFFFFFFFFFF:FFFFFFFFFFFFFFFFFFFFFFF:FFFFFF:
@A00234:352:HKFKNDSXX:3:1446:19434:36620 2:N:0:TCGCATCG+GTCAACTG
CACGTGGAGCCCTGCATTAGCAGACACCGCAGGCTCCGTGGCCTTGGGCAGATTCCTTTAAAACTGTGATCGGAGAATCACAGCGATATTTCTCCTTGCTGTTCTTGTGCCCTCTGCCTCAGACTCTGTCTTTAGGATCCGATCGTTAAG
+
FFFFFFFFFFFFFFFFFFFFFFFFFFFFFFFFFFFFFFFFFFFFFFFFFFFFFFFFFFFFFFFFFFFFFFFFFFFFFFFFFFFFFFFFFFFFFFFFFFFFFFFFFFFFFFFFFFFFFFFFFFFFFFFFFF:FFFFFFFFFFFFFFFFFFF
@A00234:352:HKFKNDSXX:3:1446:14733:36902 2:N:0:TCGCATCG+GTCAACTG
CACGTCCCGATTCTGGTAGCGCCACTTGCAGTACACTTGAGTGGCAAAGCATCGGTCCTTCACCTCGGGGAGAGTAGTGAACTGGTCCTTGATGAATCCTTCAAATCCAGACTGGGTTGTTTTCAAGACCTTGAGGTCTTTGATTCCAGA
+
FFFFFFFFFFFFFFFFFFFFFFFFFFFFFFFFFFFFFFFFFFFFFFFFFFFFFFFFFFFFFFFFFFFFFFFFFFFFFFFFFFFFFFFFFFFFFFFFFFFFFFFFFF:FFFFFFFFFFFFFFFFFFFFFFFFFFFFFFFFFFFFFFF,FFF
@A00234:352:HKFKNDSXX:3:1447:14172:30264 2:N:0:TCGCATCG+GTCAACTG
GCTCCACGTGCGCACAGCTACAAGCCCCTTGCTAAACTAGAAACGGAAGAGCAATTACTTCACACAGAGCAGAGCAATCAGTATCCTGAGTTGAAATTTTTGCAGGTGAGCACACAGTTATCCCAAGCATCACAACTGGCTGGAGCCATA
+
F:FFFFFFFFFFFFFFFFFFFFFFFFFFFFFFFFFFFFFFFFFFFFFFFFFFFFFFFFFFFFFFFFFFFFFFFFFFFFFFFFFFFFFFFFFFFFFFFFFFFFFFFFFFFFFFFFFFFFFFFFFFFFFFFFFFFFFFFFFFFFFFFFFFFF
@A00234:352:HKFKNDSXX:3:1448:1488:3380 2:N:0:TCGCATCG+GTCAACTG
CCTTGCTAAACTAGAAACGGAAGAGCAATTACTTCACACAGAGCAGAGCAATCAGTATCCTGAGTTGAAATTTTTGCAGGTGAGCACACAGTTATCCCAAGCATCACAACTGGCTGGAGCCATAACGTCACAGCCTGGAAGGCAGCTTCC
+
FFFFFFF:FFFFFFFFFFFFFFFFFFFFFFFFFFFFFFFFFFFFFFFFFFFFFFFFFFFFFFFFFFFFFFFFFFFFFFFFFFFFFFFFFFFFFFFFFFFFFFFFFFF:FFFFFFFFFFFFFFFFFFFFFFFFFFFFFFFFFFFFFFFFFF
@A00234:352:HKFKNDSXX:3:1448:16052:10817 2:N:0:TCGCATCG+GTCAACTG
GGCAGGGCAATCAGTATCCTGAGTTGAAATTTTTGCAGGTGAGCACACAGTTATCCCAAGCATCACAACTGGCTGGAGCCATAACGTCACAGCCTGGAAGGCAGCTTCCTCCTCACCGTCCCGGTTATTTTGCCGTAGGGGTTGTCCAGA
+
FFFFFFFFFFFFFFFFFFFFFFFFFFFFFFFFFFFFFFFFFFFFFFFFFFFFFFFFFFFFFFFFFFFFFFFFFFFFFFFFFFFFFFFFFFFFFFFFFFFFFFFFFFFFFFFFFFFFFFFFFFFFFFFFFFFFFFF:FFFFFFFFFFFFFF
@A00234:352:HKFKNDSXX:3:1448:18059:13886 2:N:0:TCGCATCG+GTCAACTG
GTTGAAATTTTTGCAGGTGAGCACACAGTTATCCCAAGCATCACAACTGGCTGGAGCCATAACGTCACAGCCTGGAAGGCAGCTTCCTCCTCACCGTCCCGGTTATTTTGCCGTAGGGGTTGTCCAGAGGCAGCAAAACCTCTTCCTTGT
+
F:FFFFFFFFFFFFFFFFFFFFFFFFFFFFFFFFFFFFFFFFFFFFFFFFFFFFFFFFFFFFFFFFFFFFFFFFFFFFFFFFFFFFFFFFFFFFFFFFFFFFFFFFFFFFFFFFFFFFFFFFFFFFFFFFFFFFFFFFFFFFFFFFFFFF
@A00234:352:HKFKNDSXX:3:1448:17409:16203 2:N:0:TCGCATCG+GTCAACTG
GTTGAAATTTTTGCAGGTGAGCACACAGTTATCCCAAGCATCACAACTGGCTGGAGCCATAACGTCACAGCCTGGAAGGCAGCTTCCTCCTCACCGTCCCGGTTATTTTGCCGTAGGGGTTGTCCAGAGGCAGCAAAACCTCTTCCTTGT
+
FFFFFFFFFFFFFFFFFFFFFFFFFFFFFFFFFFFFFFFFFFFFFFFFFFFFFFFFFFFFFFFFFFFFFFFFFFFFFFFFF:FFFFFFF:FFFFFFFFFFFFFFFFFFFFF:FFFF:FFFFFFFFFFFFFFFFFFFFFFFFFFFFFFF:F
@A00234:352:HKFKNDSXX:3:1448:11858:18020 2:N:0:TCGCATCG+GTCAACTG
GGCAGAGCAATCAGTATCCTGAGTTGAAATTTTTGCAGGTGAGCACACAGTTATCCCAAGCATCACAACTGGCTGGAGCCATAACGTCACAGCCTGGAAGGCAGCTTCCTCCTCACCGTCCCGGTTATTTTGCCGTAGGGGTTGTCCAGA
+
FFFFFFFFFFFFFFFFFFFFFFFFFFFFFFFFFFFFFFFFFFFFFFFFFFFFFFFFFFFFFFFFFFFFFFFFFFFFFFFFFFFFFFFFFFFFFFFFFFFFFFFFFFFFFFFFFFFFFFFFFFFFFFFFFFFFFFFF:FFFFFFFFFFFFF
@A00234:352:HKFKNDSXX:3:1448:18313:21245 2:N:0:TCGCATCG+GTCAACTG
CAAGGCCACGGAGCCTGCGGTGTCTGCTAATGCAGGGCTCCACGTGCGCACAGCTACAAGCCCCTTGCTAAACTAGAAACGGAAGAGCAATTACTTCACACAGAGCAGAGCAATCAGTATCCTGAGTTGAAATTTTTGCAGGTGAGCACA
+
FFFFFFFFFFFFFFFFFFFFFFFFFFFFFFFFFFFFF:FFFFFFFFFFFFFFF:FFFFFFFFFFFFFFFFFFFFFFFFFF,FFFFFFFFFFFFFFFFFFFFF:FFFFFFFFFFFFFFFFFF,FFFFFFFFFFFFFF:F:FFFFFFF,FFF
@A00234:352:HKFKNDSXX:3:1449:29821:19225 2:N:0:TCGCATCG+GTCAACTG
TCTATGACATACAAGTGCTGACCCTGAGCCAGCTTCCTGAGATAGAAGACATGGAAATCAGCCTTCCAAACATTCACTACTTTAACATCGACATGTCCAAAATGGGGCTGATCAACAAGGAAGAGGTTTTGCTGCCTCTGGACAACCCCT
+
FFFFFFFFFFFFFFFFFFFFFFFFFFFFFFFFFFFFFFFFFFFFFFFFFFFFFFFFFFFFFFFFFFFFFFFFFFFFFFFFFFFFFFFFFFFFFFFFFFFFFFFFFFFFFFFFFFFFFFFFFFFFFFFFFFFFFFFFFFFFFFFFFFFFFF
@A00234:352:HKFKNDSXX:3:1449:14534:31923 2:N:0:TCGCATCG+GTCAACTG
GCCAGTTGTGATGCTTGGGATAACTGTGTGCTCACCTGCAAAAATTTCAACTCAGGATACTGATTGCTCTGCTCTGTGTGAAGTAATTGCTCTTCCGTTTCTAGTTTAGCAAGGGGCTTGTAGCTGTGCGCACGTGGAGCCCTGCATTAG
+
FFFFFFFFFFFFFFFFFFFFFFFFFFFFFFFFFFFFFFFFFFFFFFFFFFFFFFFFFFFFFFFFFFFFFFFFFFFFFFFFFFFF,,FFFFFFFFFFF:FFFFFFFFFFFFFFFFFFF:FFFFFFFFFF:FFFFFFFFFFFFFFFFFFFFF
@A00234:352:HKFKNDSXX:3:1449:16929:34006 2:N:0:TCGCATCG+GTCAACTG
AAGTAATTGCTCTTCCGTTTCTAGTTTAGCAAGGGGCTTGTAGCTGTGCGCACGTGGAGCCCTGCATTAGCAGACACCGCAGGCTCCGTGGCCTTGGGCAGATTCCTTTAAAACTGTGATCGGAGAATCACAGCGATATTTCTCCTTGCT
+
FFFFFFFFFFFFFFFFFFFFFFFFFFFFFFFFFFFFFFFFFFFFFFFFFFFFFFFFFFFFFFFFFFFFFFFFFFFFFFFFFFFFFFFFFFFFFFFFFFFFFFFFFFFFFFFFFFFFFFFFFFFFFFFFFFFFFFFFFFFFFFFF:FFFFF
@A00234:352:HKFKNDSXX:3:1449:14507:35509 2:N:0:TCGCATCG+GTCAACTG
AATTGCTCTTCCGTTTCTAGTTTAGCAAGGGGCTTGTAGCTGTGCGCACGTGGAGCCCTGCATTAGCAGACACCGCAGGCTCCGTGGCCTTGGGCAGATTCCTTTAAAACTGTGATCGGAGAATCACAGCGATATTTCTCCTTGCTGTTC
+
FFFFFFFFFFF:FFFFFFFFFFFFFFFFFFFFFFFFFFFFFFFFF:FFFFFFFFFFFFFF:FFFFFFFFFFFF:FFFFFFFFFFFFFFFFFFFFFFFFFFFF:FFFFFFFFFFFFFFFFFFFFFFFFFFFFFF,FFFFFFFFFFFFFFFF
@A00234:352:HKFKNDSXX:3:1450:6994:15984 2:N:0:TCGCATCG+GTCAACTG
CCGGGACATTGTCCTGAAGAAATTTGCTGGGCCCTATGACAGAGGTGAATACTCACCTTCCGTGCAGAAGACCCTCTATGACATACAAGTGCTGACCCTGAGCCAGCTTCCTGAGATAGAAGACATGGAAATCAGCCTTCCAAACATTCA
+
FFFFFFFFFFFFFFFFF,FFFFFFFFFFFFFFFFFFFFFFFFFFFFFFFFFFFFFFFFFFFFFFF:FFFFFFFFFFFFFFFFFFFFFFFFFFFFFFFFFFFFFFFFFFFFFFFFFFFFFFFFFFFFFFF:FFFFFFFFFFFFFFFFFFFF
@A00234:352:HKFKNDSXX:3:1450:1226:33739 2:N:0:TCGCATCG+GTCAACTG
GGCTTGTAGCTGTGCGCACGTGGAGCCCTGCATTAGCAGACACCGCAGGCTCCGTGGCCTTGGGCAGATTCCTTTAAAACTGTGATCGGAGAATCACAGCGATATTTCTCCTTGCTGTTCTTGTGCCCTCTGCCTCAGACTCTGTCTTTA
+
FFFFFFFFFFFFFFFFFFFFFFF:FFFFFFFFFFFFFFFFFFFFFFFFFFFFFFFFFFFFFFFFFFFFFF:FFFFFFFFFFFFFFFFFFFFF:FFFFFFFFFFFFFFFFFFFFF,FFFFFFFFFFFFFFFFFFFFFFFF:FFFFFFFFFF
@A00234:352:HKFKNDSXX:3:1451:10755:8343 2:N:0:TCGCATCG+GTCAACTG
CCGGTTATTTTGCCGTAGGGGTTGTCCAGAGGCAGCAAAACCTCTTCCTTGTTGATCAGCCCCATTTTGGACATGTCGATGTTAAAGTAGTGAATGTTTGGAAGGCTGATTTCCATGTCTTCTATCTCAGGAAGCTGGCTCAGGGTCAGC
+
FFFFFFFF:FFFFFFFFFFFFFFFFFFFFFFFFFFFFFFFFFFFFFFFFFFFFFFFFFFF:FFFFFFFFFFFFFFFFFFFFFFFFFFFFFFFF:FFFFFFFFFFFFFFFFFFFFFFFFFFFFFFFFFFFFFFFFFFFFFFFFFFFFFFFF
@A00234:352:HKFKNDSXX:3:1451:9851:15358 2:N:0:TCGCATCG+GTCAACTG
GTTCGGATCAACGGATGTGGCAGCAGCCAGTGCTTTACGACTATTTCCTTAACGATCGGATCCTAAAGACAGAGTCTGAGGCAGAGGGCACAAGAACAGCAAGGAGAAATATCGCTGTGATTCTCCGATCACAGTTTTAAAGGAATCTGC
+
FFFFFFFFFFFFFFFFFFFFFFFFFFFFFFFFFFFFFFFFFFFFFFFFFF:FFFFFF:FFFFFFFFFFFFFFFFFFFFFFFFFF:FFFFFFFFFFFFFFFFFFFFFFFFFFFFFFFFFFFFFFFFFFFFFFFFFFF:FFFFFFF,FFFFF
@A00234:352:HKFKNDSXX:3:1451:20889:16219 2:N:0:TCGCATCG+GTCAACTG
GGGCTTTACGACTATTTCCTTAACGATCGGATCCTAAAGACAGAGTCTGAGGCAGAGGGCACAAGAACAGCAAGGAGAAATATCGCTGTGATTCTCCGATCACAGTTTTAAAGGAATCTGCCCAAGGCCACGGAGCCTGCGGTGTCTGCT
+
FFFFFFFFFFFFFFFFFFFFFF:FFFFFFFFFFFFFFFFFFFFFFFFFFFFFFFF:FFFFFFFFFFFFFFFFFFFFF:FFFFFFFFFFFFFFFFFFFFFFF:FFFFF:FFF:FFFFFFFFFFFFFFFFFFFFFFFFFFFFFFFFFFFFFF
@A00234:352:HKFKNDSXX:3:1451:31675:19116 2:N:0:TCGCATCG+GTCAACTG
CTGGGCCCTATGACAGAGGTGAATACTCACCTTCCGTGCAGAAGACCCTCTATGACATACAAGTGCTGACCCTGAGCCAGCTTCCTGAGATAGAAGACATGGAAATCAGCCTTCCAAACATTCACTACTTTAACATCGACATGTCCAAAA
+
FFFFFFFFFFFFFFFFFFFFFFFFFFFFFFFFFFFFFFFFFFFFFFFFFFFFFFFFFFFFFFFFFFFFFFFFFFFFFFFFFFFFFFFFFFFFFFFFFFFFFFF:FFFFFFFFFFFFFFFFFFFFFF:FFFFFFF,FFFFFFFFFFFFFFF
@A00234:352:HKFKNDSXX:3:1452:18738:5478 2:N:0:TCGCATCG+GTCAACTG
CCGGGACATTGTCCTGAAGAAATTTGCTGGGCCCTATGACAGAGGTGAATACTCACCTTCCGTGCAGAAGACCCTCTATGACATACAAGTGCTGACCCTGAGCCAGCTTCCTGAGATAGAAGACATGGAAATCAGCCTTCCAAACATTCA
+
FFFFFFFFFFFFFFFF:FFFFFFFFFFFFFFFFFFFFFFFFFFFFFFFFFFFFFFFFFFFFFFFFFFFFFFFFFFFFFFFFFFFFFFFFFFFFFFFFFFFFFFFFFFFFFFFFFFFFFFFFFFF:FFFFFFFFFFFFFFFFFFFFFFFFF
@A00234:352:HKFKNDSXX:3:1452:19180:15389 2:N:0:TCGCATCG+GTCAACTG
TACTCTCCCCGAGGTGAAGGACCGATGCTTTGCCACTCAAGTGTACTGCAAGTGGCGCTACCAGAATCGGGACGTGGACTTCGAGGCTACCTGGGGCGCTGTCCGGGACATTGTCCTGAAGAAATTTGCTGGGCCCTATGACAGAGGTGA
+
F:FFFF:FFF:FF:F:FF:FFFFFFFFFF:FF:FFFFF:FFF:FF,F,:FF,:F,FFFFF:,FFFF:FFFFFFFFFFFFFF:FFF:FFF:FFFFFFFFFFFFFFFFFF,,FFFFFFFFFFFFF,FF,F,FFFFF:F:FFFFFFFFFFFF:
@A00234:352:HKFKNDSXX:3:1452:9679:16125 2:N:0:TCGCATCG+GTCAACTG
GGGGCTTGTAGCTGTGCGCACGTGGAGCCCTGCATTAGCAGACACCGCAGGCTCCGTGGCCTTGGGCAGATTCCTTTAAAACTGTGATCGGAGAATCACAGCGATATTTCTCCTTGCTGTTCTTGTGCCCTCTGCCTCAGACTCTGTCTT
+
FFFFFFFFFFFFFFFFFFFFFFFFFFFFFFFFFFFFFFFFFFFFFFFFFFFFFFFFFFFFFFFFFFFFFFFFFFFFFFFFFFFFFF:FFFFFFFFFFFFFFFFFFFFFFFFFFFFFFFF:F:FFFFFFFFFFFFFFFFFFFFFFFFFFFF
@A00234:352:HKFKNDSXX:3:1452:16966:19727 2:N:0:TCGCATCG+GTCAACTG
CGCTACCAGAATCGGGACGTGGACTTCGAGGCTACCTGGGGCGCTGTCCGGGACATTGTCCTGAAGAAATTTGCTGGGCCCTATGACAGAGGTGAATACTCACCTTCCGTGCAGAAGACCCTCTATGACATACAAGTGCTGACCCTGAGC
+
FFFFFFFFFFFFFFFFFFFFFFFFFFFFFFFFFFFFFFFFFFFFFFFFFFFFFFFFFFFFFFFFFFFFFFFFFFFFFFFFFFFFFFFFFFFFFFFFFFFFFFFFFFFFFFFFFFFFFFFFFFFFFFFFFFFFFFFFFFFFFFFFFFFFFF
@A00234:352:HKFKNDSXX:3:1453:15302:6230 2:N:0:TCGCATCG+GTCAACTG
AGGGGGTCTTCTGCACGGAAGGTGAGTATTCACCTCTGTCATAGGGCCCAGCAAATTTCTTCAGGACAATGTCCCGGACAGCGCCCCAGGTAGCCTCGAAGTCCACGTCCCGATTCTGGTAGCGCCACTTGCAGTACACTTGAGTGGCAA
+
F:FFFFFFFFFFFFFFFFFFFFFFFFFFFFFFFFFFFFFFFFFFFFFFFFFFFFFFFFFFFFFFFFFFFFFFFFFFFFFFFFFFFFFFFFFFFFFFFFFFFFFFFFFFFFFFFFFFFFFFFF:FFFFFFFF:FFFFFFFFFFFFFFFFFF
@A00234:352:HKFKNDSXX:3:1453:7003:11898 2:N:0:TCGCATCG+GTCAACTG
TGGGTCAGCACTTGTATGTCATAGAGGGTCTTCTGCACGGAAGGTGCGTGTTCACCTCTGTCATAGGGCCCAGCAAATTTCTTCAGGACAATGTCCCGGACAGCGCCCCAGGTAGCCTCGAAGTCCACGTCCCGATTCTGGTAGCGCCAC
+
FFFFFFFFFFFFFFF,FFFFFFFFFFFFFFFFFFFFFFFFF,FFFF,F:,,FF:FFFFFFFF,F,FFFFFFFFFF,FFFFFFFFFFFFFFFFFFFFFFFFFFFFFFFFFFFFFFFFFFFFFFFFFFFFFFFFFFFFFFFFFFFFFFFFFF
@A00234:352:HKFKNDSXX:3:1453:25880:14434 2:N:0:TCGCATCG+GTCAACTG
TTGCTGTTCTTGTGCCCTCTGCCTCAGACTCTGTCTTTAGGATCCGATCGTTAAGGAAATAGTCGTAAAGCACTGGCTGCTGCCACATCCGTTGATCTGAACATGAGATCAAACACTGTCATCATCCTAGGGATGTCTGGGTTGTACCAA
+
FFFFFFFFFFFFFFFFFFFFFFFFFFFFFFFFFFFFFFFFFFFFFFFFFFFFFFFFFFFFFFFFFFFFFFFFFFFFFFFFFFFFFFFFFFFFFFFFFFFFFFFFFFFFFFFFFFFFFFFFFFFFFFFFFFFFFFFFFFFFFFFFFFFFFF
@A00234:352:HKFKNDSXX:3:1454:12735:6887 2:N:0:TCGCATCG+GTCAACTG
AGACACCGCAGGCTCCGTGGCCTTGGGCAGATTCCTTTAAAACTGTGATCGGAGAATCACAGCGATATTTCTCCTTGCTGTTCTTGTGCCCTCTGCCTCAGACTCTGTCTTTAGGATCCGATCGTTAAGGAAATAGTCGTAAAGCACTGG
+
FF:FFFFFFFFFFFFFFFFFFFFFFFFFFFFFFFFFFFFFFFFFFFFFFFFFFFF,FFFF:FFFFF:FFFFFFFF:FFFFFFF:FFFFFFFFFFFFFFFFFFFFFFFFFFFFFFFFFFFFF,FFFFFFFFF:FFFFFFFFFFFFFFFFFF
@A00234:352:HKFKNDSXX:3:1454:17779:25520 2:N:0:TCGCATCG+GTCAACTG
TATTTCTCCTTGCTGTTCTTGTGCCCTCTGCCTCAGACTCTGTCTTTAGGATCCGATCGTTAAGGAAATAGTCGTAAAGCACTGGCTGCTGCCACATCCGTTGATCTGAACATGAGATCAAACACTGTCATCATCCTAGGGATGTCTGGG
+
FFFFFFFFFFFFFFFFFFFFFFFFFFFFFFFFFFFFFFFFFFFFFFFFFFFFFFFFFFFFFFFFFFFFFFFFFFFFFFFFFFFFFFFFFFFFFFFFFFFFFFFFFFFFFFFFFFFFFFFFFFFFFFFFFFFFFFFFFFFFFFFFFFFFFF
@A00234:352:HKFKNDSXX:3:1455:1886:7044 2:N:0:TCGCATCG+GTCAACTG
CACGGAGCCTGCGGTGTCTGCTAATGCAGGGCTCCACGTGCGCACAGCTACAAGCCCCTTGCTAAACTAGAAACGGAAGAGCAATTACTTCACACAGAGCAGAGCAATCAGTATCCTGAGTTGAAATTTTTGCAGGTGAGCACACAGTTA
+
FFFFFFFFFFFFFFFFFFFFFFFFFFFFFFFFFFFFFFFFFFFFFFFFFFFFFFFFFFFFFFFFFFFFFFFFFFFFFFFFFFFFFFFFFFFFFFFFFFFFFFFFFFFFFFFFFFFFFFFFFFFFFFFFFFFFFFFFFFFFFFFFFFFFFF
@A00234:352:HKFKNDSXX:3:1456:11116:30201 2:N:0:TCGCATCG+GTCAACTG
TTCTGCCCAAGGCCACGGAGCCTGCGGTGTCTGCTAATGCAGGGCTCCACGTGCGCACAGCTACAAGCCCCTTGCTAAACTAGAAACGGAAGAGCAATTACTTCACACAGAGCAGAGCAATCAGTATCCTGAGTTGAAATTTTTGCAGGT
+
FFFFFFFFFFFFFFFFFFFFFFFFFFFFFFFFFFFFFFFFFFFFFFFFFFFFFFFFFFFFFFFFFFFFFFFFFFFFFFFFFFFFFFFFFFFFFFFFFFFFFFFFFFFF:FFFFFFFFFFFFFFFFFF:FFFFFFFFFFFFFFFFFFFFFF
@A00234:352:HKFKNDSXX:3:1457:13792:29387 2:N:0:TCGCATCG+GTCAACTG
GGAGGAAGCTGCCTTCCAGGCTGTGACGTTATGGCTCCAGCCAGTTGTGATGCTTGGGATAATTTTGTGCTCACCTGCAAAAATTTCAACTCAGGATACTGATTGCTCTGCTCTGTGTGAAGTAATTGCTCTTCCGTTTCTCGTTTAGCA
+
FFFFFFFFFFFFFFFFFFFFFFFFFFFFFF,F:FFFFFF,FF:FFFFFFFFFFFFFFFFFFF:F:F:FFFFFFFFFFFFFFFF:FFFFFF:FFFFFFFFF:FFFFFFFFFF:F:FFFFFFFFF,FF:F,F,FFFFFFF,FF,FFFFFFFF
@A00234:352:HKFKNDSXX:3:1458:9344:9721 2:N:0:TCGCATCG+GTCAACTG
CTTGTGGCAGCAGCCAGTGCTTTACGACTATTTCCTTAACGATCGGATCCTAAAGACAGAGTCTGAGGCAGAGGGCACAAGAACAGCAAGGAGAAATATCGCTGTGATTCTCCGATCACAGTTTTAAAGGAATCTGCCCAAGGCCACGGA
+
,FF,::FFF:FFFFF::FFFFFFFFFFFFFFF,:FFFFF:FFFF,FFFFFFFFFFF,F:FFFFFFFF:,FFFF:,FFF:FFFF,FFFFFFFFFFFFFFF:FFFF,FFFF:::,FFFFF:FFFFFFFF:,,FFFFF:F:FFF:FFFFFF:F
@A00234:352:HKFKNDSXX:3:1458:7048:13228 2:N:0:TCGCATCG+GTCAACTG
CTCCGTGGCCTTGGGCAGATTCCTTTAAAACTGTGATCGGAGAATCACAGCGATATTTCTCCTTGCTGTTCTTGTGCCCTCTGCCTCAGACTCTGTCTTTAGGATCCGATCGTTAAGGAAATAGTCGTAAAGCACTGGCTGCTGCCACAT
+
FFFFFFFFFFFFFFFFFFFFFFFFFFFFFFFFFFFFFFFFFFFFFFFFFFFFFFFFFFFFFFFFFFFFFFFFFFFFFFFFFFFFFFFFFFFFFFFFFFFFFFFFFFFFFFFF,FFFFFFFFFFFFFFFFFFF:FFFFFFFFFFFFFFFFF
@A00234:352:HKFKNDSXX:3:1458:18909:14669 2:N:0:TCGCATCG+GTCAACTG
ATGCAGAGCAATCAGTATCCTGAGTTGAAATTTTTGCAGGTGAGCACACAGTTATCCCAAGCATCACAACTGGCTGGGGCCATAACGTCACAGCCTGGAAGGCAGCTTCCTCCTCACCGTCCCGGTTATTTTCCCGTAGGGGTTGTCCAG
+
F::FFFFF:FFFF,FFFFF::F:F:FFFFFFFFFFFFFF:F,FF:FFFFFFFFFFFFFF:FFFFFFFFFF,FFFFFFFF:FFF,FFFFFFFFFFFF::F:FFFFF,FFFFFFFFFFFFFFFFF:FFF,F,FF,FF:F:F,FFFFFFF,FF
@A00234:352:HKFKNDSXX:3:1458:1723:31594 2:N:0:TCGCATCG+GTCAACTG
GCTGTGTCTGCTAATGCAGGGCTCCACGTGCGCACAGCTACAAGCCCCTTGCTAAACTAGAAACGGAAGAGCAATTACTTCACACAGAGCAGAGCAATCAGTATCCTGAGTTGAAATTTTTGCAGGTGAGCACACAGTTATCCCAAGCAT
+
FFFFFFFFFFFFFFFFFFFFFFFFFFFFFFFFFFFFFFFFFFFFFFFFFFFFFFFFFFFFFFFFFFFFFFFFFFF:FFFFFFFFFFFFFFFFFFFFFFFFFFFFFFFFFFFFFFFFFFFFFFFFFFFFFFF:FFFFFFFFFFFFFFFFFF
@A00234:352:HKFKNDSXX:3:1460:30915:6433 2:N:0:TCGCATCG+GTCAACTG
TGGACTTCGAGGCTACCTGGGGCGCTGTCCGGGACATTGTCCTGAAGAAATTTGCTGGGCCCTATGACAGAGGTGAATACTCACCTTCCGTGCAGAAGACCCTCTATGACATACAAGTGCTGACCCTGAGCCAGCTTCCTGAGATAGAAG
+
FFFFFFFFFFFFFFFFFFFFFFFFFFFFFFFFFFFFFFFFFFFFFFFFFFFFFFFFFFFFFFFFFFFFFFFFFFFFFFFFFFFFFFFFFFFFFFFFFFFFFFFFFFFFFFFFFFFFFFFFFFFFFFFFFFFFFFFFFFFFFFFFFFFFFF
@A00234:352:HKFKNDSXX:3:1460:15727:14043 2:N:0:TCGCATCG+GTCAACTG
GTTCACTACTCTCCCCGAGGTGAAGGACCGATGCTTTGCCACTCAAGTGTACTGCAAGTGGCGCTACCAGAATCGGGACGTGGACTTCGAGGCTACCTGGGGCGCTGTCCGGGACATTGTCCTGAAGAAATTTGCTGGGCCCTATGACAG
+
FFFFFFFFFFFFFFFFFFFFFFFFFFFFFFFFFFFFFFFFFFFFFFFFFFFFFFFFFFFFFFFFFFFFFFFFFFFFFFFFFFFFFFFFFFFFFFFFFFFFFFFFFFFFFFFFFFFFFFFFFFFFF:FFF,FFFFFFFFFFFFFFFFFFFF
@A00234:352:HKFKNDSXX:3:1461:6958:2926 2:N:0:TCGCATCG+GTCAACTG
GGCTGTGACGTTATGGCTCCAGCCAGTTGTGATGCTTGGGATAACTGTGTGCTCACCTGCAAAAATTTCAACTCAGGATACTGATTGCTCTGCTCTGTGTGAAGTAATTGCTCTTCCGTTTCTAGTTTAGCAAGGGGCTTGTAGCTGTGC
+
FFFFFFFFFFFFFFFFFFFFFFFFFFFFFFFFFFFFFFFFFFFFFFFFFFFFFFFFFFFFFFFFFFFFFFFFFF:FFFFFFFFFFFFFFFFFFFFFFFFFFFFFFFFFFFFFFFFFFF:FFFFFFFFFFFF:FFFFFFFFFFFFFFFFFF
@A00234:352:HKFKNDSXX:3:1461:14425:7247 2:N:0:TCGCATCG+GTCAACTG
CTTTGCCACTCAAGTGTACTGCAAGTGGCGCTACCAGAATCGGGACGTGGACTTCGAGGCTACCTGGGGCGCTGTCCGGGACATTGTCCTGAAGAAATTTGCTGGGCCCTATGACAGAGGTGAATACTCACCTTCCGTGCAGAAGACCCT
+
F:FFFFFFFFFFFFFFFFFFFFFFFFFFFFFFFFFFFFFFFFFFFFFFFFFFFFFFFFFFFFFFFFFFFFFFFFFFFFFFFFFFFFFFFFFF:FFFF:FFFFFFFFFFFFFFFFFFFFFFFFFFFFFFFFFFFFFFFFFFFFFFFFFFFF
@A00234:352:HKFKNDSXX:3:1461:5213:16344 2:N:0:TCGCATCG+GTCAACTG
CATCGACATGTCCAAAATGGGGCTGATCAACAAGGAAGAGGTTTTGCTGCCTCTGGACAACCCCTACGGCAAAATAACCGGGACGGTGAGGAGGAAGCTGCCTTCCAGGCTGTGACGTTATGGCTCCAGCCAGTTGTGATGCTTGGGATA
+
FFFFFFFFFFF:FFFFFFFFFFFFFFFFFFFFFFFFFF:FFFFFFFFFFFFFFFFFFFFFFFFFFFFFFFFFFFFFFFFFFFFFFFFFFFFFFFFFFFFFFFFFFFFFFFFFFFFFFFFFFFFFFFFFFFFFFFFFFFFFFFFFFFFFFF
@A00234:352:HKFKNDSXX:3:1461:7374:21120 2:N:0:TCGCATCG+GTCAACTG
TGGTTTTATTACGTTTTTGGTACAACCCAGACATCCCTAGGATGATGACAGTGTTTGATCTCATGTTCAGATCAACGGATGTGGCAGCAGCCAGTGCTTTACGACTATTTCCTTAACGATCGGATCCTAAAGACAGAGTCTGAGGCAGAG
+
FFFFFFFFFFFFFFFFFFFFFFFFFFFFFFFFFFFFFFFFFFFFFFFFFFFFFFFFFFFFFFFFFFFFFFFFFFFFFFFFFFFFFFFFFFFF:FFFFFFFFFFFFFFFFFFFFFFFFFFFFFFFFFFFFFFFFFFFFFF:FF:FFFFF:F
@A00234:352:HKFKNDSXX:3:1462:28528:8124 2:N:0:TCGCATCG+GTCAACTG
CTCCGATCACAGTTTTAAAGGAATCTGCCCAAGGCCACGGAGCCTGCGGTGTCTGCTAATGCAGGGCTCCACGTGCGCACAGCTACAAGCCCCTTGCTAAACTAGAAACGGAAGAGCAATTACTTCACACAGAGCAGAGCAATCAGTATC
+
FFFFFFFFFFFF:FFFFFFFFFFFFFFFFFFFFFFFFFFFF:FFFFFFFFFFFFFFFFFFFFFFFFFFFFFFFFFFFFFF,FFFFFFFFFFFFFFFF:FFFFFFFF,FFFFFFFFFFFFFFFFFFFFFFFFFFFFFFFFFFFFFFFFFFF
@A00234:352:HKFKNDSXX:3:1462:12952:15875 2:N:0:TCGCATCG+GTCAACTG
GTAATTGCTCTTCCGTTTCTAGTTTAGCAAGGGGCTTGTAGCTGTGCGCACGTGGAGCCCTGCATTAGCAGACACCGCAGGCTCCGTGGCCTTGGGCAGATTCCTTTAAAACTGTGATCGGAGAATCACAGCGATATTTCTCCTTGCTGT
+
FFFFFF:FFFFFFFFFFFFFFFFFFFFFFFFFFFFFFFFFFFFFFFFFFFF:FF:FFFFFFFFFFFFFFFFFFFFFFFFFFFFFFFFF,FFFFFFFFFFFFFFFFFFFFFFFFF:FFFFFFFFFFF:FFFFFFFFFFF,FFFFFFFFFFF
@A00234:352:HKFKNDSXX:3:1462:20528:19852 2:N:0:TCGCATCG+GTCAACTG
CCCTCCTCACCGTCCCGGTTATTTTGCCGTAGGGGTTGTCCAGAGGCAGCAAAACCTCTTCCTTGTTGATCAGCCCCATTTTGGACATGTCGATGTTAAAGTAGTGAATGTTTGGAAGGCTGATTTCCATGTCTTCTATCTCAGGAAGCT
+
FFFFFFFFFFFFFFFFFFFFFFFFFFFFFFFFFFFFFFFFFFFFFFFFFFFFFFFFFFFFFFFFFFFFFFFFFFFFFFF:FFFFFFF:FFFFFFF:FF:FFFFFFFFFFFFFFFFFFFFFFFFFFFFFFFFFFFFFFFFFFFFF:FFFFF
@A00234:352:HKFKNDSXX:3:1462:30626:23594 2:N:0:TCGCATCG+GTCAACTG
CTAAAGACAGAGTCTGAGGCAGAGGGCACAAGAACAGCAAGGAGAAATATCGCTGTGATTCTCCGATCACAGTTTTAAAGGAATCTGCCCAAGGCCACGGAGCCTGCGGTGTCTGCTAATGCAGGGCTCCACGTGCGCACAGCTACAAGC
+
FFFFFFFFFFFFFFFFFFFFFFFFFFFFFFFFFFFFFFFFFFFFFFFFFFFFFFFFFFFFFFFFFFFFFFFFFFFFFFFFFFFFFFFFFFFFFFFFFFFFFFFFFFFFFFFFFFFFFFFFFFFFFFFFFFFFFFFFFFFFFFFFFFFFFF
@A00234:352:HKFKNDSXX:3:1463:20627:31986 2:N:0:TCGCATCG+GTCAACTG
CCTGCGGTGTCTGCTAATGCAGGGCTCCACGTGCGCACAGTTACAAGCCCCTTGCTAAACTAGAAACGGAAGAGCAATTACTTCACACAGAGCAGAGCAATCAGTATCCTGAGTTGAAATTTTTGCAGGTGAGCACACAGTTATCCCAAG
+
FFFFFFFFFFFFFFFFFFFFFFFFFFFFFFFFFFFFFFFFFFFFFFFFFFFFFFFFFFFFFFFFFFFFFFFFFFFFFFFFFFFFFFFFFFFFFFFFFFFFFFFFFFFFFFFFFFFFFFFFFFFFFFFFFFFFFFFFFFFFFFFFFFFFFF
@A00234:352:HKFKNDSXX:3:1464:11668:7106 2:N:0:TCGCATCG+GTCAACTG
CTCGGTGTCTGCTAATGCAGGGCTCCACGTGCGCACAGCTACAAGCCCCTTGCTAAACTAGAAACGGAAGAGCAATTACTTCACACAGAGCAGAGCAATCAGTATCCTGAGTTGAAATTTTTGCAGGTGAGCACACAGTTATCCCAAGCA
+
FFFFFFFFFFFFFFFFFFFFF,FFFFFFFFFFFFFFFFFFFFFFFFFFFFFFFFFF:FFFFFFFFFFF:FFFFFFFFFFFFFFFFFFFFFFFFFFFF:FF:FFFF,FFFFFFFFFFFFFFFFFFFFFFFFFFFFFFFFFFFFFFFF,FFF
@A00234:352:HKFKNDSXX:3:1464:9869:14606 2:N:0:TCGCATCG+GTCAACTG
TCAGAGCAATCAGTATCCTGAGTTGAAATTTTTGCAGGTGAGCACACAGTTATCCCAAGCATCACAACTGGCTGGAGCCATAACGTCACAGCCTGGAAGGCAGCTTCCTCCTCACCGTCCCGGTTATTTTGCCGTAGGGGTTGTCCAGAG
+
FFFFFFFFFFFFFFFF:FFFFFFFFFFFF:FFFFFFFFFFFFFFFFFFFFFFFFFFFFFFFFFFFFFFFFFFFFFFFFFFFFFFFFFFFFFF:FFFFFFFFFFFFFFFFFFFFFFFFFFFFFFFFFFFFFFFFFFFFFFFFFFFFFFFFF
@A00234:352:HKFKNDSXX:3:1464:9842:32972 2:N:0:TCGCATCG+GTCAACTG
TGAAGGACCGATGCTTTGCCACTCAAGTGTACTGCAAGTGGCGCTACCAGAATCGGGACGTGGACTTCGAGGCTACCTGGGGCGCTGTCCGGGACATTGTCCTGAAGAAATTTGCTGGGCCCTATGACAGAGGTGAATACTCACCTTCCG
+
FFFFFFFFFFF:FF:FFFFFFF:FFFFFFFFFF:FF:FF:FFFFFFFFFFF:FFFFFFFF,FFFFFF:FFFFFFFFFFFFFFFFFFFF:FF:FFF,F:FFF,,FFFFFFF::FFFF:FF,FFFFFFFFFFFFFFFFFF:FFFFFF:FFFF
@A00234:352:HKFKNDSXX:3:1465:5746:4711 2:N:0:TCGCATCG+GTCAACTG
CTCGGAAGGTGAGTATTCACCTCTGTCATAGGGCCCAGCAAATTTCTTCAGGACAATGTCCCGGACAGCGCCCCAGGTAGCCTCGAAGTCCACGTCCCGATTCTGGTAGCGCCACTTGCAGTACACTTGAGTGGCAAAGCATCGGTCCTT
+
FFFFFFFFFFFFFFFFFFFFFFFFFFF,FFFFFFFFFFFFFFFFFFFFFFFFFFFFFFFFFFFFFFFFFFFFFFFFFFFFFFFFFFFFFFFFFFFFFFFFFFF:FFFFFFFFFFFFFFFFFFFFFFFFFFFFFFFFFFFFFFFFFFFFFF
@A00234:352:HKFKNDSXX:3:1465:21721:11209 2:N:0:TCGCATCG+GTCAACTG
GTCGGCACTTGTATGTCATAGAGGGTCTTCTGCACGGAAGGTGAGTGTTCACCTCTGTCATCGGGCCCAGCAAATTTCTTCAGGACAATGTCCCGGACAGCGCCCCAGGTAGCCTCGAAGTCCACGTCCCGATTCTGGTAGCGCCACTTG
+
FFFFFFFFFFFFFFFFFFFFFFFFFFFFFFFFFFFFFFFFFFF,FF,:FFFFFFFFFFF,,,FFFFFFFFFFFF:FFFFFFFFFFF:FFFFFFFFFFF:FFFFFFFFFFF:FFFFFFFFFFFFFFFFFFFFFFFFFFFFFFFFFFFFFFF
@A00234:352:HKFKNDSXX:3:1465:30996:33912 2:N:0:TCGCATCG+GTCAACTG
GAGCAATCAGTATCCTGAGTTGAAATTTTTGCAGGTGAGCACACAGTTATCCCAAGCATCACAACTGGCTGGAGCCATAACGTCACAGCCTGGAAGGCAGCTTCCTCCTCACCGTCCCGGTTATTTTGCCGTAGGGGTTGTCCAGAGGCA
+
FFFFFFFFFFFFFFFFFFFFFFFFFFFFFFFFFFFFFFFFFFFFFFFFFFFFFFFFFFFFFFFFFFFFFFFFFFFFFFFFFFFF:FFFFFFFFFFFFFFFFFFFFFFFFFFFFFFFFFFFFFFFFFFFFFFFFFFFFFFFFFFFFFFFFF
@A00234:352:HKFKNDSXX:3:1466:24243:3991 2:N:0:TCGCATCG+GTCAACTG
GGAAGCTGCCTTCCAGGCTGTGACGTTATGGCTCCAGCCAGTTGTGATGCTTGGGATAACTGTGTGCTCACCTGCAAAAATTTCAACTCAGGATACTGATTGCTCTGCTCTGTGTGAAGTAATTGCTCTTCCGTTTCTAGTTTAGCAAGG
+
FFF:FFFFFFFFF::F:FFFFFFFFFFFFFFFFFFFFFFFFFFFFFFFFFFFFFFFFFFFFFFFF,FFFFFFFFFFF,FFFFFFFF,FFFFFFFFFFFFFFFFFFFFFF,FFFFFFFFFFFFFFF:FFF:F,FFFF:FF,FFFFFFFF:F
@A00234:352:HKFKNDSXX:3:1466:15619:17206 2:N:0:TCGCATCG+GTCAACTG
CGTTTGCCCTACCAGGTAGCCTCGAAGTCCACGTCCCGATTCTGGTAGCGCCACTTGCAGTACACTTGAGTGGCAAAGCATCGGTCCTTCACCTCGGGGAGAGTAGTGAACTGGTCCTTGATGAATCCTTCAAATCCAGACTGGGTTGTT
+
:F::FFFFFFFFFF::FFFFFFF,FFF:FFFFFFFFF,:FFFF:FFFFF:FFFFFFFFFFFFFFF,FFFFF,FFFFF:,FFF:FFFFF,:FF::FFFF:F,F:FFFFFFFFFFFF,F,F:FFF,FFFFFF:FFFFF,FFFFFF:F:FF:F
@A00234:352:HKFKNDSXX:3:1466:3269:29825 2:N:0:TCGCATCG+GTCAACTG
AAATTTGCTGGGCCCTATGACAGAGGTGAATACTCACCTTCCGTGCAGAAGACCCTCTATGACATACAAGTGCTGACCCTGAGCCAGCTTCCTGAGATAGAGACATGGAAATCAGCCTTCCAAACATTCACTACTTTAACATCGACATGT
+
FFFFFFFFFFFFFFFFFFFFFFFFFFFFFFFFFFFFFFFFFFFFFFFFFFFFFFFFFFFFFFFFFFFFFFFFFFFFFFFFFFFFFFFFFFFFFFFFFFFFFFFFFFFFFFFFFFFFFFFFFFFFFFFFFFFFFFFFFFFFFFFFFFFFFF
@A00234:352:HKFKNDSXX:3:1469:3694:4351 2:N:0:TCGCATCG+GTCAACTG
AATAACCGGGACGGTGAGGAGGAAGCTGCCTTCCAGGCTGTGACGTTATGGCTCCAGCCAGTTGTGATGCTTGGGATAACTGTGTGCTCACCTGCAAAAATTTCAACTCAGGATACTGATTGCTCTGCTCTGTGTGAAGTAATTGCTCTT
+
FFFFFFFFFFFFFFFFFFFFFFFFFF:FFFFFFFFFFFFFFFFFFFFFFFFFFFFFFFFFFFFFFFFFFFFFFFFFFFFFFFFFFFFFFFFFFFFFFFFFFFFFFFFFFFFFFFFFFFFFFFFFFFFFFFFFFFFFFFFFFFFFFFFFFF
@A00234:352:HKFKNDSXX:3:1469:2157:15092 2:N:0:TCGCATCG+GTCAACTG
GTTGGTACAACCCAGACATCCCTAGGATGATGACAGTGTTTGATCTCATGTTCAGATCAACGGATGTGGCAGCAGCCAGTGCTTTACGACTATTTCCTTAACGATCGGATCCTAAAGACAGAGTCTGAGGCAGAGGGCACAAGAACAGCA
+
FFFFFFFFFFFFFFFFFFFFFFFFFFFFFFFFFFFFFFFFFFFFFFFFFFFFFFFFFFF:FFFFFFFFFFFFFFFFFFFFFFFFFFFFFFFFFFFFFFFF:FFFFFFFFFFFFFFFFFFFFFFFFFFFFFFFFFFFFF:FFFFFFFFFFF
@A00234:352:HKFKNDSXX:3:1469:30138:25222 2:N:0:TCGCATCG+GTCAACTG
GTCGATGTTAAAGTAGTGAATGTTTGGAAGGCTGATTTCCATGTCTTCTATCTCAGGAAGCTGGCTCAGGGTCAGCACTTGTATGTCATAGAGGGTCTTCTGCACGGAAGGTGAGTATTCACCTCTGTCATAGGGCCCAGCAAATTTCTT
+
FFFFFFFFFFFFFFFFFFFFFF:FFFFFFFFFFFFFFFFFFFFFFFFFFF::FFFFFF,FFFFFFFFFFFFFFFF:FFFFFFFFFFFFFFFFF:FFFFFFFFFFFFFF:FFF:FFFFFFFFFFFFFFFFFFFFFFFFFFFFFFFFFFFFF
@A00234:352:HKFKNDSXX:3:1469:27552:25379 2:N:0:TCGCATCG+GTCAACTG
GGTGAATACTCACCTTCCGTGCAGAAGACCCTCTATGACATACAAGTGCTGACCCTGAGCCAGCTTCCTGAGATAGAAGACATGGAAATCAGCCTTCCAAACATTCACTACTTTAACATCGACATGTCCAAAATGGGGCTGATCAACAAG
+
FFFFFFFFFFFFFFFFFFFFFFFFFFFFFFFFFFFFFFFFFFFFFFFFFFF:FFFFFFFFFFFFFFFFFFFFFFFFFFFFFFFFFF,FFFFFFFFFFFFFFFFFFFFFFFFFFFFFFFFFFFFFFFFFFFFFFFFFFFFFFFFFFFFFFF
@A00234:352:HKFKNDSXX:3:1469:32235:32957 2:N:0:TCGCATCG+GTCAACTG
TCTCAGGAAGCTGGCTCAGGGTCAGCACTTGTATGTCATAGAGGGTCTTCTGCACGGAAGGTGAGTATTCACCTCTGTCATAGGGCCCAGCAAATTTCTTCAGGACAATGTCCCGGACAGCGCCCCAGGTAGCCTCGAAGTCCACGTCCC
+
FFFFFFFF:FFFFFFFFFFFFFFFFF:FFFFFFFFFFFFFFFFFFFFFFFFFFFFFFFFFFFF,FF,,FF,:FFFFFFF,:FFFFFFFFFFFFFFF:FFFFFFFFF:FFFFFFFFFFFFFFFFFFFFFFFFFFFFFFFFFFFF:FFFFFF
@A00234:352:HKFKNDSXX:3:1469:16667:33959 2:N:0:TCGCATCG+GTCAACTG
TCAAGGACCAGTTCACTACTCTCCCCGAGGTGAAGGACCGATGCTTTGCCACTCAAGTGTACTGCAAGTGGCGCTACCAGAATCGGGACGTGGACTTCGAGGCTACCTGGGGCGCTGTCCGGGACATTGTCCTGAAGAAATTTGCTGGGC
+
FFFFFFFFFFFFFFFFFFFFFFFFFFFFFFFFFFFFFFFFFFFFFFFFFFFFFFFFFFFFFFFFFFFFFFFFFFFFFFFFFFFFFFFFFFFFFFFFFFFFFFFFFFFFFFFFFFFFFFFFFFFFFFFFFFFFFFFFF:FFFFFFFFFFFF
@A00234:352:HKFKNDSXX:3:1470:8015:34006 2:N:0:TCGCATCG+GTCAACTG
CTGCCCAAGGCCACGGAGCCTGCGGTGTCTGCTAATGCAGGGCTCCACGTGCGCACAGCTACAAGCCCCTTGCTAAACTAGAAACGGAAGAGCAATTACTTCACACAGAGCAGAGCAATCAGTATCCTGAGTTGAAATTTTTGCAGGTGA
+
FFFFFFFFFFFFFFFFFFFFFFFFFFFFFFFFFFFFFFFFFFFFFFFFFFFFFFFFFFFFFFFFFFFFFFFFFFFFFFFFFFFFFFFFFFFFFFFFFFFFFFFFFFFFFFFFFFFFFFFFFFF:FFFFFFFFFFFFFF:FFFFFFFFFFF
@A00234:352:HKFKNDSXX:3:1471:22019:21402 2:N:0:TCGCATCG+GTCAACTG
CTACTTTAACATCGACATGTCCAAAATGGGGCTGATCAACAAGGAAGAGGTTTTGCTGCCTCTGGACAACCCCTACGGCAAAATAACCGGGACGGTGAGGAGGAAGCTGCCTTCCAGGCTGTGACGTTATGGCTCCAGCCAGTTGTGATG
+
FFFFFFFFFFFFFFFFFFFFFFFFFFFFFFFFFFFFFFFFFFFFFFFFFFFF:FFFFFFFFFFFFFFFFFFFFFFFFFFFFFFFFFFFFFFFFFFFFFFFFFFFFFFFFFFFFFFFFFFFFFFFFFFFFFFFFFFFFFFFFFFFFFFFFF
@A00234:352:HKFKNDSXX:3:1471:21242:27038 2:N:0:TCGCATCG+GTCAACTG
ACAGAGCAGAGCAATCAGTATCCTGAGTTGAAATTTTTGCAGGTGAGCACACAGTTATCCCAAGCATCACAACTGGCTGGAGCCATAACGTCACAGCCTGGAAGGCAGCTTCCTCCTCACCGTCCCGGTTATTTTGCCGTAGGGGTTGTC
+
FFFFFFFFFFFFFFFF:FF:FFFFFFFFFFFFFFFFFFFFFFFFFFFFFFFFFFFFFFFFFFFFFFFFFFFFFFFFFFFFFFFFFFFFFFFFFFFFFFFFFFFFFF:FFFFFFFFFFFFFFFFFFFFFFFFFFFFFFFFFFFFFFF:FFF
@A00234:352:HKFKNDSXX:3:1471:1570:32675 2:N:0:TCGCATCG+GTCAACTG
AGTAATTGCTCTTCCGTTTCTAGTTTAGCAAGGGGCTTGTAGCTGTGCGCACGTGGAGCCCTGCATTAGCAGACACCGCAGGCTCCGTGGCCTTGGGCAGATTCCTTTAAAACTGTGATCGGAGAATCACAGCGATATTTCTCCTTGCTG
+
FF:FFFFFFFFFFFFFFFFFFFFFFFFFFFF:FFFFFFFFFF:FFFFFFFFFFFFFFFFFFFFFFFFF:FFF:FFFFFFFFFFFFFFFFFF:FF:FFFFFFF:FFF:FFFFFFFFFFFFFFFFFFFFFFFFFFFFFFFFFFFFFFF:FFF
@A00234:352:HKFKNDSXX:3:1471:18087:35540 2:N:0:TCGCATCG+GTCAACTG
TTGGGCATGTCGATGTTAAAGTAGTGAATGTTTGGAAGGCTGATTTCCATGTCTTCTATCTCAGGAAGCTGGCTCAGGGTCAGCACTTGTATGTCATAGAGGGTCTTCTGCACGGAAGGTGAGTATTCTCCTCTGTCATAGGGCCCAGCA
+
FFFFFFFFFFFFFFFFFFF,FFFFFFFFFFFFFFFFFFFFFFFFFF:FFFFFFFFFFFFFFFFFFFFFFFFFFFFFFFFFFFFFFFFFFFFFFFFFFFFFFFFF:FFFFFFFFFFFFFFFF:FF,FFF,:FFFFFFFFF:FFFF:FFFFF
@A00234:352:HKFKNDSXX:3:1472:19931:10739 2:N:0:TCGCATCG+GTCAACTG
ATAACCGGGACGGTGAGGAGGAAGCTGCCTTCCAGGCTGTGACGTTATGGCTCCAGCCAGTTGTGATGCTTGGGATAACTGTGTGCTCACCTGCAAAAATTTCAACTCAGGATACTGATTGCTCTGCTCTGTGTGAAGTAATTGCTCTTC
+
FFFFFFFFFFFFFFFFFFFFFFFFFFFFFFFFFFFFFFFFFFFFFFFFFFFFFFFFFFFFFFFFFFFFFFFFFFFFFFFFFFFFFFFFFFFFFFFFFFFFFFFFFFFFFFFFFFFFFFFFFFFFFFFFFFFFFFFFFFFFFFFFFFFFFF
@A00234:352:HKFKNDSXX:3:1472:7907:13025 2:N:0:TCGCATCG+GTCAACTG
AATGGCCCATTACCATGACGACTATGGAAAGGACCTCCCATCATTCACTCTGGAATCAAAGACCTCAAGGTCTTGAAAACAACCCAGTCTGGATTTGAAGGATTCATCAAGGACCAGTTCACTACTCTCCCCGAGGTGAAGGACCGATGC
+
FFFFFFFFFFFFFFFFFFFFFFFFFFFFFFFFFFFFFFFFFFFFFFFFFFFFFFFFFFFFFFFFFFFFFFFFFFFFFFFFFFFFFFFFFFFFFF:FF:FFFFFFFFFFFFFFFFFFFFFFFFFFFFFFFFFFFFFFFFFFFFFFFFFFFF
@A00234:352:HKFKNDSXX:3:1472:8712:14982 2:N:0:TCGCATCG+GTCAACTG
GGGACGGTGAGGAGGAAGCTGCCTTCCAGGCTGTGACGTTATGGCTCCAGCCAGTTGTGATGCTTGGGATAACTGTGTGCTCACCTGCAAAAATTTCAACTCAGGATACTGATTGCTCTGCTCTGTGTGAAGTAATTGCTCTTCCGTTTC
+
FFFFFFF:FFFFFFFFFFFFFFFFFFFFFFFFFFFFFFFFFFFFFFFFFFFFFFFFFFFFFF::FFFFFFFFFFFFFFFFFFFFFFFFFFFFFFFFFFFFFF:FFFFFFFFFFFFFFFFFFFFFF:F:FFFFF:FFFF:FFFFFFFFFFF
@A00234:352:HKFKNDSXX:3:1472:5014:25363 2:N:0:TCGCATCG+GTCAACTG
GTCCAAAATGGGGCTGATCAACAAGGAAGAGGTTTTGCTGCCTCTGGACAACCCCTACGGCAAAATAACCGGGACGGTGAGGAGGAAGCTGCCTTCCAGGCTGTGACGTTATGGCTCCAGCCAGTTGTGATGCTTGGGATAACTGTGTGC
+
FFFF:FFFFFFFFFFFFFFFFFFFFFFFFFFFFFFFFFFFFFFFFFFFFFFFFFFFF:FFFFFF:FFFFFFFFFFFF:FFFFFFFF,FFFF,FFFFFFFFFFFFFFFFFFFFFFFFFFFFFFFFFFFFFFFFFFFFFFFFFFFFFFFFFF
@A00234:352:HKFKNDSXX:3:1473:20681:5087 2:N:0:TCGCATCG+GTCAACTG
TTTAACATCGACATGTCCAAAATGGGGCTGATCAACAAGGAAGAGGTTTTGCTGCCTCTGGACAACCCCTACGGCAAAATAACCGGGACGGTGAGGAGGAAGCTGCCTTCCAGGCTGTGACGTTATGGCTCCAGCCAGTTGTGATGCTTG
+
FFFFFFFFFFFFFFFFFFFFFFFFFFFFFFFFFFFFFFFFFFFFFFFFFFFFFFFFFFFFFFFFFFFFFFFFFFFFFFFFFFFFFFFFFFFFFFFFFFFFFFFFFFFFFFFFFFFFFFFFFFFFFFFFFFFFFFFFFF,FFFFFFFFFFF
@A00234:352:HKFKNDSXX:3:1473:31340:35603 2:N:0:TCGCATCG+GTCAACTG
TACTATTTCCTTAACGATCGGATCCTAAAGACAGAGTCTGAGGCAGAGGGCACAAGAACAGCAAGGAGAAATATCGCTGTGATTCTCCGATCACAGTTTAAAGGAATCTGCCCAAGGCCACGGAGCCTGCGGTGTCTGCTAATGCAGGGC
+
FFFFFFFFFFFFFFFFFFFFFFFFFFFFFFFFFFFFFFFFFFFFFFFF:FFFFFFFFFFFFFFFFFFFFFFFFFFFFFFFFFFFFFFFFFFFFFFFFFFFFFFFFFFFFFFFFFFFFFFFFFFFFFFFFFFFFFFFFFFFFFFFFFFFFF
@A00234:352:HKFKNDSXX:3:1474:14271:9831 2:N:0:TCGCATCG+GTCAACTG
TGGAAATCAGCCTTCCAAACATTCACTACTTTAACATCGACATGTCCAAAATGGGGCTGATCAACAAGGAAGAGGTTTTGCTGCCTCTGGACAACCCCTACGGCAAAATAACCGGGACGGTGAGGAGGAAGCTGCCTTCCAGGCTGTGAC
+
FFFFFFFFFFFFFFFFFFFFFFFFFFFFFFFFFFFFFFFFFFFFFFFFFFFFFFFFFFFFFFFFFF:FFFFFFFFFFFFFFFFFFFFFFFFF:FFFFFFFFFFFFFFFFFFFFFFFFFFFFFFFFFFFFFFFFFFFFFFFFF:FFFFFFF
@A00234:352:HKFKNDSXX:3:1475:32524:1485 2:N:0:TCGCATCG+GTCAACTG
CCTGAGTTGAAATTTTTGCAGGTGAGCACACAGTTATCCCAAGCATCACAACTGGCTGGAGCCATAACGTCACAGCCTGGAAGGCAGCTTCCTCCTCACCGTCCCGGTTATTTTGCCGTAGGGGTTGTCCAGAGGCAGCAAAACCTCTTC
+
F:FFFFFFFFFFFFFFFFFFFFF:FFFFF:FFFFFFFFFFFFFFFFFFFFF::FFF:FFFFFFFFFFFFFFF:FFFFFFFFFF:FFFFFFFFFFFFF:FF:FFFFFFFFFFFF,F,:F,F:FFFFFF:FFFFFFFFFFFFFFFFFFFFFF
@A00234:352:HKFKNDSXX:3:1475:3269:2769 2:N:0:TCGCATCG+GTCAACTG
CGTGAATGTTTGGAAGGCTGATTTCCATGTCTTCTATCTCAGGAAGCTGGCTCAGGGTCAGCACTTGTATGTCATAGAGGGTCTTCTGCACGGAAGGTGAGTATTCACCTCTGTCATAGGGCCCAGCAAATTTCTTCAGGACAATGTCCC
+
FFFFFFFFFFFFFFFFFFFFFFFFFF:FFF:FFFFFFFFFFFFFFFFFFFFFFFFFFFFFFFFFFFFFFFFFFFFFFFFFFFFFFFFFFFFFFFFFFFFFFF:FFFFFFFFFFFFFFFFFFFFFFFFFFFFFFFFFFFFFFFFFFFFFFF
@A00234:352:HKFKNDSXX:3:1475:25437:8688 2:N:0:TCGCATCG+GTCAACTG
CACTACTTTAACATCGACATGTCCAAAATGGGGCTGATCAACAAGGAAGAGGTTTTGCTGCCTCTGGACAACCCCTACGGCAAAATAACCGGGACGGTGAGGAGGAAGCTGCCTTCTAGGCTGTGACGTTATGGCTCCAGCCAGTTGTGA
+
FFFFFFFFFFFF:FFFFFFFFFFFFFFFFFFFFFFFFFFFFFFFFFFFFFFFFFFFFFFFFFFFFFFFFFFFFFFFFFFFFFFFFFFFFFFFFFFFFFFFFFFFFFFFFFFFFFFFFFFFFFFFFFFFFFFFFFFFFFFFFFFFFFFFFF
@A00234:352:HKFKNDSXX:3:1475:30499:8782 2:N:0:TCGCATCG+GTCAACTG
ATGTGGCAGCAGCCAGTGCTTTACGACTATTTCCTTAACGATCGGATCCTAAAGACAGAGTCTGAGGCAGAGGGCACAAGAACAGCAAGGAGAAGTATCGCTGTGATTCTCCGATCACAGTTTTAAAGGAATCTGCCCAAGGCCACGGTG
+
FFFFFFFFFFFFFFFFFFFFFFFFFFFFFFFFFFFFF:FFFFFFFFFFFFFFFFFFFFFFFFFFFFFFFFFFFFF:FFFFFFFFFFFFFFFFF:FFFFFFFFFFFFFFFFFFFF,FFFFFFFFFFFFFFF:FFFFFFFFFFFFFFFFFFF
@A00234:352:HKFKNDSXX:3:1475:25545:9627 2:N:0:TCGCATCG+GTCAACTG
CACTACTTTAACATCGACATGTCCAAAATGGGGCTGATCAACAAGGAAGAGGTTTTGCTGCCTCTGGACAACCCCTACGGCAAAATAACCGGGACGGTGAGGAGGAAGCTGCCTTCTAGGCTGTGACGTTATGGCTCCAGCCAGTTGTGA
+
FFFFFFFFFFFFFFFFFFFFFFFFFFFFFFFFFFFFFFFFFFFFFFF,FFFFFFFFFFFFFFFFFFFFFFFFFFFFFFFFFFFFFFFFFFFFFFFFF:FFFFFFFF:FFFFFFFFFFFFFFFFFFFFFF:FFFFFFFFFFFFFFFFFFFF
@A00234:352:HKFKNDSXX:3:1475:1841:16673 2:N:0:TCGCATCG+GTCAACTG
CAGATCAACGGATGTGGCAGCAGCCAGTGCTTTACGACTATTTCCTTAACGATCGGATCCTAAAGACAGAGTCTGAGGCAGAGGGCACAAGAACAGCAAGGAGAAATATCGCTGTGATTCTCCGATCACAGTTTTAAAGGAATCTGCCCA
+
FFFFFFFFFFFFFFFFFFFFFFFFFFFFFFFFFFFFFFFFFFFFFFFFFFFFFFFFFFFFFFFFFFFFFFFFFFFFFFFFFFFFFFFFFFFFFFFFFF:FFFFFFFFFFFFFFFFFFFFFFFFFFFFFFFFFFFFF::FFFFFFFFFFFF
@A00234:352:HKFKNDSXX:3:1475:7771:25535 2:N:0:TCGCATCG+GTCAACTG
TGCTAATGCAGGGCTCCACGTGCGCACAGCTACAAGCCCCTTGCTAAACTAGAAACGGAAGAGCAATTACTTCACAGAGCAGAGCAATCAGTATCCTGAGTTGAAATTTTTGCAGGTGAGCACACAGTTATCCCAAGCATCACAACTGGC
+
FFFFFFFFFFFFFFFFFFFFFFFFFFFFFFFFFFFFFFFFFFFFFFFFFFFFFFFFFFFFF:FFFFFFFFFFFFFFFFFFFFFFFFFFFFFFFFFFFFFFF:FFFFFFFFFFFFFFFFFFFFFFFFFFFFFFFFFFFFFFFFFFFFFFFF
@A00234:352:HKFKNDSXX:3:1476:22119:11146 2:N:0:TCGCATCG+GTCAACTG
TGTCCTCTATCTCAGGAAGCTGGCTCAGGGTCAGCACTTGTATGTCATAGAGGGTCTTCTGCACGGAAGGTGAGTTTTCACCTCTGTCATAGGGCCCAGCAAATTTCTTCAGGACAATGTCCCGGACAGCGCCCCAGGTAGCCTCGAAGT
+
FFFFF:F:FF:FFFFFFFFFFFFFFFFFFFFF:FFFFFFFFFFFFFFFFFFFFFFFFFFFFFFFFFFFFFFF,F,,,FFFFFFFFFFF:F:FFFFFFFFFFFFFFFFFFFFFFFFFF:FFFFFFFFF:F:FFFFFFFFFFFFFFFFFFF,
@A00234:352:HKFKNDSXX:3:1476:31656:34992 2:N:0:TCGCATCG+GTCAACTG
GAAGGATTCATCAAGGACCAGTTCACTACTCTCCCCGAGGTGAAGGACCGATGCTTTGCCACTCAAGTGTACTGCAAGTGGCGCTACCAGAATCGGGACGTGGACTTCGAGGCTACCTGGGGCGCTGTCCGGGACATTGTCCTGAAGAAA
+
FF:FFFFFFFFFFFFFFFFFFFFFFFFFFFFFFFFFFFFF:FFFFFFFFFFFFFFFFFFFFFFFFFFFFFFFFFFFFFFFFFFFFFFF:FFFFFFFFFFFFFFFFFFFFFFFFFFFFFFFFFFFFFFFFFFFFFFF:FFFFF,FFFFFFF
@A00234:352:HKFKNDSXX:3:1478:2736:1689 2:N:0:TCGCATCG+GTCAACTG
GACGTTATGGCTCCAGCCAGTTGTGATGCTTGGGATAACTGTGTGCTCACCTGCAAAAATTTCAACTCAGGATACTGATTGCTCTGCTCTGTGTGAAGTAATTGCTCTTCCGTTTCTAGTTTAGCAAGGGGCTTGTAGCTGTGCGCACGT
+
FFFFFFFFFFFFFFFFFFFFFFFFFFFFFFFFFFF:FFFFFFFFFFFFFFFFFFFFFFFFFFFFFFFFFFFFFFFFFFFFFFFFFFFF::F:FFFFFFFFFFFFFFFFFFFFFFFFFFFFFFFFFFFFFFFFFFFFFFFFFFFFFFFFFF
@A00234:352:HKFKNDSXX:3:1478:16242:11083 2:N:0:TCGCATCG+GTCAACTG
GCTTGGGATAACTGTGTGCTCACCTGCAAAAATTTCAACTCAGGATACTGATTGCTCTGCTCTGTGTGAAGTAATTGCTCTTCCGTTTCTAGTTTAGCAAGGGGCTTGTAGCTGTGCGCACGTGGAGCCCTGCATTAGCAGACACCGCAG
+
FFFFFFFFFFFFFFFFFFFFFFFFFFFFFFFFFFFFFFFFFFFFFFFFFFFFFFFFFFFFFFFFFFFFFFFFFFFFFFFFFFFFFFFFFFFFFFFFFFFFFFFFFFFFFFFFFFFFFFFFFFFFFFFFFFFFFF:FFFFFFFFFFFFFFF
@A00234:352:HKFKNDSXX:3:1478:29704:14168 2:N:0:TCGCATCG+GTCAACTG
TCCCCCCTGCCCTCCTCCATGAGGAGCTTCAGCCAGAGATTTTCAAAACACTAGGATGATTTTTTTTTCACATGGTTTTATTACGTTTTTGGTACAACCCAGACATCCCTAGGATGATGACAGTGTTTGATCTCATGTTCAGATCAACGG
+
FFFFFFFFFFFFFFFFFFFFFFFFFFFFFFFFFFFFFFFFFFFFFFFFFFFF:FFFFFFFFFFFFFFFFFFFFFFF,FFFFFFFFFFFFFFFFFFFFFFFFFFFFFFFF:FFFFFFFFFFFFFFFFFFFFFFFFFFFFFFFFFFFFFFFF
@A00234:352:HKFKNDSXX:3:1478:1886:21261 2:N:0:TCGCATCG+GTCAACTG
TCTGTCCAAGGCCACGGAGCCTGCGGTGTCTGCTAATGCAGGGCTCCACGTGCGCACAGCTACAAGCCCCTTGCTAAACTAGAAACGGAAGAGCAATTACTTCACACAGAGCAGAGCAATCAGTATCCTGAGTTGAAATTTTTGCAGGTG
+
FFFFFFFFFFFFFFFFFFFFFFFFFFFFFFFFFFFFFFFFFFFFFFFFFFFFFFFFFFFFFFFFFFFFFFFFFFFFFFFFFF:FFFFFFFFFFFFFFFFFFFFFFFFFFFFFFFFFFFFFFFFFFFF:FFFFFFFFFFFFFFFFFFFFFF
@A00234:352:HKFKNDSXX:3:1478:12689:21809 2:N:0:TCGCATCG+GTCAACTG
TATCGGATCCTAAAGACAGAGTCTGAGGCAGAGGGCACAAGAACAGCAAGGAGAAATATCGCTGTGATTCTCCGATCACAGTTTTAAAGGAATCTGCCCAAGGCCACGGAGCCTGCGGTGTCTGCTAATGCAGGGCTCCACGTGCGCACA
+
FFFFFFFFFFFFFFFFFFFFFFFFFFFFFFFFFFFFFFFFFFFFFFFFFFFFFFFFFFFFFFFFFFFFFFFFFFFFFFFFFFFFFFFFFFFFFFFFFFFFFFFFFFFFFFFFFFFFFFFFFFFFFFFFFFFFFFFFFFFFFFFFF:FFFF
@A00234:352:HKFKNDSXX:3:1501:19994:30107 2:N:0:TCGCATCG+GTCAACTG
GTTGTGATTCTCCGATCACAGTTTTAAAGGAATCTGCCCAAGGCCACGGAGCCTGCGGTGTCTGCTAATGCAGGGCTCCACGTGCGCACAGCTACAAGCCCCTTGCTAAACTAGAAACGGAAGAGCAATTACTTCACACAGAGCAGAGCA
+
FFFFFFFFFFFFFF:FFFFFFFF:FFFFFFFFFFFFFFFFFFFFFFFFFFFFFFFFFFFFFFFFFF:FFFFFFFFF:FFFFFFFFFFFFFFFF:FFFFFFFFFFFFFFFFFFFFFFFFFFF:FFFFF,FFFFFFFFFFFFFFFFFFFF:F
@A00234:352:HKFKNDSXX:3:1502:27941:19069 2:N:0:TCGCATCG+GTCAACTG
GTTTGGAAGGCTGATTTCCATGTCTTCTATCTCAGGAAGCTGGCTCAGGGTCAGCACTTGTACGTCATAGAGGGTCTTCTGCACGGAAGGTGAGTCTTCACCTCTGTCATAGGGCCCAGCAAATTTCTTCAGGACAATGTCCCGGACAGC
+
FFFFFFFFFFFFFFFFFFFFFFFFFFFFFFFFFFFFF,FFFFFFFFFFFFFFFFFFFFFFFFFFFFFFFFFFFFFFFFF:FFFFFFFFFFFFFF:,,FF,FFFFFFFFFF:FFFFFFFFFFFFFFFFFFFFFFFFF,FFFFFFFFFFFFF
@A00234:352:HKFKNDSXX:3:1502:20925:19539 2:N:0:TCGCATCG+GTCAACTG
GTGGGTCTTCTGCACGGAAGGTGAGTATTCACCTCTGTCATAGGGCCCAGCAAATTTCTTCAGGACAATGTCCCGGACAGCGCCCCAGGTAGCCTCGAAGTCCACGTCCCGATTCTGGTAGCGCCACTTGCAGTACACTTGAGTGGCAAA
+
FFFFFFFFFFFFFFFFFF,FFFFFFFFFFFFFFFFFFFFFFFFFFFFFFFFFFFFFFFFFFFFFFFFFFFFFFFFFFFFF:FFFFFFFFFFFFFFFFFFFFFFFFFFFF:FFFFFFFFFFFFFFFFFFFFFFFFFFFFFFFFFFFF,FFF
@A00234:352:HKFKNDSXX:3:1502:27624:19680 2:N:0:TCGCATCG+GTCAACTG
GTTTGGAAGGCTGATTTCCATGTCTTCTATCTCAGGAAGCTGGCTCAGGGTCAGCACTTGTACGTCATAGAGGGTCTTCTGCACGGAAGGTGAGTGTTCACCTCTGTCATAGGGCCCAGCAAATTTCTTCAGGACAATGTCCCGGACAGC
+
FFFFFFFFFFFFFFFFFFFFFFFFFFFFFFFFFFFFFFFFFFFFFFFFFFFFFFFFFFFFFFFFFFFFFFFFFFFFFFFFFFFFFFFFFFFFFFF,:FFF,FFFFFFFF:,FFFFFFFFFF:FFFFFFFFFFFFFFFFFFF:FFFFFFFF
@A00234:352:HKFKNDSXX:3:1502:8549:23750 2:N:0:TCGCATCG+GTCAACTG
GGATTTGAAGGATTCATCAAGGACCAGTTCACTACTCTCCCCGAGGTGAAGGACCGATGCTTTGCCACTCAAGTGTACTGCAAGTGGCGCTACCAGAATCGGGACGTGGACTTCGAGGCTACCTGGGGCGCTGTCCGGGACATTGTCCTG
+
FFFFFFFF:FFFFFFFFFFFFFFFFFFFFFFFFFFFFFFFFFFFFFFFFFFFFFFFFFFFFFFFFFFFFFFFFFFFFFFFFFFFFFFFFFFFFFFFFFFFFFFFFFFFFFFFFFFFFFFFF:FFFFFFFFFFFFFFFFFFFFFFFFFF:F
@A00234:352:HKFKNDSXX:3:1502:10610:26537 2:N:0:TCGCATCG+GTCAACTG
CTGATCAACAAGGAAGAGGTTTTGCTGCCTCTGGACAACCCCTACGGCAAAATAACCGGGACGGTGAGGAGGAAGCTGCCTTCCAGGCTGTGACGTTATGGCTCCAGCCAGTTGTGATGCTTGGGATAACTGTGTGCTCACCTGCAAAAA
+
FFFFFFFFFFFFFFFFFFFFFFFFFFFFFFFFFFFFFFFFFFFFFFFFFFFFFFFFFFFFFFFFFFFFFFFFFFFFFFFFFFFFFFFFFFFFFFFFFFFFFFFFFFFFFFF:FFFFFFFFFFFFFFFFFFFFFFFFFFFFFFFF,FFFFF
@A00234:352:HKFKNDSXX:3:1503:14488:11616 2:N:0:TCGCATCG+GTCAACTG
CTGTCCGGGACATTGTCCTGAAGAAATTTGCTGGGCCCTATGACAGAGGTGAATACTCACCTTCCGTGCAGAAGACCCTCTATGACATACAAGTGCTGACCCTGAGCCAGCTTCCTGAGATAGAAGACATGGAAATCAGCCTTCCAAACA
+
FFFFFFFFFFFFFFFFFFFFFFFFFFFFFFFFFFFFFFFFFFFFFFFFFFFFFFFFFFFFFFFFFFFFFFFFF,FFFFFFFFFFFFFFFFFFFFFFFFFFFFFFFFFFFFFFFFFFFFFFFFFFFFFFFFFFFFFFFFFFFFFFFFFFFF
@A00234:352:HKFKNDSXX:3:1504:24478:17707 2:N:0:TCGCATCG+GTCAACTG
AAGAACAGCAAGGAGAAATATCGCTGTGATTCTCCGATCACAGTTTTAAAGGAATCTGCCCAAGGCCACGGAGCCTGCGGTGTCTGCTAATGCAGGGCTCCACGTGCGCACAGCTACAAGCCCCTTGCTAAACTAGAAACGGAAGAGCAA
+
FFFFFFFFFFFFFFFFFFFFFFFFFFFFFFFFFFFFFFFFFFFFFFFFFFFFFFFFFF:FFFFFFFFFFFFFFFFFFFFFFFFFFFFFFF:FFFFFFFFFFFFFFF:FFFFFFFFFFFFFFFFFFFFFFFFFFFFFFFFFFFF:FFFFFF
@A00234:352:HKFKNDSXX:3:1504:14199:18349 2:N:0:TCGCATCG+GTCAACTG
[truncated: 793,584 more chars]
